# Supplementary material for: Proximity-specific ribosome profiling reveals the logic of localized mitochondrial translation
Source: Cell. Author manuscript; Available in PMC 2025 Nov 26. (PMC12650760; doi:10.1016/j.cell.2025.08.002)
Supplement: 9 — Supplemental Table 3: Total proteomics data for AKAP1 null and wild-type HEK293T cells Related to Figures 5E, 5F, S6D, S6F, and S6G [file NIHMS2102290-supplement-9.xlsx]

## Sheet: plex_info
channel	condition	replicate
X126.Raw.Intensity	control	1
X127n.Raw.Intensity	control	2
X127c.Raw.Intensity	control	3
X128n.Raw.Intensity	AKAP1 KO1	1
X128c.Raw.Intensity	AKAP1 KO1	2
X129n.Raw.Intensity	AKAP1 KO1	3

## Sheet: MS_data
Reference	Gene.Symbol	Annotation	p.val_AKAP1_KO1-control	log2FC_AKAP1_KO1-control	control	q.val_AKAP1_KO1-control	sig_AKAP1_KO1-control	control_1	control_2	control_3	AKAP1_KO1_1	AKAP1_KO1_2	AKAP1_KO1_3
sp|A0A096LP01|SIM26_HUMAN	SMIM26	Small integral membrane protein 26 OS=Homo sapiens OX=9606 GN=SMIM26 PE=3 SV=1	0.0756228	0.168418	15.9362	0.167674	n.s.	16.01	15.8641	15.9345	16.0495	16.218	16.0464
sp|A0A0B4J2F0|PIOS1_HUMAN	PIGBOS1	Protein PIGBOS1 OS=Homo sapiens OX=9606 GN=PIGBOS1 PE=3 SV=1	0.842347	-0.0251852	16.0736	0.897347	n.s.	16.1799	15.8418	16.1991	16.0797	16.0664	15.9991
sp|A0A1B0GUW7|SIM27_HUMAN	SMIM27	Small integral membrane protein 27 OS=Homo sapiens OX=9606 GN=SMIM27 PE=3 SV=1	0.0292657	-0.327547	16.3329	0.0882931	n.s.	16.2105	16.2639	16.5244	16.0279	16.0172	15.971
sp|A0AV96|RBM47_HUMAN	RBM47	RNA-binding protein 47 OS=Homo sapiens OX=9606 GN=RBM47 PE=1 SV=2	0.00555579	-0.123448	18.5081	0.0310116	n.s.	18.5166	18.4803	18.5272	18.4186	18.3761	18.3591
sp|A0AVF1|IFT56_HUMAN	TTC26	Intraflagellar transport protein 56 OS=Homo sapiens OX=9606 GN=TTC26 PE=2 SV=1	0.359648	-0.0384436	21.4422	0.506299	n.s.	21.4003	21.5134	21.4129	21.3958	21.4239	21.3916
sp|A0AVK6|E2F8_HUMAN	E2F8	Transcription factor E2F8 OS=Homo sapiens OX=9606 GN=E2F8 PE=1 SV=1	0.648873	0.0572823	15.3413	0.759103	n.s.	15.2048	15.2739	15.5453	15.3552	15.5038	15.3369
sp|A0AVT1|UBA6_HUMAN	UBA6	Ubiquitin-like modifier-activating enzyme 6 OS=Homo sapiens OX=9606 GN=UBA6 PE=1 SV=1	0.630467	0.00909342	24.1522	0.745812	n.s.	24.1815	24.133	24.1421	24.1531	24.1796	24.1512
sp|A0FGR8-2|ESYT2_HUMAN	ESYT2	Isoform 2 of Extended synaptotagmin-2 OS=Homo sapiens OX=9606 GN=ESYT2	0.879125	-0.00725908	20.8554	0.922443	n.s.	20.9045	20.7673	20.8943	20.8573	20.8543	20.8327
sp|A0JNW5|UH1BL_HUMAN	UHRF1BP1L	UHRF1-binding protein 1-like OS=Homo sapiens OX=9606 GN=UHRF1BP1L PE=1 SV=2	0.110105	0.0708589	22.0265	0.218911	n.s.	21.9639	22.0446	22.071	22.1218	22.0909	22.0794
sp|A0MZ66-3|SHOT1_HUMAN	SHTN1	Isoform 3 of Shootin-1 OS=Homo sapiens OX=9606 GN=SHTN1	0.00231846	-0.137477	22.7224	0.0183542	n.s.	22.717	22.7078	22.7425	22.6109	22.591	22.5529
sp|A0PJW6|TM223_HUMAN	TMEM223	Transmembrane protein 223 OS=Homo sapiens OX=9606 GN=TMEM223 PE=1 SV=1	0.837897	0.0182544	16.6102	0.893873	n.s.	16.5417	16.5296	16.7593	16.6604	16.6718	16.5532
sp|A1A4S6|RHG10_HUMAN	ARHGAP10	Rho GTPase-activating protein 10 OS=Homo sapiens OX=9606 GN=ARHGAP10 PE=1 SV=1	0.00371741	-0.102913	18.5013	0.0244886	n.s.	18.5259	18.4817	18.4962	18.3862	18.42	18.3888
sp|A1A5C7|S22AN_HUMAN	SLC22A23	Solute carrier family 22 member 23 OS=Homo sapiens OX=9606 GN=SLC22A23 PE=1 SV=2	0.110792	0.150037	16.7067	0.219702	n.s.	16.6442	16.6317	16.8441	16.8861	16.8053	16.8788
sp|A1L020|MEX3A_HUMAN	MEX3A	RNA-binding protein MEX3A OS=Homo sapiens OX=9606 GN=MEX3A PE=1 SV=1	0.000175316	0.379289	16.9893	0.00523088	n.s.	16.9956	16.957	17.0153	17.3938	17.3879	17.324
sp|A1L0T0|ILVBL_HUMAN	ILVBL	Acetolactate synthase-like protein OS=Homo sapiens OX=9606 GN=ILVBL PE=1 SV=2	0.0647372	-0.0922111	20.8605	0.150157	n.s.	20.8337	20.8174	20.9305	20.7627	20.7863	20.756
sp|A1L390|PKHG3_HUMAN	PLEKHG3	Pleckstrin homology domain-containing family G member 3 OS=Homo sapiens OX=9606 GN=PLEKHG3 PE=1 SV=1	0.301827	0.0710578	20.2019	0.448113	n.s.	20.1819	20.1161	20.3077	20.2719	20.3098	20.2371
sp|A1L3X0|ELOV7_HUMAN	ELOVL7	Elongation of very long chain fatty acids protein 7 OS=Homo sapiens OX=9606 GN=ELOVL7 PE=1 SV=1	0.569078	-0.044904	16.7581	0.695334	n.s.	16.7834	16.6709	16.82	16.6808	16.6349	16.8239
sp|A1X283|SPD2B_HUMAN	SH3PXD2B	SH3 and PX domain-containing protein 2B OS=Homo sapiens OX=9606 GN=SH3PXD2B PE=1 SV=3	0.512852	-0.0152348	21.9679	0.647124	n.s.	21.9519	22.0046	21.9472	21.9643	21.9622	21.9314
sp|A1XBS5|FA92A_HUMAN	FAM92A	Protein FAM92A OS=Homo sapiens OX=9606 GN=FAM92A PE=1 SV=2	0.0113415	0.498674	18.5148	0.0480692	n.s.	18.6591	18.3108	18.5747	18.9637	19.093	18.9839
sp|A2A3K4-2|PTPC1_HUMAN	PTPDC1	Isoform 2 of Protein tyrosine phosphatase domain-containing protein 1 OS=Homo sapiens OX=9606 GN=PTPDC1	0.0241758	-0.201484	15.5635	0.0781871	n.s.	15.4945	15.6005	15.5955	15.4476	15.2929	15.3456
sp|A2AJT9|BCLA3_HUMAN	BCLAF3	BCLAF1 and THRAP3 family member 3 OS=Homo sapiens OX=9606 GN=BCLAF3 PE=1 SV=1	0.173566	0.101322	17.302	0.301497	n.s.	17.3404	17.264	17.3017	17.4987	17.4102	17.3011
sp|A2RRP1|NBAS_HUMAN	NBAS	Neuroblastoma-amplified sequence OS=Homo sapiens OX=9606 GN=NBAS PE=1 SV=2	0.00154616	-0.173117	22.7355	0.0146064	n.s.	22.7523	22.7041	22.75	22.586	22.5697	22.5314
sp|A2RTX5|SYTC2_HUMAN	TARSL2	Threonine--tRNA ligase 2, cytoplasmic OS=Homo sapiens OX=9606 GN=TARSL2 PE=1 SV=1	5.08E-05	-0.217353	21.3627	0.00364117	n.s.	21.3556	21.3718	21.3609	21.1655	21.1287	21.1418
sp|A2RU49|HYKK_HUMAN	HYKK	Hydroxylysine kinase OS=Homo sapiens OX=9606 GN=HYKK PE=1 SV=2	0.00523791	-0.331606	16.2637	0.0299816	n.s.	16.2549	16.3169	16.2193	16.007	15.8302	15.9591
sp|A2RU67|F234B_HUMAN	FAM234B	Protein FAM234B OS=Homo sapiens OX=9606 GN=FAM234B PE=1 SV=1	0.304259	-0.0674626	18.3777	0.450183	n.s.	18.3982	18.2741	18.4607	18.3324	18.2779	18.3204
sp|A2RUB1|MEIOC_HUMAN	MEIOC	Meiosis-specific coiled-coil domain-containing protein MEIOC OS=Homo sapiens OX=9606 GN=MEIOC PE=2 SV=3	0.731309	0.0332489	15.391	0.819225	n.s.	15.2813	15.5089	15.3828	15.3262	15.5384	15.4082
sp|A2RUB6|CCD66_HUMAN	CCDC66	Coiled-coil domain-containing protein 66 OS=Homo sapiens OX=9606 GN=CCDC66 PE=1 SV=4	0.000785574	0.225787	18.6601	0.0101834	n.s.	18.6332	18.6545	18.6926	18.9202	18.8743	18.8632
sp|A2RUC4|TYW5_HUMAN	TYW5	tRNA wybutosine-synthesizing protein 5 OS=Homo sapiens OX=9606 GN=TYW5 PE=1 SV=1	0.949308	-0.00665771	17.2312	0.967557	n.s.	17.1855	17.1885	17.3196	17.1589	17.3986	17.1161
sp|A2VDJ0-5|T131L_HUMAN	TMEM131L	Isoform 4 of Transmembrane protein 131-like OS=Homo sapiens OX=9606 GN=TMEM131L	0.802759	-0.0124239	18.2948	0.86952	n.s.	18.301	18.2677	18.3159	18.3174	18.1944	18.3355
sp|A3KMH1|VWA8_HUMAN	VWA8	von Willebrand factor A domain-containing protein 8 OS=Homo sapiens OX=9606 GN=VWA8 PE=1 SV=2	0.0145708	-0.193032	22.6952	0.0563281	n.s.	22.7331	22.6174	22.7351	22.4951	22.5504	22.461
sp|A3KN83|SBNO1_HUMAN	SBNO1	Protein strawberry notch homolog 1 OS=Homo sapiens OX=9606 GN=SBNO1 PE=1 SV=1	0.0127651	-0.0866345	21.7286	0.0519739	n.s.	21.7161	21.7125	21.7572	21.6348	21.6694	21.6217
sp|A4D161-2|F221A_HUMAN	FAM221A	Isoform 2 of Protein FAM221A OS=Homo sapiens OX=9606 GN=FAM221A	0.0258837	0.327578	15.098	0.0815619	n.s.	15.0323	15.0237	15.2379	15.2985	15.5002	15.4779
sp|A4D1E9|GTPBA_HUMAN	GTPBP10	GTP-binding protein 10 OS=Homo sapiens OX=9606 GN=GTPBP10 PE=1 SV=1	0.0535638	-0.101233	21.0653	0.132189	n.s.	21.1287	21.0059	21.0614	20.9769	20.9408	20.9747
sp|A4D1P6|WDR91_HUMAN	WDR91	WD repeat-containing protein 91 OS=Homo sapiens OX=9606 GN=WDR91 PE=1 SV=2	0.165686	-0.0402888	21.0608	0.292158	n.s.	21.0295	21.0527	21.1003	21.0114	21.0434	21.0069
sp|A4D1S0|KLRG2_HUMAN	KLRG2	Killer cell lectin-like receptor subfamily G member 2 OS=Homo sapiens OX=9606 GN=KLRG2 PE=1 SV=3	0.219712	-0.0641953	19.7239	0.357571	n.s.	19.6472	19.7968	19.7277	19.6751	19.6601	19.6438
sp|A4D1U4|DEN11_HUMAN	DENND11	DENN domain-containing protein 11 OS=Homo sapiens OX=9606 GN=DENND11 PE=1 SV=1	0.0276294	-0.131018	17.7904	0.0852124	n.s.	17.7443	17.7941	17.8329	17.6549	17.7117	17.6116
sp|A5D8V6|VP37C_HUMAN	VPS37C	Vacuolar protein sorting-associated protein 37C OS=Homo sapiens OX=9606 GN=VPS37C PE=1 SV=2	0.285072	0.198878	16.2061	0.430692	n.s.	16.2262	15.9561	16.436	16.3181	16.5688	16.3281
sp|A5D8W1|CFA69_HUMAN	CFAP69	Cilia- and flagella-associated protein 69 OS=Homo sapiens OX=9606 GN=CFAP69 PE=1 SV=3	0.479549	-0.15086	13.037	0.617674	n.s.	12.7964	13.031	13.2836	13.1181	12.6569	12.8833
sp|A5PL33|KRBA1_HUMAN	KRBA1	Protein KRBA1 OS=Homo sapiens OX=9606 GN=KRBA1 PE=1 SV=3	0.211971	0.0806656	16.5329	0.348023	n.s.	16.5423	16.5393	16.5171	16.5881	16.7168	16.5359
sp|A5PLN9-5|TPC13_HUMAN	TRAPPC13	Isoform 4 of Trafficking protein particle complex subunit 13 OS=Homo sapiens OX=9606 GN=TRAPPC13	0.838314	0.00650418	20.197	0.894097	n.s.	20.1761	20.1815	20.2335	20.2243	20.2299	20.1564
sp|A5YKK6|CNOT1_HUMAN	CNOT1	CCR4-NOT transcription complex subunit 1 OS=Homo sapiens OX=9606 GN=CNOT1 PE=1 SV=2	0.837205	0.0015508	24.026	0.893438	n.s.	24.0201	24.0242	24.0336	24.023	24.0391	24.0205
sp|A6H8Y1|BDP1_HUMAN	BDP1	Transcription factor TFIIIB component B'' homolog OS=Homo sapiens OX=9606 GN=BDP1 PE=1 SV=3	0.537746	0.0246304	19.2213	0.667799	n.s.	19.2731	19.1687	19.222	19.283	19.2436	19.2111
sp|A6NCE7|MP3B2_HUMAN	MAP1LC3B2	Microtubule-associated proteins 1A/1B light chain 3 beta 2 OS=Homo sapiens OX=9606 GN=MAP1LC3B2 PE=2 SV=1	0.0189775	-0.0591733	20.7995	0.0668618	n.s.	20.7695	20.8099	20.8189	20.7457	20.7343	20.7409
sp|A6ND36|FA83G_HUMAN	FAM83G	Protein FAM83G OS=Homo sapiens OX=9606 GN=FAM83G PE=1 SV=2	0.00140398	0.460086	17.1066	0.0137736	n.s.	17.1063	17.01	17.2035	17.588	17.5331	17.5791
sp|A6NDB9|PALM3_HUMAN	PALM3	Paralemmin-3 OS=Homo sapiens OX=9606 GN=PALM3 PE=1 SV=2	0.487673	0.0488915	19.5758	0.624353	n.s.	19.5782	19.4659	19.6832	19.6501	19.6145	19.6094
sp|A6NDG6|PGP_HUMAN	PGP	Glycerol-3-phosphate phosphatase OS=Homo sapiens OX=9606 GN=PGP PE=1 SV=1	0.0110114	-0.158215	21.3858	0.0471312	n.s.	21.3422	21.4428	21.3726	21.2539	21.2384	21.1907
sp|A6NDU8|CE051_HUMAN	C5orf51	UPF0600 protein C5orf51 OS=Homo sapiens OX=9606 GN=C5orf51 PE=1 SV=1	0.35099	-0.0418614	19.8266	0.497883	n.s.	19.783	19.8012	19.8955	19.7934	19.8123	19.7485
sp|A6NED2|RCCD1_HUMAN	RCCD1	RCC1 domain-containing protein 1 OS=Homo sapiens OX=9606 GN=RCCD1 PE=1 SV=1	0.000991724	-0.435121	18.6159	0.0115015	n.s.	18.5364	18.6661	18.645	18.2296	18.1248	18.1878
sp|A6NEQ0|RBY1E_HUMAN	RBMY1E	RNA-binding motif protein, Y chromosome, family 1 member E OS=Homo sapiens OX=9606 GN=RBMY1E PE=2 SV=1	0.367222	0.200508	21.1353	0.514048	n.s.	21.2312	21.0986	21.0763	21.1854	21.1063	21.7159
sp|A6NFI3|ZN316_HUMAN	ZNF316	Zinc finger protein 316 OS=Homo sapiens OX=9606 GN=ZNF316 PE=1 SV=1	0.93623	0.00693865	16.6234	0.95963	n.s.	16.7443	16.4749	16.6511	16.5984	16.6669	16.6258
sp|A6NGB9|WIPF3_HUMAN	WIPF3	WAS/WASL-interacting protein family member 3 OS=Homo sapiens OX=9606 GN=WIPF3 PE=1 SV=4	7.93E-05	0.593414	16.4658	0.00419832	up	16.4394	16.4727	16.4854	17.0543	17.1192	17.0042
sp|A6NHL2|TBAL3_HUMAN	TUBAL3	Tubulin alpha chain-like 3 OS=Homo sapiens OX=9606 GN=TUBAL3 PE=1 SV=2	0.984128	-0.00369684	15.8832	0.989454	n.s.	15.8448	15.6984	16.1065	15.8652	15.6662	16.1072
sp|A6NHR9|SMHD1_HUMAN	SMCHD1	Structural maintenance of chromosomes flexible hinge domain-containing protein 1 OS=Homo sapiens OX=9606 GN=SMCHD1 PE=1 SV=2	0.0801173	-0.0489584	23.8983	0.174453	n.s.	23.8946	23.9095	23.8909	23.8661	23.8729	23.8091
sp|A6NHX0|CAST2_HUMAN	CASTOR2	Cytosolic arginine sensor for mTORC1 subunit 2 OS=Homo sapiens OX=9606 GN=CASTOR2 PE=1 SV=3	0.097654	-0.173428	15.6439	0.200943	n.s.	15.7223	15.6788	15.5306	15.4018	15.5811	15.4285
sp|A6NHY2|AKD1B_HUMAN	ANKDD1B	Ankyrin repeat and death domain-containing protein 1B OS=Homo sapiens OX=9606 GN=ANKDD1B PE=4 SV=3	0.557965	0.02098	21.8161	0.68506	n.s.	21.809	21.7693	21.87	21.8656	21.8299	21.8157
sp|A6NI28|RHG42_HUMAN	ARHGAP42	Rho GTPase-activating protein 42 OS=Homo sapiens OX=9606 GN=ARHGAP42 PE=1 SV=3	0.236266	-0.0706295	19.7729	0.376899	n.s.	19.7654	19.8634	19.6899	19.7097	19.6883	19.7088
sp|A6NIH7|U119B_HUMAN	UNC119B	Protein unc-119 homolog B OS=Homo sapiens OX=9606 GN=UNC119B PE=1 SV=1	0.386379	-0.0178489	21.0652	0.532888	n.s.	21.0744	21.0474	21.0736	21.0212	21.0767	21.0441
sp|A6NJ78|MET15_HUMAN	METTL15	Probable methyltransferase-like protein 15 OS=Homo sapiens OX=9606 GN=METTL15 PE=1 SV=1	0.0164935	-0.246959	18.6065	0.0605197	n.s.	18.64	18.5304	18.6489	18.4574	18.3165	18.3045
sp|A6NKD9|CC85C_HUMAN	CCDC85C	Coiled-coil domain-containing protein 85C OS=Homo sapiens OX=9606 GN=CCDC85C PE=1 SV=1	0.714713	-0.0211226	21.8409	0.806888	n.s.	21.7621	21.8318	21.9289	21.8459	21.8408	21.7728
sp|A6NKF1|SAC31_HUMAN	SAC3D1	SAC3 domain-containing protein 1 OS=Homo sapiens OX=9606 GN=SAC3D1 PE=1 SV=2	0.396028	0.0649017	18.0321	0.542593	n.s.	17.9588	18.0709	18.0666	18.2064	18.0738	18.0107
sp|A6NMB1|SIG16_HUMAN	SIGLEC16	Sialic acid-binding Ig-like lectin 16 OS=Homo sapiens OX=9606 GN=SIGLEC16 PE=2 SV=3	0.874871	0.00885671	19.1729	0.919629	n.s.	19.235	19.1099	19.1738	19.1685	19.254	19.1227
sp|A6NMK8|INY2B_HUMAN	INSYN2B	Protein INSYN2B OS=Homo sapiens OX=9606 GN=INSYN2B PE=2 SV=1	0.76198	-0.0148347	17.6222	0.841877	n.s.	17.6079	17.56	17.6988	17.6439	17.6067	17.5716
sp|A6NNY8|UBP27_HUMAN	USP27X	Ubiquitin carboxyl-terminal hydrolase 27 OS=Homo sapiens OX=9606 GN=USP27X PE=1 SV=3	0.876727	0.00512107	17.6523	0.920908	n.s.	17.667	17.6912	17.5987	17.6379	17.6843	17.6501
sp|A6QL63|BTBDB_HUMAN	BTBD11	Ankyrin repeat and BTB/POZ domain-containing protein BTBD11 OS=Homo sapiens OX=9606 GN=BTBD11 PE=2 SV=3	8.70E-05	-0.328136	18.7973	0.00419832	n.s.	18.7821	18.8007	18.809	18.4977	18.4759	18.4338
sp|A6ZKI3|RTL8C_HUMAN	RTL8C	Retrotransposon Gag-like protein 8C OS=Homo sapiens OX=9606 GN=RTL8C PE=1 SV=1	0.124534	0.136994	15.8301	0.239089	n.s.	15.8246	15.9187	15.7469	16.0386	15.9925	15.8701
sp|A7E2V4-2|ZSWM8_HUMAN	ZSWIM8	Isoform 2 of Zinc finger SWIM domain-containing protein 8 OS=Homo sapiens OX=9606 GN=ZSWIM8	0.800266	-0.0456337	13.9364	0.868059	n.s.	14.0155	13.6766	14.1172	14.0435	13.936	13.6929
sp|A7KAX9|RHG32_HUMAN	ARHGAP32	Rho GTPase-activating protein 32 OS=Homo sapiens OX=9606 GN=ARHGAP32 PE=1 SV=1	0.132397	-0.111771	19.328	0.249552	n.s.	19.2389	19.3703	19.3748	19.2634	19.2467	19.1387
sp|A7XYQ1|SOBP_HUMAN	SOBP	Sine oculis-binding protein homolog OS=Homo sapiens OX=9606 GN=SOBP PE=1 SV=2	0.0127314	0.475039	16.4112	0.0518983	n.s.	16.332	16.2751	16.6265	16.9147	16.8959	16.848
sp|A8CG34|P121C_HUMAN	POM121C	Nuclear envelope pore membrane protein POM 121C OS=Homo sapiens OX=9606 GN=POM121C PE=1 SV=3	0.754349	-0.0465812	15.7427	0.837001	n.s.	15.8223	15.4767	15.9292	15.6809	15.7465	15.6611
sp|A8K0R7-5|ZN839_HUMAN	ZNF839	Isoform 3 of Zinc finger protein 839 OS=Homo sapiens OX=9606 GN=ZNF839	0.259601	-0.17172	14.9169	0.403175	n.s.	14.815	14.7718	15.1639	14.7853	14.7878	14.6625
sp|A8K855|EFCB7_HUMAN	EFCAB7	EF-hand calcium-binding domain-containing protein 7 OS=Homo sapiens OX=9606 GN=EFCAB7 PE=1 SV=1	0.0303551	0.0760346	19.3092	0.0904592	n.s.	19.3141	19.3291	19.2845	19.4204	19.3805	19.3549
sp|A8K8P3|SFI1_HUMAN	SFI1	Protein SFI1 homolog OS=Homo sapiens OX=9606 GN=SFI1 PE=1 SV=2	0.824344	0.00536245	17.1592	0.884899	n.s.	17.137	17.1988	17.1418	17.1842	17.1467	17.1627
sp|A8K979|ERI2_HUMAN	ERI2	ERI1 exoribonuclease 2 OS=Homo sapiens OX=9606 GN=ERI2 PE=2 SV=2	0.503967	-0.0934352	12.8582	0.638569	n.s.	13.015	12.6531	12.9064	12.8406	12.8263	12.6274
sp|A8MPS7|YDJC_HUMAN	YDJC	Carbohydrate deacetylase OS=Homo sapiens OX=9606 GN=YDJC PE=1 SV=1	0.787935	-0.037483	16.5281	0.859909	n.s.	16.4074	16.4447	16.7322	16.6485	16.3857	16.4376
sp|A8MQ14|ZN850_HUMAN	ZNF850	Zinc finger protein 850 OS=Homo sapiens OX=9606 GN=ZNF850 PE=3 SV=2	0.118633	-0.087127	15.2608	0.230875	n.s.	15.3104	15.2444	15.2277	15.2309	15.1073	15.1829
sp|A8MT69|CENPX_HUMAN	CENPX	Centromere protein X OS=Homo sapiens OX=9606 GN=CENPX PE=1 SV=1	0.0149757	-0.223198	20.0931	0.0572452	n.s.	20.1651	20.0261	20.0879	19.8514	19.941	19.8173
sp|A8MTT3|CEBOS_HUMAN	CEBPZOS	Protein CEBPZOS OS=Homo sapiens OX=9606 GN=CEBPZOS PE=1 SV=2	0.211331	-0.131532	19.8882	0.347458	n.s.	19.9683	19.7378	19.9585	19.8479	19.695	19.7271
sp|A8MVW0|F1712_HUMAN	FAM171A2	Protein FAM171A2 OS=Homo sapiens OX=9606 GN=FAM171A2 PE=1 SV=1	0.511181	-0.0327899	16.7284	0.645463	n.s.	16.718	16.6555	16.8117	16.6959	16.6892	16.7017
sp|A8MWY0|K132L_HUMAN	KIAA1324L	UPF0577 protein KIAA1324-like OS=Homo sapiens OX=9606 GN=KIAA1324L PE=1 SV=2	0.0292351	-0.101681	18.3771	0.0882931	n.s.	18.3649	18.3817	18.3846	18.2229	18.3266	18.2767
sp|A8MXV4|NUD19_HUMAN	NUDT19	Nucleoside diphosphate-linked moiety X motif 19 OS=Homo sapiens OX=9606 GN=NUDT19 PE=1 SV=1	0.24599	-0.105407	20.9341	0.387589	n.s.	20.8971	21.0802	20.825	20.7997	20.8549	20.8315
sp|A9UHW6-3|MI4GD_HUMAN	MIF4GD	Isoform 3 of MIF4G domain-containing protein OS=Homo sapiens OX=9606 GN=MIF4GD	3.87E-05	-0.29507	21.4783	0.00344915	n.s.	21.4884	21.4858	21.4606	21.1706	21.2072	21.1717
sp|B2RBV5|MRUPP_HUMAN		Putative MORF4 family-associated protein 1-like protein UPP OS=Homo sapiens OX=9606 PE=1 SV=1	0.654927	0.0635972	20.6295	0.763075	n.s.	20.705	20.474	20.7095	20.7921	20.4802	20.8071
sp|B2RTY4-4|MYO9A_HUMAN	MYO9A	Isoform 4 of Unconventional myosin-IXa OS=Homo sapiens OX=9606 GN=MYO9A	0.0149734	-0.196556	20.4778	0.0572452	n.s.	20.4269	20.4514	20.5552	20.3361	20.26	20.2477
sp|B2RUZ4|SMIM1_HUMAN	SMIM1	Small integral membrane protein 1 OS=Homo sapiens OX=9606 GN=SMIM1 PE=1 SV=1	0.421065	0.0719532	13.0298	0.56623	n.s.	13.0161	12.908	13.1654	13.0925	13.0556	13.1572
sp|B3KU38|IQIP1_HUMAN	IQCJ-SCHIP1	IQCJ-SCHIP1 readthrough transcript protein OS=Homo sapiens OX=9606 GN=IQCJ-SCHIP1 PE=1 SV=2	0.827096	0.00727202	19.3364	0.88623	n.s.	19.2873	19.344	19.3779	19.3536	19.366	19.3114
sp|B5ME19|EIFCL_HUMAN	EIF3CL	Eukaryotic translation initiation factor 3 subunit C-like protein OS=Homo sapiens OX=9606 GN=EIF3CL PE=1 SV=1	0.161969	-0.0486944	24.3053	0.287327	n.s.	24.3199	24.3355	24.2603	24.2431	24.2365	24.2901
sp|B7ZAQ6|GPHRA_HUMAN	GPR89A	Golgi pH regulator A OS=Homo sapiens OX=9606 GN=GPR89A PE=1 SV=2	0.70971	0.0611284	17.0384	0.803831	n.s.	17.1509	16.743	17.2212	17.1168	17.0341	17.1477
sp|C9JLR9|CK095_HUMAN	C11orf95	Uncharacterized protein C11orf95 OS=Homo sapiens OX=9606 GN=C11orf95 PE=1 SV=1	0.750964	-0.00643228	18.2656	0.834975	n.s.	18.2481	18.2472	18.3016	18.2709	18.2542	18.2526
sp|C9JTQ0|ANR63_HUMAN	ANKRD63	Ankyrin repeat domain-containing protein 63 OS=Homo sapiens OX=9606 GN=ANKRD63 PE=3 SV=1	0.00247555	-0.328406	17.1595	0.0191157	n.s.	17.1357	17.1444	17.1983	16.8716	16.8791	16.7425
sp|E7ETH6|Z587B_HUMAN	ZNF587B	Zinc finger protein 587B OS=Homo sapiens OX=9606 GN=ZNF587B PE=1 SV=1	0.0246815	-0.142407	17.5071	0.0792036	n.s.	17.5582	17.4602	17.503	17.3078	17.3838	17.4026
sp|E9PAV3|NACAM_HUMAN	NACA	Nascent polypeptide-associated complex subunit alpha, muscle-specific form OS=Homo sapiens OX=9606 GN=NACA PE=1 SV=1	0.850805	0.0215144	22.5999	0.903158	n.s.	22.5766	22.6287	22.5945	22.6015	22.4484	22.8145
sp|E9PRG8|CK098_HUMAN	C11orf98	Uncharacterized protein C11orf98 OS=Homo sapiens OX=9606 GN=C11orf98 PE=4 SV=2	0.392385	0.054115	21.8475	0.538399	n.s.	21.8952	21.8668	21.7804	21.915	21.9715	21.8183
sp|F2Z333|FND10_HUMAN	FNDC10	Fibronectin type III domain-containing protein 10 OS=Homo sapiens OX=9606 GN=FNDC10 PE=3 SV=1	0.000129283	-0.317007	17.8751	0.00476748	n.s.	17.8488	17.8714	17.9052	17.5843	17.5349	17.5552
sp|H0Y354|FA72C_HUMAN	FAM72C	Protein FAM72C OS=Homo sapiens OX=9606 GN=FAM72C PE=3 SV=2	0.680311	-0.0193728	17.5228	0.782705	n.s.	17.5496	17.4422	17.5767	17.4738	17.5204	17.5162
sp|L0R6Q1|S35U4_HUMAN	SLC35A4	SLC35A4 upstream open reading frame protein OS=Homo sapiens OX=9606 GN=SLC35A4 PE=3 SV=1	0.121454	-0.12845	21.6009	0.234809	n.s.	21.685	21.5097	21.6081	21.4035	21.4671	21.5469
sp|L0R819|ASURF_HUMAN	ASDURF	ASNSD1 upstream open reading frame protein OS=Homo sapiens OX=9606 GN=ASDURF PE=1 SV=1	0.428526	0.055132	19.0462	0.572038	n.s.	19.0616	18.9405	19.1364	19.0835	19.1522	19.0682
sp|L0R8F8|MIDUO_HUMAN	MIEF1	MIEF1 upstream open reading frame protein OS=Homo sapiens OX=9606 GN=MIEF1 PE=1 SV=1	0.0855734	-0.136527	19.2766	0.182459	n.s.	19.321	19.18	19.3287	19.1683	19.1827	19.069
sp|O00115|DNS2A_HUMAN	DNASE2	Deoxyribonuclease-2-alpha OS=Homo sapiens OX=9606 GN=DNASE2 PE=1 SV=2	0.0472334	-0.0817575	20.4296	0.121404	n.s.	20.3866	20.4438	20.4583	20.3786	20.3512	20.3137
sp|O00116|ADAS_HUMAN	AGPS	Alkyldihydroxyacetonephosphate synthase, peroxisomal OS=Homo sapiens OX=9606 GN=AGPS PE=1 SV=1	0.668231	-0.0159453	23.8931	0.773401	n.s.	23.9068	23.8909	23.8816	23.8715	23.9382	23.8217
sp|O00124|UBXN8_HUMAN	UBXN8	UBX domain-containing protein 8 OS=Homo sapiens OX=9606 GN=UBXN8 PE=1 SV=2	0.293753	-0.101633	18.0265	0.439784	n.s.	18.0038	17.9022	18.1733	17.8794	17.9169	17.9782
sp|O00139-4|KIF2A_HUMAN	KIF2A	Isoform 4 of Kinesin-like protein KIF2A OS=Homo sapiens OX=9606 GN=KIF2A	0.0386194	-0.0933016	24.0779	0.106522	n.s.	24.0863	24.0405	24.107	24.0299	23.9739	23.9501
sp|O00142-6|KITM_HUMAN	TK2	Isoform 6 of Thymidine kinase 2, mitochondrial OS=Homo sapiens OX=9606 GN=TK2	0.778415	-0.0112213	18.1805	0.853304	n.s.	18.131	18.1766	18.2339	18.1296	18.2072	18.171
sp|O00148|DX39A_HUMAN	DDX39A	ATP-dependent RNA helicase DDX39A OS=Homo sapiens OX=9606 GN=DDX39A PE=1 SV=2	0.0702953	-0.122629	23.0515	0.159315	n.s.	23.1026	22.9599	23.0921	22.9681	22.9045	22.9141
sp|O00151|PDLI1_HUMAN	PDLIM1	PDZ and LIM domain protein 1 OS=Homo sapiens OX=9606 GN=PDLIM1 PE=1 SV=4	0.307867	0.0557553	22.2172	0.454487	n.s.	22.2241	22.2356	22.192	22.1994	22.2621	22.3574
sp|O00154|BACH_HUMAN	ACOT7	Cytosolic acyl coenzyme A thioester hydrolase OS=Homo sapiens OX=9606 GN=ACOT7 PE=1 SV=3	0.00163427	0.204958	23.8106	0.0151511	n.s.	23.7616	23.8548	23.8153	24.0188	24.0114	24.0163
sp|O00159-3|MYO1C_HUMAN	MYO1C	Isoform 3 of Unconventional myosin-Ic OS=Homo sapiens OX=9606 GN=MYO1C	0.337605	-0.0713503	23.1431	0.485586	n.s.	23.1839	23.1007	23.1448	23.1281	22.9499	23.1374
sp|O00161|SNP23_HUMAN	SNAP23	Synaptosomal-associated protein 23 OS=Homo sapiens OX=9606 GN=SNAP23 PE=1 SV=1	0.0855981	-0.0834831	21.4618	0.182459	n.s.	21.4071	21.447	21.5314	21.3787	21.3831	21.3731
sp|O00165-2|HAX1_HUMAN	HAX1	Isoform 2 of HCLS1-associated protein X-1 OS=Homo sapiens OX=9606 GN=HAX1	0.010221	-0.152693	20.1562	0.0448878	n.s.	20.1502	20.1285	20.1899	19.9693	20.0593	19.982
sp|O00170|AIP_HUMAN	AIP	AH receptor-interacting protein OS=Homo sapiens OX=9606 GN=AIP PE=1 SV=2	0.0428875	-0.134003	22.47	0.113999	n.s.	22.4566	22.4107	22.5428	22.3774	22.3376	22.2931
sp|O00178|GTPB1_HUMAN	GTPBP1	GTP-binding protein 1 OS=Homo sapiens OX=9606 GN=GTPBP1 PE=1 SV=3	0.387488	-0.0419191	23.2536	0.534092	n.s.	23.228	23.3379	23.1951	23.207	23.2164	23.2118
sp|O00186|STXB3_HUMAN	STXBP3	Syntaxin-binding protein 3 OS=Homo sapiens OX=9606 GN=STXBP3 PE=1 SV=2	0.218146	-0.0329561	23.8	0.355915	n.s.	23.8057	23.8276	23.7666	23.7752	23.7859	23.74
sp|O00189|AP4M1_HUMAN	AP4M1	AP-4 complex subunit mu-1 OS=Homo sapiens OX=9606 GN=AP4M1 PE=1 SV=2	0.676206	0.0187376	16.7377	0.780053	n.s.	16.7705	16.6596	16.7831	16.7299	16.762	16.7774
sp|O00192|ARVC_HUMAN	ARVCF	Armadillo repeat protein deleted in velo-cardio-facial syndrome OS=Homo sapiens OX=9606 GN=ARVCF PE=1 SV=1	0.0211215	0.182116	18.8872	0.0717231	n.s.	18.8681	18.8199	18.9736	19.0952	19.0819	19.0309
sp|O00193|SMAP_HUMAN	SMAP	Small acidic protein OS=Homo sapiens OX=9606 GN=SMAP PE=1 SV=1	0.0246145	0.113161	20.0568	0.079072	n.s.	20.0265	20.0411	20.1029	20.1351	20.1638	20.2111
sp|O00203|AP3B1_HUMAN	AP3B1	AP-3 complex subunit beta-1 OS=Homo sapiens OX=9606 GN=AP3B1 PE=1 SV=3	0.0145532	-0.0576441	23.3904	0.0563199	n.s.	23.3981	23.4011	23.3721	23.3447	23.3418	23.3119
sp|O00213|APBB1_HUMAN	APBB1	Amyloid-beta A4 precursor protein-binding family B member 1 OS=Homo sapiens OX=9606 GN=APBB1 PE=1 SV=2	0.797943	-0.0141184	19.487	0.866675	n.s.	19.4351	19.447	19.5789	19.5182	19.4591	19.4414
sp|O00217|NDUS8_HUMAN	NDUFS8	NADH dehydrogenase [ubiquinone] iron-sulfur protein 8, mitochondrial OS=Homo sapiens OX=9606 GN=NDUFS8 PE=1 SV=1	0.373679	-0.0642291	22.3957	0.520464	n.s.	22.4945	22.2907	22.4018	22.2986	22.3816	22.3141
sp|O00221|IKBE_HUMAN	NFKBIE	NF-kappa-B inhibitor epsilon OS=Homo sapiens OX=9606 GN=NFKBIE PE=1 SV=3	0.0036864	0.523565	17.0031	0.0243549	n.s.	17.0544	16.8366	17.1183	17.5312	17.5441	17.5046
sp|O00231|PSD11_HUMAN	PSMD11	26S proteasome non-ATPase regulatory subunit 11 OS=Homo sapiens OX=9606 GN=PSMD11 PE=1 SV=3	0.555939	-0.0486943	23.6339	0.683314	n.s.	23.5672	23.7511	23.5834	23.5746	23.5079	23.6731
sp|O00232|PSD12_HUMAN	PSMD12	26S proteasome non-ATPase regulatory subunit 12 OS=Homo sapiens OX=9606 GN=PSMD12 PE=1 SV=3	0.0143348	-0.03614	23.2681	0.0559142	n.s.	23.2767	23.2622	23.2652	23.2411	23.2376	23.217
sp|O00233|PSMD9_HUMAN	PSMD9	26S proteasome non-ATPase regulatory subunit 9 OS=Homo sapiens OX=9606 GN=PSMD9 PE=1 SV=3	0.0274008	-0.14029	21.2465	0.0846763	n.s.	21.2059	21.329	21.2044	21.1088	21.1068	21.1029
sp|O00244|ATOX1_HUMAN	ATOX1	Copper transport protein ATOX1 OS=Homo sapiens OX=9606 GN=ATOX1 PE=1 SV=1	0.609928	-0.128357	18.4717	0.729272	n.s.	18.1964	18.9324	18.2865	18.3174	18.3445	18.3683
sp|O00255|MEN1_HUMAN	MEN1	Menin OS=Homo sapiens OX=9606 GN=MEN1 PE=1 SV=4	0.398479	0.148549	21.9764	0.545034	n.s.	21.9909	22.0045	21.9337	22.1376	21.8489	22.3882
sp|O00257|CBX4_HUMAN	CBX4	E3 SUMO-protein ligase CBX4 OS=Homo sapiens OX=9606 GN=CBX4 PE=1 SV=3	0.778875	0.0115954	20.8446	0.853535	n.s.	20.8701	20.7786	20.8853	20.8645	20.8851	20.8191
sp|O00258|WRB_HUMAN	WRB	Tail-anchored protein insertion receptor WRB OS=Homo sapiens OX=9606 GN=WRB PE=1 SV=2	0.417145	-0.0258199	19.2495	0.562454	n.s.	19.2531	19.2417	19.2537	19.1868	19.2049	19.2793
sp|O00264|PGRC1_HUMAN	PGRMC1	Membrane-associated progesterone receptor component 1 OS=Homo sapiens OX=9606 GN=PGRMC1 PE=1 SV=3	0.593478	-0.0157941	22.6768	0.716669	n.s.	22.6767	22.6413	22.7124	22.6275	22.6889	22.6665
sp|O00267|SPT5H_HUMAN	SUPT5H	Transcription elongation factor SPT5 OS=Homo sapiens OX=9606 GN=SUPT5H PE=1 SV=1	9.29E-05	0.326909	24.2015	0.00430875	n.s.	24.1923	24.1881	24.2243	24.5625	24.5071	24.5158
sp|O00268|TAF4_HUMAN	TAF4	Transcription initiation factor TFIID subunit 4 OS=Homo sapiens OX=9606 GN=TAF4 PE=1 SV=2	0.00510629	-0.129322	20.9201	0.0296431	n.s.	20.917	20.8905	20.9526	20.7967	20.8127	20.7628
sp|O00273-2|DFFA_HUMAN	DFFA	Isoform DFF35 of DNA fragmentation factor subunit alpha OS=Homo sapiens OX=9606 GN=DFFA	0.725302	0.0340222	14.1327	0.8146	n.s.	14.0162	14.1416	14.2402	14.1157	14.2915	14.0928
sp|O00273|DFFA_HUMAN	DFFA	DNA fragmentation factor subunit alpha OS=Homo sapiens OX=9606 GN=DFFA PE=1 SV=1	0.275978	0.0675074	21.6129	0.420644	n.s.	21.5601	21.7135	21.565	21.6454	21.7072	21.6885
sp|O00287|RFXAP_HUMAN	RFXAP	Regulatory factor X-associated protein OS=Homo sapiens OX=9606 GN=RFXAP PE=1 SV=1	0.659584	-0.0377998	19.0252	0.766511	n.s.	19.0503	18.8868	19.1386	19.0137	19.0208	18.9278
sp|O00291|HIP1_HUMAN	HIP1	Huntingtin-interacting protein 1 OS=Homo sapiens OX=9606 GN=HIP1 PE=1 SV=5	0.157718	0.0478498	22.5828	0.28215	n.s.	22.6106	22.5627	22.5752	22.6332	22.6702	22.5887
sp|O00299|CLIC1_HUMAN	CLIC1	Chloride intracellular channel protein 1 OS=Homo sapiens OX=9606 GN=CLIC1 PE=1 SV=4	0.00101873	0.38701	20.9003	0.0116368	n.s.	20.8983	20.8297	20.973	21.2537	21.2925	21.3157
sp|O00303|EIF3F_HUMAN	EIF3F	Eukaryotic translation initiation factor 3 subunit F OS=Homo sapiens OX=9606 GN=EIF3F PE=1 SV=1	0.0120529	0.0494438	23.9328	0.0500789	n.s.	23.9444	23.9334	23.9207	23.9649	23.9867	23.9953
sp|O00308|WWP2_HUMAN	WWP2	NEDD4-like E3 ubiquitin-protein ligase WWP2 OS=Homo sapiens OX=9606 GN=WWP2 PE=1 SV=2	0.21369	0.144359	19.6982	0.350402	n.s.	19.7518	19.5181	19.8247	19.8654	19.8821	19.7801
sp|O00311|CDC7_HUMAN	CDC7	Cell division cycle 7-related protein kinase OS=Homo sapiens OX=9606 GN=CDC7 PE=1 SV=1	0.000122067	0.492507	21.8798	0.00468876	n.s.	21.8487	21.882	21.9087	22.4285	22.3521	22.3364
sp|O00330|ODPX_HUMAN	PDHX	Pyruvate dehydrogenase protein X component, mitochondrial OS=Homo sapiens OX=9606 GN=PDHX PE=1 SV=3	0.00660538	-0.243967	22.0228	0.0341411	n.s.	22.0991	21.9728	21.9966	21.739	21.8298	21.7678
sp|O00391|QSOX1_HUMAN	QSOX1	Sulfhydryl oxidase 1 OS=Homo sapiens OX=9606 GN=QSOX1 PE=1 SV=3	0.00526846	-0.332238	14.4856	0.0300679	n.s.	14.5911	14.4164	14.4494	14.0985	14.181	14.1807
sp|O00399|DCTN6_HUMAN	DCTN6	Dynactin subunit 6 OS=Homo sapiens OX=9606 GN=DCTN6 PE=1 SV=1	0.725085	-0.02479	21.7443	0.814457	n.s.	21.7279	21.8014	21.7035	21.7132	21.621	21.8242
sp|O00400|ACATN_HUMAN	SLC33A1	Acetyl-coenzyme A transporter 1 OS=Homo sapiens OX=9606 GN=SLC33A1 PE=1 SV=1	0.24233	-0.0898578	18.2057	0.383635	n.s.	18.2196	18.1074	18.2902	18.0855	18.0702	18.1919
sp|O00401|WASL_HUMAN	WASL	Neural Wiskott-Aldrich syndrome protein OS=Homo sapiens OX=9606 GN=WASL PE=1 SV=2	0.856146	0.0127909	19.6061	0.907274	n.s.	19.6741	19.4789	19.6652	19.5994	19.6551	19.6021
sp|O00410-3|IPO5_HUMAN	IPO5	Isoform 3 of Importin-5 OS=Homo sapiens OX=9606 GN=IPO5	0.192821	0.0774738	24.443	0.325504	n.s.	24.4674	24.4389	24.4226	24.4931	24.4548	24.6134
sp|O00411|RPOM_HUMAN	POLRMT	DNA-directed RNA polymerase, mitochondrial OS=Homo sapiens OX=9606 GN=POLRMT PE=1 SV=2	0.932746	-0.00386101	21.8683	0.957784	n.s.	21.8965	21.7855	21.923	21.8816	21.8566	21.8552
sp|O00418|EF2K_HUMAN	EEF2K	Eukaryotic elongation factor 2 kinase OS=Homo sapiens OX=9606 GN=EEF2K PE=1 SV=2	0.000360154	0.237131	21.0121	0.00710007	n.s.	20.9791	21.0367	21.0204	21.2388	21.2739	21.2349
sp|O00422-2|SAP18_HUMAN	SAP18	Isoform 2 of Histone deacetylase complex subunit SAP18 OS=Homo sapiens OX=9606 GN=SAP18	0.382914	0.0215879	22.1078	0.529152	n.s.	22.1126	22.1352	22.0755	22.1287	22.1531	22.1063
sp|O00423-3|EMAL1_HUMAN	EML1	Isoform 3 of Echinoderm microtubule-associated protein-like 1 OS=Homo sapiens OX=9606 GN=EML1	0.00590582	0.158781	21.1503	0.0319087	n.s.	21.1479	21.108	21.195	21.3194	21.3298	21.278
sp|O00425|IF2B3_HUMAN	IGF2BP3	Insulin-like growth factor 2 mRNA-binding protein 3 OS=Homo sapiens OX=9606 GN=IGF2BP3 PE=1 SV=2	0.42659	0.0211152	23.6791	0.570457	n.s.	23.6423	23.707	23.688	23.7025	23.7236	23.6746
sp|O00429-8|DNM1L_HUMAN	DNM1L	Isoform 8 of Dynamin-1-like protein OS=Homo sapiens OX=9606 GN=DNM1L	0.229759	0.0323463	23.4059	0.36989	n.s.	23.366	23.4369	23.4148	23.45	23.4443	23.4203
sp|O00429|DNM1L_HUMAN	DNM1L	Dynamin-1-like protein OS=Homo sapiens OX=9606 GN=DNM1L PE=1 SV=2	0.358593	0.127314	16.1185	0.505472	n.s.	16.1874	15.8866	16.2816	16.2502	16.2955	16.1918
sp|O00442-2|RTCA_HUMAN	RTCA	Isoform 2 of RNA 3'-terminal phosphate cyclase OS=Homo sapiens OX=9606 GN=RTCA	0.293423	-0.0423131	20.3566	0.439362	n.s.	20.3545	20.3061	20.4091	20.3385	20.3263	20.278
sp|O00443|P3C2A_HUMAN	PIK3C2A	Phosphatidylinositol 4-phosphate 3-kinase C2 domain-containing subunit alpha OS=Homo sapiens OX=9606 GN=PIK3C2A PE=1 SV=2	0.37689	-0.0203039	23.1296	0.523049	n.s.	23.1106	23.1517	23.1266	23.1262	23.1256	23.0762
sp|O00444|PLK4_HUMAN	PLK4	Serine/threonine-protein kinase PLK4 OS=Homo sapiens OX=9606 GN=PLK4 PE=1 SV=3	0.358625	-0.0505006	16.0895	0.505472	n.s.	16.1493	16.072	16.0472	16.0887	16.0635	15.9648
sp|O00458|IFRD1_HUMAN	IFRD1	Interferon-related developmental regulator 1 OS=Homo sapiens OX=9606 GN=IFRD1 PE=1 SV=4	0.000294844	0.330795	20.2887	0.00648984	n.s.	20.2947	20.2534	20.318	20.6321	20.579	20.6473
sp|O00459|P85B_HUMAN	PIK3R2	Phosphatidylinositol 3-kinase regulatory subunit beta OS=Homo sapiens OX=9606 GN=PIK3R2 PE=1 SV=2	0.186842	0.0516047	20.9112	0.318422	n.s.	20.924	20.86	20.9496	20.9739	20.9879	20.9267
sp|O00461|GOLI4_HUMAN	GOLIM4	Golgi integral membrane protein 4 OS=Homo sapiens OX=9606 GN=GOLIM4 PE=1 SV=1	0.00646031	-0.182366	22.1149	0.0337237	n.s.	22.116	22.1536	22.0749	21.9643	21.8797	21.9535
sp|O00462|MANBA_HUMAN	MANBA	Beta-mannosidase OS=Homo sapiens OX=9606 GN=MANBA PE=1 SV=3	0.0430138	0.0632399	20.4567	0.114202	n.s.	20.4481	20.4351	20.4869	20.5386	20.4902	20.531
sp|O00463-2|TRAF5_HUMAN	TRAF5	Isoform 2 of TNF receptor-associated factor 5 OS=Homo sapiens OX=9606 GN=TRAF5	0.395968	-0.0740807	19.2594	0.542593	n.s.	19.2264	19.1761	19.3757	19.2643	19.1987	19.093
sp|O00468|AGRIN_HUMAN	AGRN	Agrin OS=Homo sapiens OX=9606 GN=AGRN PE=1 SV=6	0.0213318	-0.304997	19.5204	0.0721244	n.s.	19.5632	19.3622	19.6359	19.2314	19.227	19.1879
sp|O00469-2|PLOD2_HUMAN	PLOD2	Isoform 2 of Procollagen-lysine,2-oxoglutarate 5-dioxygenase 2 OS=Homo sapiens OX=9606 GN=PLOD2	0.32244	-0.0439343	23.1442	0.47041	n.s.	23.129	23.0871	23.2164	23.116	23.0964	23.0884
sp|O00471|EXOC5_HUMAN	EXOC5	Exocyst complex component 5 OS=Homo sapiens OX=9606 GN=EXOC5 PE=1 SV=1	0.314708	-0.0433305	22.6991	0.461518	n.s.	22.7349	22.6259	22.7366	22.6522	22.673	22.6421
sp|O00472|ELL2_HUMAN	ELL2	RNA polymerase II elongation factor ELL2 OS=Homo sapiens OX=9606 GN=ELL2 PE=1 SV=2	0.477772	0.0316398	18.2628	0.616142	n.s.	18.2006	18.2988	18.2888	18.3342	18.2462	18.3028
sp|O00479|HMGN4_HUMAN	HMGN4	High mobility group nucleosome-binding domain-containing protein 4 OS=Homo sapiens OX=9606 GN=HMGN4 PE=1 SV=3	0.000269125	0.515859	20.6977	0.00631953	n.s.	20.7373	20.6315	20.7243	21.172	21.2053	21.2634
sp|O00483|NDUA4_HUMAN	NDUFA4	Cytochrome c oxidase subunit NDUFA4 OS=Homo sapiens OX=9606 GN=NDUFA4 PE=1 SV=1	0.518453	-0.0869559	23.23	0.651393	n.s.	23.3836	22.9869	23.3196	23.1448	23.1438	23.1405
sp|O00487|PSDE_HUMAN	PSMD14	26S proteasome non-ATPase regulatory subunit 14 OS=Homo sapiens OX=9606 GN=PSMD14 PE=1 SV=1	0.641449	-0.0178046	23.1523	0.754002	n.s.	23.1177	23.2213	23.1177	23.1206	23.1478	23.135
sp|O00488|ZN593_HUMAN	ZNF593	Zinc finger protein 593 OS=Homo sapiens OX=9606 GN=ZNF593 PE=1 SV=2	0.00181026	0.241668	19.3654	0.0158918	n.s.	19.3643	19.4137	19.3183	19.5897	19.6427	19.5888
sp|O00499|BIN1_HUMAN	BIN1	Myc box-dependent-interacting protein 1 OS=Homo sapiens OX=9606 GN=BIN1 PE=1 SV=1	0.169076	-0.072246	20.7706	0.296126	n.s.	20.699	20.7897	20.8232	20.7393	20.6917	20.6641
sp|O00505|IMA4_HUMAN	KPNA3	Importin subunit alpha-4 OS=Homo sapiens OX=9606 GN=KPNA3 PE=1 SV=2	0.185289	0.121925	22.8428	0.316437	n.s.	22.8515	22.7248	22.9521	23.0384	22.9073	22.9485
sp|O00506|STK25_HUMAN	STK25	Serine/threonine-protein kinase 25 OS=Homo sapiens OX=9606 GN=STK25 PE=1 SV=1	0.883418	0.00719926	20.8711	0.924854	n.s.	20.8722	20.7982	20.9428	20.8435	20.911	20.8803
sp|O00507|USP9Y_HUMAN	USP9Y	Probable ubiquitin carboxyl-terminal hydrolase FAF-Y OS=Homo sapiens OX=9606 GN=USP9Y PE=2 SV=2	0.65495	0.0350866	18.4741	0.763075	n.s.	18.3664	18.5827	18.4734	18.463	18.5833	18.4814
sp|O00512|BCL9_HUMAN	BCL9	B-cell CLL/lymphoma 9 protein OS=Homo sapiens OX=9606 GN=BCL9 PE=1 SV=4	0.207988	-0.0639507	19.2996	0.342968	n.s.	19.2719	19.2994	19.3277	19.2081	19.3135	19.1855
sp|O00522|KRIT1_HUMAN	KRIT1	Krev interaction trapped protein 1 OS=Homo sapiens OX=9606 GN=KRIT1 PE=1 SV=2	0.0372514	-0.105729	18.5439	0.103839	n.s.	18.5286	18.5406	18.5625	18.5034	18.4137	18.3974
sp|O00541-2|PESC_HUMAN	PES1	Isoform 2 of Pescadillo homolog OS=Homo sapiens OX=9606 GN=PES1	0.431178	0.0832631	14.3532	0.574147	n.s.	14.1831	14.3801	14.4966	14.3843	14.4679	14.4573
sp|O00541|PESC_HUMAN	PES1	Pescadillo homolog OS=Homo sapiens OX=9606 GN=PES1 PE=1 SV=1	0.0142277	0.151746	24.3683	0.0556507	n.s.	24.3272	24.3496	24.428	24.5587	24.5096	24.4918
sp|O00559-2|RCAS1_HUMAN	EBAG9	Isoform 2 of Receptor-binding cancer antigen expressed on SiSo cells OS=Homo sapiens OX=9606 GN=EBAG9	0.482576	-0.0540254	16.2001	0.61987	n.s.	16.2814	16.1034	16.2155	16.0725	16.2328	16.1329
sp|O00560-2|SDCB1_HUMAN	SDCBP	Isoform 2 of Syntenin-1 OS=Homo sapiens OX=9606 GN=SDCBP	0.0199047	-0.2911	16.3977	0.0691935	n.s.	16.3059	16.4405	16.4468	16.0308	16.2306	16.0585
sp|O00560|SDCB1_HUMAN	SDCBP	Syntenin-1 OS=Homo sapiens OX=9606 GN=SDCBP PE=1 SV=1	0.0200896	-0.282321	21.428	0.0694895	n.s.	21.3966	21.5625	21.3249	21.0923	21.1819	21.163
sp|O00562|PITM1_HUMAN	PITPNM1	Membrane-associated phosphatidylinositol transfer protein 1 OS=Homo sapiens OX=9606 GN=PITPNM1 PE=1 SV=4	0.00271023	0.262567	15.5683	0.0200764	n.s.	15.6051	15.5958	15.5041	15.802	15.8768	15.8138
sp|O00566|MPP10_HUMAN	MPHOSPH10	U3 small nucleolar ribonucleoprotein protein MPP10 OS=Homo sapiens OX=9606 GN=MPHOSPH10 PE=1 SV=2	0.0691818	0.0796449	22.9263	0.157576	n.s.	22.9438	22.9528	22.8824	23.0281	23.0308	22.959
sp|O00567|NOP56_HUMAN	NOP56	Nucleolar protein 56 OS=Homo sapiens OX=9606 GN=NOP56 PE=1 SV=4	0.638869	0.0275032	22.6084	0.752136	n.s.	22.5573	22.6651	22.6029	22.7224	22.6099	22.5755
sp|O00571|DDX3X_HUMAN	DDX3X	ATP-dependent RNA helicase DDX3X OS=Homo sapiens OX=9606 GN=DDX3X PE=1 SV=3	0.000129018	0.108138	24.697	0.00476748	n.s.	24.7048	24.6946	24.6917	24.7939	24.8155	24.8061
sp|O00584|RNT2_HUMAN	RNASET2	Ribonuclease T2 OS=Homo sapiens OX=9606 GN=RNASET2 PE=1 SV=2	0.0001331	0.615818	19.591	0.00477063	up	19.6022	19.5193	19.6515	20.2226	20.1708	20.2271
sp|O00592|PODXL_HUMAN	PODXL	Podocalyxin OS=Homo sapiens OX=9606 GN=PODXL PE=1 SV=2	0.0122691	0.103058	19.7547	0.050687	n.s.	19.7333	19.7626	19.7684	19.8995	19.843	19.8309
sp|O00622|CCN1_HUMAN	CCN1	CCN family member 1 OS=Homo sapiens OX=9606 GN=CCN1 PE=1 SV=1	0.106955	-0.173899	14.9785	0.214334	n.s.	14.9508	14.91	15.0746	14.8819	14.8623	14.6695
sp|O00623|PEX12_HUMAN	PEX12	Peroxisome assembly protein 12 OS=Homo sapiens OX=9606 GN=PEX12 PE=1 SV=1	0.489404	-0.0577384	16.5841	0.625809	n.s.	16.6627	16.5114	16.5783	16.4092	16.6203	16.5497
sp|O00625|PIR_HUMAN	PIR	Pirin OS=Homo sapiens OX=9606 GN=PIR PE=1 SV=1	0.000157567	-0.332207	24.0073	0.00505605	n.s.	24.0008	24.0068	24.0142	23.6999	23.6975	23.6277
sp|O00628|PEX7_HUMAN	PEX7	Peroxisomal targeting signal 2 receptor OS=Homo sapiens OX=9606 GN=PEX7 PE=1 SV=1	0.0237999	0.076134	18.865	0.077496	n.s.	18.8576	18.8503	18.8871	18.9335	18.914	18.9759
sp|O00629|IMA3_HUMAN	KPNA4	Importin subunit alpha-3 OS=Homo sapiens OX=9606 GN=KPNA4 PE=1 SV=1	0.275426	0.125742	22.1721	0.420224	n.s.	22.2754	22.0713	22.1695	22.2149	22.22	22.4584
sp|O00635|TRI38_HUMAN	TRIM38	E3 ubiquitin-protein ligase TRIM38 OS=Homo sapiens OX=9606 GN=TRIM38 PE=1 SV=1	0.00143181	0.379208	15.8864	0.0139116	n.s.	15.8854	15.8519	15.922	16.3535	16.219	16.2245
sp|O00712-5|NFIB_HUMAN	NFIB	Isoform 5 of Nuclear factor 1 B-type OS=Homo sapiens OX=9606 GN=NFIB	0.0143098	0.200331	18.3957	0.0558408	n.s.	18.3345	18.3811	18.4716	18.6203	18.6252	18.5427
sp|O00716|E2F3_HUMAN	E2F3	Transcription factor E2F3 OS=Homo sapiens OX=9606 GN=E2F3 PE=1 SV=1	0.0300731	0.118759	19.4163	0.0898542	n.s.	19.3968	19.39	19.462	19.5728	19.5514	19.4808
sp|O00743-3|PPP6_HUMAN	PPP6C	Isoform 3 of Serine/threonine-protein phosphatase 6 catalytic subunit OS=Homo sapiens OX=9606 GN=PPP6C	0.515012	0.0505148	22.7513	0.64871	n.s.	22.7517	22.6298	22.8725	22.8008	22.8202	22.7845
sp|O00746|NDKM_HUMAN	NME4	Nucleoside diphosphate kinase, mitochondrial OS=Homo sapiens OX=9606 GN=NME4 PE=1 SV=1	0.00548715	-0.31023	19.8171	0.0308174	n.s.	19.8146	19.7455	19.8912	19.5797	19.4908	19.4502
sp|O00748-4|EST2_HUMAN	CES2	Isoform 3 of Cocaine esterase OS=Homo sapiens OX=9606 GN=CES2	0.54508	0.05776	17.6941	0.673782	n.s.	17.7123	17.5449	17.8252	17.7533	17.8064	17.696
sp|O00750|P3C2B_HUMAN	PIK3C2B	Phosphatidylinositol 4-phosphate 3-kinase C2 domain-containing subunit beta OS=Homo sapiens OX=9606 GN=PIK3C2B PE=1 SV=2	0.000135886	-0.201663	19.4671	0.00477774	n.s.	19.4514	19.4707	19.4791	19.2741	19.2793	19.2428
sp|O00754|MA2B1_HUMAN	MAN2B1	Lysosomal alpha-mannosidase OS=Homo sapiens OX=9606 GN=MAN2B1 PE=1 SV=3	0.121731	-0.102913	23.1774	0.235173	n.s.	23.2392	23.0749	23.2181	23.0729	23.0923	23.0583
sp|O00762|UBE2C_HUMAN	UBE2C	Ubiquitin-conjugating enzyme E2 C OS=Homo sapiens OX=9606 GN=UBE2C PE=1 SV=1	0.0154292	-0.177408	22.6067	0.0584794	n.s.	22.5467	22.6105	22.663	22.4014	22.4853	22.4012
sp|O00763|ACACB_HUMAN	ACACB	Acetyl-CoA carboxylase 2 OS=Homo sapiens OX=9606 GN=ACACB PE=1 SV=3	0.000845472	0.166684	20.3033	0.0106315	n.s.	20.275	20.3136	20.3215	20.4562	20.4933	20.4606
sp|O00764|PDXK_HUMAN	PDXK	Pyridoxal kinase OS=Homo sapiens OX=9606 GN=PDXK PE=1 SV=1	0.156977	-0.0429904	22.41	0.281266	n.s.	22.3977	22.3891	22.4432	22.3319	22.3769	22.3924
sp|O00767|ACOD_HUMAN	SCD	Acyl-CoA desaturase OS=Homo sapiens OX=9606 GN=SCD PE=1 SV=2	0.817099	0.030384	23.0411	0.880131	n.s.	23.1178	22.801	23.2046	23.0867	23.0538	23.0741
sp|O14495|PLPP3_HUMAN	PLPP3	Phospholipid phosphatase 3 OS=Homo sapiens OX=9606 GN=PLPP3 PE=1 SV=1	0.000333812	-0.656836	19.3504	0.00693842	down	19.2876	19.3528	19.4108	18.7811	18.6309	18.6687
sp|O14497|ARI1A_HUMAN	ARID1A	AT-rich interactive domain-containing protein 1A OS=Homo sapiens OX=9606 GN=ARID1A PE=1 SV=3	0.0568947	-0.0899504	22.8028	0.137758	n.s.	22.7998	22.7518	22.8566	22.7238	22.7321	22.6826
sp|O14519|CDKA1_HUMAN	CDK2AP1	Cyclin-dependent kinase 2-associated protein 1 OS=Homo sapiens OX=9606 GN=CDK2AP1 PE=1 SV=1	0.401662	0.105698	15.3306	0.547497	n.s.	15.2907	15.2349	15.4663	15.3148	15.6088	15.3854
sp|O14521|DHSD_HUMAN	SDHD	Succinate dehydrogenase [ubiquinone] cytochrome b small subunit, mitochondrial OS=Homo sapiens OX=9606 GN=SDHD PE=1 SV=1	0.0249214	-0.285933	18.7663	0.0796925	n.s.	18.8129	18.6387	18.8472	18.4343	18.4262	18.5805
sp|O14523-2|C2C2L_HUMAN	C2CD2L	Isoform 2 of Phospholipid transfer protein C2CD2L OS=Homo sapiens OX=9606 GN=C2CD2L	0.696913	-0.0311186	17.5369	0.795165	n.s.	17.567	17.4092	17.6345	17.5023	17.564	17.4511
sp|O14524|NEMP1_HUMAN	NEMP1	Nuclear envelope integral membrane protein 1 OS=Homo sapiens OX=9606 GN=NEMP1 PE=1 SV=2	0.301899	0.137541	19.7589	0.448148	n.s.	19.8255	19.5596	19.8917	19.8195	19.8633	20.0066
sp|O14530-2|TXND9_HUMAN	TXNDC9	Isoform 2 of Thioredoxin domain-containing protein 9 OS=Homo sapiens OX=9606 GN=TXNDC9	0.00348455	0.270893	18.7627	0.0235162	n.s.	18.6974	18.8185	18.7723	19.0159	19.0001	19.0849
sp|O14530|TXND9_HUMAN	TXNDC9	Thioredoxin domain-containing protein 9 OS=Homo sapiens OX=9606 GN=TXNDC9 PE=1 SV=2	0.0893593	0.0577483	21.5196	0.188316	n.s.	21.4763	21.5372	21.5454	21.5666	21.605	21.5606
sp|O14531|DPYL4_HUMAN	DPYSL4	Dihydropyrimidinase-related protein 4 OS=Homo sapiens OX=9606 GN=DPYSL4 PE=1 SV=2	0.011311	0.103171	21.9465	0.0480466	n.s.	21.9144	21.9428	21.9823	22.029	22.0716	22.0484
sp|O14544|SOCS6_HUMAN	SOCS6	Suppressor of cytokine signaling 6 OS=Homo sapiens OX=9606 GN=SOCS6 PE=1 SV=2	0.796157	0.0250408	17.7246	0.865665	n.s.	17.7063	17.5981	17.8693	17.79	17.7988	17.6601
sp|O14545|TRAD1_HUMAN	TRAFD1	TRAF-type zinc finger domain-containing protein 1 OS=Homo sapiens OX=9606 GN=TRAFD1 PE=1 SV=1	0.832708	-0.0135537	19.7022	0.890413	n.s.	19.5933	19.7886	19.7246	19.6778	19.7231	19.665
sp|O14548|COX7R_HUMAN	COX7A2L	Cytochrome c oxidase subunit 7A-related protein, mitochondrial OS=Homo sapiens OX=9606 GN=COX7A2L PE=1 SV=2	0.937872	-0.00847926	21.1814	0.960881	n.s.	21.2216	20.9883	21.3343	21.1579	21.1747	21.1861
sp|O14562|UBFD1_HUMAN	UBFD1	Ubiquitin domain-containing protein UBFD1 OS=Homo sapiens OX=9606 GN=UBFD1 PE=1 SV=2	0.289915	-0.0543565	22.1941	0.435902	n.s.	22.1479	22.2675	22.1669	22.092	22.1749	22.1523
sp|O14578-4|CTRO_HUMAN	CIT	Isoform 4 of Citron Rho-interacting kinase OS=Homo sapiens OX=9606 GN=CIT	0.0064317	0.112368	22.8892	0.0336132	n.s.	22.855	22.9091	22.9035	23.0252	22.999	22.9805
sp|O14579|COPE_HUMAN	COPE	Coatomer subunit epsilon OS=Homo sapiens OX=9606 GN=COPE PE=1 SV=3	0.0134488	-0.168181	22.2207	0.0538427	n.s.	22.1711	22.2182	22.2726	22.0628	22.0931	22.0015
sp|O14593|RFXK_HUMAN	RFXANK	DNA-binding protein RFXANK OS=Homo sapiens OX=9606 GN=RFXANK PE=1 SV=2	0.0163411	-0.131797	17.0952	0.060255	n.s.	17.1065	17.0662	17.1128	16.9868	16.9989	16.9044
sp|O14617-5|AP3D1_HUMAN	AP3D1	Isoform 5 of AP-3 complex subunit delta-1 OS=Homo sapiens OX=9606 GN=AP3D1	0.0618263	-0.0384876	23.6348	0.145331	n.s.	23.6461	23.6143	23.6441	23.614	23.5985	23.5765
sp|O14618|CCS_HUMAN	CCS	Copper chaperone for superoxide dismutase OS=Homo sapiens OX=9606 GN=CCS PE=1 SV=1	0.139369	0.0458643	21.2926	0.258996	n.s.	21.3217	21.2653	21.2907	21.3099	21.374	21.3314
sp|O14628|ZN195_HUMAN	ZNF195	Zinc finger protein 195 OS=Homo sapiens OX=9606 GN=ZNF195 PE=1 SV=2	0.0202402	0.0778501	18.183	0.0698245	n.s.	18.1789	18.208	18.1621	18.2331	18.2885	18.261
sp|O14639|ABLM1_HUMAN	ABLIM1	Actin-binding LIM protein 1 OS=Homo sapiens OX=9606 GN=ABLIM1 PE=1 SV=3	0.922705	0.00887928	21.635	0.951389	n.s.	21.6165	21.697	21.5913	21.801	21.541	21.5894
sp|O14640|DVL1_HUMAN	DVL1	Segment polarity protein dishevelled homolog DVL-1 OS=Homo sapiens OX=9606 GN=DVL1 PE=1 SV=2	0.126438	-0.0578422	18.9497	0.241688	n.s.	18.9438	18.9211	18.9841	18.9198	18.9111	18.8447
sp|O14641|DVL2_HUMAN	DVL2	Segment polarity protein dishevelled homolog DVL-2 OS=Homo sapiens OX=9606 GN=DVL2 PE=1 SV=1	0.807535	-0.00414444	21.8602	0.873758	n.s.	21.846	21.8689	21.8656	21.8437	21.8844	21.84
sp|O14646|CHD1_HUMAN	CHD1	Chromodomain-helicase-DNA-binding protein 1 OS=Homo sapiens OX=9606 GN=CHD1 PE=1 SV=2	0.543802	-0.0162574	23.2485	0.672476	n.s.	23.2357	23.2553	23.2545	23.2754	23.2276	23.1937
sp|O14647|CHD2_HUMAN	CHD2	Chromodomain-helicase-DNA-binding protein 2 OS=Homo sapiens OX=9606 GN=CHD2 PE=1 SV=2	0.388649	-0.0663216	22.0182	0.534825	n.s.	22.0455	21.8997	22.1093	22.0076	21.9402	21.9078
sp|O14653-2|GOSR2_HUMAN	GOSR2	Isoform B of Golgi SNAP receptor complex member 2 OS=Homo sapiens OX=9606 GN=GOSR2	0.0400655	-0.0783907	18.811	0.109013	n.s.	18.7883	18.8001	18.8444	18.752	18.7527	18.6929
sp|O14654|IRS4_HUMAN	IRS4	Insulin receptor substrate 4 OS=Homo sapiens OX=9606 GN=IRS4 PE=1 SV=1	0.000729286	-0.370561	24.8486	0.00992635	n.s.	24.8357	24.9175	24.7926	24.4951	24.4913	24.4477
sp|O14656|TOR1A_HUMAN	TOR1A	Torsin-1A OS=Homo sapiens OX=9606 GN=TOR1A PE=1 SV=1	0.0272196	0.205373	19.1813	0.0843169	n.s.	19.1733	19.0821	19.2885	19.3697	19.4	19.3903
sp|O14657|TOR1B_HUMAN	TOR1B	Torsin-1B OS=Homo sapiens OX=9606 GN=TOR1B PE=1 SV=2	0.604634	-0.0327764	21.2163	0.724834	n.s.	21.1831	21.144	21.3219	21.2177	21.1417	21.1912
sp|O14662-2|STX16_HUMAN	STX16	Isoform A of Syntaxin-16 OS=Homo sapiens OX=9606 GN=STX16	0.165224	0.0879034	18.7111	0.291568	n.s.	18.6593	18.6763	18.7977	18.7918	18.8509	18.7543
sp|O14668|TMG1_HUMAN	PRRG1	Transmembrane gamma-carboxyglutamic acid protein 1 OS=Homo sapiens OX=9606 GN=PRRG1 PE=1 SV=1	0.0443487	0.25383	17.6129	0.116623	n.s.	17.6025	17.4751	17.7612	17.9197	17.8199	17.8607
sp|O14672|ADA10_HUMAN	ADAM10	Disintegrin and metalloproteinase domain-containing protein 10 OS=Homo sapiens OX=9606 GN=ADAM10 PE=1 SV=1	0.55822	-0.0358277	21.0076	0.685211	n.s.	21.0269	20.9057	21.0903	20.9486	20.9673	20.9996
sp|O14678|ABCD4_HUMAN	ABCD4	ATP-binding cassette sub-family D member 4 OS=Homo sapiens OX=9606 GN=ABCD4 PE=1 SV=1	0.0460535	-0.283621	15.8884	0.119416	n.s.	15.8872	15.7218	16.056	15.6082	15.5627	15.6433
sp|O14681|EI24_HUMAN	EI24	Etoposide-induced protein 2.4 homolog OS=Homo sapiens OX=9606 GN=EI24 PE=1 SV=4	0.627965	-0.0387053	20.8943	0.744013	n.s.	20.9734	20.7491	20.9604	20.8814	20.8461	20.8392
sp|O14686-3|KMT2D_HUMAN	KMT2D	Isoform 3 of Histone-lysine N-methyltransferase 2D OS=Homo sapiens OX=9606 GN=KMT2D	0.404722	-0.0164582	21.7797	0.550185	n.s.	21.7708	21.7829	21.7853	21.7724	21.7872	21.7301
sp|O14713|ITBP1_HUMAN	ITGB1BP1	Integrin beta-1-binding protein 1 OS=Homo sapiens OX=9606 GN=ITGB1BP1 PE=1 SV=1	0.318907	0.0817888	15.9008	0.466773	n.s.	15.8249	15.8333	16.0444	15.9754	15.9852	15.9873
sp|O14715|RGPD8_HUMAN	RGPD8	RANBP2-like and GRIP domain-containing protein 8 OS=Homo sapiens OX=9606 GN=RGPD8 PE=1 SV=2	0.432978	0.135996	13.457	0.57545	n.s.	13.4636	13.4331	13.4744	13.7164	13.2837	13.7788
sp|O14717|TRDMT_HUMAN	TRDMT1	tRNA (cytosine(38)-C(5))-methyltransferase OS=Homo sapiens OX=9606 GN=TRDMT1 PE=1 SV=1	0.723169	0.0158646	18.4976	0.812807	n.s.	18.5606	18.4345	18.4977	18.5502	18.5105	18.4798
sp|O14727|APAF_HUMAN	APAF1	Apoptotic protease-activating factor 1 OS=Homo sapiens OX=9606 GN=APAF1 PE=1 SV=2	9.75E-05	-0.377566	22.6668	0.00435151	n.s.	22.6882	22.6324	22.6798	22.3157	22.2938	22.2582
sp|O14730|RIOK3_HUMAN	RIOK3	Serine/threonine-protein kinase RIO3 OS=Homo sapiens OX=9606 GN=RIOK3 PE=1 SV=2	0.00179277	-0.186662	22.3065	0.015846	n.s.	22.3027	22.2742	22.3426	22.1507	22.0992	22.1097
sp|O14732|IMPA2_HUMAN	IMPA2	Inositol monophosphatase 2 OS=Homo sapiens OX=9606 GN=IMPA2 PE=1 SV=1	0.133751	-0.106612	19.9792	0.251308	n.s.	19.9066	20.0553	19.9757	19.9466	19.8302	19.841
sp|O14733-4|MP2K7_HUMAN	MAP2K7	Isoform 4 of Dual specificity mitogen-activated protein kinase kinase 7 OS=Homo sapiens OX=9606 GN=MAP2K7	0.000688542	0.129736	22.4782	0.00965869	n.s.	22.5047	22.4658	22.464	22.6017	22.6091	22.6129
sp|O14734|ACOT8_HUMAN	ACOT8	Acyl-coenzyme A thioesterase 8 OS=Homo sapiens OX=9606 GN=ACOT8 PE=1 SV=1	0.0664193	-0.334499	21.0854	0.153239	n.s.	21.2347	20.835	21.1864	20.7774	20.8109	20.6644
sp|O14735|CDIPT_HUMAN	CDIPT	CDP-diacylglycerol--inositol 3-phosphatidyltransferase OS=Homo sapiens OX=9606 GN=CDIPT PE=1 SV=1	0.835257	-0.0362778	17.8941	0.892195	n.s.	17.984	17.5846	18.1138	17.8661	17.7899	17.9175
sp|O14737|PDCD5_HUMAN	PDCD5	Programmed cell death protein 5 OS=Homo sapiens OX=9606 GN=PDCD5 PE=1 SV=3	0.427681	-0.0639728	24.1959	0.571285	n.s.	24.2422	24.2623	24.0832	24.0629	24.2174	24.1155
sp|O14744-5|ANM5_HUMAN	PRMT5	Isoform 5 of Protein arginine N-methyltransferase 5 OS=Homo sapiens OX=9606 GN=PRMT5	0.114289	0.0390252	24.0059	0.224748	n.s.	23.9922	24.0421	23.9835	24.0389	24.058	24.0379
sp|O14745|NHRF1_HUMAN	SLC9A3R1	Na(+)/H(+) exchange regulatory cofactor NHE-RF1 OS=Homo sapiens OX=9606 GN=SLC9A3R1 PE=1 SV=4	0.00441055	0.169934	23.7532	0.0270942	n.s.	23.7164	23.7819	23.7614	23.9668	23.8958	23.9068
sp|O14757|CHK1_HUMAN	CHEK1	Serine/threonine-protein kinase Chk1 OS=Homo sapiens OX=9606 GN=CHEK1 PE=1 SV=2	0.456976	0.0183215	21.627	0.597358	n.s.	21.6464	21.6234	21.6111	21.6127	21.6809	21.6422
sp|O14770|MEIS2_HUMAN	MEIS2	Homeobox protein Meis2 OS=Homo sapiens OX=9606 GN=MEIS2 PE=1 SV=2	0.651862	0.0134476	19.3426	0.760976	n.s.	19.3267	19.3048	19.3964	19.3553	19.358	19.3549
sp|O14772|FPGT_HUMAN	FPGT	Fucose-1-phosphate guanylyltransferase OS=Homo sapiens OX=9606 GN=FPGT PE=1 SV=3	0.0395249	-0.215976	20.7389	0.108026	n.s.	20.7687	20.6038	20.8441	20.5275	20.5383	20.5029
sp|O14773|TPP1_HUMAN	TPP1	Tripeptidyl-peptidase 1 OS=Homo sapiens OX=9606 GN=TPP1 PE=1 SV=2	0.00571169	-0.149073	22.5082	0.0313329	n.s.	22.5368	22.4978	22.49	22.3126	22.3887	22.376
sp|O14775|GNB5_HUMAN	GNB5	Guanine nucleotide-binding protein subunit beta-5 OS=Homo sapiens OX=9606 GN=GNB5 PE=1 SV=2	0.0410334	-0.10566	20.1031	0.110752	n.s.	20.0939	20.1487	20.0667	19.9455	20.0185	20.0283
sp|O14776|TCRG1_HUMAN	TCERG1	Transcription elongation regulator 1 OS=Homo sapiens OX=9606 GN=TCERG1 PE=1 SV=2	0.00382165	0.05575	23.7126	0.0248516	n.s.	23.7301	23.7063	23.7016	23.7668	23.7738	23.7645
sp|O14777|NDC80_HUMAN	NDC80	Kinetochore protein NDC80 homolog OS=Homo sapiens OX=9606 GN=NDC80 PE=1 SV=1	2.67E-05	0.0985094	23.226	0.0031273	n.s.	23.2315	23.2215	23.2251	23.3181	23.33	23.3255
sp|O14782|KIF3C_HUMAN	KIF3C	Kinesin-like protein KIF3C OS=Homo sapiens OX=9606 GN=KIF3C PE=1 SV=3	0.19551	-0.0449308	20.2781	0.328999	n.s.	20.2428	20.3007	20.2908	20.2572	20.2547	20.1876
sp|O14786|NRP1_HUMAN	NRP1	Neuropilin-1 OS=Homo sapiens OX=9606 GN=NRP1 PE=1 SV=3	0.0119744	-0.238049	19.5088	0.0498468	n.s.	19.4985	19.4233	19.6045	19.2559	19.2993	19.257
sp|O14787|TNPO2_HUMAN	TNPO2	Transportin-2 OS=Homo sapiens OX=9606 GN=TNPO2 PE=1 SV=3	0.784459	-0.0120291	21.0854	0.857554	n.s.	21.0433	21.0683	21.1446	21.1269	21.0586	21.0346
sp|O14795-2|UN13B_HUMAN	UNC13B	Isoform 2 of Protein unc-13 homolog B OS=Homo sapiens OX=9606 GN=UNC13B	0.944601	0.00729655	21.8109	0.964659	n.s.	21.8344	21.7195	21.8788	21.8559	21.6531	21.9456
sp|O14802|RPC1_HUMAN	POLR3A	DNA-directed RNA polymerase III subunit RPC1 OS=Homo sapiens OX=9606 GN=POLR3A PE=1 SV=2	0.237445	0.0157217	24.0641	0.378316	n.s.	24.0772	24.0599	24.0552	24.0943	24.0823	24.0629
sp|O14810|CPLX1_HUMAN	CPLX1	Complexin-1 OS=Homo sapiens OX=9606 GN=CPLX1 PE=1 SV=1	0.14982	-0.0651666	16.6499	0.272465	n.s.	16.6338	16.6554	16.6605	16.5491	16.6562	16.549
sp|O14818-2|PSA7_HUMAN	PSMA7	Isoform 2 of Proteasome subunit alpha type-7 OS=Homo sapiens OX=9606 GN=PSMA7	0.288021	-0.112337	17.6249	0.433842	n.s.	17.6326	17.4638	17.7782	17.5383	17.4962	17.503
sp|O14818|PSA7_HUMAN	PSMA7	Proteasome subunit alpha type-7 OS=Homo sapiens OX=9606 GN=PSMA7 PE=1 SV=1	0.285287	-0.0453619	23.9704	0.430781	n.s.	23.9832	24.0186	23.9094	23.8952	23.957	23.923
sp|O14828|SCAM3_HUMAN	SCAMP3	Secretory carrier-associated membrane protein 3 OS=Homo sapiens OX=9606 GN=SCAMP3 PE=1 SV=3	0.00935925	-0.180378	21.6029	0.0424125	n.s.	21.6423	21.5321	21.6344	21.3994	21.4501	21.4182
sp|O14832|PAHX_HUMAN	PHYH	Phytanoyl-CoA dioxygenase, peroxisomal OS=Homo sapiens OX=9606 GN=PHYH PE=1 SV=1	0.474726	-0.0524278	21.515	0.613749	n.s.	21.565	21.4001	21.5801	21.5009	21.4904	21.3965
sp|O14867|BACH1_HUMAN	BACH1	Transcription regulator protein BACH1 OS=Homo sapiens OX=9606 GN=BACH1 PE=1 SV=2	0.0145176	0.194302	19.4454	0.0562638	n.s.	19.4564	19.3672	19.5127	19.6722	19.6018	19.6453
sp|O14874|BCKD_HUMAN	BCKDK	[3-methyl-2-oxobutanoate dehydrogenase [lipoamide]] kinase, mitochondrial OS=Homo sapiens OX=9606 GN=BCKDK PE=1 SV=2	0.332287	-0.0692845	19.3818	0.480792	n.s.	19.4158	19.2689	19.4607	19.3119	19.3552	19.2704
sp|O14879|IFIT3_HUMAN	IFIT3	Interferon-induced protein with tetratricopeptide repeats 3 OS=Homo sapiens OX=9606 GN=IFIT3 PE=1 SV=1	0.0457759	0.227629	15.6309	0.119138	n.s.	15.6352	15.5213	15.7361	15.7602	15.895	15.9203
sp|O14880|MGST3_HUMAN	MGST3	Microsomal glutathione S-transferase 3 OS=Homo sapiens OX=9606 GN=MGST3 PE=1 SV=1	0.710456	-0.0314744	20.7858	0.804148	n.s.	20.9052	20.6594	20.7927	20.6901	20.808	20.7648
sp|O14893|GEMI2_HUMAN	GEMIN2	Gem-associated protein 2 OS=Homo sapiens OX=9606 GN=GEMIN2 PE=1 SV=1	0.787315	-0.004534	19.804	0.859751	n.s.	19.8265	19.8053	19.7801	19.7837	19.8113	19.8034
sp|O14907|TX1B3_HUMAN	TAX1BP3	Tax1-binding protein 3 OS=Homo sapiens OX=9606 GN=TAX1BP3 PE=1 SV=2	0.455043	-0.0561542	19.4018	0.596543	n.s.	19.374	19.3008	19.5305	19.3559	19.3389	19.3421
sp|O14908|GIPC1_HUMAN	GIPC1	PDZ domain-containing protein GIPC1 OS=Homo sapiens OX=9606 GN=GIPC1 PE=1 SV=2	0.823685	-0.0054643	21.8463	0.884436	n.s.	21.8296	21.8791	21.8302	21.8341	21.8714	21.8169
sp|O14910|LIN7A_HUMAN	LIN7A	Protein lin-7 homolog A OS=Homo sapiens OX=9606 GN=LIN7A PE=1 SV=2	0.0200609	-0.127664	20.4588	0.0694428	n.s.	20.4489	20.4991	20.4285	20.3236	20.381	20.2888
sp|O14920|IKKB_HUMAN	IKBKB	Inhibitor of nuclear factor kappa-B kinase subunit beta OS=Homo sapiens OX=9606 GN=IKBKB PE=1 SV=1	0.270431	-0.038284	22.9246	0.415108	n.s.	22.8712	22.9709	22.9317	22.901	22.8768	22.8811
sp|O14924|RGS12_HUMAN	RGS12	Regulator of G-protein signaling 12 OS=Homo sapiens OX=9606 GN=RGS12 PE=1 SV=1	0.752676	-0.0186535	18.4383	0.836061	n.s.	18.3846	18.4204	18.5098	18.364	18.4992	18.3955
sp|O14925|TIM23_HUMAN	TIMM23	Mitochondrial import inner membrane translocase subunit Tim23 OS=Homo sapiens OX=9606 GN=TIMM23 PE=1 SV=1	0.623891	0.0333585	20.7899	0.740628	n.s.	20.8514	20.675	20.8432	20.7732	20.857	20.8394
sp|O14929|HAT1_HUMAN	HAT1	Histone acetyltransferase type B catalytic subunit OS=Homo sapiens OX=9606 GN=HAT1 PE=1 SV=1	0.3325	-0.0261856	22.1075	0.481023	n.s.	22.067	22.1078	22.1476	22.0756	22.0909	22.0774
sp|O14933|UB2L6_HUMAN	UBE2L6	Ubiquitin/ISG15-conjugating enzyme E2 L6 OS=Homo sapiens OX=9606 GN=UBE2L6 PE=1 SV=4	0.991887	-0.000420052	20.7009	0.994367	n.s.	20.7207	20.6785	20.7034	20.722	20.7507	20.6286
sp|O14936|CSKP_HUMAN	CASK	Peripheral plasma membrane protein CASK OS=Homo sapiens OX=9606 GN=CASK PE=1 SV=3	0.153053	-0.0318883	22.2704	0.276357	n.s.	22.2793	22.253	22.2791	22.2674	22.2355	22.2128
sp|O14939|PLD2_HUMAN	PLD2	Phospholipase D2 OS=Homo sapiens OX=9606 GN=PLD2 PE=1 SV=2	0.776362	-0.0258955	18.2957	0.851566	n.s.	18.2283	18.1949	18.4639	18.2766	18.2823	18.2505
sp|O14949|QCR8_HUMAN	UQCRQ	Cytochrome b-c1 complex subunit 8 OS=Homo sapiens OX=9606 GN=UQCRQ PE=1 SV=4	0.0140539	-0.117669	22.7115	0.0553164	n.s.	22.7424	22.6703	22.7218	22.6253	22.5944	22.5617
sp|O14950|ML12B_HUMAN	MYL12B	Myosin regulatory light chain 12B OS=Homo sapiens OX=9606 GN=MYL12B PE=1 SV=2	0.720118	-0.0189179	23.091	0.810679	n.s.	23.0785	23.1708	23.0238	23.0396	23.1191	23.0576
sp|O14964|HGS_HUMAN	HGS	Hepatocyte growth factor-regulated tyrosine kinase substrate OS=Homo sapiens OX=9606 GN=HGS PE=1 SV=1	0.878569	0.00446702	22.8894	0.922134	n.s.	22.8624	22.8979	22.908	22.9331	22.8974	22.8512
sp|O14965|AURKA_HUMAN	AURKA	Aurora kinase A OS=Homo sapiens OX=9606 GN=AURKA PE=1 SV=2	0.0314346	-0.142566	19.0037	0.0922865	n.s.	18.9195	19.0577	19.0339	18.8733	18.8697	18.8403
sp|O14966|RAB7L_HUMAN	RAB29	Ras-related protein Rab-7L1 OS=Homo sapiens OX=9606 GN=RAB29 PE=1 SV=1	0.0707767	-0.401434	17.6146	0.159889	n.s.	17.7277	17.2923	17.8238	17.24	17.1907	17.2087
sp|O14967|CLGN_HUMAN	CLGN	Calmegin OS=Homo sapiens OX=9606 GN=CLGN PE=1 SV=1	0.424101	-0.096806	21.3683	0.568811	n.s.	21.4342	21.1608	21.51	21.2588	21.2369	21.3189
sp|O14972|VP26C_HUMAN	VPS26C	Vacuolar protein sorting-associated protein 26C OS=Homo sapiens OX=9606 GN=VPS26C PE=1 SV=1	0.399977	0.105685	20.4063	0.545935	n.s.	20.3867	20.2239	20.6081	20.5335	20.5185	20.4838
sp|O14974|MYPT1_HUMAN	PPP1R12A	Protein phosphatase 1 regulatory subunit 12A OS=Homo sapiens OX=9606 GN=PPP1R12A PE=1 SV=1	0.0424586	-0.0548154	23.1877	0.11319	n.s.	23.1969	23.1931	23.1729	23.1487	23.0986	23.1511
sp|O14975|S27A2_HUMAN	SLC27A2	Very long-chain acyl-CoA synthetase OS=Homo sapiens OX=9606 GN=SLC27A2 PE=1 SV=2	0.00757327	0.247329	19.6734	0.03739	n.s.	19.6572	19.5988	19.7643	19.8995	19.9317	19.9311
sp|O14976|GAK_HUMAN	GAK	Cyclin-G-associated kinase OS=Homo sapiens OX=9606 GN=GAK PE=1 SV=2	0.000421145	0.170597	22.4813	0.0077145	n.s.	22.452	22.494	22.4978	22.6471	22.6636	22.6449
sp|O14977|AZIN1_HUMAN	AZIN1	Antizyme inhibitor 1 OS=Homo sapiens OX=9606 GN=AZIN1 PE=1 SV=2	0.0442835	0.448799	16.1616	0.116587	n.s.	16.3481	15.8767	16.2601	16.603	16.7098	16.5184
sp|O14980|XPO1_HUMAN	XPO1	Exportin-1 OS=Homo sapiens OX=9606 GN=XPO1 PE=1 SV=1	0.671331	0.025166	24.8384	0.775708	n.s.	24.796	24.8318	24.8874	24.8802	24.773	24.9375
sp|O14981|BTAF1_HUMAN	BTAF1	TATA-binding protein-associated factor 172 OS=Homo sapiens OX=9606 GN=BTAF1 PE=1 SV=2	0.921238	0.00203168	23.3197	0.95047	n.s.	23.289	23.3234	23.3467	23.3397	23.3188	23.3068
sp|O15013|ARHGA_HUMAN	ARHGEF10	Rho guanine nucleotide exchange factor 10 OS=Homo sapiens OX=9606 GN=ARHGEF10 PE=1 SV=4	0.419939	-0.0170712	20.9917	0.564997	n.s.	20.969	21.0004	21.0057	20.9674	21.0038	20.9528
sp|O15014|ZN609_HUMAN	ZNF609	Zinc finger protein 609 OS=Homo sapiens OX=9606 GN=ZNF609 PE=1 SV=2	0.0695422	-0.0891906	19.2139	0.158159	n.s.	19.1647	19.2048	19.2723	19.1541	19.1282	19.0919
sp|O15020|SPTN2_HUMAN	SPTBN2	Spectrin beta chain, non-erythrocytic 2 OS=Homo sapiens OX=9606 GN=SPTBN2 PE=1 SV=3	0.09341	0.0645799	24.3009	0.194645	n.s.	24.3037	24.3461	24.2531	24.376	24.3791	24.3415
sp|O15021|MAST4_HUMAN	MAST4	Microtubule-associated serine/threonine-protein kinase 4 OS=Homo sapiens OX=9606 GN=MAST4 PE=1 SV=4	0.155085	0.0355904	20.3796	0.279252	n.s.	20.3479	20.3931	20.3977	20.3914	20.4348	20.4193
sp|O15027-5|SC16A_HUMAN	SEC16A	Isoform 5 of Protein transport protein Sec16A OS=Homo sapiens OX=9606 GN=SEC16A	0.303211	0.0304065	24.1755	0.449434	n.s.	24.1542	24.1639	24.2084	24.1818	24.2448	24.1912
sp|O15031|PLXB2_HUMAN	PLXNB2	Plexin-B2 OS=Homo sapiens OX=9606 GN=PLXNB2 PE=1 SV=3	0.148447	0.0877912	19.4113	0.270888	n.s.	19.3562	19.3764	19.5012	19.5245	19.5106	19.4621
sp|O15037|KHNYN_HUMAN	KHNYN	Protein KHNYN OS=Homo sapiens OX=9606 GN=KHNYN PE=1 SV=3	0.249061	0.0541506	20.6639	0.390804	n.s.	20.5992	20.6827	20.7099	20.7562	20.7196	20.6783
sp|O15040|TCPR2_HUMAN	TECPR2	Tectonin beta-propeller repeat-containing protein 2 OS=Homo sapiens OX=9606 GN=TECPR2 PE=1 SV=4	0.755184	0.00758973	19.6836	0.837417	n.s.	19.6531	19.6753	19.7225	19.7092	19.6896	19.675
sp|O15042|SR140_HUMAN	U2SURP	U2 snRNP-associated SURP motif-containing protein OS=Homo sapiens OX=9606 GN=U2SURP PE=1 SV=2	0.10131	0.0728482	25.1607	0.206014	n.s.	25.1986	25.0978	25.1856	25.2489	25.2449	25.2069
sp|O15047|SET1A_HUMAN	SETD1A	Histone-lysine N-methyltransferase SETD1A OS=Homo sapiens OX=9606 GN=SETD1A PE=1 SV=3	6.65E-05	-0.138445	21.0647	0.00398259	n.s.	21.0631	21.057	21.074	20.9345	20.9304	20.9139
sp|O15049|N4BP3_HUMAN	N4BP3	NEDD4-binding protein 3 OS=Homo sapiens OX=9606 GN=N4BP3 PE=1 SV=3	0.336824	-0.0589582	18.0871	0.48489	n.s.	18.027	18.0923	18.1421	18.1062	17.9597	18.0186
sp|O15054-1|KDM6B_HUMAN	KDM6B	Isoform 1 of Lysine-specific demethylase 6B OS=Homo sapiens OX=9606 GN=KDM6B	0.0880789	0.134988	17.7581	0.186342	n.s.	17.7533	17.676	17.845	17.9605	17.876	17.8428
sp|O15056|SYNJ2_HUMAN	SYNJ2	Synaptojanin-2 OS=Homo sapiens OX=9606 GN=SYNJ2 PE=1 SV=3	0.0461283	0.0554668	19.3277	0.119542	n.s.	19.3089	19.3186	19.3555	19.4091	19.3749	19.3654
sp|O15060|ZBT39_HUMAN	ZBTB39	Zinc finger and BTB domain-containing protein 39 OS=Homo sapiens OX=9606 GN=ZBTB39 PE=1 SV=1	0.709952	0.053577	15.4963	0.804006	n.s.	15.5897	15.272	15.6273	15.6649	15.4153	15.5695
sp|O15061|SYNEM_HUMAN	SYNM	Synemin OS=Homo sapiens OX=9606 GN=SYNM PE=1 SV=2	0.11674	-0.192442	16.0231	0.228117	n.s.	16.0108	15.8836	16.1749	15.9127	15.8289	15.7504
sp|O15063|K0355_HUMAN	KIAA0355	Uncharacterized protein KIAA0355 OS=Homo sapiens OX=9606 GN=KIAA0355 PE=1 SV=2	0.119412	0.059332	19.5953	0.231797	n.s.	19.5957	19.5614	19.6288	19.6994	19.6404	19.6241
sp|O15066|KIF3B_HUMAN	KIF3B	Kinesin-like protein KIF3B OS=Homo sapiens OX=9606 GN=KIF3B PE=1 SV=1	0.0632507	-0.0720297	20.9492	0.147574	n.s.	20.9149	20.9832	20.9496	20.9174	20.8614	20.8528
sp|O15067|PUR4_HUMAN	PFAS	Phosphoribosylformylglycinamidine synthase OS=Homo sapiens OX=9606 GN=PFAS PE=1 SV=4	0.0384924	-0.0853468	23.869	0.106442	n.s.	23.832	23.9222	23.853	23.7928	23.7881	23.7702
sp|O15068|MCF2L_HUMAN	MCF2L	Guanine nucleotide exchange factor DBS OS=Homo sapiens OX=9606 GN=MCF2L PE=1 SV=2	0.113112	-0.146187	17.3721	0.223185	n.s.	17.366	17.491	17.2593	17.2232	17.1803	17.2743
sp|O15069|NACAD_HUMAN	NACAD	NAC-alpha domain-containing protein 1 OS=Homo sapiens OX=9606 GN=NACAD PE=1 SV=3	0.0902489	-0.248322	13.4084	0.189883	n.s.	13.3715	13.4352	13.4184	12.9509	13.324	13.2052
sp|O15075|DCLK1_HUMAN	DCLK1	Serine/threonine-protein kinase DCLK1 OS=Homo sapiens OX=9606 GN=DCLK1 PE=1 SV=2	0.00864009	-0.176744	20.7516	0.0404418	n.s.	20.699	20.7447	20.8111	20.5613	20.6091	20.5543
sp|O15078|CE290_HUMAN	CEP290	Centrosomal protein of 290 kDa OS=Homo sapiens OX=9606 GN=CEP290 PE=1 SV=2	0.264398	-0.0309545	23.6259	0.408673	n.s.	23.6239	23.5988	23.6551	23.6246	23.5642	23.596
sp|O15083|ERC2_HUMAN	ERC2	ERC protein 2 OS=Homo sapiens OX=9606 GN=ERC2 PE=1 SV=3	0.0304977	-0.0763881	21.9306	0.0906468	n.s.	21.9013	21.9181	21.9724	21.8722	21.8469	21.8435
sp|O15084|ANR28_HUMAN	ANKRD28	Serine/threonine-protein phosphatase 6 regulatory ankyrin repeat subunit A OS=Homo sapiens OX=9606 GN=ANKRD28 PE=1 SV=5	0.0215616	0.0414934	21.017	0.0726218	n.s.	20.9958	21.0341	21.021	21.0597	21.0554	21.0603
sp|O15085|ARHGB_HUMAN	ARHGEF11	Rho guanine nucleotide exchange factor 11 OS=Homo sapiens OX=9606 GN=ARHGEF11 PE=1 SV=1	0.0125013	-0.0911691	19.7893	0.0513129	n.s.	19.7872	19.7922	19.7885	19.725	19.7128	19.6565
sp|O15090|ZN536_HUMAN	ZNF536	Zinc finger protein 536 OS=Homo sapiens OX=9606 GN=ZNF536 PE=1 SV=3	0.132089	-0.0873685	18.783	0.249231	n.s.	18.7697	18.7187	18.8605	18.7364	18.6798	18.6706
sp|O15091|MRPP3_HUMAN	PRORP	Mitochondrial ribonuclease P catalytic subunit OS=Homo sapiens OX=9606 GN=PRORP PE=1 SV=2	0.00521068	0.265955	21.5715	0.0299406	n.s.	21.5899	21.4954	21.629	21.8893	21.8254	21.7976
sp|O15111|IKKA_HUMAN	CHUK	Inhibitor of nuclear factor kappa-B kinase subunit alpha OS=Homo sapiens OX=9606 GN=CHUK PE=1 SV=2	0.00151587	-0.202534	21.2312	0.0144298	n.s.	21.2142	21.2399	21.2394	21.0772	21.0134	20.9953
sp|O15116|LSM1_HUMAN	LSM1	U6 snRNA-associated Sm-like protein LSm1 OS=Homo sapiens OX=9606 GN=LSM1 PE=1 SV=1	0.00709541	0.233124	16.3562	0.0355743	n.s.	16.3685	16.4004	16.2997	16.531	16.6521	16.5849
sp|O15118|NPC1_HUMAN	NPC1	NPC intracellular cholesterol transporter 1 OS=Homo sapiens OX=9606 GN=NPC1 PE=1 SV=2	0.460134	-0.0790005	20.0786	0.60024	n.s.	20.0624	19.9273	20.246	20.0573	19.9685	19.9729
sp|O15119|TBX3_HUMAN	TBX3	T-box transcription factor TBX3 OS=Homo sapiens OX=9606 GN=TBX3 PE=1 SV=4	0.00536139	-0.143005	20.4167	0.0303545	n.s.	20.3813	20.4558	20.4129	20.2769	20.2972	20.247
sp|O15120|PLCB_HUMAN	AGPAT2	1-acyl-sn-glycerol-3-phosphate acyltransferase beta OS=Homo sapiens OX=9606 GN=AGPAT2 PE=1 SV=1	0.842275	-0.0473311	18.8142	0.897347	n.s.	18.6217	18.5672	19.2536	18.7863	18.6996	18.8147
sp|O15121|DEGS1_HUMAN	DEGS1	Sphingolipid delta(4)-desaturase DES1 OS=Homo sapiens OX=9606 GN=DEGS1 PE=1 SV=1	0.0822594	-0.394194	18.2085	0.177546	n.s.	17.9816	18.4946	18.1493	17.8231	17.6718	17.948
sp|O15126|SCAM1_HUMAN	SCAMP1	Secretory carrier-associated membrane protein 1 OS=Homo sapiens OX=9606 GN=SCAMP1 PE=1 SV=2	0.659482	-0.0137287	20.2005	0.766491	n.s.	20.155	20.2495	20.197	20.1945	20.1978	20.168
sp|O15127|SCAM2_HUMAN	SCAMP2	Secretory carrier-associated membrane protein 2 OS=Homo sapiens OX=9606 GN=SCAMP2 PE=1 SV=2	0.00636545	-0.211607	19.9013	0.0333609	n.s.	19.9303	19.8444	19.9292	19.7431	19.6447	19.6813
sp|O15131|IMA6_HUMAN	KPNA5	Importin subunit alpha-6 OS=Homo sapiens OX=9606 GN=KPNA5 PE=1 SV=2	0.0014357	0.179318	19.8246	0.0139346	n.s.	19.8161	19.7903	19.8673	20.0018	20.0106	19.9993
sp|O15143|ARC1B_HUMAN	ARPC1B	Actin-related protein 2/3 complex subunit 1B OS=Homo sapiens OX=9606 GN=ARPC1B PE=1 SV=3	0.0149314	0.0730156	22.6334	0.0571639	n.s.	22.6254	22.6097	22.6652	22.6995	22.6998	22.72
sp|O15144|ARPC2_HUMAN	ARPC2	Actin-related protein 2/3 complex subunit 2 OS=Homo sapiens OX=9606 GN=ARPC2 PE=1 SV=1	0.0978763	-0.0615726	23.8772	0.20128	n.s.	23.8429	23.9171	23.8715	23.8361	23.7781	23.8326
sp|O15145|ARPC3_HUMAN	ARPC3	Actin-related protein 2/3 complex subunit 3 OS=Homo sapiens OX=9606 GN=ARPC3 PE=1 SV=3	0.324252	-0.0460591	21.0557	0.472016	n.s.	21.0002	21.1295	21.0375	21.0373	21.0028	20.9889
sp|O15155|BET1_HUMAN	BET1	BET1 homolog OS=Homo sapiens OX=9606 GN=BET1 PE=1 SV=1	0.469316	-0.150176	16.8026	0.609595	n.s.	16.609	17.1534	16.6453	16.6214	16.555	16.7808
sp|O15160|RPAC1_HUMAN	POLR1C	DNA-directed RNA polymerases I and III subunit RPAC1 OS=Homo sapiens OX=9606 GN=POLR1C PE=1 SV=1	0.000518259	0.194205	21.5442	0.00833743	n.s.	21.5172	21.5791	21.5364	21.7365	21.7483	21.7305
sp|O15164|TIF1A_HUMAN	TRIM24	Transcription intermediary factor 1-alpha OS=Homo sapiens OX=9606 GN=TRIM24 PE=1 SV=3	0.566787	0.0154768	22.0364	0.693552	n.s.	22.0356	22.0085	22.065	22.0528	22.0838	22.019
sp|O15169|AXIN1_HUMAN	AXIN1	Axin-1 OS=Homo sapiens OX=9606 GN=AXIN1 PE=1 SV=2	0.0066355	0.234839	19.8408	0.034207	n.s.	19.8271	19.7927	19.9027	20.1327	20.0711	20.0232
sp|O15173-2|PGRC2_HUMAN	PGRMC2	Isoform 2 of Membrane-associated progesterone receptor component 2 OS=Homo sapiens OX=9606 GN=PGRMC2	0.201575	-0.0557589	22.012	0.335675	n.s.	22.0245	21.9454	22.0662	21.9549	21.9415	21.9724
sp|O15182|CETN3_HUMAN	CETN3	Centrin-3 OS=Homo sapiens OX=9606 GN=CETN3 PE=1 SV=2	0.808358	-0.0115251	20.4046	0.873954	n.s.	20.4388	20.3214	20.4536	20.4114	20.4049	20.3628
sp|O15198|SMAD9_HUMAN	SMAD9	Mothers against decapentaplegic homolog 9 OS=Homo sapiens OX=9606 GN=SMAD9 PE=1 SV=1	0.0214407	-0.134156	20.9885	0.0723484	n.s.	20.9735	20.995	20.997	20.9166	20.8539	20.7926
sp|O15211|RGL2_HUMAN	RGL2	Ral guanine nucleotide dissociation stimulator-like 2 OS=Homo sapiens OX=9606 GN=RGL2 PE=1 SV=1	0.0371974	0.230015	16.7161	0.103751	n.s.	16.5985	16.8371	16.7127	16.9742	16.8875	16.9766
sp|O15212|PFD6_HUMAN	PFDN6	Prefoldin subunit 6 OS=Homo sapiens OX=9606 GN=PFDN6 PE=1 SV=1	0.989124	-0.000816985	21.5947	0.993164	n.s.	21.5647	21.6322	21.5871	21.5108	21.6917	21.579
sp|O15213|WDR46_HUMAN	WDR46	WD repeat-containing protein 46 OS=Homo sapiens OX=9606 GN=WDR46 PE=1 SV=3	0.0159936	0.21618	20.8824	0.0595363	n.s.	20.866	20.8808	20.9005	21.2045	21.0488	21.0425
sp|O15217|GSTA4_HUMAN	GSTA4	Glutathione S-transferase A4 OS=Homo sapiens OX=9606 GN=GSTA4 PE=1 SV=1	0.00800593	0.14927	20.778	0.0385844	n.s.	20.7231	20.8047	20.8063	20.9527	20.9195	20.9097
sp|O15226-2|NKRF_HUMAN	NKRF	Isoform 2 of NF-kappa-B-repressing factor OS=Homo sapiens OX=9606 GN=NKRF	0.00254112	0.123783	23.7255	0.0194243	n.s.	23.7596	23.712	23.705	23.836	23.8572	23.8547
sp|O15228|GNPAT_HUMAN	GNPAT	Dihydroxyacetone phosphate acyltransferase OS=Homo sapiens OX=9606 GN=GNPAT PE=1 SV=1	0.0061523	-0.551319	21.6075	0.0326592	n.s.	21.6877	21.4288	21.706	21.0742	21.1387	20.9556
sp|O15230|LAMA5_HUMAN	LAMA5	Laminin subunit alpha-5 OS=Homo sapiens OX=9606 GN=LAMA5 PE=1 SV=8	0.000153083	-0.687283	20.5608	0.00499917	down	20.5545	20.5081	20.6196	19.9452	19.8545	19.8207
sp|O15231-9|ZN185_HUMAN	ZNF185	Isoform 9 of Zinc finger protein 185 OS=Homo sapiens OX=9606 GN=ZNF185	0.623723	-0.0378701	18.2693	0.740625	n.s.	18.2122	18.2013	18.3942	18.284	18.2433	18.1669
sp|O15234|CASC3_HUMAN	CASC3	Protein CASC3 OS=Homo sapiens OX=9606 GN=CASC3 PE=1 SV=2	0.0686251	-0.0696324	21.9104	0.156779	n.s.	21.9081	21.8635	21.9596	21.8465	21.8443	21.8314
sp|O15235|RT12_HUMAN	MRPS12	28S ribosomal protein S12, mitochondrial OS=Homo sapiens OX=9606 GN=MRPS12 PE=1 SV=1	0.028217	-0.165167	21.1182	0.0864652	n.s.	21.1962	21.1168	21.0416	20.9233	20.9922	20.9437
sp|O15254|ACOX3_HUMAN	ACOX3	Peroxisomal acyl-coenzyme A oxidase 3 OS=Homo sapiens OX=9606 GN=ACOX3 PE=1 SV=2	0.0669497	0.27475	17.7702	0.153995	n.s.	17.7842	17.5748	17.9517	18.0156	18.062	18.0574
sp|O15258|RER1_HUMAN	RER1	Protein RER1 OS=Homo sapiens OX=9606 GN=RER1 PE=1 SV=1	0.0700311	-0.110418	21.6867	0.158822	n.s.	21.6826	21.6912	21.6862	21.616	21.4866	21.6261
sp|O15259-4|NPHP1_HUMAN	NPHP1	Isoform 4 of Nephrocystin-1 OS=Homo sapiens OX=9606 GN=NPHP1	0.17822	0.105036	17.2561	0.307295	n.s.	17.1596	17.2778	17.3309	17.4378	17.3045	17.3411
sp|O15260|SURF4_HUMAN	SURF4	Surfeit locus protein 4 OS=Homo sapiens OX=9606 GN=SURF4 PE=1 SV=3	0.0646685	-0.0924176	19.8794	0.150074	n.s.	19.863	19.8297	19.9455	19.7783	19.7716	19.8111
sp|O15265-2|ATX7_HUMAN	ATXN7	Isoform b of Ataxin-7 OS=Homo sapiens OX=9606 GN=ATXN7	0.0583652	-0.0897878	18.2197	0.139904	n.s.	18.2084	18.2361	18.2145	18.1961	18.0938	18.0998
sp|O15269|SPTC1_HUMAN	SPTLC1	Serine palmitoyltransferase 1 OS=Homo sapiens OX=9606 GN=SPTLC1 PE=1 SV=1	0.0784427	-0.0940284	20.2125	0.171875	n.s.	20.2297	20.1624	20.2454	20.0598	20.1311	20.1644
sp|O15270|SPTC2_HUMAN	SPTLC2	Serine palmitoyltransferase 2 OS=Homo sapiens OX=9606 GN=SPTLC2 PE=1 SV=1	0.424785	-0.0755515	20.4381	0.569466	n.s.	20.4878	20.2774	20.5493	20.3914	20.3761	20.3203
sp|O15287|FANCG_HUMAN	FANCG	Fanconi anemia group G protein OS=Homo sapiens OX=9606 GN=FANCG PE=1 SV=1	0.157536	0.0707161	19.8239	0.281936	n.s.	19.7858	19.7888	19.897	19.9211	19.9023	19.8603
sp|O15294|OGT1_HUMAN	OGT	UDP-N-acetylglucosamine--peptide N-acetylglucosaminyltransferase 110 kDa subunit OS=Homo sapiens OX=9606 GN=OGT PE=1 SV=3	0.00536007	0.12139	23.0366	0.0303545	n.s.	23.0524	22.9993	23.058	23.1364	23.1771	23.1604
sp|O15297|PPM1D_HUMAN	PPM1D	Protein phosphatase 1D OS=Homo sapiens OX=9606 GN=PPM1D PE=1 SV=1	0.0211664	0.101226	17.397	0.071849	n.s.	17.3936	17.4154	17.382	17.5484	17.4634	17.4829
sp|O15304|SIVA_HUMAN	SIVA1	Apoptosis regulatory protein Siva OS=Homo sapiens OX=9606 GN=SIVA1 PE=1 SV=2	0.0713969	-0.234312	18.4617	0.16101	n.s.	18.4256	18.3236	18.6359	18.2812	18.2147	18.1863
sp|O15305|PMM2_HUMAN	PMM2	Phosphomannomutase 2 OS=Homo sapiens OX=9606 GN=PMM2 PE=1 SV=1	0.765432	0.0142828	20.3909	0.843997	n.s.	20.387	20.3211	20.4645	20.4343	20.4051	20.3761
sp|O15315|RA51B_HUMAN	RAD51B	DNA repair protein RAD51 homolog 2 OS=Homo sapiens OX=9606 GN=RAD51B PE=1 SV=2	0.247053	0.0769504	18.5673	0.388726	n.s.	18.5469	18.4845	18.6706	18.6677	18.65	18.6151
sp|O15318|RPC7_HUMAN	POLR3G	DNA-directed RNA polymerase III subunit RPC7 OS=Homo sapiens OX=9606 GN=POLR3G PE=1 SV=2	0.0404226	0.144689	19.2178	0.109722	n.s.	19.1389	19.2214	19.2931	19.3935	19.3281	19.3658
sp|O15344|TRI18_HUMAN	MID1	E3 ubiquitin-protein ligase Midline-1 OS=Homo sapiens OX=9606 GN=MID1 PE=1 SV=1	0.00011941	-2.12844	22.323	0.00465962	down	22.4275	22.3639	22.1777	20.3638	20.2624	19.9576
sp|O15347|HMGB3_HUMAN	HMGB3	High mobility group protein B3 OS=Homo sapiens OX=9606 GN=HMGB3 PE=1 SV=4	0.00430927	0.506904	20.5534	0.0266923	n.s.	20.5533	20.4481	20.6587	20.9423	21.153	21.0855
sp|O15350|P73_HUMAN	TP73	Tumor protein p73 OS=Homo sapiens OX=9606 GN=TP73 PE=1 SV=1	0.0296973	0.0788657	20.8994	0.0891622	n.s.	20.8829	20.8891	20.9262	21.0087	20.9845	20.9416
sp|O15355|PPM1G_HUMAN	PPM1G	Protein phosphatase 1G OS=Homo sapiens OX=9606 GN=PPM1G PE=1 SV=1	0.77207	0.00971464	23.0893	0.848494	n.s.	23.0872	23.1098	23.0709	23.0964	23.1509	23.0497
sp|O15357|SHIP2_HUMAN	INPPL1	Phosphatidylinositol 3,4,5-trisphosphate 5-phosphatase 2 OS=Homo sapiens OX=9606 GN=INPPL1 PE=1 SV=2	0.00122115	-0.191499	22.5275	0.0128445	n.s.	22.502	22.5425	22.5381	22.3709	22.334	22.3031
sp|O15360|FANCA_HUMAN	FANCA	Fanconi anemia group A protein OS=Homo sapiens OX=9606 GN=FANCA PE=1 SV=2	0.00874672	0.15239	18.5384	0.0407273	n.s.	18.506	18.5286	18.5805	18.695	18.7282	18.649
sp|O15370|SOX12_HUMAN	SOX12	Transcription factor SOX-12 OS=Homo sapiens OX=9606 GN=SOX12 PE=2 SV=2	0.0210506	0.104415	17.3394	0.0716256	n.s.	17.3519	17.2904	17.3758	17.4686	17.4303	17.4326
sp|O15371|EIF3D_HUMAN	EIF3D	Eukaryotic translation initiation factor 3 subunit D OS=Homo sapiens OX=9606 GN=EIF3D PE=1 SV=1	0.878854	-0.00198998	23.7687	0.922316	n.s.	23.7841	23.7592	23.7629	23.7744	23.778	23.7479
sp|O15372|EIF3H_HUMAN	EIF3H	Eukaryotic translation initiation factor 3 subunit H OS=Homo sapiens OX=9606 GN=EIF3H PE=1 SV=1	0.537371	0.0518033	23.0706	0.667516	n.s.	23.1603	22.9318	23.1197	23.0909	23.1842	23.0921
sp|O15379-2|HDAC3_HUMAN	HDAC3	Isoform 2 of Histone deacetylase 3 OS=Homo sapiens OX=9606 GN=HDAC3	0.927451	-0.0049096	19.8033	0.954393	n.s.	19.7982	19.7448	19.8668	19.8665	19.786	19.7426
sp|O15381|NVL_HUMAN	NVL	Nuclear valosin-containing protein-like OS=Homo sapiens OX=9606 GN=NVL PE=1 SV=1	0.000325887	-0.512597	23.6637	0.0068204	n.s.	23.7096	23.6405	23.641	23.1856	23.1929	23.0748
sp|O15382|BCAT2_HUMAN	BCAT2	Branched-chain-amino-acid aminotransferase, mitochondrial OS=Homo sapiens OX=9606 GN=BCAT2 PE=1 SV=2	0.427697	-0.0362688	21.1947	0.571285	n.s.	21.2189	21.1199	21.2454	21.1389	21.1887	21.1479
sp|O15392-2|BIRC5_HUMAN	BIRC5	Isoform 2 of Baculoviral IAP repeat-containing protein 5 OS=Homo sapiens OX=9606 GN=BIRC5	0.263457	0.112162	21.1034	0.40798	n.s.	21.0571	20.9966	21.2564	21.2808	21.2086	21.1572
sp|O15397|IPO8_HUMAN	IPO8	Importin-8 OS=Homo sapiens OX=9606 GN=IPO8 PE=1 SV=2	0.931638	0.00515026	20.9918	0.956863	n.s.	20.9992	20.8919	21.0845	21.0032	21.0081	20.9797
sp|O15400|STX7_HUMAN	STX7	Syntaxin-7 OS=Homo sapiens OX=9606 GN=STX7 PE=1 SV=4	0.0706193	0.0830958	22.2597	0.159692	n.s.	22.2875	22.2972	22.1946	22.3354	22.361	22.3321
sp|O15409-4|FOXP2_HUMAN	FOXP2	Isoform 4 of Forkhead box protein P2 OS=Homo sapiens OX=9606 GN=FOXP2	0.127171	0.0786041	19.2886	0.242616	n.s.	19.2796	19.2606	19.3255	19.4084	19.3979	19.2952
sp|O15417|TNC18_HUMAN	TNRC18	Trinucleotide repeat-containing gene 18 protein OS=Homo sapiens OX=9606 GN=TNRC18 PE=1 SV=3	0.0212861	-0.116517	21.2035	0.0720892	n.s.	21.208	21.2009	21.2015	21.1342	21.0997	21.0269
sp|O15431|COPT1_HUMAN	SLC31A1	High affinity copper uptake protein 1 OS=Homo sapiens OX=9606 GN=SLC31A1 PE=1 SV=1	0.906978	-0.00700206	18.3913	0.941197	n.s.	18.3825	18.3225	18.469	18.3701	18.3288	18.4541
sp|O15439|MRP4_HUMAN	ABCC4	Multidrug resistance-associated protein 4 OS=Homo sapiens OX=9606 GN=ABCC4 PE=1 SV=3	0.106532	-0.136216	21.0004	0.213721	n.s.	20.9523	20.9216	21.1271	20.8585	20.8424	20.8915
sp|O15440|MRP5_HUMAN	ABCC5	Multidrug resistance-associated protein 5 OS=Homo sapiens OX=9606 GN=ABCC5 PE=1 SV=2	0.0326991	0.15551	19.0858	0.094716	n.s.	19.108	19.0067	19.1426	19.2068	19.2241	19.2929
sp|O15446-2|RPA34_HUMAN	CD3EAP	Isoform 2 of DNA-directed RNA polymerase I subunit RPA34 OS=Homo sapiens OX=9606 GN=CD3EAP	0.0280818	0.121395	20.5306	0.0862832	n.s.	20.5226	20.5959	20.4734	20.6604	20.6411	20.6545
sp|O15460-2|P4HA2_HUMAN	P4HA2	Isoform IIa of Prolyl 4-hydroxylase subunit alpha-2 OS=Homo sapiens OX=9606 GN=P4HA2	0.0366633	0.126293	21.325	0.102829	n.s.	21.3003	21.2901	21.3845	21.4293	21.5067	21.4179
sp|O15484|CAN5_HUMAN	CAPN5	Calpain-5 OS=Homo sapiens OX=9606 GN=CAPN5 PE=1 SV=2	0.160222	0.106996	17.3619	0.285229	n.s.	17.4237	17.2604	17.4015	17.4082	17.5304	17.4681
sp|O15488|GLYG2_HUMAN	GYG2	Glycogenin-2 OS=Homo sapiens OX=9606 GN=GYG2 PE=1 SV=2	0.462001	-0.0381352	20.3143	0.602156	n.s.	20.2256	20.3633	20.354	20.2506	20.2751	20.3028
sp|O15498|YKT6_HUMAN	YKT6	Synaptobrevin homolog YKT6 OS=Homo sapiens OX=9606 GN=YKT6 PE=1 SV=1	0.714212	0.0118228	22.9662	0.806522	n.s.	22.9616	22.9313	23.0056	22.9382	22.9867	23.0092
sp|O15504|NUP42_HUMAN	NUP42	Nucleoporin NUP42 OS=Homo sapiens OX=9606 GN=NUP42 PE=1 SV=1	0.103269	0.0124925	20.9534	0.209157	n.s.	20.9477	20.9554	20.9571	20.9588	20.976	20.9629
sp|O15511|ARPC5_HUMAN	ARPC5	Actin-related protein 2/3 complex subunit 5 OS=Homo sapiens OX=9606 GN=ARPC5 PE=1 SV=3	0.850877	-0.00313585	20.9208	0.903158	n.s.	20.9425	20.9062	20.9136	20.9323	20.9247	20.896
sp|O15514|RPB4_HUMAN	POLR2D	DNA-directed RNA polymerase II subunit RPB4 OS=Homo sapiens OX=9606 GN=POLR2D PE=1 SV=1	0.696105	0.0440846	18.4356	0.794452	n.s.	18.5021	18.237	18.5677	18.4741	18.5313	18.4337
sp|O15516|CLOCK_HUMAN	CLOCK	Circadian locomoter output cycles protein kaput OS=Homo sapiens OX=9606 GN=CLOCK PE=1 SV=1	0.0230549	-0.102964	17.4789	0.0759928	n.s.	17.4714	17.5107	17.4546	17.4156	17.3345	17.3777
sp|O15530|PDPK1_HUMAN	PDPK1	3-phosphoinositide-dependent protein kinase 1 OS=Homo sapiens OX=9606 GN=PDPK1 PE=1 SV=1	0.43102	-0.0297225	21.9527	0.574021	n.s.	21.8853	21.9879	21.9849	21.9301	21.9159	21.923
sp|O15533-3|TPSN_HUMAN	TAPBP	Isoform 3 of Tapasin OS=Homo sapiens OX=9606 GN=TAPBP	0.0621484	0.122292	17.9059	0.145787	n.s.	17.8671	17.8504	18.0001	18.0181	18.0314	18.035
sp|O15534|PER1_HUMAN	PER1	Period circadian protein homolog 1 OS=Homo sapiens OX=9606 GN=PER1 PE=1 SV=2	0.0170715	0.177614	17.4194	0.0620931	n.s.	17.4009	17.5013	17.3559	17.6116	17.5692	17.6102
sp|O15541|R113A_HUMAN	RNF113A	E3 ubiquitin-protein ligase RNF113A OS=Homo sapiens OX=9606 GN=RNF113A PE=1 SV=1	0.0804571	0.0891486	19.6312	0.174858	n.s.	19.5974	19.677	19.6192	19.6702	19.7741	19.7166
sp|O15550|KDM6A_HUMAN	KDM6A	Lysine-specific demethylase 6A OS=Homo sapiens OX=9606 GN=KDM6A PE=1 SV=2	0.432535	-0.0782596	21.1394	0.575281	n.s.	21.2368	20.9694	21.212	21.0731	21.1026	21.0078
sp|O43143|DHX15_HUMAN	DHX15	Pre-mRNA-splicing factor ATP-dependent RNA helicase DHX15 OS=Homo sapiens OX=9606 GN=DHX15 PE=1 SV=2	0.0271186	0.0483868	24.3101	0.0840897	n.s.	24.3096	24.289	24.3316	24.3444	24.3674	24.3636
sp|O43148-2|MCES_HUMAN	RNMT	Isoform 2 of mRNA cap guanine-N7 methyltransferase OS=Homo sapiens OX=9606 GN=RNMT	0.0161407	0.0541823	21.8117	0.0598796	n.s.	21.8115	21.8091	21.8145	21.8889	21.8664	21.8423
sp|O43149-3|ZZEF1_HUMAN	ZZEF1	Isoform 3 of Zinc finger ZZ-type and EF-hand domain-containing protein 1 OS=Homo sapiens OX=9606 GN=ZZEF1	0.0115016	-0.118367	18.3073	0.0484994	n.s.	18.3529	18.2678	18.3012	18.1781	18.2093	18.1794
sp|O43149|ZZEF1_HUMAN	ZZEF1	Zinc finger ZZ-type and EF-hand domain-containing protein 1 OS=Homo sapiens OX=9606 GN=ZZEF1 PE=1 SV=6	0.0116975	-0.0971702	23.0253	0.0490531	n.s.	23.001	23.0612	23.0137	22.9527	22.9174	22.9144
sp|O43150|ASAP2_HUMAN	ASAP2	Arf-GAP with SH3 domain, ANK repeat and PH domain-containing protein 2 OS=Homo sapiens OX=9606 GN=ASAP2 PE=1 SV=3	0.0393115	-0.143645	18.9982	0.107622	n.s.	18.916	19.0328	19.0458	18.9018	18.8345	18.8273
sp|O43156|TTI1_HUMAN	TTI1	TELO2-interacting protein 1 homolog OS=Homo sapiens OX=9606 GN=TTI1 PE=1 SV=3	0.567163	-0.0302203	20.1915	0.693838	n.s.	20.1741	20.1209	20.2794	20.1885	20.1476	20.1477
sp|O43159|RRP8_HUMAN	RRP8	Ribosomal RNA-processing protein 8 OS=Homo sapiens OX=9606 GN=RRP8 PE=1 SV=2	0.375326	-0.0740445	20.6495	0.521788	n.s.	20.5827	20.7134	20.6524	20.7017	20.5305	20.4942
sp|O43164|PJA2_HUMAN	PJA2	E3 ubiquitin-protein ligase Praja-2 OS=Homo sapiens OX=9606 GN=PJA2 PE=1 SV=4	0.156766	0.0603309	20.7226	0.28111	n.s.	20.717	20.7116	20.7392	20.7819	20.8417	20.7253
sp|O43166|SI1L1_HUMAN	SIPA1L1	Signal-induced proliferation-associated 1-like protein 1 OS=Homo sapiens OX=9606 GN=SIPA1L1 PE=1 SV=4	0.0585669	-0.124251	21.804	0.14023	n.s.	21.8368	21.7409	21.8343	21.7348	21.6905	21.614
sp|O43167|ZBT24_HUMAN	ZBTB24	Zinc finger and BTB domain-containing protein 24 OS=Homo sapiens OX=9606 GN=ZBTB24 PE=1 SV=2	0.00321292	0.398717	17.8037	0.0225524	n.s.	17.7948	17.771	17.8454	18.3207	18.138	18.1486
sp|O43169|CYB5B_HUMAN	CYB5B	Cytochrome b5 type B OS=Homo sapiens OX=9606 GN=CYB5B PE=1 SV=3	0.102168	-0.104867	19.8144	0.207574	n.s.	19.7771	19.8019	19.8641	19.7437	19.6253	19.7596
sp|O43172|PRP4_HUMAN	PRPF4	U4/U6 small nuclear ribonucleoprotein Prp4 OS=Homo sapiens OX=9606 GN=PRPF4 PE=1 SV=2	0.101118	0.0853237	23.3971	0.205896	n.s.	23.3689	23.4741	23.3483	23.4662	23.5006	23.4804
sp|O43175|SERA_HUMAN	PHGDH	D-3-phosphoglycerate dehydrogenase OS=Homo sapiens OX=9606 GN=PHGDH PE=1 SV=4	0.0616058	-0.0597998	24.6054	0.145041	n.s.	24.6128	24.5947	24.6087	24.5437	24.5855	24.5075
sp|O43181|NDUS4_HUMAN	NDUFS4	NADH dehydrogenase [ubiquinone] iron-sulfur protein 4, mitochondrial OS=Homo sapiens OX=9606 GN=NDUFS4 PE=1 SV=1	0.328329	-0.118994	19.3871	0.476351	n.s.	19.5034	19.2039	19.4538	19.1904	19.3705	19.2432
sp|O43189|PHF1_HUMAN	PHF1	PHD finger protein 1 OS=Homo sapiens OX=9606 GN=PHF1 PE=1 SV=3	0.102492	0.171119	17.0467	0.208	n.s.	17.1016	16.902	17.1364	17.148	17.2618	17.2435
sp|O43237|DC1L2_HUMAN	DYNC1LI2	Cytoplasmic dynein 1 light intermediate chain 2 OS=Homo sapiens OX=9606 GN=DYNC1LI2 PE=1 SV=1	0.00424021	0.537597	21.1211	0.0265129	n.s.	21.1931	20.9512	21.2191	21.6005	21.7178	21.6579
sp|O43242|PSMD3_HUMAN	PSMD3	26S proteasome non-ATPase regulatory subunit 3 OS=Homo sapiens OX=9606 GN=PSMD3 PE=1 SV=2	0.890126	-0.00461902	23.9536	0.929111	n.s.	23.9158	23.9913	23.9536	23.9041	23.9763	23.9664
sp|O43248|HXC11_HUMAN	HOXC11	Homeobox protein Hox-C11 OS=Homo sapiens OX=9606 GN=HOXC11 PE=1 SV=1	0.085439	0.184199	13.8615	0.182391	n.s.	13.88	13.7168	13.9876	14.0254	14.0274	14.0843
sp|O43251-8|RFOX2_HUMAN	RBFOX2	Isoform 8 of RNA binding protein fox-1 homolog 2 OS=Homo sapiens OX=9606 GN=RBFOX2	0.753388	0.0103657	20.987	0.836444	n.s.	20.9627	21.0219	20.9763	20.9979	21.0404	20.9537
sp|O43252|PAPS1_HUMAN	PAPSS1	Bifunctional 3'-phosphoadenosine 5'-phosphosulfate synthase 1 OS=Homo sapiens OX=9606 GN=PAPSS1 PE=1 SV=2	0.00161191	-0.211261	23.8922	0.0149896	n.s.	23.8724	23.8807	23.9236	23.6848	23.7185	23.6396
sp|O43255|SIAH2_HUMAN	SIAH2	E3 ubiquitin-protein ligase SIAH2 OS=Homo sapiens OX=9606 GN=SIAH2 PE=1 SV=1	0.0518008	0.217758	17.2971	0.129145	n.s.	17.2541	17.1891	17.4482	17.5208	17.5387	17.4851
sp|O43257|ZNHI1_HUMAN	ZNHIT1	Zinc finger HIT domain-containing protein 1 OS=Homo sapiens OX=9606 GN=ZNHIT1 PE=1 SV=1	0.0876827	0.110751	16.4314	0.185772	n.s.	16.3949	16.3856	16.5136	16.4904	16.5811	16.5549
sp|O43264|ZW10_HUMAN	ZW10	Centromere/kinetochore protein zw10 homolog OS=Homo sapiens OX=9606 GN=ZW10 PE=1 SV=3	0.200027	0.0456422	22.0753	0.333864	n.s.	22.0468	22.1182	22.061	22.1256	22.1535	22.0839
sp|O43286|B4GT5_HUMAN	B4GALT5	Beta-1,4-galactosyltransferase 5 OS=Homo sapiens OX=9606 GN=B4GALT5 PE=1 SV=1	0.0214778	-0.370408	14.194	0.0724201	n.s.	14.174	14.0833	14.3247	13.9684	13.758	13.7444
sp|O43290|SNUT1_HUMAN	SART1	U4/U6.U5 tri-snRNP-associated protein 1 OS=Homo sapiens OX=9606 GN=SART1 PE=1 SV=1	0.00372977	0.127463	22.2609	0.0245174	n.s.	22.2366	22.2687	22.2775	22.4086	22.4019	22.3547
sp|O43291|SPIT2_HUMAN	SPINT2	Kunitz-type protease inhibitor 2 OS=Homo sapiens OX=9606 GN=SPINT2 PE=1 SV=2	0.00868573	0.391279	17.9614	0.0406137	n.s.	17.9863	17.8234	18.0747	18.4186	18.2979	18.3416
sp|O43292|GPAA1_HUMAN	GPAA1	Glycosylphosphatidylinositol anchor attachment 1 protein OS=Homo sapiens OX=9606 GN=GPAA1 PE=1 SV=3	0.749399	0.0383856	16.9422	0.833744	n.s.	16.8739	16.7992	17.1534	16.9223	17.028	16.9913
sp|O43293|DAPK3_HUMAN	DAPK3	Death-associated protein kinase 3 OS=Homo sapiens OX=9606 GN=DAPK3 PE=1 SV=1	5.91E-05	0.245618	20.6162	0.0038182	n.s.	20.6298	20.6153	20.6034	20.8411	20.881	20.8633
sp|O43294|TGFI1_HUMAN	TGFB1I1	Transforming growth factor beta-1-induced transcript 1 protein OS=Homo sapiens OX=9606 GN=TGFB1I1 PE=1 SV=2	0.0606945	-0.0474756	19.0134	0.143635	n.s.	19.0143	19.0416	18.9845	18.9742	18.95	18.9738
sp|O43295|SRGP3_HUMAN	SRGAP3	SLIT-ROBO Rho GTPase-activating protein 3 OS=Homo sapiens OX=9606 GN=SRGAP3 PE=1 SV=3	0.0121616	-0.301715	16.9185	0.0504646	n.s.	16.8837	16.9352	16.9367	16.7419	16.5965	16.512
sp|O43298|ZBT43_HUMAN	ZBTB43	Zinc finger and BTB domain-containing protein 43 OS=Homo sapiens OX=9606 GN=ZBTB43 PE=1 SV=1	0.608342	0.0625803	16.1258	0.727676	n.s.	16.2397	15.9046	16.2331	16.1828	16.1541	16.2284
sp|O43299|AP5Z1_HUMAN	AP5Z1	AP-5 complex subunit zeta-1 OS=Homo sapiens OX=9606 GN=AP5Z1 PE=1 SV=2	0.161137	0.0760268	18.8341	0.286409	n.s.	18.8063	18.8136	18.8823	18.9801	18.8962	18.8539
sp|O43301|HS12A_HUMAN	HSPA12A	Heat shock 70 kDa protein 12A OS=Homo sapiens OX=9606 GN=HSPA12A PE=1 SV=2	0.68163	0.0143035	20.6569	0.78353	n.s.	20.6358	20.6314	20.7035	20.631	20.7087	20.6739
sp|O43303|CP110_HUMAN	CCP110	Centriolar coiled-coil protein of 110 kDa OS=Homo sapiens OX=9606 GN=CCP110 PE=1 SV=3	0.654654	0.0221242	20.3426	0.762925	n.s.	20.3169	20.3769	20.3341	20.438	20.3647	20.2917
sp|O43310-2|CTIF_HUMAN	CTIF	Isoform 2 of CBP80/20-dependent translation initiation factor OS=Homo sapiens OX=9606 GN=CTIF	0.0324471	-0.128933	19.8107	0.0944464	n.s.	19.7844	19.7845	19.8631	19.7376	19.6744	19.6332
sp|O43314|VIP2_HUMAN	PPIP5K2	Inositol hexakisphosphate and diphosphoinositol-pentakisphosphate kinase 2 OS=Homo sapiens OX=9606 GN=PPIP5K2 PE=1 SV=3	0.0397192	-0.0502528	21.4523	0.10846	n.s.	21.4583	21.4313	21.4673	21.4118	21.4176	21.3768
sp|O43318-2|M3K7_HUMAN	MAP3K7	Isoform 1A of Mitogen-activated protein kinase kinase kinase 7 OS=Homo sapiens OX=9606 GN=MAP3K7	0.000103396	0.400592	22.2021	0.00450389	n.s.	22.1545	22.2414	22.2105	22.5926	22.6105	22.6051
sp|O43324|MCA3_HUMAN	EEF1E1	Eukaryotic translation elongation factor 1 epsilon-1 OS=Homo sapiens OX=9606 GN=EEF1E1 PE=1 SV=1	0.0130721	0.209355	20.1594	0.0528456	n.s.	20.1167	20.1094	20.2521	20.3688	20.3405	20.3969
sp|O43347|MSI1H_HUMAN	MSI1	RNA-binding protein Musashi homolog 1 OS=Homo sapiens OX=9606 GN=MSI1 PE=1 SV=1	0.000802184	0.166625	20.9469	0.0102757	n.s.	20.9443	20.9324	20.964	21.1033	21.1445	21.0928
sp|O43353|RIPK2_HUMAN	RIPK2	Receptor-interacting serine/threonine-protein kinase 2 OS=Homo sapiens OX=9606 GN=RIPK2 PE=1 SV=2	0.0932305	-0.124442	20.4602	0.194405	n.s.	20.4629	20.3657	20.552	20.3351	20.3671	20.3051
sp|O43374|RASL2_HUMAN	RASA4	Ras GTPase-activating protein 4 OS=Homo sapiens OX=9606 GN=RASA4 PE=2 SV=2	0.676702	-0.0138755	17.707	0.780506	n.s.	17.6948	17.6851	17.741	17.6501	17.7389	17.6902
sp|O43379-4|WDR62_HUMAN	WDR62	Isoform 4 of WD repeat-containing protein 62 OS=Homo sapiens OX=9606 GN=WDR62	0.0158258	0.059767	21.7661	0.0592883	n.s.	21.7538	21.7552	21.7892	21.8415	21.8267	21.8094
sp|O43390-2|HNRPR_HUMAN	HNRNPR	Isoform 2 of Heterogeneous nuclear ribonucleoprotein R OS=Homo sapiens OX=9606 GN=HNRNPR	0.640703	0.0213327	24.5169	0.753613	n.s.	24.5292	24.5665	24.455	24.5123	24.5918	24.5106
sp|O43395|PRPF3_HUMAN	PRPF3	U4/U6 small nuclear ribonucleoprotein Prp3 OS=Homo sapiens OX=9606 GN=PRPF3 PE=1 SV=2	0.000324229	0.238884	23.0159	0.00680659	n.s.	23.0252	23.039	22.9835	23.2793	23.241	23.2441
sp|O43396|TXNL1_HUMAN	TXNL1	Thioredoxin-like protein 1 OS=Homo sapiens OX=9606 GN=TXNL1 PE=1 SV=3	0.345024	0.050292	21.8604	0.492335	n.s.	21.8431	21.7904	21.9477	21.9017	21.928	21.9023
sp|O43399-3|TPD54_HUMAN	TPD52L2	Isoform 3 of Tumor protein D54 OS=Homo sapiens OX=9606 GN=TPD52L2	0.587906	-0.52091	16.3745	0.711931	n.s.	15.2595	18.056	15.8081	16.1951	15.4217	15.9441
sp|O43399-7|TPD54_HUMAN	TPD52L2	Isoform 7 of Tumor protein D54 OS=Homo sapiens OX=9606 GN=TPD52L2	0.00291731	-0.152979	22.0157	0.0210787	n.s.	22.011	22.0213	22.0146	21.8198	21.9004	21.8679
sp|O43402|EMC8_HUMAN	EMC8	ER membrane protein complex subunit 8 OS=Homo sapiens OX=9606 GN=EMC8 PE=1 SV=1	0.940662	0.00262121	21.0495	0.962389	n.s.	21.071	20.9981	21.0793	21.0734	21.0723	21.0106
sp|O43405|COCH_HUMAN	COCH	Cochlin OS=Homo sapiens OX=9606 GN=COCH PE=1 SV=1	0.998074	0.000227195	15.5205	0.998733	n.s.	15.5127	15.4622	15.5865	15.5434	15.6479	15.3708
sp|O43414|ERI3_HUMAN	ERI3	ERI1 exoribonuclease 3 OS=Homo sapiens OX=9606 GN=ERI3 PE=1 SV=2	0.567173	0.0397804	22.6096	0.693838	n.s.	22.6921	22.5042	22.6326	22.6756	22.6864	22.5863
sp|O43422|P52K_HUMAN	THAP12	52 kDa repressor of the inhibitor of the protein kinase OS=Homo sapiens OX=9606 GN=THAP12 PE=1 SV=2	0.00324181	0.0916954	19.9847	0.0226678	n.s.	19.9842	19.9743	19.9956	20.1021	20.0584	20.0687
sp|O43426|SYNJ1_HUMAN	SYNJ1	Synaptojanin-1 OS=Homo sapiens OX=9606 GN=SYNJ1 PE=1 SV=2	0.00596894	-0.177869	23.1212	0.032089	n.s.	23.1498	23.0662	23.1478	22.9666	22.9576	22.906
sp|O43427|FIBP_HUMAN	FIBP	Acidic fibroblast growth factor intracellular-binding protein OS=Homo sapiens OX=9606 GN=FIBP PE=1 SV=3	0.0795222	0.0420853	21.9898	0.173447	n.s.	21.9654	22.0135	21.9906	22.0523	22.0308	22.0126
sp|O43432-3|IF4G3_HUMAN	EIF4G3	Isoform 3 of Eukaryotic translation initiation factor 4 gamma 3 OS=Homo sapiens OX=9606 GN=EIF4G3	0.699328	-0.0127541	23.4741	0.796697	n.s.	23.4545	23.5313	23.4364	23.4476	23.4806	23.4557
sp|O43435-3|TBX1_HUMAN	TBX1	Isoform C of T-box transcription factor TBX1 OS=Homo sapiens OX=9606 GN=TBX1	0.00521263	0.110785	19.5021	0.0299406	n.s.	19.5112	19.4956	19.4996	19.5996	19.6513	19.5879
sp|O43439-4|MTG8R_HUMAN	CBFA2T2	Isoform 4 of Protein CBFA2T2 OS=Homo sapiens OX=9606 GN=CBFA2T2	0.366063	0.0434091	19.976	0.513029	n.s.	19.9052	20.0413	19.9814	20.0497	19.9936	20.0149
sp|O43447|PPIH_HUMAN	PPIH	Peptidyl-prolyl cis-trans isomerase H OS=Homo sapiens OX=9606 GN=PPIH PE=1 SV=1	0.010127	0.108732	22.1447	0.0446255	n.s.	22.1482	22.1058	22.1801	22.2399	22.2729	22.2476
sp|O43462|MBTP2_HUMAN	MBTPS2	Membrane-bound transcription factor site-2 protease OS=Homo sapiens OX=9606 GN=MBTPS2 PE=1 SV=1	0.00195276	-0.290526	16.9201	0.0165263	n.s.	16.943	16.9186	16.8987	16.592	16.7059	16.5908
sp|O43463-2|SUV91_HUMAN	SUV39H1	Isoform 2 of Histone-lysine N-methyltransferase SUV39H1 OS=Homo sapiens OX=9606 GN=SUV39H1	0.00932561	0.255793	19.866	0.0423139	n.s.	19.8563	19.7791	19.9627	20.1435	20.1181	20.104
sp|O43464|HTRA2_HUMAN	HTRA2	Serine protease HTRA2, mitochondrial OS=Homo sapiens OX=9606 GN=HTRA2 PE=1 SV=2	0.390174	-0.0947057	20.7595	0.536578	n.s.	20.8199	20.5704	20.8883	20.696	20.6667	20.6318
sp|O43482|MS18B_HUMAN	OIP5	Protein Mis18-beta OS=Homo sapiens OX=9606 GN=OIP5 PE=1 SV=2	0.00915986	0.255404	20.2722	0.0418212	n.s.	20.1799	20.29	20.3467	20.5726	20.513	20.4971
sp|O43488|ARK72_HUMAN	AKR7A2	Aflatoxin B1 aldehyde reductase member 2 OS=Homo sapiens OX=9606 GN=AKR7A2 PE=1 SV=3	0.00825268	0.101733	22.4441	0.0392541	n.s.	22.4664	22.4602	22.4056	22.5348	22.5614	22.5412
sp|O43491-4|E41L2_HUMAN	EPB41L2	Isoform 4 of Band 4.1-like protein 2 OS=Homo sapiens OX=9606 GN=EPB41L2	0.117376	0.203946	14.4074	0.229164	n.s.	14.5153	14.3844	14.3224	14.7372	14.4488	14.6479
sp|O43491|E41L2_HUMAN	EPB41L2	Band 4.1-like protein 2 OS=Homo sapiens OX=9606 GN=EPB41L2 PE=1 SV=1	0.00228597	0.181062	24.1886	0.0182396	n.s.	24.1824	24.147	24.2364	24.3751	24.368	24.3658
sp|O43493-7|TGON2_HUMAN	TGOLN2	Isoform 7 of Trans-Golgi network integral membrane protein 2 OS=Homo sapiens OX=9606 GN=TGOLN2	0.0800632	-0.150534	19.4324	0.174377	n.s.	19.4413	19.3476	19.5084	19.3406	19.3109	19.1943
sp|O43502|RA51C_HUMAN	RAD51C	DNA repair protein RAD51 homolog 3 OS=Homo sapiens OX=9606 GN=RAD51C PE=1 SV=1	0.165104	0.0488884	20.6907	0.291528	n.s.	20.6527	20.6933	20.7262	20.7414	20.7724	20.705
sp|O43504|LTOR5_HUMAN	LAMTOR5	Ragulator complex protein LAMTOR5 OS=Homo sapiens OX=9606 GN=LAMTOR5 PE=1 SV=1	0.577978	0.0184787	17.3601	0.703558	n.s.	17.3467	17.3385	17.3952	17.3304	17.4136	17.3919
sp|O43505|B4GA1_HUMAN	B4GAT1	Beta-1,4-glucuronyltransferase 1 OS=Homo sapiens OX=9606 GN=B4GAT1 PE=1 SV=1	0.348039	0.111306	17.2545	0.494744	n.s.	17.2871	17.0673	17.4089	17.3779	17.4132	17.3062
sp|O43513|MED7_HUMAN	MED7	Mediator of RNA polymerase II transcription subunit 7 OS=Homo sapiens OX=9606 GN=MED7 PE=1 SV=1	0.724086	-0.0160932	20.3644	0.813636	n.s.	20.3076	20.4283	20.3572	20.3003	20.3752	20.3693
sp|O43516-3|WIPF1_HUMAN	WIPF1	Isoform 3 of WAS/WASL-interacting protein family member 1 OS=Homo sapiens OX=9606 GN=WIPF1	0.380513	-0.0713299	18.7243	0.526953	n.s.	18.8093	18.588	18.7755	18.6618	18.6868	18.6101
sp|O43521|B2L11_HUMAN	BCL2L11	Bcl-2-like protein 11 OS=Homo sapiens OX=9606 GN=BCL2L11 PE=1 SV=1	0.997937	-0.000271212	16.1721	0.998733	n.s.	16.2127	16.0201	16.2835	16.2051	16.2539	16.0565
sp|O43524|FOXO3_HUMAN	FOXO3	Forkhead box protein O3 OS=Homo sapiens OX=9606 GN=FOXO3 PE=1 SV=1	0.00048408	0.287619	20.9582	0.00816656	n.s.	20.9741	20.9379	20.9625	21.2963	21.227	21.2141
sp|O43529|CHSTA_HUMAN	CHST10	Carbohydrate sulfotransferase 10 OS=Homo sapiens OX=9606 GN=CHST10 PE=1 SV=1	0.104242	0.130454	15.8427	0.210558	n.s.	15.7821	15.8107	15.9353	15.897	16.0367	15.9858
sp|O43542|XRCC3_HUMAN	XRCC3	DNA repair protein XRCC3 OS=Homo sapiens OX=9606 GN=XRCC3 PE=1 SV=1	0.254219	0.140202	18.0781	0.396642	n.s.	18.1547	17.9073	18.1722	18.3381	18.1829	18.1339
sp|O43567|RNF13_HUMAN	RNF13	E3 ubiquitin-protein ligase RNF13 OS=Homo sapiens OX=9606 GN=RNF13 PE=1 SV=1	0.0843916	-0.107087	16.0071	0.180777	n.s.	15.9451	16.0197	16.0565	15.9246	15.9418	15.8337
sp|O43572|AKA10_HUMAN	AKAP10	A-kinase anchor protein 10, mitochondrial OS=Homo sapiens OX=9606 GN=AKAP10 PE=1 SV=2	0.0324572	-0.0777706	20.0956	0.0944464	n.s.	20.0814	20.08	20.1254	20.0268	20.0454	19.9812
sp|O43583|DENR_HUMAN	DENR	Density-regulated protein OS=Homo sapiens OX=9606 GN=DENR PE=1 SV=2	0.00233324	-0.073714	21.8848	0.0184231	n.s.	21.8734	21.897	21.8841	21.8257	21.7971	21.8105
sp|O43592|XPOT_HUMAN	XPOT	Exportin-T OS=Homo sapiens OX=9606 GN=XPOT PE=1 SV=2	0.153046	-0.0506883	22.7768	0.276357	n.s.	22.7774	22.7483	22.8047	22.7324	22.6823	22.7637
sp|O43598|DNPH1_HUMAN	DNPH1	2'-deoxynucleoside 5'-phosphate N-hydrolase 1 OS=Homo sapiens OX=9606 GN=DNPH1 PE=1 SV=1	0.0728985	0.0656506	22.1634	0.163304	n.s.	22.1147	22.2057	22.1697	22.2207	22.2407	22.2257
sp|O43609|SPY1_HUMAN	SPRY1	Protein sprouty homolog 1 OS=Homo sapiens OX=9606 GN=SPRY1 PE=1 SV=2	0.410202	-0.0690288	17.1233	0.555892	n.s.	16.9783	17.2047	17.1868	17.0903	17.0249	17.0475
sp|O43615|TIM44_HUMAN	TIMM44	Mitochondrial import inner membrane translocase subunit TIM44 OS=Homo sapiens OX=9606 GN=TIMM44 PE=1 SV=2	0.405014	-0.0446584	23.4299	0.550499	n.s.	23.4799	23.3351	23.4747	23.3965	23.3884	23.3708
sp|O43617|TPPC3_HUMAN	TRAPPC3	Trafficking protein particle complex subunit 3 OS=Homo sapiens OX=9606 GN=TRAPPC3 PE=1 SV=1	0.608486	-0.0216452	20.9357	0.727753	n.s.	20.8649	20.9509	20.9915	20.9351	20.911	20.8963
sp|O43633|CHM2A_HUMAN	CHMP2A	Charged multivesicular body protein 2a OS=Homo sapiens OX=9606 GN=CHMP2A PE=1 SV=1	0.00101308	-0.211039	22.4885	0.0115943	n.s.	22.4661	22.534	22.4655	22.29	22.2833	22.2592
sp|O43639|NCK2_HUMAN	NCK2	Cytoplasmic protein NCK2 OS=Homo sapiens OX=9606 GN=NCK2 PE=1 SV=2	0.919018	-0.00580186	20.96	0.948669	n.s.	20.9773	20.8641	21.0385	20.9636	20.9763	20.9226
sp|O43657|TSN6_HUMAN	TSPAN6	Tetraspanin-6 OS=Homo sapiens OX=9606 GN=TSPAN6 PE=1 SV=1	0.173946	-0.125758	19.6353	0.301926	n.s.	19.6066	19.5219	19.7773	19.5241	19.4847	19.5198
sp|O43660|PLRG1_HUMAN	PLRG1	Pleiotropic regulator 1 OS=Homo sapiens OX=9606 GN=PLRG1 PE=1 SV=1	0.205403	0.127457	22.9196	0.339936	n.s.	23.0262	22.8012	22.9314	23.062	23.1313	22.9477
sp|O43663-4|PRC1_HUMAN	PRC1	Isoform 4 of Protein regulator of cytokinesis 1 OS=Homo sapiens OX=9606 GN=PRC1	0.0427311	-0.098843	22.7776	0.113758	n.s.	22.8257	22.7261	22.781	22.6869	22.7041	22.6452
sp|O43665|RGS10_HUMAN	RGS10	Regulator of G-protein signaling 10 OS=Homo sapiens OX=9606 GN=RGS10 PE=1 SV=3	0.0191196	-0.160243	18.8805	0.0672326	n.s.	18.8156	18.8929	18.9329	18.755	18.7324	18.6732
sp|O43670-4|ZN207_HUMAN	ZNF207	Isoform 4 of BUB3-interacting and GLEBS motif-containing protein ZNF207 OS=Homo sapiens OX=9606 GN=ZNF207	0.295657	0.0735151	23.5579	0.441835	n.s.	23.6365	23.4381	23.5991	23.6301	23.6217	23.6425
sp|O43674|NDUB5_HUMAN	NDUFB5	NADH dehydrogenase [ubiquinone] 1 beta subcomplex subunit 5, mitochondrial OS=Homo sapiens OX=9606 GN=NDUFB5 PE=1 SV=1	0.34962	-0.145973	19.6883	0.496403	n.s.	19.8024	19.4138	19.8486	19.5519	19.5366	19.5383
sp|O43676|NDUB3_HUMAN	NDUFB3	NADH dehydrogenase [ubiquinone] 1 beta subcomplex subunit 3 OS=Homo sapiens OX=9606 GN=NDUFB3 PE=1 SV=3	0.0137367	-0.275208	21.4547	0.0545545	n.s.	21.5298	21.3261	21.508	21.176	21.2008	21.1615
sp|O43677|NDUC1_HUMAN	NDUFC1	NADH dehydrogenase [ubiquinone] 1 subunit C1, mitochondrial OS=Homo sapiens OX=9606 GN=NDUFC1 PE=1 SV=1	0.515551	-0.145056	15.7433	0.649063	n.s.	15.939	15.3779	15.9131	15.5568	15.4682	15.7698
sp|O43678|NDUA2_HUMAN	NDUFA2	NADH dehydrogenase [ubiquinone] 1 alpha subcomplex subunit 2 OS=Homo sapiens OX=9606 GN=NDUFA2 PE=1 SV=3	0.0134064	-0.221574	20.2282	0.0536965	n.s.	20.3002	20.2335	20.1508	19.9714	20.0656	19.9828
sp|O43681|ASNA_HUMAN	ASNA1	ATPase ASNA1 OS=Homo sapiens OX=9606 GN=ASNA1 PE=1 SV=2	0.614963	-0.0128901	23.5697	0.733957	n.s.	23.5398	23.595	23.5743	23.5789	23.5226	23.5689
sp|O43683|BUB1_HUMAN	BUB1	Mitotic checkpoint serine/threonine-protein kinase BUB1 OS=Homo sapiens OX=9606 GN=BUB1 PE=1 SV=1	0.00380002	0.192483	22.4245	0.0247818	n.s.	22.4348	22.4114	22.4272	22.6671	22.6239	22.5599
sp|O43684|BUB3_HUMAN	BUB3	Mitotic checkpoint protein BUB3 OS=Homo sapiens OX=9606 GN=BUB3 PE=1 SV=1	0.430179	0.0490789	22.2903	0.573404	n.s.	22.2274	22.4018	22.2418	22.337	22.3358	22.3454
sp|O43707|ACTN4_HUMAN	ACTN4	Alpha-actinin-4 OS=Homo sapiens OX=9606 GN=ACTN4 PE=1 SV=2	0.0950014	0.032963	24.9484	0.197194	n.s.	24.9502	24.9732	24.9219	24.9849	24.9838	24.9755
sp|O43709-3|BUD23_HUMAN	BUD23	Isoform 3 of Probable 18S rRNA (guanine-N(7))-methyltransferase OS=Homo sapiens OX=9606 GN=BUD23	0.0673969	0.138468	20.7518	0.154749	n.s.	20.6892	20.8459	20.7202	20.9442	20.8771	20.8494
sp|O43716|GATC_HUMAN	GATC	Glutamyl-tRNA(Gln) amidotransferase subunit C, mitochondrial OS=Homo sapiens OX=9606 GN=GATC PE=1 SV=1	0.0160048	0.223856	18.4253	0.0595455	n.s.	18.4448	18.354	18.477	18.659	18.7164	18.5721
sp|O43719|HTSF1_HUMAN	HTATSF1	HIV Tat-specific factor 1 OS=Homo sapiens OX=9606 GN=HTATSF1 PE=1 SV=1	0.028404	-0.112892	24.1794	0.0867752	n.s.	24.1904	24.1494	24.1984	24.0996	24.0066	24.0933
sp|O43731|ERD23_HUMAN	KDELR3	ER lumen protein-retaining receptor 3 OS=Homo sapiens OX=9606 GN=KDELR3 PE=2 SV=1	0.729332	-0.0329309	12.8491	0.817412	n.s.	12.7503	12.9827	12.8143	12.9027	12.713	12.8328
sp|O43741|AAKB2_HUMAN	PRKAB2	5'-AMP-activated protein kinase subunit beta-2 OS=Homo sapiens OX=9606 GN=PRKAB2 PE=1 SV=1	0.901296	0.00645561	16.4808	0.937147	n.s.	16.4473	16.4249	16.5701	16.517	16.4919	16.4527
sp|O43747-2|AP1G1_HUMAN	AP1G1	Isoform 2 of AP-1 complex subunit gamma-1 OS=Homo sapiens OX=9606 GN=AP1G1	0.0198633	-0.084816	22.1625	0.0691265	n.s.	22.1288	22.1772	22.1814	22.0955	22.0478	22.0897
sp|O43752|STX6_HUMAN	STX6	Syntaxin-6 OS=Homo sapiens OX=9606 GN=STX6 PE=1 SV=1	0.5859	0.00498066	19.9528	0.710352	n.s.	19.9587	19.9439	19.9559	19.9509	19.972	19.9505
sp|O43759|SNG1_HUMAN	SYNGR1	Synaptogyrin-1 OS=Homo sapiens OX=9606 GN=SYNGR1 PE=1 SV=2	0.391163	-0.0268753	17.8631	0.537451	n.s.	17.8396	17.8555	17.8942	17.8811	17.8207	17.8068
sp|O43760-2|SNG2_HUMAN	SYNGR2	Isoform 2 of Synaptogyrin-2 OS=Homo sapiens OX=9606 GN=SYNGR2	0.0239368	0.0903639	22.0907	0.0778228	n.s.	22.0956	22.1293	22.0472	22.1631	22.1921	22.1881
sp|O43765|SGTA_HUMAN	SGTA	Small glutamine-rich tetratricopeptide repeat-containing protein alpha OS=Homo sapiens OX=9606 GN=SGTA PE=1 SV=1	0.600714	-0.013621	21.6386	0.722063	n.s.	21.6351	21.6632	21.6175	21.6246	21.6598	21.5906
sp|O43768-3|ENSA_HUMAN	ENSA	Isoform 3 of Alpha-endosulfine OS=Homo sapiens OX=9606 GN=ENSA	0.30521	-0.0652967	20.6372	0.451224	n.s.	20.6106	20.6678	20.6331	20.4952	20.6737	20.5467
sp|O43772|MCAT_HUMAN	SLC25A20	Mitochondrial carnitine/acylcarnitine carrier protein OS=Homo sapiens OX=9606 GN=SLC25A20 PE=1 SV=1	0.342753	-0.15247	20.0272	0.49021	n.s.	20.1797	19.7458	20.1563	19.8437	19.8953	19.8853
sp|O43776|SYNC_HUMAN	NARS1	Asparagine--tRNA ligase, cytoplasmic OS=Homo sapiens OX=9606 GN=NARS1 PE=1 SV=1	0.0995196	0.0637207	22.6558	0.203578	n.s.	22.6006	22.6929	22.6738	22.7137	22.7388	22.7059
sp|O43791|SPOP_HUMAN	SPOP	Speckle-type POZ protein OS=Homo sapiens OX=9606 GN=SPOP PE=1 SV=1	0.0376361	0.127402	21.2842	0.104623	n.s.	21.2564	21.2348	21.3613	21.4167	21.3846	21.4334
sp|O43795|MYO1B_HUMAN	MYO1B	Unconventional myosin-Ib OS=Homo sapiens OX=9606 GN=MYO1B PE=1 SV=3	0.808966	-0.00422776	23.3721	0.874475	n.s.	23.3941	23.3667	23.3556	23.3756	23.3832	23.3449
sp|O43805|SSNA1_HUMAN	SSNA1	Sjoegren syndrome nuclear autoantigen 1 OS=Homo sapiens OX=9606 GN=SSNA1 PE=1 SV=2	0.00558586	-0.653046	21.1029	0.0311603	down	21.3129	21.0362	20.9597	20.3487	20.5354	20.4655
sp|O43808|PM34_HUMAN	SLC25A17	Peroxisomal membrane protein PMP34 OS=Homo sapiens OX=9606 GN=SLC25A17 PE=1 SV=1	0.0710427	0.278939	18.7504	0.16041	n.s.	18.7913	18.5823	18.8776	18.8834	19.1135	19.0911
sp|O43809|CPSF5_HUMAN	NUDT21	Cleavage and polyadenylation specificity factor subunit 5 OS=Homo sapiens OX=9606 GN=NUDT21 PE=1 SV=1	0.917888	-0.00252118	23.2874	0.94813	n.s.	23.2907	23.3215	23.2499	23.2978	23.2912	23.2655
sp|O43813|LANC1_HUMAN	LANCL1	Glutathione S-transferase LANCL1 OS=Homo sapiens OX=9606 GN=LANCL1 PE=1 SV=1	0.376655	-0.0240611	20.5846	0.522963	n.s.	20.5745	20.6042	20.5749	20.5187	20.5941	20.5687
sp|O43815|STRN_HUMAN	STRN	Striatin OS=Homo sapiens OX=9606 GN=STRN PE=1 SV=4	0.0717649	-0.0896304	22.4064	0.16168	n.s.	22.4063	22.3719	22.441	22.3756	22.3044	22.2704
sp|O43818|U3IP2_HUMAN	RRP9	U3 small nucleolar RNA-interacting protein 2 OS=Homo sapiens OX=9606 GN=RRP9 PE=1 SV=1	0.0802649	0.126623	21.3814	0.174607	n.s.	21.3391	21.3342	21.4708	21.5529	21.5222	21.4489
sp|O43819|SCO2_HUMAN	SCO2	Protein SCO2 homolog, mitochondrial OS=Homo sapiens OX=9606 GN=SCO2 PE=1 SV=3	0.0641692	-0.150088	20.0115	0.149296	n.s.	20.0279	19.9041	20.1025	19.8402	19.883	19.861
sp|O43822-4|CF410_HUMAN	CFAP410	Isoform 4 of Cilia- and flagella-associated protein 410 OS=Homo sapiens OX=9606 GN=CFAP410	0.0199188	-0.262951	20.8473	0.0692103	n.s.	20.8137	20.9681	20.7602	20.6428	20.5782	20.5323
sp|O43823|AKAP8_HUMAN	AKAP8	A-kinase anchor protein 8 OS=Homo sapiens OX=9606 GN=AKAP8 PE=1 SV=1	0.416776	-0.0231338	21.7284	0.562039	n.s.	21.7402	21.7536	21.6913	21.6754	21.7349	21.7055
sp|O43824|GTPB6_HUMAN	GTPBP6	Putative GTP-binding protein 6 OS=Homo sapiens OX=9606 GN=GTPBP6 PE=2 SV=4	0.384218	-0.0711694	20.2492	0.530712	n.s.	20.3225	20.1143	20.3107	20.176	20.2265	20.1315
sp|O43826-2|G6PT1_HUMAN	SLC37A4	Isoform 2 of Glucose-6-phosphate exchanger SLC37A4 OS=Homo sapiens OX=9606 GN=SLC37A4	0.11287	0.344038	16.947	0.222883	n.s.	17.1248	16.6131	17.103	17.2957	17.2351	17.3422
sp|O43829|ZBT14_HUMAN	ZBTB14	Zinc finger and BTB domain-containing protein 14 OS=Homo sapiens OX=9606 GN=ZBTB14 PE=1 SV=2	0.138542	-0.109829	18.7668	0.257774	n.s.	18.7086	18.8415	18.7504	18.6952	18.5679	18.7079
sp|O43837|IDH3B_HUMAN	IDH3B	Isocitrate dehydrogenase [NAD] subunit beta, mitochondrial OS=Homo sapiens OX=9606 GN=IDH3B PE=1 SV=2	5.72E-05	-0.398234	22.855	0.00378175	n.s.	22.8183	22.8884	22.8582	22.4638	22.4678	22.4386
sp|O43847-2|NRDC_HUMAN	NRDC	Isoform 2 of Nardilysin OS=Homo sapiens OX=9606 GN=NRDC	0.00620203	-0.106386	22.9113	0.0328657	n.s.	22.8805	22.9258	22.9277	22.7992	22.8298	22.7858
sp|O43852-3|CALU_HUMAN	CALU	Isoform 3 of Calumenin OS=Homo sapiens OX=9606 GN=CALU	0.000858186	-0.109064	23.5797	0.0107359	n.s.	23.5805	23.5775	23.581	23.4516	23.467	23.4931
sp|O43852-4|CALU_HUMAN	CALU	Isoform 4 of Calumenin OS=Homo sapiens OX=9606 GN=CALU	0.0364117	-0.127804	20.768	0.102281	n.s.	20.8	20.7034	20.8008	20.6916	20.6126	20.6165
sp|O43861|ATP9B_HUMAN	ATP9B	Probable phospholipid-transporting ATPase IIB OS=Homo sapiens OX=9606 GN=ATP9B PE=2 SV=4	0.940777	-0.0214052	17.5137	0.962389	n.s.	17.3467	17.2102	17.9841	17.2886	17.7286	17.4595
sp|O43865|SAHH2_HUMAN	AHCYL1	S-adenosylhomocysteine hydrolase-like protein 1 OS=Homo sapiens OX=9606 GN=AHCYL1 PE=1 SV=2	0.0582152	-0.0769284	22.2444	0.139692	n.s.	22.2398	22.2834	22.2101	22.1444	22.2075	22.1506
sp|O43896|KIF1C_HUMAN	KIF1C	Kinesin-like protein KIF1C OS=Homo sapiens OX=9606 GN=KIF1C PE=1 SV=3	0.293042	0.0266097	21.0693	0.439152	n.s.	21.0374	21.1081	21.0624	21.106	21.1004	21.0814
sp|O43909|EXTL3_HUMAN	EXTL3	Exostosin-like 3 OS=Homo sapiens OX=9606 GN=EXTL3 PE=1 SV=1	0.809798	-0.0123184	18.5685	0.874855	n.s.	18.4958	18.6564	18.5532	18.5694	18.5378	18.5612
sp|O43913|ORC5_HUMAN	ORC5	Origin recognition complex subunit 5 OS=Homo sapiens OX=9606 GN=ORC5 PE=1 SV=1	0.000282128	0.320952	21.3154	0.00645495	n.s.	21.2894	21.2895	21.3672	21.6506	21.6277	21.6308
sp|O43920|NDUS5_HUMAN	NDUFS5	NADH dehydrogenase [ubiquinone] iron-sulfur protein 5 OS=Homo sapiens OX=9606 GN=NDUFS5 PE=1 SV=3	0.2809	-0.119837	20.6086	0.426091	n.s.	20.6624	20.4281	20.7353	20.5194	20.5095	20.4373
sp|O43924|PDE6D_HUMAN	PDE6D	Retinal rod rhodopsin-sensitive cGMP 3',5'-cyclic phosphodiesterase subunit delta OS=Homo sapiens OX=9606 GN=PDE6D PE=1 SV=1	0.00400011	-0.139403	20.2442	0.0255318	n.s.	20.2513	20.2188	20.2625	20.1016	20.0728	20.1399
sp|O43929|ORC4_HUMAN	ORC4	Origin recognition complex subunit 4 OS=Homo sapiens OX=9606 GN=ORC4 PE=1 SV=2	0.00134291	0.273321	20.9829	0.013435	n.s.	20.9254	20.9798	21.0433	21.259	21.2609	21.2486
sp|O43933|PEX1_HUMAN	PEX1	Peroxisome biogenesis factor 1 OS=Homo sapiens OX=9606 GN=PEX1 PE=1 SV=1	0.030104	0.156815	21.1618	0.0899169	n.s.	21.1993	21.0803	21.2058	21.324	21.3581	21.2737
sp|O43934|MFS11_HUMAN	MFSD11	UNC93-like protein MFSD11 OS=Homo sapiens OX=9606 GN=MFSD11 PE=2 SV=2	0.870418	-0.014509	15.9503	0.916844	n.s.	15.9377	15.8144	16.0988	15.9244	15.92	15.963
sp|O60216|RAD21_HUMAN	RAD21	Double-strand-break repair protein rad21 homolog OS=Homo sapiens OX=9606 GN=RAD21 PE=1 SV=2	0.00140938	-0.184122	22.4864	0.0137968	n.s.	22.4896	22.4651	22.5044	22.312	22.3317	22.2631
sp|O60231|DHX16_HUMAN	DHX16	Pre-mRNA-splicing factor ATP-dependent RNA helicase DHX16 OS=Homo sapiens OX=9606 GN=DHX16 PE=1 SV=2	2.69E-06	0.346574	23.3632	0.00186495	n.s.	23.3584	23.3552	23.3761	23.7171	23.7148	23.6975
sp|O60232|ZNRD2_HUMAN	ZNRD2	Protein ZNRD2 OS=Homo sapiens OX=9606 GN=ZNRD2 PE=1 SV=1	0.00464515	0.206917	21.7085	0.0278954	n.s.	21.6583	21.7081	21.7589	21.8734	21.9455	21.9273
sp|O60234|GMFG_HUMAN	GMFG	Glia maturation factor gamma OS=Homo sapiens OX=9606 GN=GMFG PE=1 SV=1	0.0291715	-0.0818682	18.1095	0.0882023	n.s.	18.1143	18.0694	18.145	18.0417	18.0357	18.0057
sp|O60237-6|MYPT2_HUMAN	PPP1R12B	Isoform 6 of Protein phosphatase 1 regulatory subunit 12B OS=Homo sapiens OX=9606 GN=PPP1R12B	0.00325009	-0.271496	19.5059	0.0226863	n.s.	19.5309	19.4424	19.5444	19.2235	19.289	19.1906
sp|O60239|3BP5_HUMAN	SH3BP5	SH3 domain-binding protein 5 OS=Homo sapiens OX=9606 GN=SH3BP5 PE=1 SV=2	0.569361	-0.0365774	19.6303	0.695487	n.s.	19.626	19.7341	19.5308	19.5971	19.6028	19.5813
sp|O60243|H6ST1_HUMAN	HS6ST1	Heparan-sulfate 6-O-sulfotransferase 1 OS=Homo sapiens OX=9606 GN=HS6ST1 PE=1 SV=5	0.153431	0.195816	15.3917	0.276656	n.s.	15.2692	15.2992	15.6068	15.5381	15.6328	15.5917
sp|O60244|MED14_HUMAN	MED14	Mediator of RNA polymerase II transcription subunit 14 OS=Homo sapiens OX=9606 GN=MED14 PE=1 SV=2	0.586515	-0.00720084	20.9069	0.710849	n.s.	20.8981	20.8966	20.926	20.91	20.9041	20.8849
sp|O60245-2|PCDH7_HUMAN	PCDH7	Isoform B of Protocadherin-7 OS=Homo sapiens OX=9606 GN=PCDH7	0.082489	0.139809	18.5869	0.177957	n.s.	18.5724	18.507	18.6813	18.7089	18.7908	18.6805
sp|O60256|KPRB_HUMAN	PRPSAP2	Phosphoribosyl pyrophosphate synthase-associated protein 2 OS=Homo sapiens OX=9606 GN=PRPSAP2 PE=1 SV=1	0.443006	-0.0209738	22.3871	0.586196	n.s.	22.3683	22.3854	22.4074	22.3225	22.3842	22.3917
sp|O60264|SMCA5_HUMAN	SMARCA5	SWI/SNF-related matrix-associated actin-dependent regulator of chromatin subfamily A member 5 OS=Homo sapiens OX=9606 GN=SMARCA5 PE=1 SV=1	0.246152	-0.0262536	23.7451	0.387662	n.s.	23.752	23.7578	23.7255	23.7444	23.6877	23.7244
sp|O60266|ADCY3_HUMAN	ADCY3	Adenylate cyclase type 3 OS=Homo sapiens OX=9606 GN=ADCY3 PE=1 SV=3	0.100933	-0.152521	18.6163	0.205753	n.s.	18.7015	18.4776	18.6696	18.4474	18.4965	18.4473
sp|O60268|K0513_HUMAN	KIAA0513	Uncharacterized protein KIAA0513 OS=Homo sapiens OX=9606 GN=KIAA0513 PE=1 SV=1	0.00170206	-0.265716	17.4731	0.0155297	n.s.	17.4223	17.4664	17.5306	17.2118	17.2334	17.1769
sp|O60271-2|JIP4_HUMAN	SPAG9	Isoform 2 of C-Jun-amino-terminal kinase-interacting protein 4 OS=Homo sapiens OX=9606 GN=SPAG9	0.156292	0.0887674	17.9675	0.280537	n.s.	17.9557	17.9282	18.0187	18.0137	18.1429	18.0123
sp|O60271|JIP4_HUMAN	SPAG9	C-Jun-amino-terminal kinase-interacting protein 4 OS=Homo sapiens OX=9606 GN=SPAG9 PE=1 SV=4	0.765293	0.014456	23.561	0.843997	n.s.	23.599	23.5105	23.5736	23.5585	23.5219	23.646
sp|O60279|SUSD5_HUMAN	SUSD5	Sushi domain-containing protein 5 OS=Homo sapiens OX=9606 GN=SUSD5 PE=1 SV=3	0.00017257	0.178558	19.7684	0.00522884	n.s.	19.7737	19.7507	19.7807	19.9299	19.9477	19.9632
sp|O60281|ZN292_HUMAN	ZNF292	Zinc finger protein 292 OS=Homo sapiens OX=9606 GN=ZNF292 PE=1 SV=3	0.00231727	0.509165	17.6872	0.0183542	n.s.	17.7969	17.5849	17.6799	18.2757	18.1376	18.1759
sp|O60282|KIF5C_HUMAN	KIF5C	Kinesin heavy chain isoform 5C OS=Homo sapiens OX=9606 GN=KIF5C PE=1 SV=1	0.0905189	0.0722546	22.0667	0.190312	n.s.	22.0401	22.1156	22.0445	22.1802	22.1287	22.108
sp|O60287|NPA1P_HUMAN	URB1	Nucleolar pre-ribosomal-associated protein 1 OS=Homo sapiens OX=9606 GN=URB1 PE=1 SV=4	0.00689155	0.12665	22.7633	0.0350311	n.s.	22.7293	22.7882	22.7724	22.921	22.8608	22.8881
sp|O60291-2|MGRN1_HUMAN	MGRN1	Isoform 2 of E3 ubiquitin-protein ligase MGRN1 OS=Homo sapiens OX=9606 GN=MGRN1	0.0355506	0.162779	19.6525	0.100545	n.s.	19.5971	19.6272	19.7332	19.8287	19.7545	19.8627
sp|O60292|SI1L3_HUMAN	SIPA1L3	Signal-induced proliferation-associated 1-like protein 3 OS=Homo sapiens OX=9606 GN=SIPA1L3 PE=1 SV=3	0.0895678	0.0537259	19.743	0.188669	n.s.	19.7097	19.7639	19.7553	19.8108	19.8169	19.7624
sp|O60293|ZC3H1_HUMAN	ZFC3H1	Zinc finger C3H1 domain-containing protein OS=Homo sapiens OX=9606 GN=ZFC3H1 PE=1 SV=3	0.00612873	0.218837	20.1191	0.0326322	n.s.	20.1382	20.0408	20.1781	20.3516	20.3295	20.3326
sp|O60294|TYW4_HUMAN	LCMT2	tRNA wybutosine-synthesizing protein 4 OS=Homo sapiens OX=9606 GN=LCMT2 PE=1 SV=3	0.455001	0.0479189	18.7308	0.596543	n.s.	18.6486	18.7048	18.839	18.7595	18.8037	18.773
sp|O60303|K0556_HUMAN	KIAA0556	Protein KIAA0556 OS=Homo sapiens OX=9606 GN=KIAA0556 PE=1 SV=4	0.00127286	0.177141	17.9999	0.0131359	n.s.	17.9689	17.997	18.0336	18.196	18.1785	18.1565
sp|O60306|AQR_HUMAN	AQR	RNA helicase aquarius OS=Homo sapiens OX=9606 GN=AQR PE=1 SV=4	0.00393636	0.102107	22.4699	0.0252905	n.s.	22.4544	22.4672	22.488	22.5758	22.5941	22.546
sp|O60308|CE104_HUMAN	CEP104	Centrosomal protein of 104 kDa OS=Homo sapiens OX=9606 GN=CEP104 PE=1 SV=1	0.915083	-0.00639114	18.4046	0.946423	n.s.	18.3714	18.3705	18.4718	18.4885	18.3552	18.3509
sp|O60313-2|OPA1_HUMAN	OPA1	Isoform 2 of Dynamin-like 120 kDa protein, mitochondrial OS=Homo sapiens OX=9606 GN=OPA1	0.187095	-0.101402	22.5929	0.318722	n.s.	22.632	22.4697	22.6771	22.506	22.4968	22.4718
sp|O60315|ZEB2_HUMAN	ZEB2	Zinc finger E-box-binding homeobox 2 OS=Homo sapiens OX=9606 GN=ZEB2 PE=1 SV=1	0.426069	-0.0669256	16.9003	0.569961	n.s.	16.9301	16.7896	16.9813	16.7745	16.9314	16.7944
sp|O60318|GANP_HUMAN	MCM3AP	Germinal-center associated nuclear protein OS=Homo sapiens OX=9606 GN=MCM3AP PE=1 SV=2	0.120229	0.0598472	21.8395	0.233034	n.s.	21.833	21.8015	21.8838	21.9317	21.8993	21.867
sp|O60331-3|PI51C_HUMAN	PIP5K1C	Isoform 3 of Phosphatidylinositol 4-phosphate 5-kinase type-1 gamma OS=Homo sapiens OX=9606 GN=PIP5K1C	0.682388	0.0250875	20.4968	0.784105	n.s.	20.5211	20.3928	20.5765	20.5555	20.5065	20.5036
sp|O60333-3|KIF1B_HUMAN	KIF1B	Isoform 3 of Kinesin-like protein KIF1B OS=Homo sapiens OX=9606 GN=KIF1B	0.0777568	0.0514947	20.7501	0.170843	n.s.	20.7435	20.7228	20.7839	20.8117	20.8161	20.7768
sp|O60333-4|KIF1B_HUMAN	KIF1B	Isoform 4 of Kinesin-like protein KIF1B OS=Homo sapiens OX=9606 GN=KIF1B	0.665714	-0.0228913	22.8362	0.771715	n.s.	22.8284	22.8427	22.8375	22.8607	22.7154	22.8639
sp|O60336|MABP1_HUMAN	MAPKBP1	Mitogen-activated protein kinase-binding protein 1 OS=Homo sapiens OX=9606 GN=MAPKBP1 PE=1 SV=4	0.479458	-0.128842	14.3528	0.617674	n.s.	14.4722	14.2403	14.3459	14.4871	14.2214	13.9634
sp|O60341|KDM1A_HUMAN	KDM1A	Lysine-specific histone demethylase 1A OS=Homo sapiens OX=9606 GN=KDM1A PE=1 SV=2	0.0567479	-0.0435398	22.7547	0.13752	n.s.	22.7388	22.7609	22.7643	22.7259	22.7251	22.6825
sp|O60343|TBCD4_HUMAN	TBC1D4	TBC1 domain family member 4 OS=Homo sapiens OX=9606 GN=TBC1D4 PE=1 SV=2	0.127578	0.0377877	23.0325	0.24319	n.s.	23.0093	23.0269	23.0614	23.0925	23.0688	23.0496
sp|O60346|PHLP1_HUMAN	PHLPP1	PH domain leucine-rich repeat-containing protein phosphatase 1 OS=Homo sapiens OX=9606 GN=PHLPP1 PE=1 SV=3	0.147016	0.0329762	20.0354	0.269086	n.s.	20.0135	20.0317	20.0609	20.0796	20.0813	20.0441
sp|O60347|TBC12_HUMAN	TBC1D12	TBC1 domain family member 12 OS=Homo sapiens OX=9606 GN=TBC1D12 PE=1 SV=3	0.204826	-0.152783	18.0617	0.339509	n.s.	17.9503	18.235	17.9998	17.9528	17.9645	17.8095
sp|O60353|FZD6_HUMAN	FZD6	Frizzled-6 OS=Homo sapiens OX=9606 GN=FZD6 PE=1 SV=2	0.164554	0.257452	16.5763	0.290837	n.s.	16.5948	16.3089	16.8251	16.8802	16.8301	16.7909
sp|O60361|NDK8_HUMAN	NME2P1	Putative nucleoside diphosphate kinase OS=Homo sapiens OX=9606 GN=NME2P1 PE=5 SV=1	0.00377371	-0.215229	18.57	0.0246632	n.s.	18.5528	18.6271	18.53	18.3697	18.3798	18.3148
sp|O60427|FADS1_HUMAN	FADS1	Acyl-CoA (8-3)-desaturase OS=Homo sapiens OX=9606 GN=FADS1 PE=1 SV=3	0.855607	0.0114057	20.3743	0.907015	n.s.	20.3773	20.2748	20.471	20.3844	20.3593	20.4136
sp|O60443|GSDME_HUMAN	GSDME	Gasdermin-E OS=Homo sapiens OX=9606 GN=GSDME PE=1 SV=2	0.058897	-0.102529	20.4258	0.140771	n.s.	20.4335	20.3637	20.4803	20.3623	20.3071	20.3005
sp|O60447-2|EVI5_HUMAN	EVI5	Isoform 2 of Ecotropic viral integration site 5 protein homolog OS=Homo sapiens OX=9606 GN=EVI5	0.121991	-0.105888	20.4811	0.235424	n.s.	20.4168	20.5838	20.4428	20.4021	20.3747	20.3488
sp|O60449-2|LY75_HUMAN	LY75	Isoform 2 of Lymphocyte antigen 75 OS=Homo sapiens OX=9606 GN=LY75	0.00114811	-0.267367	17.4359	0.012399	n.s.	17.4707	17.3847	17.4523	17.1345	17.1993	17.1719
sp|O60462|NRP2_HUMAN	NRP2	Neuropilin-2 OS=Homo sapiens OX=9606 GN=NRP2 PE=1 SV=3	0.10927	-0.448765	17.6111	0.21787	n.s.	17.4289	17.9628	17.4416	17.4015	17.1296	16.9558
sp|O60476|MA1A2_HUMAN	MAN1A2	Mannosyl-oligosaccharide 1,2-alpha-mannosidase IB OS=Homo sapiens OX=9606 GN=MAN1A2 PE=1 SV=1	0.0526294	-0.0982197	19.9243	0.130484	n.s.	19.861	19.9646	19.9472	19.8555	19.8241	19.7985
sp|O60488|ACSL4_HUMAN	ACSL4	Long-chain-fatty-acid--CoA ligase 4 OS=Homo sapiens OX=9606 GN=ACSL4 PE=1 SV=2	0.0386236	-0.162005	21.3454	0.106522	n.s.	21.2774	21.3393	21.4195	21.2503	21.1609	21.139
sp|O60493|SNX3_HUMAN	SNX3	Sorting nexin-3 OS=Homo sapiens OX=9606 GN=SNX3 PE=1 SV=3	7.63E-05	0.253168	20.9196	0.00413399	n.s.	20.9233	20.9183	20.9171	21.1481	21.2001	21.17
sp|O60499|STX10_HUMAN	STX10	Syntaxin-10 OS=Homo sapiens OX=9606 GN=STX10 PE=1 SV=1	0.100453	0.0438808	18.8293	0.205004	n.s.	18.8162	18.8315	18.8404	18.8557	18.9119	18.8521
sp|O60502|OGA_HUMAN	OGA	Protein O-GlcNAcase OS=Homo sapiens OX=9606 GN=OGA PE=1 SV=2	0.00567222	0.0897865	22.919	0.0313329	n.s.	22.908	22.9182	22.9308	22.9934	23.0393	22.9937
sp|O60503|ADCY9_HUMAN	ADCY9	Adenylate cyclase type 9 OS=Homo sapiens OX=9606 GN=ADCY9 PE=1 SV=4	0.760133	-0.0227024	17.4754	0.840856	n.s.	17.3757	17.4463	17.6041	17.4426	17.4308	17.4845
sp|O60504|VINEX_HUMAN	SORBS3	Vinexin OS=Homo sapiens OX=9606 GN=SORBS3 PE=1 SV=2	0.0463476	0.129018	19.0647	0.119872	n.s.	18.9909	19.136	19.0671	19.2066	19.2146	19.1598
sp|O60506-3|HNRPQ_HUMAN	SYNCRIP	Isoform 3 of Heterogeneous nuclear ribonucleoprotein Q OS=Homo sapiens OX=9606 GN=SYNCRIP	0.00716412	0.29355	17.1286	0.0358363	n.s.	17.095	17.2178	17.073	17.3967	17.4941	17.3757
sp|O60506|HNRPQ_HUMAN	SYNCRIP	Heterogeneous nuclear ribonucleoprotein Q OS=Homo sapiens OX=9606 GN=SYNCRIP PE=1 SV=2	0.00081174	0.43527	23.1289	0.0103793	n.s.	23.0916	23.214	23.0811	23.5218	23.5942	23.5764
sp|O60507|TPST1_HUMAN	TPST1	Protein-tyrosine sulfotransferase 1 OS=Homo sapiens OX=9606 GN=TPST1 PE=1 SV=1	0.444117	-0.0659607	19.0808	0.586997	n.s.	18.9992	19.0256	19.2175	19.0323	18.9451	19.0671
sp|O60508|PRP17_HUMAN	CDC40	Pre-mRNA-processing factor 17 OS=Homo sapiens OX=9606 GN=CDC40 PE=1 SV=1	0.00268044	0.350253	22.9574	0.0199531	n.s.	22.9742	22.8614	23.0366	23.3331	23.2956	23.2943
sp|O60512|B4GT3_HUMAN	B4GALT3	Beta-1,4-galactosyltransferase 3 OS=Homo sapiens OX=9606 GN=B4GALT3 PE=1 SV=2	0.489794	-0.119769	19.9104	0.626188	n.s.	20.1227	19.6207	19.9878	19.8152	19.8598	19.6969
sp|O60513|B4GT4_HUMAN	B4GALT4	Beta-1,4-galactosyltransferase 4 OS=Homo sapiens OX=9606 GN=B4GALT4 PE=1 SV=1	0.00148622	0.14302	17.1178	0.0142426	n.s.	17.1078	17.113	17.1326	17.2835	17.228	17.271
sp|O60518|RNBP6_HUMAN	RANBP6	Ran-binding protein 6 OS=Homo sapiens OX=9606 GN=RANBP6 PE=1 SV=2	0.0629992	0.10507	20.7402	0.147129	n.s.	20.7633	20.6724	20.7849	20.8568	20.8771	20.802
sp|O60524|NEMF_HUMAN	NEMF	Nuclear export mediator factor NEMF OS=Homo sapiens OX=9606 GN=NEMF PE=1 SV=4	0.0222486	0.0459295	22.3014	0.0740937	n.s.	22.3114	22.3084	22.2844	22.3657	22.3409	22.3353
sp|O60547|GMDS_HUMAN	GMDS	GDP-mannose 4,6 dehydratase OS=Homo sapiens OX=9606 GN=GMDS PE=1 SV=1	4.49E-06	0.373602	21.0338	0.00198711	n.s.	21.0194	21.0342	21.0479	21.3935	21.4182	21.4105
sp|O60548|FOXD2_HUMAN	FOXD2	Forkhead box protein D2 OS=Homo sapiens OX=9606 GN=FOXD2 PE=1 SV=2	0.00705363	-0.202327	16.4455	0.0354982	n.s.	16.4664	16.4836	16.3866	16.2646	16.274	16.1909
sp|O60551|NMT2_HUMAN	NMT2	Glycylpeptide N-tetradecanoyltransferase 2 OS=Homo sapiens OX=9606 GN=NMT2 PE=1 SV=1	0.0296909	0.167523	20.6435	0.0891622	n.s.	20.5541	20.6781	20.6982	20.8565	20.7947	20.7817
sp|O60563|CCNT1_HUMAN	CCNT1	Cyclin-T1 OS=Homo sapiens OX=9606 GN=CCNT1 PE=1 SV=1	0.0116417	-0.0590745	22.5488	0.0489541	n.s.	22.5608	22.5499	22.5356	22.4759	22.512	22.4812
sp|O60566-3|BUB1B_HUMAN	BUB1B	Isoform 3 of Mitotic checkpoint serine/threonine-protein kinase BUB1 beta OS=Homo sapiens OX=9606 GN=BUB1B	0.000135277	0.243254	23.0329	0.00477774	n.s.	23.0321	23.0574	23.009	23.294	23.2728	23.2615
sp|O60568|PLOD3_HUMAN	PLOD3	Multifunctional procollagen lysine hydroxylase and glycosyltransferase LH3 OS=Homo sapiens OX=9606 GN=PLOD3 PE=1 SV=1	0.634	0.0155226	22.6855	0.748727	n.s.	22.6669	22.6514	22.7381	22.6853	22.729	22.6887
sp|O60573|IF4E2_HUMAN	EIF4E2	Eukaryotic translation initiation factor 4E type 2 OS=Homo sapiens OX=9606 GN=EIF4E2 PE=1 SV=1	0.598731	-0.0296997	20.9894	0.720555	n.s.	20.942	21.015	21.0113	21.0341	20.9702	20.8747
sp|O60583|CCNT2_HUMAN	CCNT2	Cyclin-T2 OS=Homo sapiens OX=9606 GN=CCNT2 PE=1 SV=2	0.0227845	0.18537	20.7403	0.0753744	n.s.	20.7969	20.64	20.7841	20.9375	20.9359	20.9036
sp|O60610|DIAP1_HUMAN	DIAPH1	Protein diaphanous homolog 1 OS=Homo sapiens OX=9606 GN=DIAPH1 PE=1 SV=2	1.66E-05	-0.487736	23.7174	0.00283983	n.s.	23.7167	23.7311	23.7043	23.2589	23.2343	23.1957
sp|O60613|SEP15_HUMAN	SELENOF	Selenoprotein F OS=Homo sapiens OX=9606 GN=SELENOF PE=1 SV=4	0.0678097	-0.103909	20.1291	0.155501	n.s.	20.145	20.1779	20.0644	20.0425	20.0567	19.9765
sp|O60637|TSN3_HUMAN	TSPAN3	Tetraspanin-3 OS=Homo sapiens OX=9606 GN=TSPAN3 PE=2 SV=1	0.0294039	-0.407402	19.2055	0.088552	n.s.	19.2316	18.9981	19.3869	18.8166	18.7074	18.8703
sp|O60641-4|AP180_HUMAN	SNAP91	Isoform 4 of Clathrin coat assembly protein AP180 OS=Homo sapiens OX=9606 GN=SNAP91	0.00189938	0.126776	18.5512	0.0163073	n.s.	18.5735	18.5272	18.553	18.6988	18.6608	18.6744
sp|O60645|EXOC3_HUMAN	EXOC3	Exocyst complex component 3 OS=Homo sapiens OX=9606 GN=EXOC3 PE=1 SV=3	0.146742	-0.0532252	22.214	0.268639	n.s.	22.1643	22.24	22.2376	22.1883	22.1616	22.1324
sp|O60658|PDE8A_HUMAN	PDE8A	High affinity cAMP-specific and IBMX-insensitive 3',5'-cyclic phosphodiesterase 8A OS=Homo sapiens OX=9606 GN=PDE8A PE=1 SV=2	0.213904	-0.296011	14.3536	0.350564	n.s.	14.5948	13.974	14.4921	14.1309	14.0974	13.9446
sp|O60663-3|LMX1B_HUMAN	LMX1B	Isoform 3 of LIM homeobox transcription factor 1-beta OS=Homo sapiens OX=9606 GN=LMX1B	6.68E-05	-0.51726	17.3562	0.00398259	n.s.	17.3515	17.315	17.4021	16.843	16.8649	16.8089
sp|O60664|PLIN3_HUMAN	PLIN3	Perilipin-3 OS=Homo sapiens OX=9606 GN=PLIN3 PE=1 SV=3	0.0561066	0.0754018	22.5276	0.13643	n.s.	22.5097	22.5411	22.532	22.5593	22.6515	22.5982
sp|O60671|RAD1_HUMAN	RAD1	Cell cycle checkpoint protein RAD1 OS=Homo sapiens OX=9606 GN=RAD1 PE=1 SV=1	0.533405	0.0750289	21.3346	0.664039	n.s.	21.5035	21.1399	21.3603	21.4484	21.4321	21.3483
sp|O60673|REV3L_HUMAN	REV3L	DNA polymerase zeta catalytic subunit OS=Homo sapiens OX=9606 GN=REV3L PE=1 SV=2	0.022172	0.133092	18.9634	0.0740476	n.s.	18.9279	19.0092	18.9529	19.1517	19.0654	19.0722
sp|O60675|MAFK_HUMAN	MAFK	Transcription factor MafK OS=Homo sapiens OX=9606 GN=MAFK PE=1 SV=1	0.0129969	-0.311769	13.9462	0.0526078	n.s.	13.9254	13.8348	14.0783	13.6646	13.6333	13.6053
sp|O60678|ANM3_HUMAN	PRMT3	Protein arginine N-methyltransferase 3 OS=Homo sapiens OX=9606 GN=PRMT3 PE=1 SV=4	0.0148117	-0.0936771	21.7857	0.0568683	n.s.	21.7703	21.8132	21.7735	21.6694	21.728	21.6786
sp|O60684|IMA7_HUMAN	KPNA6	Importin subunit alpha-7 OS=Homo sapiens OX=9606 GN=KPNA6 PE=1 SV=1	0.830636	-0.0174963	22.3787	0.888928	n.s.	22.4767	22.2403	22.4192	22.3506	22.415	22.3182
sp|O60701|UGDH_HUMAN	UGDH	UDP-glucose 6-dehydrogenase OS=Homo sapiens OX=9606 GN=UGDH PE=1 SV=1	0.0169827	0.091381	22.0866	0.0617947	n.s.	22.0535	22.1224	22.084	22.1557	22.1963	22.182
sp|O60704|TPST2_HUMAN	TPST2	Protein-tyrosine sulfotransferase 2 OS=Homo sapiens OX=9606 GN=TPST2 PE=1 SV=1	0.594383	0.0188001	19.5159	0.717389	n.s.	19.5208	19.4588	19.568	19.5193	19.5429	19.5419
sp|O60716-3|CTND1_HUMAN	CTNND1	Isoform 1AC of Catenin delta-1 OS=Homo sapiens OX=9606 GN=CTNND1	0.0154632	-0.179042	23.3924	0.0585595	n.s.	23.3788	23.4478	23.3505	23.2011	23.2764	23.1625
sp|O60716-9|CTND1_HUMAN	CTNND1	Isoform 2ABC of Catenin delta-1 OS=Homo sapiens OX=9606 GN=CTNND1	0.00372986	0.450452	18.243	0.0245174	n.s.	18.2595	18.1121	18.3575	18.7299	18.6927	18.6579
sp|O60725|ICMT_HUMAN	ICMT	Protein-S-isoprenylcysteine O-methyltransferase OS=Homo sapiens OX=9606 GN=ICMT PE=1 SV=1	0.977757	-0.00267798	19.2677	0.985115	n.s.	19.145	19.2623	19.3959	19.2425	19.1853	19.3675
sp|O60739|EIF1B_HUMAN	EIF1B	Eukaryotic translation initiation factor 1b OS=Homo sapiens OX=9606 GN=EIF1B PE=1 SV=2	0.0645533	0.208404	20.1612	0.149845	n.s.	20.1293	20.0443	20.3099	20.3393	20.4199	20.3495
sp|O60749|SNX2_HUMAN	SNX2	Sorting nexin-2 OS=Homo sapiens OX=9606 GN=SNX2 PE=1 SV=2	0.0383559	-0.0619305	23.6615	0.10617	n.s.	23.6795	23.6523	23.6528	23.5844	23.636	23.5784
sp|O60762|DPM1_HUMAN	DPM1	Dolichol-phosphate mannosyltransferase subunit 1 OS=Homo sapiens OX=9606 GN=DPM1 PE=1 SV=1	0.0519904	-0.164038	20.3398	0.129464	n.s.	20.3443	20.2345	20.4405	20.167	20.1892	20.171
sp|O60763-2|USO1_HUMAN	USO1	Isoform 2 of General vesicular transport factor p115 OS=Homo sapiens OX=9606 GN=USO1	0.021642	0.109588	24.5456	0.0727848	n.s.	24.5407	24.5351	24.5609	24.6471	24.6096	24.7088
sp|O60765|Z354A_HUMAN	ZNF354A	Zinc finger protein 354A OS=Homo sapiens OX=9606 GN=ZNF354A PE=1 SV=2	0.0158835	0.160703	16.9708	0.0594343	n.s.	16.9919	16.941	16.9795	17.1724	17.1643	17.0578
sp|O60784-2|TOM1_HUMAN	TOM1	Isoform 2 of Target of Myb protein 1 OS=Homo sapiens OX=9606 GN=TOM1	0.822056	0.026698	22.6238	0.883276	n.s.	22.6461	22.59	22.6354	22.6983	22.4409	22.8124
sp|O60784|TOM1_HUMAN	TOM1	Target of Myb protein 1 OS=Homo sapiens OX=9606 GN=TOM1 PE=1 SV=2	0.732222	0.0624652	17.657	0.819844	n.s.	17.5426	17.9836	17.4447	17.6474	17.7808	17.7302
sp|O60825|F262_HUMAN	PFKFB2	6-phosphofructo-2-kinase/fructose-2,6-bisphosphatase 2 OS=Homo sapiens OX=9606 GN=PFKFB2 PE=1 SV=2	3.09E-05	-0.491799	21.4763	0.00324465	n.s.	21.4751	21.4583	21.4956	21.0131	20.9966	20.9439
sp|O60826|CCD22_HUMAN	CCDC22	Coiled-coil domain-containing protein 22 OS=Homo sapiens OX=9606 GN=CCDC22 PE=1 SV=1	0.347848	0.0753017	21.7426	0.494659	n.s.	21.7068	21.8392	21.6819	21.8198	21.728	21.906
sp|O60828|PQBP1_HUMAN	PQBP1	Polyglutamine-binding protein 1 OS=Homo sapiens OX=9606 GN=PQBP1 PE=1 SV=1	0.0191067	0.157254	20.5205	0.0672131	n.s.	20.5588	20.4398	20.563	20.6784	20.6932	20.6617
sp|O60830-2|TI17B_HUMAN	TIMM17B	Isoform 2 of Mitochondrial import inner membrane translocase subunit Tim17-B OS=Homo sapiens OX=9606 GN=TIMM17B	0.386168	-0.102338	19.6922	0.532678	n.s.	19.7496	19.5	19.8269	19.5786	19.5322	19.6586
sp|O60831|PRAF2_HUMAN	PRAF2	PRA1 family protein 2 OS=Homo sapiens OX=9606 GN=PRAF2 PE=1 SV=1	0.064376	-0.18315	18.0166	0.149589	n.s.	17.9233	17.9686	18.1579	17.8265	17.8492	17.8246
sp|O60832|DKC1_HUMAN	DKC1	H/ACA ribonucleoprotein complex subunit DKC1 OS=Homo sapiens OX=9606 GN=DKC1 PE=1 SV=3	0.0511689	0.0789621	22.3596	0.127978	n.s.	22.3391	22.3959	22.3438	22.4395	22.4765	22.3997
sp|O60841|IF2P_HUMAN	EIF5B	Eukaryotic translation initiation factor 5B OS=Homo sapiens OX=9606 GN=EIF5B PE=1 SV=4	0.00561214	0.136707	24.4996	0.0312322	n.s.	24.5229	24.4629	24.5131	24.6024	24.6564	24.6502
sp|O60869|EDF1_HUMAN	EDF1	Endothelial differentiation-related factor 1 OS=Homo sapiens OX=9606 GN=EDF1 PE=1 SV=1	0.338542	-0.0567311	24.951	0.486456	n.s.	24.9041	25.0547	24.8943	24.8985	24.8829	24.9015
sp|O60870|KIN17_HUMAN	KIN	DNA/RNA-binding protein KIN17 OS=Homo sapiens OX=9606 GN=KIN PE=1 SV=2	0.000432308	0.164148	22.3037	0.00779353	n.s.	22.3164	22.3201	22.2745	22.4587	22.4712	22.4737
sp|O60879-2|DIAP2_HUMAN	DIAPH2	Isoform 2 of Protein diaphanous homolog 2 OS=Homo sapiens OX=9606 GN=DIAPH2	0.341989	-0.0211813	22.9736	0.489891	n.s.	22.9458	22.978	22.997	22.9779	22.9417	22.9377
sp|O60884|DNJA2_HUMAN	DNAJA2	DnaJ homolog subfamily A member 2 OS=Homo sapiens OX=9606 GN=DNAJA2 PE=1 SV=1	0.0109624	0.10533	24.8162	0.0469656	n.s.	24.8156	24.8401	24.793	24.9277	24.8858	24.9512
sp|O60885|BRD4_HUMAN	BRD4	Bromodomain-containing protein 4 OS=Homo sapiens OX=9606 GN=BRD4 PE=1 SV=2	0.680047	0.0112918	23.2488	0.782699	n.s.	23.2681	23.2057	23.2726	23.2531	23.2861	23.2411
sp|O60888-2|CUTA_HUMAN	CUTA	Isoform A of Protein CutA OS=Homo sapiens OX=9606 GN=CUTA	0.102294	-0.213322	20.2679	0.207738	n.s.	20.4345	20.1179	20.2512	19.9809	20.0556	20.1271
sp|O60890|OPHN1_HUMAN	OPHN1	Oligophrenin-1 OS=Homo sapiens OX=9606 GN=OPHN1 PE=1 SV=1	0.159906	0.0652307	19.7483	0.284778	n.s.	19.724	19.7212	19.7996	19.863	19.8107	19.7668
sp|O60906|NSMA_HUMAN	SMPD2	Sphingomyelin phosphodiesterase 2 OS=Homo sapiens OX=9606 GN=SMPD2 PE=1 SV=2	0.178112	0.101779	16.396	0.307229	n.s.	16.2984	16.4306	16.459	16.5387	16.4218	16.5328
sp|O60907|TBL1X_HUMAN	TBL1X	F-box-like/WD repeat-containing protein TBL1X OS=Homo sapiens OX=9606 GN=TBL1X PE=1 SV=3	0.228554	0.0456428	22.2354	0.368276	n.s.	22.2761	22.2326	22.1974	22.2378	22.2909	22.3144
sp|O60911|CATL2_HUMAN	CTSV	Cathepsin L2 OS=Homo sapiens OX=9606 GN=CTSV PE=1 SV=2	0.197188	0.179073	19.9444	0.330799	n.s.	19.8799	19.9167	20.0367	19.9161	20.2634	20.191
sp|O60921|HUS1_HUMAN	HUS1	Checkpoint protein HUS1 OS=Homo sapiens OX=9606 GN=HUS1 PE=1 SV=1	0.356376	0.0402903	18.4614	0.503284	n.s.	18.4363	18.5201	18.4277	18.4552	18.5411	18.5086
sp|O60925|PFD1_HUMAN	PFDN1	Prefoldin subunit 1 OS=Homo sapiens OX=9606 GN=PFDN1 PE=1 SV=2	0.0371854	-0.314398	22.5953	0.10375	n.s.	22.6458	22.6953	22.445	22.1461	22.3623	22.3344
sp|O60927|PP1RB_HUMAN	PPP1R11	E3 ubiquitin-protein ligase PPP1R11 OS=Homo sapiens OX=9606 GN=PPP1R11 PE=1 SV=1	0.0304203	0.309816	18.1126	0.0905645	n.s.	18.2036	17.9306	18.2035	18.4725	18.3972	18.3975
sp|O60930|RNH1_HUMAN	RNASEH1	Ribonuclease H1 OS=Homo sapiens OX=9606 GN=RNASEH1 PE=1 SV=2	0.263676	-0.0721801	17.6045	0.408117	n.s.	17.5751	17.6013	17.6372	17.6304	17.5161	17.4506
sp|O60931-2|CTNS_HUMAN	CTNS	Isoform 2 of Cystinosin OS=Homo sapiens OX=9606 GN=CTNS	0.816119	-0.0356708	14.835	0.879804	n.s.	14.7606	14.7039	15.0405	14.7518	14.6565	14.9896
sp|O60934|NBN_HUMAN	NBN	Nibrin OS=Homo sapiens OX=9606 GN=NBN PE=1 SV=1	0.643773	0.0159438	22.2516	0.75537	n.s.	22.284	22.2004	22.2702	22.261	22.3027	22.2388
sp|O60941|DTNB_HUMAN	DTNB	Dystrobrevin beta OS=Homo sapiens OX=9606 GN=DTNB PE=1 SV=1	0.649909	-0.0452222	17.6822	0.759635	n.s.	17.5467	17.8551	17.6449	17.6645	17.6101	17.6365
sp|O60942|MCE1_HUMAN	RNGTT	mRNA-capping enzyme OS=Homo sapiens OX=9606 GN=RNGTT PE=1 SV=1	9.75E-06	0.598269	22.3405	0.00251036	up	22.3035	22.3661	22.352	22.9516	22.9456	22.9191
sp|O75027-2|ABCB7_HUMAN	ABCB7	Isoform 2 of ATP-binding cassette sub-family B member 7, mitochondrial OS=Homo sapiens OX=9606 GN=ABCB7	0.882672	0.0162345	20.4596	0.924191	n.s.	20.451	20.2933	20.6345	20.4191	20.524	20.4844
sp|O75030|MITF_HUMAN	MITF	Microphthalmia-associated transcription factor OS=Homo sapiens OX=9606 GN=MITF PE=1 SV=2	0.0391506	0.101074	17.7664	0.107325	n.s.	17.7868	17.7775	17.7349	17.8756	17.9139	17.8129
sp|O75037|KI21B_HUMAN	KIF21B	Kinesin-like protein KIF21B OS=Homo sapiens OX=9606 GN=KIF21B PE=1 SV=2	0.0915663	-0.168853	17.5684	0.191725	n.s.	17.5684	17.6559	17.4808	17.3881	17.504	17.3066
sp|O75044|SRGP2_HUMAN	SRGAP2	SLIT-ROBO Rho GTPase-activating protein 2 OS=Homo sapiens OX=9606 GN=SRGAP2 PE=1 SV=3	1.31E-05	-0.378357	20.7394	0.00274892	n.s.	20.7248	20.7326	20.7609	20.3737	20.3672	20.3422
sp|O75051|PLXA2_HUMAN	PLXNA2	Plexin-A2 OS=Homo sapiens OX=9606 GN=PLXNA2 PE=1 SV=4	6.97E-05	-0.852231	16.4412	0.00401584	down	16.4088	16.4204	16.4946	15.6658	15.5809	15.5203
sp|O75052|CAPON_HUMAN	NOS1AP	Carboxyl-terminal PDZ ligand of neuronal nitric oxide synthase protein OS=Homo sapiens OX=9606 GN=NOS1AP PE=1 SV=3	0.422042	-0.0779245	19.3669	0.566874	n.s.	19.355	19.2254	19.5203	19.3166	19.2948	19.2555
sp|O75054-2|IGSF3_HUMAN	IGSF3	Isoform 2 of Immunoglobulin superfamily member 3 OS=Homo sapiens OX=9606 GN=IGSF3	0.0154169	-0.113529	19.8095	0.0584794	n.s.	19.8	19.7703	19.8582	19.7075	19.7062	19.6742
sp|O75061-2|AUXI_HUMAN	DNAJC6	Isoform 2 of Putative tyrosine-protein phosphatase auxilin OS=Homo sapiens OX=9606 GN=DNAJC6	0.000343593	0.294499	20.2223	0.00703403	n.s.	20.1925	20.2024	20.2722	20.5142	20.5294	20.5068
sp|O75063|XYLK_HUMAN	FAM20B	Glycosaminoglycan xylosylkinase OS=Homo sapiens OX=9606 GN=FAM20B PE=1 SV=1	0.0633636	-0.206523	18.1184	0.1478	n.s.	18.0326	18.2739	18.0486	17.956	17.8948	17.8848
sp|O75064|DEN4B_HUMAN	DENND4B	DENN domain-containing protein 4B OS=Homo sapiens OX=9606 GN=DENND4B PE=1 SV=4	0.130645	0.201901	17.5396	0.247377	n.s.	17.6019	17.3348	17.682	17.7737	17.7138	17.7369
sp|O75071|EFC14_HUMAN	EFCAB14	EF-hand calcium-binding domain-containing protein 14 OS=Homo sapiens OX=9606 GN=EFCAB14 PE=1 SV=1	0.517142	-0.0467291	17.8517	0.650464	n.s.	17.8316	17.7601	17.9635	17.7541	17.8099	17.8509
sp|O75083|WDR1_HUMAN	WDR1	WD repeat-containing protein 1 OS=Homo sapiens OX=9606 GN=WDR1 PE=1 SV=4	0.60656	-0.0628918	23.8361	0.726342	n.s.	23.8484	23.9037	23.7563	23.7238	23.6227	23.9733
sp|O75084|FZD7_HUMAN	FZD7	Frizzled-7 OS=Homo sapiens OX=9606 GN=FZD7 PE=1 SV=2	0.00236753	-0.300961	18.7332	0.0186292	n.s.	18.7437	18.6633	18.7927	18.4552	18.3874	18.4543
sp|O75093|SLIT1_HUMAN	SLIT1	Slit homolog 1 protein OS=Homo sapiens OX=9606 GN=SLIT1 PE=2 SV=4	0.00277288	-0.286268	19.8436	0.0204509	n.s.	19.8342	19.9029	19.7938	19.6141	19.5444	19.5137
sp|O75096|LRP4_HUMAN	LRP4	Low-density lipoprotein receptor-related protein 4 OS=Homo sapiens OX=9606 GN=LRP4 PE=1 SV=4	0.620568	0.0913061	15.8821	0.738709	n.s.	15.7116	15.7353	16.1993	15.8567	16.0681	15.9953
sp|O75110|ATP9A_HUMAN	ATP9A	Probable phospholipid-transporting ATPase IIA OS=Homo sapiens OX=9606 GN=ATP9A PE=1 SV=3	0.000267628	-0.515371	18.9009	0.00631953	n.s.	18.9322	18.8271	18.9435	18.4109	18.4018	18.3439
sp|O75113|N4BP1_HUMAN	N4BP1	NEDD4-binding protein 1 OS=Homo sapiens OX=9606 GN=N4BP1 PE=1 SV=4	0.595517	0.0189147	21.8601	0.718377	n.s.	21.8287	21.8396	21.912	21.9021	21.8954	21.8395
sp|O75116|ROCK2_HUMAN	ROCK2	Rho-associated protein kinase 2 OS=Homo sapiens OX=9606 GN=ROCK2 PE=1 SV=4	0.0213805	-0.0711928	23.8073	0.0721721	n.s.	23.8068	23.7912	23.8239	23.7631	23.7404	23.7049
sp|O75122-3|CLAP2_HUMAN	CLASP2	Isoform 3 of CLIP-associating protein 2 OS=Homo sapiens OX=9606 GN=CLASP2	0.00059187	-0.12267	23.4561	0.00883676	n.s.	23.4575	23.4557	23.4552	23.3498	23.3415	23.3091
sp|O75128-2|COBL_HUMAN	COBL	Isoform 2 of Protein cordon-bleu OS=Homo sapiens OX=9606 GN=COBL	0.000359807	0.290389	20.0541	0.00710007	n.s.	20.0403	20.0213	20.1006	20.3622	20.3431	20.328
sp|O75131|CPNE3_HUMAN	CPNE3	Copine-3 OS=Homo sapiens OX=9606 GN=CPNE3 PE=1 SV=1	0.1031	0.0996772	23.7078	0.208885	n.s.	23.7668	23.6257	23.7308	23.7843	23.8499	23.7881
sp|O75132|ZBED4_HUMAN	ZBED4	Zinc finger BED domain-containing protein 4 OS=Homo sapiens OX=9606 GN=ZBED4 PE=1 SV=2	0.0284885	0.191697	19.4657	0.086934	n.s.	19.5141	19.355	19.5281	19.6848	19.6425	19.645
sp|O75140|DEPD5_HUMAN	DEPDC5	GATOR complex protein DEPDC5 OS=Homo sapiens OX=9606 GN=DEPDC5 PE=1 SV=2	0.0925275	-0.078886	18.6069	0.193248	n.s.	18.6077	18.5743	18.6387	18.5101	18.5877	18.4862
sp|O75143-5|ATG13_HUMAN	ATG13	Isoform 5 of Autophagy-related protein 13 OS=Homo sapiens OX=9606 GN=ATG13	0.358217	0.0664635	18.7309	0.505154	n.s.	18.6638	18.6815	18.8472	18.8463	18.7559	18.7897
sp|O75144-2|ICOSL_HUMAN	ICOSLG	Isoform 2 of ICOS ligand OS=Homo sapiens OX=9606 GN=ICOSLG	0.971813	-0.00158562	18.0439	0.981821	n.s.	18.0811	17.9765	18.074	18.0894	18.0027	18.0347
sp|O75145|LIPA3_HUMAN	PPFIA3	Liprin-alpha-3 OS=Homo sapiens OX=9606 GN=PPFIA3 PE=1 SV=3	0.0103789	0.175101	20.2662	0.0453404	n.s.	20.2015	20.3104	20.2868	20.4703	20.4497	20.4039
sp|O75146|HIP1R_HUMAN	HIP1R	Huntingtin-interacting protein 1-related protein OS=Homo sapiens OX=9606 GN=HIP1R PE=1 SV=2	0.0311135	0.0997149	23.015	0.0918043	n.s.	23.0003	22.9848	23.0599	23.1401	23.1294	23.0746
sp|O75147|OBSL1_HUMAN	OBSL1	Obscurin-like protein 1 OS=Homo sapiens OX=9606 GN=OBSL1 PE=1 SV=4	0.00768322	0.0988434	22.5894	0.0377233	n.s.	22.5974	22.5628	22.6081	22.7053	22.7	22.6595
sp|O75150|BRE1B_HUMAN	RNF40	E3 ubiquitin-protein ligase BRE1B OS=Homo sapiens OX=9606 GN=RNF40 PE=1 SV=5	0.000703418	0.203915	24.0906	0.00976434	n.s.	24.1241	24.0536	24.0941	24.2805	24.3021	24.3011
sp|O75151|PHF2_HUMAN	PHF2	Lysine-specific demethylase PHF2 OS=Homo sapiens OX=9606 GN=PHF2 PE=1 SV=4	0.199668	0.0755366	20.8011	0.333552	n.s.	20.8606	20.7632	20.7795	20.9312	20.8012	20.8975
sp|O75152|ZC11A_HUMAN	ZC3H11A	Zinc finger CCCH domain-containing protein 11A OS=Homo sapiens OX=9606 GN=ZC3H11A PE=1 SV=3	0.00456482	-0.191191	23.407	0.0276453	n.s.	23.4414	23.3788	23.4008	23.2623	23.166	23.2191
sp|O75153|CLU_HUMAN	CLUH	Clustered mitochondria protein homolog OS=Homo sapiens OX=9606 GN=CLUH PE=1 SV=2	8.80E-05	-0.465222	24.4895	0.00419832	n.s.	24.5182	24.5038	24.4466	24.0499	24.0359	23.9872
sp|O75155|CAND2_HUMAN	CAND2	Cullin-associated NEDD8-dissociated protein 2 OS=Homo sapiens OX=9606 GN=CAND2 PE=1 SV=3	0.81952	-0.0150972	22.2901	0.881383	n.s.	22.3608	22.2207	22.2887	22.2776	22.3549	22.1924
sp|O75157|T22D2_HUMAN	TSC22D2	TSC22 domain family protein 2 OS=Homo sapiens OX=9606 GN=TSC22D2 PE=1 SV=3	0.113639	-0.0581984	18.9898	0.223932	n.s.	18.9739	19.0017	18.9939	18.961	18.9575	18.8764
sp|O75161|NPHP4_HUMAN	NPHP4	Nephrocystin-4 OS=Homo sapiens OX=9606 GN=NPHP4 PE=1 SV=2	0.0641686	0.125759	17.8731	0.149296	n.s.	17.8609	17.8293	17.929	18.0777	17.949	17.9699
sp|O75164|KDM4A_HUMAN	KDM4A	Lysine-specific demethylase 4A OS=Homo sapiens OX=9606 GN=KDM4A PE=1 SV=2	0.0623259	0.0427312	20.766	0.14594	n.s.	20.7623	20.7571	20.7785	20.8345	20.7813	20.8103
sp|O75165|DJC13_HUMAN	DNAJC13	DnaJ homolog subfamily C member 13 OS=Homo sapiens OX=9606 GN=DNAJC13 PE=1 SV=5	9.32E-05	-0.242117	23.3035	0.00430875	n.s.	23.2808	23.3224	23.3073	23.08	23.0519	23.0522
sp|O75167-4|PHAR2_HUMAN	PHACTR2	Isoform 4 of Phosphatase and actin regulator 2 OS=Homo sapiens OX=9606 GN=PHACTR2	0.0152183	0.13503	18.9184	0.0579455	n.s.	18.9025	18.8964	18.9564	19.1076	19.0226	19.0302
sp|O75170|PP6R2_HUMAN	PPP6R2	Serine/threonine-protein phosphatase 6 regulatory subunit 2 OS=Homo sapiens OX=9606 GN=PPP6R2 PE=1 SV=2	0.0402576	-0.133454	20.4422	0.109372	n.s.	20.4107	20.4185	20.4974	20.3685	20.3103	20.2474
sp|O75175|CNOT3_HUMAN	CNOT3	CCR4-NOT transcription complex subunit 3 OS=Homo sapiens OX=9606 GN=CNOT3 PE=1 SV=1	0.0345879	-0.0681474	22.0822	0.0985567	n.s.	22.0833	22.0924	22.0708	22.0534	22.0055	21.9831
sp|O75177|CREST_HUMAN	SS18L1	Calcium-responsive transactivator OS=Homo sapiens OX=9606 GN=SS18L1 PE=1 SV=2	0.00042538	-0.293897	18.8735	0.00773136	n.s.	18.8478	18.9114	18.8612	18.6145	18.5763	18.5478
sp|O75179|ANR17_HUMAN	ANKRD17	Ankyrin repeat domain-containing protein 17 OS=Homo sapiens OX=9606 GN=ANKRD17 PE=1 SV=3	0.850612	-0.0201764	22.5962	0.903087	n.s.	22.6504	22.5214	22.6169	22.6154	22.3994	22.7133
sp|O75182|SIN3B_HUMAN	SIN3B	Paired amphipathic helix protein Sin3b OS=Homo sapiens OX=9606 GN=SIN3B PE=1 SV=2	0.00895083	0.227927	21.1992	0.0412808	n.s.	21.1412	21.2842	21.1721	21.467	21.4004	21.414
sp|O75190-3|DNJB6_HUMAN	DNAJB6	Isoform C of DnaJ homolog subfamily B member 6 OS=Homo sapiens OX=9606 GN=DNAJB6	0.0220999	0.378269	21.0862	0.0739245	n.s.	21.061	21.1078	21.0897	21.4086	21.3202	21.6645
sp|O75191|XYLB_HUMAN	XYLB	Xylulose kinase OS=Homo sapiens OX=9606 GN=XYLB PE=1 SV=3	0.428872	-0.0279701	20.1469	0.572416	n.s.	20.0898	20.189	20.1619	20.1225	20.0972	20.137
sp|O75197|LRP5_HUMAN	LRP5	Low-density lipoprotein receptor-related protein 5 OS=Homo sapiens OX=9606 GN=LRP5 PE=1 SV=2	0.934028	0.00904901	15.105	0.958645	n.s.	15.0075	15.129	15.1787	15.1549	14.9432	15.2441
sp|O75208|COQ9_HUMAN	COQ9	Ubiquinone biosynthesis protein COQ9, mitochondrial OS=Homo sapiens OX=9606 GN=COQ9 PE=1 SV=1	0.0109948	-0.329852	21.4697	0.0470823	n.s.	21.5897	21.3409	21.4786	21.1227	21.1711	21.1259
sp|O75223|GGCT_HUMAN	GGCT	Gamma-glutamylcyclotransferase OS=Homo sapiens OX=9606 GN=GGCT PE=1 SV=1	0.00911762	0.170526	21.7406	0.041712	n.s.	21.751	21.7653	21.7055	21.865	21.9707	21.8977
sp|O75251|NDUS7_HUMAN	NDUFS7	NADH dehydrogenase [ubiquinone] iron-sulfur protein 7, mitochondrial OS=Homo sapiens OX=9606 GN=NDUFS7 PE=1 SV=3	0.0522561	-0.127007	20.4079	0.129837	n.s.	20.4727	20.3588	20.3921	20.3071	20.318	20.2175
sp|O75298|RTN2_HUMAN	RTN2	Reticulon-2 OS=Homo sapiens OX=9606 GN=RTN2 PE=1 SV=1	0.532682	-0.432759	18.9854	0.663297	n.s.	18.1738	20.2222	18.5602	18.6046	18.3806	18.6727
sp|O75306|NDUS2_HUMAN	NDUFS2	NADH dehydrogenase [ubiquinone] iron-sulfur protein 2, mitochondrial OS=Homo sapiens OX=9606 GN=NDUFS2 PE=1 SV=2	0.0179513	-0.122079	21.5622	0.0643419	n.s.	21.5675	21.5076	21.6114	21.4518	21.4471	21.4214
sp|O75312|ZPR1_HUMAN	ZPR1	Zinc finger protein ZPR1 OS=Homo sapiens OX=9606 GN=ZPR1 PE=1 SV=1	0.511014	0.0100875	21.937	0.645342	n.s.	21.9475	21.9166	21.947	21.9377	21.9374	21.9663
sp|O75317|UBP12_HUMAN	USP12	Ubiquitin carboxyl-terminal hydrolase 12 OS=Homo sapiens OX=9606 GN=USP12 PE=1 SV=2	0.183432	-0.127259	13.3476	0.314199	n.s.	13.4479	13.2661	13.3287	13.2088	13.3271	13.1251
sp|O75319|DUS11_HUMAN	DUSP11	RNA/RNP complex-1-interacting phosphatase OS=Homo sapiens OX=9606 GN=DUSP11 PE=1 SV=2	0.00245281	0.290572	20.0966	0.0190045	n.s.	20.0909	20.0287	20.1701	20.3852	20.4095	20.3667
sp|O75323|NIPS2_HUMAN	NIPSNAP2	Protein NipSnap homolog 2 OS=Homo sapiens OX=9606 GN=NIPSNAP2 PE=1 SV=1	0.108381	-0.0858734	20.9353	0.216624	n.s.	20.9853	20.8765	20.944	20.8211	20.9034	20.8236
sp|O75324|SNN_HUMAN	SNN	Stannin OS=Homo sapiens OX=9606 GN=SNN PE=1 SV=1	0.80241	0.0207295	15.881	0.869349	n.s.	15.8736	15.7607	16.0087	15.9014	15.9531	15.8507
sp|O75330-3|HMMR_HUMAN	HMMR	Isoform 3 of Hyaluronan mediated motility receptor OS=Homo sapiens OX=9606 GN=HMMR	0.0834207	-0.0674776	22.5769	0.179146	n.s.	22.585	22.5367	22.6089	22.5033	22.5473	22.4776
sp|O75340-2|PDCD6_HUMAN	PDCD6	Isoform 2 of Programmed cell death protein 6 OS=Homo sapiens OX=9606 GN=PDCD6	0.0131783	-0.174514	16.8473	0.053111	n.s.	16.801	16.8366	16.9042	16.6718	16.7214	16.6251
sp|O75340|PDCD6_HUMAN	PDCD6	Programmed cell death protein 6 OS=Homo sapiens OX=9606 GN=PDCD6 PE=1 SV=1	0.0337253	-0.107323	22.5871	0.096765	n.s.	22.597	22.6344	22.5298	22.4524	22.486	22.5009
sp|O75347|TBCA_HUMAN	TBCA	Tubulin-specific chaperone A OS=Homo sapiens OX=9606 GN=TBCA PE=1 SV=3	0.570493	0.058279	24.067	0.696496	n.s.	24.0645	24.2148	23.9218	24.0415	24.1659	24.1686
sp|O75348|VATG1_HUMAN	ATP6V1G1	V-type proton ATPase subunit G 1 OS=Homo sapiens OX=9606 GN=ATP6V1G1 PE=1 SV=3	0.340956	-0.0309721	22.1472	0.489161	n.s.	22.1499	22.1906	22.1013	22.0913	22.1277	22.1297
sp|O75351|VPS4B_HUMAN	VPS4B	Vacuolar protein sorting-associated protein 4B OS=Homo sapiens OX=9606 GN=VPS4B PE=1 SV=2	0.716134	-0.00989561	22.892	0.80788	n.s.	22.8519	22.8929	22.9311	22.9005	22.8832	22.8626
sp|O75354|ENTP6_HUMAN	ENTPD6	Ectonucleoside triphosphate diphosphohydrolase 6 OS=Homo sapiens OX=9606 GN=ENTPD6 PE=1 SV=3	0.23229	0.0702873	17.8042	0.372515	n.s.	17.7966	17.7306	17.8853	17.9001	17.8928	17.8305
sp|O75356|ENTP5_HUMAN	ENTPD5	Ectonucleoside triphosphate diphosphohydrolase 5 OS=Homo sapiens OX=9606 GN=ENTPD5 PE=1 SV=1	0.303791	0.110924	17.1071	0.449856	n.s.	17.1654	16.9247	17.2313	17.2165	17.2412	17.1964
sp|O75362|ZN217_HUMAN	ZNF217	Zinc finger protein 217 OS=Homo sapiens OX=9606 GN=ZNF217 PE=1 SV=1	0.0106564	-0.246827	18.8812	0.0460664	n.s.	18.9015	18.799	18.9429	18.6976	18.624	18.5814
sp|O75367|H2AY_HUMAN	H2AFY	Core histone macro-H2A.1 OS=Homo sapiens OX=9606 GN=H2AFY PE=1 SV=4	0.753795	-0.0281526	22.3385	0.836727	n.s.	22.4665	22.2423	22.3066	22.221	22.3131	22.3969
sp|O75368|SH3L1_HUMAN	SH3BGRL	SH3 domain-binding glutamic acid-rich-like protein OS=Homo sapiens OX=9606 GN=SH3BGRL PE=1 SV=1	0.610842	-0.0326189	21.0865	0.729996	n.s.	21.0854	21.1331	21.041	20.958	21.0632	21.1405
sp|O75369-8|FLNB_HUMAN	FLNB	Isoform 8 of Filamin-B OS=Homo sapiens OX=9606 GN=FLNB	0.588021	-0.0144198	25.2211	0.711976	n.s.	25.1993	25.2616	25.2023	25.2028	25.2322	25.1849
sp|O75369|FLNB_HUMAN	FLNB	Filamin-B OS=Homo sapiens OX=9606 GN=FLNB PE=1 SV=2	0.602853	-0.103213	13.8911	0.723773	n.s.	13.536	14.0098	14.1275	13.7955	13.833	13.7351
sp|O75376|NCOR1_HUMAN	NCOR1	Nuclear receptor corepressor 1 OS=Homo sapiens OX=9606 GN=NCOR1 PE=1 SV=2	0.0409974	-0.0508382	22.7783	0.110688	n.s.	22.7809	22.7533	22.8007	22.7402	22.7348	22.7074
sp|O75379|VAMP4_HUMAN	VAMP4	Vesicle-associated membrane protein 4 OS=Homo sapiens OX=9606 GN=VAMP4 PE=1 SV=2	0.0040997	-0.245627	17.16	0.0259207	n.s.	17.1639	17.0996	17.2165	16.9571	16.9126	16.8735
sp|O75380|NDUS6_HUMAN	NDUFS6	NADH dehydrogenase [ubiquinone] iron-sulfur protein 6, mitochondrial OS=Homo sapiens OX=9606 GN=NDUFS6 PE=1 SV=1	0.0299734	-0.242048	18.8509	0.089674	n.s.	18.9476	18.7748	18.8303	18.6663	18.657	18.5034
sp|O75381|PEX14_HUMAN	PEX14	Peroxisomal membrane protein PEX14 OS=Homo sapiens OX=9606 GN=PEX14 PE=1 SV=1	0.530197	-0.0203942	21.0384	0.661402	n.s.	21.0404	21.031	21.0438	20.9891	21.077	20.988
sp|O75382|TRIM3_HUMAN	TRIM3	Tripartite motif-containing protein 3 OS=Homo sapiens OX=9606 GN=TRIM3 PE=1 SV=2	0.00564575	0.0583938	19.4677	0.0312645	n.s.	19.4679	19.4604	19.4749	19.509	19.5434	19.526
sp|O75385|ULK1_HUMAN	ULK1	Serine/threonine-protein kinase ULK1 OS=Homo sapiens OX=9606 GN=ULK1 PE=1 SV=2	0.235164	0.0792614	17.1945	0.375544	n.s.	17.2005	17.1402	17.2429	17.3325	17.3109	17.178
sp|O75386-2|TULP3_HUMAN	TULP3	Isoform 2 of Tubby-related protein 3 OS=Homo sapiens OX=9606 GN=TULP3	0.173009	0.164116	20.4286	0.300939	n.s.	20.4559	20.2513	20.5785	20.6425	20.584	20.5516
sp|O75390|CISY_HUMAN	CS	Citrate synthase, mitochondrial OS=Homo sapiens OX=9606 GN=CS PE=1 SV=2	0.200047	-0.0933064	23.5745	0.333864	n.s.	23.6283	23.5713	23.5238	23.3863	23.5689	23.4883
sp|O75391|SPAG7_HUMAN	SPAG7	Sperm-associated antigen 7 OS=Homo sapiens OX=9606 GN=SPAG7 PE=1 SV=2	0.0115158	-0.121118	22.2288	0.048501	n.s.	22.2229	22.2111	22.2525	22.0596	22.1237	22.1398
sp|O75394|RM33_HUMAN	MRPL33	39S ribosomal protein L33, mitochondrial OS=Homo sapiens OX=9606 GN=MRPL33 PE=1 SV=1	0.0566614	-0.182355	17.6924	0.137412	n.s.	17.7961	17.5863	17.6949	17.5072	17.5676	17.4555
sp|O75396|SC22B_HUMAN	SEC22B	Vesicle-trafficking protein SEC22b OS=Homo sapiens OX=9606 GN=SEC22B PE=1 SV=4	0.432802	-0.0277657	22.1192	0.575368	n.s.	22.0984	22.1098	22.1492	22.1137	22.0359	22.1245
sp|O75398|DEAF1_HUMAN	DEAF1	Deformed epidermal autoregulatory factor 1 homolog OS=Homo sapiens OX=9606 GN=DEAF1 PE=1 SV=1	0.470052	0.0623665	17.8346	0.610283	n.s.	17.7848	17.7346	17.9843	17.9304	17.8718	17.8885
sp|O75400-2|PR40A_HUMAN	PRPF40A	Isoform 2 of Pre-mRNA-processing factor 40 homolog A OS=Homo sapiens OX=9606 GN=PRPF40A	0.283902	0.0753492	14.6681	0.429543	n.s.	14.6357	14.7474	14.6212	14.6606	14.75	14.8198
sp|O75400-3|PR40A_HUMAN	PRPF40A	Isoform 3 of Pre-mRNA-processing factor 40 homolog A OS=Homo sapiens OX=9606 GN=PRPF40A	0.0112776	0.116986	22.653	0.047977	n.s.	22.6741	22.6489	22.636	22.7586	22.8157	22.7356
sp|O75410-2|TACC1_HUMAN	TACC1	Isoform 2 of Transforming acidic coiled-coil-containing protein 1 OS=Homo sapiens OX=9606 GN=TACC1	0.637189	0.0118694	21.6096	0.751129	n.s.	21.6051	21.6453	21.5784	21.6143	21.6464	21.6037
sp|O75414|NDK6_HUMAN	NME6	Nucleoside diphosphate kinase 6 OS=Homo sapiens OX=9606 GN=NME6 PE=1 SV=3	0.0610226	-0.13245	20.2634	0.144224	n.s.	20.2921	20.1838	20.3142	20.1895	20.0807	20.1225
sp|O75417|DPOLQ_HUMAN	POLQ	DNA polymerase theta OS=Homo sapiens OX=9606 GN=POLQ PE=1 SV=2	0.00879373	0.222611	17.7605	0.0408877	n.s.	17.7352	17.8016	17.7447	18.0664	17.9459	17.9369
sp|O75419-3|CDC45_HUMAN	CDC45	Isoform 3 of Cell division control protein 45 homolog OS=Homo sapiens OX=9606 GN=CDC45	0.00942034	0.126309	21.8143	0.0425622	n.s.	21.7611	21.8338	21.8479	21.94	21.9438	21.9379
sp|O75420|GGYF1_HUMAN	GIGYF1	GRB10-interacting GYF protein 1 OS=Homo sapiens OX=9606 GN=GIGYF1 PE=1 SV=2	0.319543	0.0475421	18.903	0.467103	n.s.	18.8622	18.8764	18.9703	18.9623	18.9859	18.9033
sp|O75431|MTX2_HUMAN	MTX2	Metaxin-2 OS=Homo sapiens OX=9606 GN=MTX2 PE=1 SV=1	0.00665483	-0.157057	21.0646	0.0342678	n.s.	21.0592	21.0523	21.0824	20.933	20.94	20.8497
sp|O75436|VP26A_HUMAN	VPS26A	Vacuolar protein sorting-associated protein 26A OS=Homo sapiens OX=9606 GN=VPS26A PE=1 SV=2	0.00651764	0.193193	21.8244	0.03381	n.s.	21.7984	21.7845	21.8904	22.0118	21.9922	22.049
sp|O75438-2|NDUB1_HUMAN	NDUFB1	Isoform 2 of NADH dehydrogenase [ubiquinone] 1 beta subcomplex subunit 1 OS=Homo sapiens OX=9606 GN=NDUFB1	0.0099554	-0.270705	17.1449	0.0440612	n.s.	17.1962	17.0437	17.1948	16.9056	16.9023	16.8147
sp|O75439|MPPB_HUMAN	PMPCB	Mitochondrial-processing peptidase subunit beta OS=Homo sapiens OX=9606 GN=PMPCB PE=1 SV=2	0.0835844	-0.0963153	22.2079	0.179343	n.s.	22.2546	22.1263	22.2428	22.1068	22.1297	22.0983
sp|O75444-1|MAF_HUMAN	MAF	Isoform 1 of Transcription factor Maf OS=Homo sapiens OX=9606 GN=MAF	0.00906775	0.353616	20.6154	0.0415883	n.s.	20.569	20.5288	20.7484	20.999	21.0027	20.9052
sp|O75446|SAP30_HUMAN	SAP30	Histone deacetylase complex subunit SAP30 OS=Homo sapiens OX=9606 GN=SAP30 PE=1 SV=1	0.0296428	-0.114051	19.3055	0.0890947	n.s.	19.3273	19.3478	19.2414	19.1878	19.2124	19.1741
sp|O75448|MED24_HUMAN	MED24	Mediator of RNA polymerase II transcription subunit 24 OS=Homo sapiens OX=9606 GN=MED24 PE=1 SV=1	0.593576	0.0200391	20.2002	0.716669	n.s.	20.2126	20.1413	20.2465	20.2509	20.2069	20.2027
sp|O75449|KTNA1_HUMAN	KATNA1	Katanin p60 ATPase-containing subunit A1 OS=Homo sapiens OX=9606 GN=KATNA1 PE=1 SV=1	0.000109414	0.249211	22.1282	0.00459036	n.s.	22.1099	22.1158	22.159	22.3736	22.3706	22.3881
sp|O75460|ERN1_HUMAN	ERN1	Serine/threonine-protein kinase/endoribonuclease IRE1 OS=Homo sapiens OX=9606 GN=ERN1 PE=1 SV=2	0.363089	-0.0354714	16.1525	0.509803	n.s.	16.124	16.1524	16.1811	16.1395	16.0568	16.1547
sp|O75461|E2F6_HUMAN	E2F6	Transcription factor E2F6 OS=Homo sapiens OX=9606 GN=E2F6 PE=1 SV=1	0.0342806	0.154226	18.0074	0.098013	n.s.	17.9919	17.9481	18.0822	18.2192	18.1332	18.1326
sp|O75467|Z324A_HUMAN	ZNF324	Zinc finger protein 324A OS=Homo sapiens OX=9606 GN=ZNF324 PE=2 SV=1	0.184276	0.0686872	16.4343	0.315388	n.s.	16.5112	16.3842	16.4074	16.537	16.4774	16.4944
sp|O75475|PSIP1_HUMAN	PSIP1	PC4 and SFRS1-interacting protein OS=Homo sapiens OX=9606 GN=PSIP1 PE=1 SV=1	8.50E-05	-0.746037	24.5873	0.00419832	down	24.6631	24.5252	24.5736	23.8782	23.8438	23.8018
sp|O75477|ERLN1_HUMAN	ERLIN1	Erlin-1 OS=Homo sapiens OX=9606 GN=ERLIN1 PE=1 SV=2	0.0951014	-0.112076	21.7602	0.197357	n.s.	21.7514	21.6768	21.8523	21.6379	21.6425	21.6638
sp|O75478|TAD2A_HUMAN	TADA2A	Transcriptional adapter 2-alpha OS=Homo sapiens OX=9606 GN=TADA2A PE=1 SV=3	0.280688	0.0900679	18.6792	0.425968	n.s.	18.6043	18.6758	18.7575	18.6865	18.8789	18.7425
sp|O75486-4|SUPT3_HUMAN	SUPT3H	Isoform 2 of Transcription initiation protein SPT3 homolog OS=Homo sapiens OX=9606 GN=SUPT3H	0.0388887	-0.1793	17.3362	0.106961	n.s.	17.3954	17.3029	17.3104	17.2299	17.1828	17.0581
sp|O75487|GPC4_HUMAN	GPC4	Glypican-4 OS=Homo sapiens OX=9606 GN=GPC4 PE=1 SV=4	0.00837874	-0.228965	20.3458	0.0396179	n.s.	20.2912	20.3127	20.4336	20.1493	20.1058	20.0955
sp|O75489|NDUS3_HUMAN	NDUFS3	NADH dehydrogenase [ubiquinone] iron-sulfur protein 3, mitochondrial OS=Homo sapiens OX=9606 GN=NDUFS3 PE=1 SV=1	0.312384	-0.0836447	21.7909	0.459015	n.s.	21.8467	21.652	21.874	21.7451	21.6886	21.6881
sp|O75494|SRS10_HUMAN	SRSF10	Serine/arginine-rich splicing factor 10 OS=Homo sapiens OX=9606 GN=SRSF10 PE=1 SV=1	0.550307	0.0170707	22.8259	0.678585	n.s.	22.8369	22.7783	22.8625	22.8518	22.8502	22.8268
sp|O75496|GEMI_HUMAN	GMNN	Geminin OS=Homo sapiens OX=9606 GN=GMNN PE=1 SV=1	0.00164583	0.459414	19.457	0.0152197	n.s.	19.3981	19.5534	19.4195	19.8596	19.9847	19.9048
sp|O75503|CLN5_HUMAN	CLN5	Ceroid-lipofuscinosis neuronal protein 5 OS=Homo sapiens OX=9606 GN=CLN5 PE=1 SV=2	0.0335003	-0.0901032	21.9804	0.0963014	n.s.	22.0102	21.9299	22.001	21.9083	21.8661	21.8965
sp|O75521|ECI2_HUMAN	ECI2	Enoyl-CoA delta isomerase 2, mitochondrial OS=Homo sapiens OX=9606 GN=ECI2 PE=1 SV=4	0.101997	0.271668	20.5738	0.207272	n.s.	20.7203	20.3247	20.6764	20.8663	20.8818	20.7883
sp|O75525|KHDR3_HUMAN	KHDRBS3	KH domain-containing, RNA-binding, signal transduction-associated protein 3 OS=Homo sapiens OX=9606 GN=KHDRBS3 PE=1 SV=1	0.000597486	0.266957	20.6967	0.00885914	n.s.	20.6595	20.7392	20.6915	20.9887	20.9399	20.9625
sp|O75528|TADA3_HUMAN	TADA3	Transcriptional adapter 3 OS=Homo sapiens OX=9606 GN=TADA3 PE=1 SV=1	0.0808308	-0.0617836	21.1767	0.175336	n.s.	21.193	21.145	21.1922	21.0832	21.1555	21.1061
sp|O75529|TAF5L_HUMAN	TAF5L	TAF5-like RNA polymerase II p300/CBP-associated factor-associated factor 65 kDa subunit 5L OS=Homo sapiens OX=9606 GN=TAF5L PE=1 SV=1	0.000156616	-0.425047	18.4115	0.00505605	n.s.	18.3869	18.4585	18.3892	18.0053	18.007	17.9472
sp|O75531|BAF_HUMAN	BANF1	Barrier-to-autointegration factor OS=Homo sapiens OX=9606 GN=BANF1 PE=1 SV=1	0.133855	-0.285148	22.6185	0.251405	n.s.	22.9027	22.4374	22.5156	22.2365	22.3693	22.3945
sp|O75533|SF3B1_HUMAN	SF3B1	Splicing factor 3B subunit 1 OS=Homo sapiens OX=9606 GN=SF3B1 PE=1 SV=3	0.252669	0.0411445	24.7044	0.395232	n.s.	24.7312	24.6461	24.736	24.7471	24.7279	24.7617
sp|O75534-4|CSDE1_HUMAN	CSDE1	Isoform 4 of Cold shock domain-containing protein E1 OS=Homo sapiens OX=9606 GN=CSDE1	0.136089	-0.218187	24.9673	0.254506	n.s.	24.9841	25.0105	24.9072	24.7579	24.5491	24.9403
sp|O75554|WBP4_HUMAN	WBP4	WW domain-binding protein 4 OS=Homo sapiens OX=9606 GN=WBP4 PE=1 SV=1	0.454483	0.0544028	19.0257	0.596284	n.s.	19.075	18.8969	19.1053	19.0728	19.0998	19.0678
sp|O75558|STX11_HUMAN	STX11	Syntaxin-11 OS=Homo sapiens OX=9606 GN=STX11 PE=1 SV=1	0.00195823	-0.0828865	16.8739	0.0165531	n.s.	16.8657	16.8906	16.8655	16.7912	16.7772	16.8047
sp|O75563|SKAP2_HUMAN	SKAP2	Src kinase-associated phosphoprotein 2 OS=Homo sapiens OX=9606 GN=SKAP2 PE=1 SV=1	0.42135	-0.0284812	16.974	0.566363	n.s.	16.9924	16.9264	17.0032	16.9872	16.9252	16.924
sp|O75569|PRKRA_HUMAN	PRKRA	Interferon-inducible double-stranded RNA-dependent protein kinase activator A OS=Homo sapiens OX=9606 GN=PRKRA PE=1 SV=1	0.00498479	-0.0974782	21.7711	0.0292407	n.s.	21.7625	21.8001	21.7507	21.6837	21.6815	21.6557
sp|O75570|RF1M_HUMAN	MTRF1	Peptide chain release factor 1, mitochondrial OS=Homo sapiens OX=9606 GN=MTRF1 PE=1 SV=2	0.00301906	-0.481131	16.3235	0.0215911	n.s.	16.3157	16.2485	16.4063	15.948	15.8364	15.7428
sp|O75575|RPC9_HUMAN	CRCP	DNA-directed RNA polymerase III subunit RPC9 OS=Homo sapiens OX=9606 GN=CRCP PE=1 SV=1	0.839346	-0.0338542	15.2884	0.894883	n.s.	15.43	15.459	14.9762	15.2394	15.2648	15.2594
sp|O75581|LRP6_HUMAN	LRP6	Low-density lipoprotein receptor-related protein 6 OS=Homo sapiens OX=9606 GN=LRP6 PE=1 SV=2	0.322232	-0.0518253	15.4747	0.470279	n.s.	15.4222	15.4358	15.566	15.42	15.4197	15.4288
sp|O75582|KS6A5_HUMAN	RPS6KA5	Ribosomal protein S6 kinase alpha-5 OS=Homo sapiens OX=9606 GN=RPS6KA5 PE=1 SV=1	0.718699	-0.0133325	21.3868	0.809481	n.s.	21.343	21.4126	21.4049	21.4265	21.3494	21.3447
sp|O75586-2|MED6_HUMAN	MED6	Isoform 2 of Mediator of RNA polymerase II transcription subunit 6 OS=Homo sapiens OX=9606 GN=MED6	0.0488554	0.0956079	21.091	0.123894	n.s.	21.122	21.0269	21.1241	21.209	21.182	21.1688
sp|O75592|MYCB2_HUMAN	MYCBP2	E3 ubiquitin-protein ligase MYCBP2 OS=Homo sapiens OX=9606 GN=MYCBP2 PE=1 SV=4	0.0825673	-0.044385	24.1012	0.177992	n.s.	24.0997	24.1224	24.0814	24.0835	24.056	24.0309
sp|O75600-2|KBL_HUMAN	GCAT	Isoform 2 of 2-amino-3-ketobutyrate coenzyme A ligase, mitochondrial OS=Homo sapiens OX=9606 GN=GCAT	0.494945	0.0375183	21.4885	0.631491	n.s.	21.5432	21.5327	21.3896	21.5159	21.5229	21.5392
sp|O75607|NPM3_HUMAN	NPM3	Nucleoplasmin-3 OS=Homo sapiens OX=9606 GN=NPM3 PE=1 SV=3	0.86278	0.010864	17.4894	0.911474	n.s.	17.4721	17.444	17.5521	17.5265	17.5694	17.4049
sp|O75608|LYPA1_HUMAN	LYPLA1	Acyl-protein thioesterase 1 OS=Homo sapiens OX=9606 GN=LYPLA1 PE=1 SV=1	0.469107	0.0282712	21.2969	0.60941	n.s.	21.2957	21.3482	21.2469	21.2873	21.3334	21.3548
sp|O75616|ERAL1_HUMAN	ERAL1	GTPase Era, mitochondrial OS=Homo sapiens OX=9606 GN=ERAL1 PE=1 SV=2	0.856476	-0.0241583	20.0204	0.907475	n.s.	20.1877	19.7785	20.095	19.9806	20.0332	19.9748
sp|O75629|CREG1_HUMAN	CREG1	Protein CREG1 OS=Homo sapiens OX=9606 GN=CREG1 PE=1 SV=1	0.0089242	-0.265506	16.4908	0.0412808	n.s.	16.4242	16.5323	16.5157	16.2343	16.144	16.2975
sp|O75643|U520_HUMAN	SNRNP200	U5 small nuclear ribonucleoprotein 200 kDa helicase OS=Homo sapiens OX=9606 GN=SNRNP200 PE=1 SV=2	0.278915	-0.0288865	26.0216	0.423943	n.s.	25.9995	26.0628	26.0024	25.9881	26.0124	25.9776
sp|O75648|MTU1_HUMAN	TRMU	Mitochondrial tRNA-specific 2-thiouridylase 1 OS=Homo sapiens OX=9606 GN=TRMU PE=1 SV=2	0.0467118	-0.0582755	20.6066	0.120403	n.s.	20.5926	20.5908	20.6365	20.5762	20.5319	20.537
sp|O75663|TIPRL_HUMAN	TIPRL	TIP41-like protein OS=Homo sapiens OX=9606 GN=TIPRL PE=1 SV=2	0.771004	0.0173821	23.0237	0.847732	n.s.	22.9759	23.1247	22.9703	23.0325	23.0051	23.0855
sp|O75665|OFD1_HUMAN	OFD1	Oral-facial-digital syndrome 1 protein OS=Homo sapiens OX=9606 GN=OFD1 PE=1 SV=1	0.00150179	0.177918	22.5355	0.0143316	n.s.	22.5301	22.5036	22.5729	22.7222	22.7265	22.6916
sp|O75674|TM1L1_HUMAN	TOM1L1	TOM1-like protein 1 OS=Homo sapiens OX=9606 GN=TOM1L1 PE=1 SV=2	0.52419	0.0221783	20.0461	0.656427	n.s.	20.0645	20.0626	20.011	20.0242	20.116	20.0645
sp|O75676|KS6A4_HUMAN	RPS6KA4	Ribosomal protein S6 kinase alpha-4 OS=Homo sapiens OX=9606 GN=RPS6KA4 PE=1 SV=1	0.0605777	-0.148274	20.1077	0.143458	n.s.	20.0435	20.1662	20.1135	20.0454	19.9385	19.8945
sp|O75683|SURF6_HUMAN	SURF6	Surfeit locus protein 6 OS=Homo sapiens OX=9606 GN=SURF6 PE=1 SV=3	0.137297	0.0637051	23.0584	0.256242	n.s.	23.0871	23.0784	23.0098	23.1502	23.1421	23.0741
sp|O75688|PPM1B_HUMAN	PPM1B	Protein phosphatase 1B OS=Homo sapiens OX=9606 GN=PPM1B PE=1 SV=1	0.38966	0.039888	22.0835	0.535951	n.s.	22.0963	22.0147	22.1396	22.1119	22.161	22.0973
sp|O75689-2|ADAP1_HUMAN	ADAP1	Isoform 2 of Arf-GAP with dual PH domain-containing protein 1 OS=Homo sapiens OX=9606 GN=ADAP1	0.884113	-0.0052523	17.7913	0.925381	n.s.	17.7726	17.7775	17.8238	17.8297	17.7989	17.7296
sp|O75691|UTP20_HUMAN	UTP20	Small subunit processome component 20 homolog OS=Homo sapiens OX=9606 GN=UTP20 PE=1 SV=3	0.0443487	0.136195	23.3494	0.116623	n.s.	23.4051	23.3006	23.3426	23.5574	23.4458	23.4537
sp|O75694|NU155_HUMAN	NUP155	Nuclear pore complex protein Nup155 OS=Homo sapiens OX=9606 GN=NUP155 PE=1 SV=1	0.450179	0.0286995	23.9875	0.592772	n.s.	23.9707	23.9411	24.0506	24.0358	24.0127	24.0001
sp|O75695|XRP2_HUMAN	RP2	Protein XRP2 OS=Homo sapiens OX=9606 GN=RP2 PE=1 SV=4	0.0078585	-0.142652	21.7333	0.0381608	n.s.	21.737	21.7516	21.7113	21.5403	21.6018	21.6298
sp|O75716|STK16_HUMAN	STK16	Serine/threonine-protein kinase 16 OS=Homo sapiens OX=9606 GN=STK16 PE=1 SV=4	0.0699188	-0.203812	15.5874	0.158738	n.s.	15.5767	15.4764	15.7092	15.4774	15.3167	15.3568
sp|O75717|WDHD1_HUMAN	WDHD1	WD repeat and HMG-box DNA-binding protein 1 OS=Homo sapiens OX=9606 GN=WDHD1 PE=1 SV=1	0.0400519	-0.0692378	23.5334	0.109008	n.s.	23.4997	23.5748	23.5258	23.4591	23.4781	23.4554
sp|O75718|CRTAP_HUMAN	CRTAP	Cartilage-associated protein OS=Homo sapiens OX=9606 GN=CRTAP PE=1 SV=1	0.585325	-0.0217007	20.9658	0.70975	n.s.	20.9498	20.9119	21.0357	20.944	20.945	20.9432
sp|O75746|CMC1_HUMAN	SLC25A12	Calcium-binding mitochondrial carrier protein Aralar1 OS=Homo sapiens OX=9606 GN=SLC25A12 PE=1 SV=2	0.991578	0.000927098	21.0893	0.994367	n.s.	21.1304	20.946	21.1916	21.021	21.1023	21.1475
sp|O75781|PALM_HUMAN	PALM	Paralemmin-1 OS=Homo sapiens OX=9606 GN=PALM PE=1 SV=2	0.000565237	0.323374	19.801	0.00868201	n.s.	19.7396	19.8306	19.8328	20.1241	20.1424	20.1067
sp|O75787|RENR_HUMAN	ATP6AP2	Renin receptor OS=Homo sapiens OX=9606 GN=ATP6AP2 PE=1 SV=2	0.343669	0.111017	20.1372	0.49094	n.s.	20.2054	19.9408	20.2653	20.1937	20.267	20.2839
sp|O75792|RNH2A_HUMAN	RNASEH2A	Ribonuclease H2 subunit A OS=Homo sapiens OX=9606 GN=RNASEH2A PE=1 SV=2	4.69E-05	0.305294	21.1487	0.00358276	n.s.	21.1343	21.1643	21.1474	21.4437	21.4811	21.4371
sp|O75794|CD123_HUMAN	CDC123	Cell division cycle protein 123 homolog OS=Homo sapiens OX=9606 GN=CDC123 PE=1 SV=1	0.335768	-0.0355802	21.2826	0.483902	n.s.	21.2714	21.3162	21.2601	21.2148	21.3021	21.2241
sp|O75808|CAN15_HUMAN	CAPN15	Calpain-15 OS=Homo sapiens OX=9606 GN=CAPN15 PE=1 SV=1	0.530161	0.0407419	18.9	0.661402	n.s.	18.9312	18.8015	18.9673	18.9481	18.9912	18.883
sp|O75817|POP7_HUMAN	POP7	Ribonuclease P protein subunit p20 OS=Homo sapiens OX=9606 GN=POP7 PE=1 SV=2	0.167832	0.0966001	19.8657	0.29441	n.s.	19.8307	19.9452	19.8213	20.0122	19.9946	19.8802
sp|O75818|RPP40_HUMAN	RPP40	Ribonuclease P protein subunit p40 OS=Homo sapiens OX=9606 GN=RPP40 PE=1 SV=3	0.00440289	0.366405	19.8086	0.0270733	n.s.	19.8272	19.6952	19.9034	20.1419	20.1997	20.1835
sp|O75820|ZN189_HUMAN	ZNF189	Zinc finger protein 189 OS=Homo sapiens OX=9606 GN=ZNF189 PE=1 SV=2	0.0842147	0.203322	15.8675	0.180483	n.s.	15.9233	15.7212	15.9581	16.0991	15.9745	16.139
sp|O75821|EIF3G_HUMAN	EIF3G	Eukaryotic translation initiation factor 3 subunit G OS=Homo sapiens OX=9606 GN=EIF3G PE=1 SV=2	0.978889	-0.000988136	22.3779	0.985384	n.s.	22.3447	22.3771	22.412	22.3351	22.4332	22.3625
sp|O75822-2|EIF3J_HUMAN	EIF3J	Isoform 2 of Eukaryotic translation initiation factor 3 subunit J OS=Homo sapiens OX=9606 GN=EIF3J	0.0196192	0.179277	16.1717	0.0684603	n.s.	16.1204	16.13	16.2645	16.3551	16.3657	16.332
sp|O75822|EIF3J_HUMAN	EIF3J	Eukaryotic translation initiation factor 3 subunit J OS=Homo sapiens OX=9606 GN=EIF3J PE=1 SV=2	0.00838423	0.191703	21.8552	0.0396179	n.s.	21.7973	21.8396	21.9289	22.0352	22.0437	22.0619
sp|O75828|CBR3_HUMAN	CBR3	Carbonyl reductase [NADPH] 3 OS=Homo sapiens OX=9606 GN=CBR3 PE=1 SV=3	0.16104	0.0534836	20.5468	0.286315	n.s.	20.5508	20.5054	20.5843	20.6207	20.6222	20.558
sp|O75832|PSD10_HUMAN	PSMD10	26S proteasome non-ATPase regulatory subunit 10 OS=Homo sapiens OX=9606 GN=PSMD10 PE=1 SV=1	0.918712	-0.0135424	22.1749	0.948669	n.s.	21.9948	22.4104	22.1195	22.1681	22.125	22.191
sp|O75843|AP1G2_HUMAN	AP1G2	AP-1 complex subunit gamma-like 2 OS=Homo sapiens OX=9606 GN=AP1G2 PE=1 SV=1	0.825131	0.0100355	19.6945	0.885326	n.s.	19.6431	19.6636	19.7769	19.6965	19.7225	19.6948
sp|O75844|FACE1_HUMAN	ZMPSTE24	CAAX prenyl protease 1 homolog OS=Homo sapiens OX=9606 GN=ZMPSTE24 PE=1 SV=2	0.374122	-0.0702471	23.1329	0.520875	n.s.	23.1606	23.028	23.21	23.0056	23.0318	23.1505
sp|O75845|SC5D_HUMAN	SC5D	Lathosterol oxidase OS=Homo sapiens OX=9606 GN=SC5D PE=1 SV=2	0.0106833	0.377444	19.9599	0.0461608	n.s.	20.0205	19.8074	20.0518	20.335	20.2815	20.3956
sp|O75864|PPR37_HUMAN	PPP1R37	Protein phosphatase 1 regulatory subunit 37 OS=Homo sapiens OX=9606 GN=PPP1R37 PE=1 SV=4	0.993835	0.000533426	18.0794	0.995606	n.s.	18.1438	17.9518	18.1427	18.0831	18.0986	18.0582
sp|O75865-2|TPC6A_HUMAN	TRAPPC6A	Isoform 2 of Trafficking protein particle complex subunit 6A OS=Homo sapiens OX=9606 GN=TRAPPC6A	0.00303981	-0.229305	17.2074	0.0216884	n.s.	17.2663	17.1576	17.1982	17.0007	16.9876	16.9458
sp|O75874|IDHC_HUMAN	IDH1	Isocitrate dehydrogenase [NADP] cytoplasmic OS=Homo sapiens OX=9606 GN=IDH1 PE=1 SV=2	0.0666278	0.119151	24.3388	0.153526	n.s.	24.3279	24.2812	24.4074	24.5134	24.4096	24.4509
sp|O75879|GATB_HUMAN	GATB	Glutamyl-tRNA(Gln) amidotransferase subunit B, mitochondrial OS=Homo sapiens OX=9606 GN=GATB PE=1 SV=1	0.00103131	0.210477	20.0056	0.011707	n.s.	20.0249	19.9589	20.0329	20.2221	20.2249	20.2012
sp|O75880|SCO1_HUMAN	SCO1	Protein SCO1 homolog, mitochondrial OS=Homo sapiens OX=9606 GN=SCO1 PE=1 SV=1	0.0910019	-0.225214	19.9074	0.190762	n.s.	19.9262	19.7324	20.0635	19.7248	19.6166	19.705
sp|O75882|ATRN_HUMAN	ATRN	Attractin OS=Homo sapiens OX=9606 GN=ATRN PE=1 SV=2	0.492176	0.0481578	19.4394	0.62888	n.s.	19.4839	19.3263	19.508	19.4304	19.5141	19.5182
sp|O75884|RBBP9_HUMAN	RBBP9	Serine hydrolase RBBP9 OS=Homo sapiens OX=9606 GN=RBBP9 PE=1 SV=2	0.157954	0.0626593	18.7292	0.282352	n.s.	18.6971	18.7292	18.7614	18.7765	18.7475	18.8516
sp|O75886|STAM2_HUMAN	STAM2	Signal transducing adapter molecule 2 OS=Homo sapiens OX=9606 GN=STAM2 PE=1 SV=1	0.0331896	0.0828282	20.2384	0.0958374	n.s.	20.2264	20.2865	20.2023	20.3207	20.3097	20.3332
sp|O75896|TUSC2_HUMAN	TUSC2	Tumor suppressor candidate 2 OS=Homo sapiens OX=9606 GN=TUSC2 PE=1 SV=3	0.0374965	-0.116045	20.3614	0.10433	n.s.	20.3782	20.2971	20.4088	20.2467	20.2757	20.2135
sp|O75909|CCNK_HUMAN	CCNK	Cyclin-K OS=Homo sapiens OX=9606 GN=CCNK PE=1 SV=2	0.00613226	0.0596348	20.672	0.0326322	n.s.	20.6613	20.6923	20.6624	20.7292	20.7411	20.7246
sp|O75915|PRAF3_HUMAN	ARL6IP5	PRA1 family protein 3 OS=Homo sapiens OX=9606 GN=ARL6IP5 PE=1 SV=1	0.000357907	-0.241013	21.3794	0.00710007	n.s.	21.3812	21.3659	21.3912	21.1369	21.1043	21.1741
sp|O75925-2|PIAS1_HUMAN	PIAS1	Isoform 2 of E3 SUMO-protein ligase PIAS1 OS=Homo sapiens OX=9606 GN=PIAS1	0.621834	0.0110177	18.7776	0.739577	n.s.	18.7824	18.771	18.7794	18.8181	18.7982	18.7495
sp|O75928|PIAS2_HUMAN	PIAS2	E3 SUMO-protein ligase PIAS2 OS=Homo sapiens OX=9606 GN=PIAS2 PE=1 SV=3	0.683191	-0.0313645	19.4305	0.78473	n.s.	19.4258	19.327	19.5386	19.4702	19.3811	19.346
sp|O75934|SPF27_HUMAN	BCAS2	Pre-mRNA-splicing factor SPF27 OS=Homo sapiens OX=9606 GN=BCAS2 PE=1 SV=1	0.456845	0.0436432	21.1393	0.597358	n.s.	21.191	21.0992	21.1277	21.1275	21.2734	21.148
sp|O75935|DCTN3_HUMAN	DCTN3	Dynactin subunit 3 OS=Homo sapiens OX=9606 GN=DCTN3 PE=1 SV=1	0.141521	0.11414	21.6299	0.261499	n.s.	21.6289	21.667	21.5939	21.665	21.7084	21.8589
sp|O75937|DNJC8_HUMAN	DNAJC8	DnaJ homolog subfamily C member 8 OS=Homo sapiens OX=9606 GN=DNAJC8 PE=1 SV=2	0.82741	0.020349	22.481	0.886309	n.s.	22.4797	22.6011	22.3622	22.4005	22.5841	22.5194
sp|O75940|SPF30_HUMAN	SMNDC1	Survival of motor neuron-related-splicing factor 30 OS=Homo sapiens OX=9606 GN=SMNDC1 PE=1 SV=1	0.306903	0.0704437	21.3027	0.453284	n.s.	21.2758	21.222	21.4102	21.4129	21.3704	21.3361
sp|O75943|RAD17_HUMAN	RAD17	Cell cycle checkpoint protein RAD17 OS=Homo sapiens OX=9606 GN=RAD17 PE=1 SV=2	0.0236165	-0.19216	19.064	0.0771734	n.s.	19.046	19.1571	18.9888	18.8861	18.9003	18.829
sp|O75947|ATP5H_HUMAN	ATP5PD	ATP synthase subunit d, mitochondrial OS=Homo sapiens OX=9606 GN=ATP5PD PE=1 SV=3	0.0145295	-0.297254	22.1606	0.0562638	n.s.	22.2383	22.0364	22.2071	21.8317	21.9339	21.8244
sp|O75953-5|DNJB5_HUMAN	DNAJB5	Isoform 3 of DnaJ homolog subfamily B member 5 OS=Homo sapiens OX=9606 GN=DNAJB5	0.00577648	0.122035	18.0148	0.0315093	n.s.	18.0113	17.9935	18.0395	18.1604	18.1493	18.1008
sp|O75954|TSN9_HUMAN	TSPAN9	Tetraspanin-9 OS=Homo sapiens OX=9606 GN=TSPAN9 PE=1 SV=1	0.706544	0.0414007	18.0222	0.801943	n.s.	18.0933	17.8205	18.1528	18.059	18.069	18.0627
sp|O75955|FLOT1_HUMAN	FLOT1	Flotillin-1 OS=Homo sapiens OX=9606 GN=FLOT1 PE=1 SV=3	0.374689	0.0642646	21.4645	0.52137	n.s.	21.3456	21.5599	21.4881	21.5538	21.5077	21.525
sp|O75962|TRIO_HUMAN	TRIO	Triple functional domain protein OS=Homo sapiens OX=9606 GN=TRIO PE=1 SV=2	0.0227388	-0.103604	21.4249	0.0752504	n.s.	21.407	21.4059	21.4617	21.3604	21.3196	21.2838
sp|O75964|ATP5L_HUMAN	ATP5MG	ATP synthase subunit g, mitochondrial OS=Homo sapiens OX=9606 GN=ATP5MG PE=1 SV=3	0.244869	-0.128186	19.6244	0.386358	n.s.	19.6273	19.4612	19.7846	19.5158	19.4979	19.4749
sp|O75969|AKAP3_HUMAN	AKAP3	A-kinase anchor protein 3 OS=Homo sapiens OX=9606 GN=AKAP3 PE=1 SV=2	0.184231	-0.186047	14.7435	0.315388	n.s.	14.7085	14.7896	14.7324	14.5303	14.7663	14.3758
sp|O75970|MPDZ_HUMAN	MPDZ	Multiple PDZ domain protein OS=Homo sapiens OX=9606 GN=MPDZ PE=1 SV=2	0.00140432	-0.226584	21.6204	0.0137736	n.s.	21.6189	21.5903	21.652	21.4149	21.4178	21.3487
sp|O75976|CBPD_HUMAN	CPD	Carboxypeptidase D OS=Homo sapiens OX=9606 GN=CPD PE=1 SV=2	0.00437332	-0.0883805	22.4931	0.0269497	n.s.	22.4847	22.4857	22.5089	22.4234	22.411	22.3797
sp|O76003|GLRX3_HUMAN	GLRX3	Glutaredoxin-3 OS=Homo sapiens OX=9606 GN=GLRX3 PE=1 SV=2	0.981338	0.000872003	23.3271	0.987303	n.s.	23.2915	23.3846	23.3052	23.2912	23.3585	23.3342
sp|O76021|RL1D1_HUMAN	RSL1D1	Ribosomal L1 domain-containing protein 1 OS=Homo sapiens OX=9606 GN=RSL1D1 PE=1 SV=3	0.000866766	0.13879	22.4605	0.0107949	n.s.	22.4795	22.4637	22.4384	22.6109	22.6075	22.5796
sp|O76024|WFS1_HUMAN	WFS1	Wolframin OS=Homo sapiens OX=9606 GN=WFS1 PE=1 SV=2	0.242072	0.0731865	21.1061	0.38354	n.s.	21.0972	21.0187	21.2025	21.1753	21.1764	21.1864
sp|O76031|CLPX_HUMAN	CLPX	ATP-dependent Clp protease ATP-binding subunit clpX-like, mitochondrial OS=Homo sapiens OX=9606 GN=CLPX PE=1 SV=2	0.314349	-0.0347908	23.1121	0.46114	n.s.	23.1149	23.0637	23.1579	23.0941	23.0867	23.0513
sp|O76039|CDKL5_HUMAN	CDKL5	Cyclin-dependent kinase-like 5 OS=Homo sapiens OX=9606 GN=CDKL5 PE=1 SV=1	0.372351	0.0512402	18.4124	0.519204	n.s.	18.4192	18.4937	18.3244	18.455	18.4442	18.4918
sp|O76041-2|NEBL_HUMAN	NEBL	Isoform 2 of Nebulette OS=Homo sapiens OX=9606 GN=NEBL	0.118281	-0.0810255	19.3949	0.230388	n.s.	19.3648	19.4058	19.4139	19.2701	19.3893	19.2821
sp|O76054|S14L2_HUMAN	SEC14L2	SEC14-like protein 2 OS=Homo sapiens OX=9606 GN=SEC14L2 PE=1 SV=1	0.000363901	0.320924	20.6342	0.00711201	n.s.	20.5874	20.6478	20.6676	20.9663	20.9244	20.9747
sp|O76061|STC2_HUMAN	STC2	Stanniocalcin-2 OS=Homo sapiens OX=9606 GN=STC2 PE=1 SV=1	0.135474	0.125904	17.3225	0.253673	n.s.	17.2032	17.3849	17.3793	17.4456	17.5043	17.3952
sp|O76064|RNF8_HUMAN	RNF8	E3 ubiquitin-protein ligase RNF8 OS=Homo sapiens OX=9606 GN=RNF8 PE=1 SV=1	0.000585956	0.245833	19.4995	0.00878235	n.s.	19.4594	19.4943	19.5446	19.7444	19.7417	19.7498
sp|O76070|SYUG_HUMAN	SNCG	Gamma-synuclein OS=Homo sapiens OX=9606 GN=SNCG PE=1 SV=2	0.000766487	-0.470775	16.5001	0.0100549	n.s.	16.4671	16.4642	16.5689	16.095	16.0284	15.9645
sp|O76071|CIAO1_HUMAN	CIAO1	Probable cytosolic iron-sulfur protein assembly protein CIAO1 OS=Homo sapiens OX=9606 GN=CIAO1 PE=1 SV=1	0.800942	-0.00654982	21.328	0.868379	n.s.	21.3023	21.3306	21.3512	21.3347	21.3471	21.2826
sp|O76074|PDE5A_HUMAN	PDE5A	cGMP-specific 3',5'-cyclic phosphodiesterase OS=Homo sapiens OX=9606 GN=PDE5A PE=1 SV=2	0.427711	-0.0409501	18.6238	0.571285	n.s.	18.6143	18.5547	18.7025	18.5899	18.6094	18.5493
sp|O76075|DFFB_HUMAN	DFFB	DNA fragmentation factor subunit beta OS=Homo sapiens OX=9606 GN=DFFB PE=1 SV=1	0.876171	-0.00626142	18.4063	0.920649	n.s.	18.4064	18.4276	18.3847	18.4427	18.428	18.3293
sp|O76080|ZFAN5_HUMAN	ZFAND5	AN1-type zinc finger protein 5 OS=Homo sapiens OX=9606 GN=ZFAND5 PE=1 SV=1	0.00121918	0.487488	19.7089	0.0128445	n.s.	19.6442	19.8216	19.661	20.1675	20.1896	20.2322
sp|O76083|PDE9A_HUMAN	PDE9A	High affinity cGMP-specific 3',5'-cyclic phosphodiesterase 9A OS=Homo sapiens OX=9606 GN=PDE9A PE=1 SV=1	0.770381	0.0175368	16.7365	0.847414	n.s.	16.7493	16.6407	16.8196	16.7855	16.7627	16.7141
sp|O76094|SRP72_HUMAN	SRP72	Signal recognition particle subunit SRP72 OS=Homo sapiens OX=9606 GN=SRP72 PE=1 SV=3	0.4635	-0.0510482	23.5564	0.603591	n.s.	23.4863	23.6798	23.5031	23.4863	23.5275	23.5022
sp|O77932|DXO_HUMAN	DXO	Decapping and exoribonuclease protein OS=Homo sapiens OX=9606 GN=DXO PE=2 SV=2	0.0130916	0.263455	18.6163	0.0529008	n.s.	18.6726	18.4944	18.6819	18.899	18.8628	18.8775
sp|O94760|DDAH1_HUMAN	DDAH1	N(G),N(G)-dimethylarginine dimethylaminohydrolase 1 OS=Homo sapiens OX=9606 GN=DDAH1 PE=1 SV=3	0.613383	-0.0193641	21.895	0.732359	n.s.	21.8803	21.8999	21.9048	21.8116	21.9303	21.885
sp|O94761|RECQ4_HUMAN	RECQL4	ATP-dependent DNA helicase Q4 OS=Homo sapiens OX=9606 GN=RECQL4 PE=1 SV=2	0.0103743	0.0845301	20.646	0.0453404	n.s.	20.643	20.6387	20.6563	20.765	20.7057	20.7209
sp|O94762|RECQ5_HUMAN	RECQL5	ATP-dependent DNA helicase Q5 OS=Homo sapiens OX=9606 GN=RECQL5 PE=1 SV=2	0.238821	0.0370492	20.377	0.379849	n.s.	20.3566	20.4107	20.3637	20.4434	20.4249	20.374
sp|O94763|RMP_HUMAN	URI1	Unconventional prefoldin RPB5 interactor 1 OS=Homo sapiens OX=9606 GN=URI1 PE=1 SV=3	0.443272	0.0540851	19.0883	0.586222	n.s.	19.1263	18.9712	19.1673	19.1157	19.1859	19.1254
sp|O94766|B3GA3_HUMAN	B3GAT3	Galactosylgalactosylxylosylprotein 3-beta-glucuronosyltransferase 3 OS=Homo sapiens OX=9606 GN=B3GAT3 PE=1 SV=2	0.0957382	-0.0854373	20.1719	0.198091	n.s.	20.1698	20.107	20.2387	20.1008	20.0918	20.0667
sp|O94776|MTA2_HUMAN	MTA2	Metastasis-associated protein MTA2 OS=Homo sapiens OX=9606 GN=MTA2 PE=1 SV=1	0.000583881	0.153378	23.7173	0.00878235	n.s.	23.7162	23.7353	23.7003	23.8618	23.8939	23.8563
sp|O94782|UBP1_HUMAN	USP1	Ubiquitin carboxyl-terminal hydrolase 1 OS=Homo sapiens OX=9606 GN=USP1 PE=1 SV=1	0.14209	-0.0341519	22.5393	0.262284	n.s.	22.5358	22.5156	22.5666	22.5225	22.5094	22.4836
sp|O94788|AL1A2_HUMAN	ALDH1A2	Retinal dehydrogenase 2 OS=Homo sapiens OX=9606 GN=ALDH1A2 PE=1 SV=3	5.28E-05	0.556694	22.9067	0.0036694	n.s.	22.9376	22.8477	22.9346	23.4499	23.4766	23.4635
sp|O94804|STK10_HUMAN	STK10	Serine/threonine-protein kinase 10 OS=Homo sapiens OX=9606 GN=STK10 PE=1 SV=1	0.0544379	-0.0580388	20.8091	0.133658	n.s.	20.7847	20.7954	20.8473	20.7583	20.7628	20.7322
sp|O94806|KPCD3_HUMAN	PRKD3	Serine/threonine-protein kinase D3 OS=Homo sapiens OX=9606 GN=PRKD3 PE=1 SV=1	0.0751678	-0.109488	17.4722	0.167072	n.s.	17.4371	17.518	17.4616	17.4402	17.3324	17.3156
sp|O94808|GFPT2_HUMAN	GFPT2	Glutamine--fructose-6-phosphate aminotransferase [isomerizing] 2 OS=Homo sapiens OX=9606 GN=GFPT2 PE=1 SV=3	0.0738347	0.108698	19.1905	0.164914	n.s.	19.2017	19.1258	19.2441	19.3562	19.2804	19.2611
sp|O94811|TPPP_HUMAN	TPPP	Tubulin polymerization-promoting protein OS=Homo sapiens OX=9606 GN=TPPP PE=1 SV=1	0.543752	-0.0425171	18.4199	0.672476	n.s.	18.417	18.3559	18.4867	18.4808	18.3197	18.3315
sp|O94813|SLIT2_HUMAN	SLIT2	Slit homolog 2 protein OS=Homo sapiens OX=9606 GN=SLIT2 PE=1 SV=1	0.00239374	-0.262895	21.3213	0.0187454	n.s.	21.332	21.2785	21.3532	21.0749	21.1025	20.9977
sp|O94818|NOL4_HUMAN	NOL4	Nucleolar protein 4 OS=Homo sapiens OX=9606 GN=NOL4 PE=1 SV=2	0.00139167	-0.257673	16.431	0.0137626	n.s.	16.4323	16.4046	16.4562	16.2028	16.2019	16.1153
sp|O94819|KBTBB_HUMAN	KBTBD11	Kelch repeat and BTB domain-containing protein 11 OS=Homo sapiens OX=9606 GN=KBTBD11 PE=1 SV=1	0.111948	-0.0954815	17.0314	0.22156	n.s.	16.9891	17.0047	17.1004	16.9373	16.9899	16.8805
sp|O94822-3|LTN1_HUMAN	LTN1	Isoform 3 of E3 ubiquitin-protein ligase listerin OS=Homo sapiens OX=9606 GN=LTN1	4.28E-06	0.383868	22.7856	0.00198711	n.s.	22.7741	22.778	22.8048	23.1806	23.1652	23.1626
sp|O94826|TOM70_HUMAN	TOMM70	Mitochondrial import receptor subunit TOM70 OS=Homo sapiens OX=9606 GN=TOMM70 PE=1 SV=1	0.0857182	0.129011	23.5619	0.18263	n.s.	23.612	23.461	23.6125	23.6384	23.7182	23.716
sp|O94827-6|PKHG5_HUMAN	PLEKHG5	Isoform 6 of Pleckstrin homology domain-containing family G member 5 OS=Homo sapiens OX=9606 GN=PLEKHG5	0.139621	-0.0329554	17.0271	0.259129	n.s.	17.037	17.043	17.0013	17.005	17.0078	16.9696
sp|O94829|IPO13_HUMAN	IPO13	Importin-13 OS=Homo sapiens OX=9606 GN=IPO13 PE=1 SV=3	0.534812	-0.0165667	19.1052	0.664913	n.s.	19.1406	19.0699	19.1051	19.0929	19.1095	19.0636
sp|O94830|DDHD2_HUMAN	DDHD2	Phospholipase DDHD2 OS=Homo sapiens OX=9606 GN=DDHD2 PE=1 SV=2	0.0231669	-0.0976792	20.3471	0.0762239	n.s.	20.3417	20.3336	20.366	20.2763	20.2735	20.1985
sp|O94832|MYO1D_HUMAN	MYO1D	Unconventional myosin-Id OS=Homo sapiens OX=9606 GN=MYO1D PE=1 SV=2	2.12E-05	0.24357	21.9111	0.00300456	n.s.	21.9145	21.8919	21.9268	22.1601	22.1534	22.1504
sp|O94842|TOX4_HUMAN	TOX4	TOX high mobility group box family member 4 OS=Homo sapiens OX=9606 GN=TOX4 PE=1 SV=1	0.213989	-0.10131	21.4076	0.350576	n.s.	21.4422	21.3087	21.4719	21.2714	21.399	21.2485
sp|O94844|RHBT1_HUMAN	RHOBTB1	Rho-related BTB domain-containing protein 1 OS=Homo sapiens OX=9606 GN=RHOBTB1 PE=2 SV=2	0.313245	-0.0578701	15.5817	0.45989	n.s.	15.6016	15.5644	15.5791	15.6194	15.4954	15.4568
sp|O94851|MICA2_HUMAN	MICAL2	[F-actin]-monooxygenase MICAL2 OS=Homo sapiens OX=9606 GN=MICAL2 PE=1 SV=1	0.401924	0.0816446	17.8737	0.547727	n.s.	17.8511	17.7518	18.0181	18.0303	17.939	17.8966
sp|O94855-2|SC24D_HUMAN	SEC24D	Isoform 2 of Protein transport protein Sec24D OS=Homo sapiens OX=9606 GN=SEC24D	8.23E-05	-0.271218	22.4901	0.00419832	n.s.	22.4605	22.5051	22.5046	22.2275	22.2252	22.2038
sp|O94864|ST65G_HUMAN	SUPT7L	STAGA complex 65 subunit gamma OS=Homo sapiens OX=9606 GN=SUPT7L PE=1 SV=1	0.121745	-0.185948	20.7001	0.235173	n.s.	20.5454	20.711	20.8441	20.5927	20.4796	20.4702
sp|O94868|FCSD2_HUMAN	FCHSD2	F-BAR and double SH3 domains protein 2 OS=Homo sapiens OX=9606 GN=FCHSD2 PE=1 SV=3	0.144877	-0.0433437	21.2785	0.266242	n.s.	21.2372	21.3021	21.2963	21.2535	21.2125	21.2396
sp|O94874|UFL1_HUMAN	UFL1	E3 UFM1-protein ligase 1 OS=Homo sapiens OX=9606 GN=UFL1 PE=1 SV=2	0.0489571	0.101399	22.7977	0.124117	n.s.	22.7414	22.8591	22.7925	22.9072	22.9153	22.8748
sp|O94876|TMCC1_HUMAN	TMCC1	Transmembrane and coiled-coil domains protein 1 OS=Homo sapiens OX=9606 GN=TMCC1 PE=1 SV=3	0.832661	-0.0936564	13.9642	0.890413	n.s.	13.2924	14.7032	13.8968	13.8563	13.7491	14.0061
sp|O94885|SASH1_HUMAN	SASH1	SAM and SH3 domain-containing protein 1 OS=Homo sapiens OX=9606 GN=SASH1 PE=1 SV=3	0.151625	-0.0598753	18.3453	0.274979	n.s.	18.3155	18.3567	18.3638	18.2923	18.3342	18.2298
sp|O94886|CSCL1_HUMAN	TMEM63A	CSC1-like protein 1 OS=Homo sapiens OX=9606 GN=TMEM63A PE=1 SV=3	0.000502433	-0.665914	16.8155	0.00829555	down	16.7884	16.8316	16.8265	16.2213	16.204	16.0235
sp|O94887|FARP2_HUMAN	FARP2	FERM, ARHGEF and pleckstrin domain-containing protein 2 OS=Homo sapiens OX=9606 GN=FARP2 PE=1 SV=3	0.00598909	-0.192207	22.1278	0.032149	n.s.	22.0818	22.18	22.1215	21.9728	21.9377	21.8962
sp|O94888|UBXN7_HUMAN	UBXN7	UBX domain-containing protein 7 OS=Homo sapiens OX=9606 GN=UBXN7 PE=1 SV=2	0.342074	-0.160996	19.3536	0.489891	n.s.	19.1015	19.601	19.3582	19.2685	19.1724	19.1368
sp|O94889|KLH18_HUMAN	KLHL18	Kelch-like protein 18 OS=Homo sapiens OX=9606 GN=KLHL18 PE=1 SV=3	0.00223816	0.178448	19.2237	0.018014	n.s.	19.1743	19.2381	19.2587	19.4079	19.3962	19.4022
sp|O94898|LRIG2_HUMAN	LRIG2	Leucine-rich repeats and immunoglobulin-like domains protein 2 OS=Homo sapiens OX=9606 GN=LRIG2 PE=2 SV=3	0.574464	-0.0456897	19.2856	0.700116	n.s.	19.331	19.1436	19.3821	19.2175	19.2767	19.2254
sp|O94901-9|SUN1_HUMAN	SUN1	Isoform 9 of SUN domain-containing protein 1 OS=Homo sapiens OX=9606 GN=SUN1	0.131978	0.154149	20.5876	0.249073	n.s.	20.6252	20.4582	20.6794	20.7159	20.676	20.8334
sp|O94903|PLPHP_HUMAN	PLPBP	Pyridoxal phosphate homeostasis protein OS=Homo sapiens OX=9606 GN=PLPBP PE=1 SV=1	0.00029594	0.100608	22.1034	0.00648984	n.s.	22.0885	22.1122	22.1095	22.2002	22.1996	22.2121
sp|O94905|ERLN2_HUMAN	ERLIN2	Erlin-2 OS=Homo sapiens OX=9606 GN=ERLIN2 PE=1 SV=1	0.0199556	-0.114532	23.8509	0.0692626	n.s.	23.837	23.8084	23.9075	23.7471	23.7416	23.7206
sp|O94906|PRP6_HUMAN	PRPF6	Pre-mRNA-processing factor 6 OS=Homo sapiens OX=9606 GN=PRPF6 PE=1 SV=1	0.000493502	-0.238261	24.7289	0.0082589	n.s.	24.7479	24.7401	24.6988	24.5191	24.4935	24.4594
sp|O94913|PCF11_HUMAN	PCF11	Pre-mRNA cleavage complex 2 protein Pcf11 OS=Homo sapiens OX=9606 GN=PCF11 PE=1 SV=3	0.0575087	-0.0924716	22.0405	0.138691	n.s.	22.0448	22.0002	22.0767	21.9716	21.9785	21.894
sp|O94915|FRYL_HUMAN	FRYL	Protein furry homolog-like OS=Homo sapiens OX=9606 GN=FRYL PE=1 SV=2	0.0552509	0.0445412	20.9205	0.135056	n.s.	20.9093	20.9442	20.9081	20.9563	20.9882	20.9508
sp|O94916-4|NFAT5_HUMAN	NFAT5	Isoform D of Nuclear factor of activated T-cells 5 OS=Homo sapiens OX=9606 GN=NFAT5	0.0908171	0.243841	13.9987	0.190602	n.s.	13.836	13.952	14.208	14.2486	14.2404	14.2386
sp|O94916-5|NFAT5_HUMAN	NFAT5	Isoform E of Nuclear factor of activated T-cells 5 OS=Homo sapiens OX=9606 GN=NFAT5	0.17092	0.154932	17.2872	0.298448	n.s.	17.3867	17.1025	17.3723	17.4228	17.4566	17.4469
sp|O94919|ENDD1_HUMAN	ENDOD1	Endonuclease domain-containing 1 protein OS=Homo sapiens OX=9606 GN=ENDOD1 PE=1 SV=2	0.0312059	-0.156035	18.73	0.0919412	n.s.	18.7497	18.6461	18.794	18.6084	18.5719	18.5414
sp|O94921|CDK14_HUMAN	CDK14	Cyclin-dependent kinase 14 OS=Homo sapiens OX=9606 GN=CDK14 PE=1 SV=3	0.048075	0.215542	17.3719	0.122908	n.s.	17.3261	17.2789	17.5106	17.6319	17.5318	17.5985
sp|O94923|GLCE_HUMAN	GLCE	D-glucuronyl C5-epimerase OS=Homo sapiens OX=9606 GN=GLCE PE=1 SV=3	0.00215233	-0.389138	17.4865	0.0176101	n.s.	17.4624	17.5412	17.4559	17.0926	17.1829	17.0166
sp|O94925-3|GLSK_HUMAN	GLS	Isoform 3 of Glutaminase kidney isoform, mitochondrial OS=Homo sapiens OX=9606 GN=GLS	0.760792	0.017288	21.8469	0.841129	n.s.	21.921	21.7549	21.8649	21.8596	21.9024	21.8306
sp|O94925|GLSK_HUMAN	GLS	Glutaminase kidney isoform, mitochondrial OS=Homo sapiens OX=9606 GN=GLS PE=1 SV=1	0.807643	0.0156535	22.183	0.873771	n.s.	22.2405	22.0629	22.2455	22.2069	22.1925	22.1964
sp|O94927|HAUS5_HUMAN	HAUS5	HAUS augmin-like complex subunit 5 OS=Homo sapiens OX=9606 GN=HAUS5 PE=1 SV=2	0.867665	-0.00464951	21.6662	0.91473	n.s.	21.6341	21.7168	21.6479	21.6571	21.6726	21.655
sp|O94941|RNF37_HUMAN	UBOX5	RING finger protein 37 OS=Homo sapiens OX=9606 GN=UBOX5 PE=1 SV=1	0.0171339	0.1579	19.4835	0.0622453	n.s.	19.4397	19.4685	19.5422	19.6754	19.6588	19.5899
sp|O94952|FBX21_HUMAN	FBXO21	F-box only protein 21 OS=Homo sapiens OX=9606 GN=FBXO21 PE=2 SV=2	0.000582812	0.305499	19.9943	0.00878235	n.s.	19.9672	20.0501	19.9657	20.3112	20.2736	20.3146
sp|O94955|RHBT3_HUMAN	RHOBTB3	Rho-related BTB domain-containing protein 3 OS=Homo sapiens OX=9606 GN=RHOBTB3 PE=1 SV=2	0.302652	-0.0778176	17.2824	0.448972	n.s.	17.3167	17.1716	17.359	17.2273	17.2477	17.1388
sp|O94964-2|SOGA1_HUMAN	SOGA1	Isoform 2 of Protein SOGA1 OS=Homo sapiens OX=9606 GN=SOGA1	0.076933	-0.0704332	19.6728	0.169665	n.s.	19.6312	19.6776	19.7096	19.6405	19.5869	19.5798
sp|O94966-4|UBP19_HUMAN	USP19	Isoform 4 of Ubiquitin carboxyl-terminal hydrolase 19 OS=Homo sapiens OX=9606 GN=USP19	0.697933	0.0146661	17.1383	0.795939	n.s.	17.1385	17.0961	17.1804	17.1676	17.1036	17.1878
sp|O94966-6|UBP19_HUMAN	USP19	Isoform 6 of Ubiquitin carboxyl-terminal hydrolase 19 OS=Homo sapiens OX=9606 GN=USP19	0.625872	0.0210955	21.8995	0.742112	n.s.	21.8279	21.9564	21.9142	21.9415	21.8966	21.9236
sp|O94967|WDR47_HUMAN	WDR47	WD repeat-containing protein 47 OS=Homo sapiens OX=9606 GN=WDR47 PE=1 SV=1	0.121731	0.0695534	20.1794	0.235173	n.s.	20.1634	20.1339	20.241	20.2743	20.2519	20.2209
sp|O94973-2|AP2A2_HUMAN	AP2A2	Isoform 2 of AP-2 complex subunit alpha-2 OS=Homo sapiens OX=9606 GN=AP2A2	0.34651	0.0327133	23.1168	0.493682	n.s.	23.1367	23.0644	23.1492	23.1788	23.144	23.1257
sp|O94979|SC31A_HUMAN	SEC31A	Protein transport protein Sec31A OS=Homo sapiens OX=9606 GN=SEC31A PE=1 SV=3	0.0429783	0.124518	24.1097	0.114174	n.s.	24.0795	24.1901	24.0596	24.2094	24.2416	24.2518
sp|O94985|CSTN1_HUMAN	CLSTN1	Calsyntenin-1 OS=Homo sapiens OX=9606 GN=CLSTN1 PE=1 SV=1	0.877249	-0.0107842	18.9857	0.921268	n.s.	19.0201	18.8685	19.0686	19.0043	18.9967	18.9238
sp|O94986|CE152_HUMAN	CEP152	Centrosomal protein of 152 kDa OS=Homo sapiens OX=9606 GN=CEP152 PE=1 SV=4	0.0951234	0.0906497	20.5868	0.197357	n.s.	20.5852	20.5475	20.6275	20.7294	20.6911	20.6117
sp|O94988|FA13A_HUMAN	FAM13A	Protein FAM13A OS=Homo sapiens OX=9606 GN=FAM13A PE=1 SV=2	0.451691	-0.0633374	18.0668	0.594076	n.s.	17.9957	18.0254	18.1794	18.0631	18.044	17.9033
sp|O94991|SLIK5_HUMAN	SLITRK5	SLIT and NTRK-like protein 5 OS=Homo sapiens OX=9606 GN=SLITRK5 PE=2 SV=2	0.0529207	-0.117893	19.15	0.131028	n.s.	19.2287	19.0869	19.1344	19.0543	19.0287	19.0133
sp|O94992|HEXI1_HUMAN	HEXIM1	Protein HEXIM1 OS=Homo sapiens OX=9606 GN=HEXIM1 PE=1 SV=1	0.791107	-0.011077	20.4183	0.861984	n.s.	20.415	20.4738	20.366	20.4258	20.4356	20.3602
sp|O95059|RPP14_HUMAN	RPP14	Ribonuclease P protein subunit p14 OS=Homo sapiens OX=9606 GN=RPP14 PE=1 SV=3	0.000185044	0.257348	19.5379	0.0053504	n.s.	19.5137	19.5387	19.5614	19.7685	19.8127	19.8046
sp|O95067|CCNB2_HUMAN	CCNB2	G2/mitotic-specific cyclin-B2 OS=Homo sapiens OX=9606 GN=CCNB2 PE=1 SV=1	0.000626165	0.156057	20.5189	0.0091064	n.s.	20.5059	20.5361	20.5147	20.7015	20.6599	20.6635
sp|O95071|UBR5_HUMAN	UBR5	E3 ubiquitin-protein ligase UBR5 OS=Homo sapiens OX=9606 GN=UBR5 PE=1 SV=2	0.000283196	-0.406913	23.6644	0.00645495	n.s.	23.7125	23.6603	23.6204	23.287	23.2694	23.2162
sp|O95081|AGFG2_HUMAN	AGFG2	Arf-GAP domain and FG repeat-containing protein 2 OS=Homo sapiens OX=9606 GN=AGFG2 PE=1 SV=2	0.174554	0.129953	17.2757	0.302867	n.s.	17.3627	17.1304	17.334	17.3467	17.4342	17.436
sp|O95104|SCAF4_HUMAN	SCAF4	SR-related and CTD-associated factor 4 OS=Homo sapiens OX=9606 GN=SCAF4 PE=1 SV=3	0.0427054	0.17001	22.683	0.113748	n.s.	22.7372	22.5747	22.7372	22.8485	22.8908	22.8198
sp|O95139|NDUB6_HUMAN	NDUFB6	NADH dehydrogenase [ubiquinone] 1 beta subcomplex subunit 6 OS=Homo sapiens OX=9606 GN=NDUFB6 PE=1 SV=3	0.838115	-0.0108453	20.3349	0.893989	n.s.	20.3012	20.3022	20.4013	20.3289	20.2576	20.3857
sp|O95140|MFN2_HUMAN	MFN2	Mitofusin-2 OS=Homo sapiens OX=9606 GN=MFN2 PE=1 SV=3	0.00321769	-0.0836065	21.004	0.0225602	n.s.	20.9882	21.0289	20.9949	20.9194	20.9138	20.928
sp|O95147|DUS14_HUMAN	DUSP14	Dual specificity protein phosphatase 14 OS=Homo sapiens OX=9606 GN=DUSP14 PE=1 SV=1	0.00178057	0.241856	17.2448	0.0157903	n.s.	17.2358	17.2187	17.2799	17.5304	17.4926	17.437
sp|O95149|SPN1_HUMAN	SNUPN	Snurportin-1 OS=Homo sapiens OX=9606 GN=SNUPN PE=1 SV=1	0.00589186	-0.292213	21.8261	0.0318804	n.s.	21.8103	21.9167	21.7513	21.5201	21.4985	21.583
sp|O95155-4|UBE4B_HUMAN	UBE4B	Isoform 4 of Ubiquitin conjugation factor E4 B OS=Homo sapiens OX=9606 GN=UBE4B	0.404316	-0.0212012	22.3604	0.549879	n.s.	22.3242	22.3686	22.3885	22.3617	22.3183	22.3377
sp|O95159|ZFPL1_HUMAN	ZFPL1	Zinc finger protein-like 1 OS=Homo sapiens OX=9606 GN=ZFPL1 PE=1 SV=2	0.780714	-0.00896004	18.9542	0.85459	n.s.	18.911	19.0066	18.9451	18.9627	18.9245	18.9486
sp|O95163|ELP1_HUMAN	ELP1	Elongator complex protein 1 OS=Homo sapiens OX=9606 GN=ELP1 PE=1 SV=3	0.0270277	0.189286	23.6251	0.0838981	n.s.	23.6833	23.5159	23.6762	23.8288	23.8185	23.7959
sp|O95164|UBL3_HUMAN	UBL3	Ubiquitin-like protein 3 OS=Homo sapiens OX=9606 GN=UBL3 PE=1 SV=1	0.000473869	-0.334353	16.0957	0.00810921	n.s.	16.0881	16.1018	16.0971	15.8242	15.7375	15.7223
sp|O95166|GBRAP_HUMAN	GABARAP	Gamma-aminobutyric acid receptor-associated protein OS=Homo sapiens OX=9606 GN=GABARAP PE=1 SV=1	0.500872	-0.056049	21.7285	0.636152	n.s.	21.7708	21.775	21.6399	21.5936	21.7937	21.6302
sp|O95167|NDUA3_HUMAN	NDUFA3	NADH dehydrogenase [ubiquinone] 1 alpha subcomplex subunit 3 OS=Homo sapiens OX=9606 GN=NDUFA3 PE=1 SV=1	0.860196	0.0168819	20.5517	0.909717	n.s.	20.5718	20.3874	20.6958	20.5553	20.5817	20.5687
sp|O95168|NDUB4_HUMAN	NDUFB4	NADH dehydrogenase [ubiquinone] 1 beta subcomplex subunit 4 OS=Homo sapiens OX=9606 GN=NDUFB4 PE=1 SV=3	0.0416947	-0.18844	20.8052	0.111785	n.s.	20.7913	20.7029	20.9215	20.6109	20.6274	20.6121
sp|O95169|NDUB8_HUMAN	NDUFB8	NADH dehydrogenase [ubiquinone] 1 beta subcomplex subunit 8, mitochondrial OS=Homo sapiens OX=9606 GN=NDUFB8 PE=1 SV=1	0.024039	-0.258551	19.126	0.0779662	n.s.	19.1469	19	19.2311	18.8122	18.9023	18.8878
sp|O95178|NDUB2_HUMAN	NDUFB2	NADH dehydrogenase [ubiquinone] 1 beta subcomplex subunit 2, mitochondrial OS=Homo sapiens OX=9606 GN=NDUFB2 PE=1 SV=1	0.016624	-0.272937	22.2018	0.0608745	n.s.	22.2656	22.0729	22.2668	21.9264	21.9721	21.888
sp|O95182|NDUA7_HUMAN	NDUFA7	NADH dehydrogenase [ubiquinone] 1 alpha subcomplex subunit 7 OS=Homo sapiens OX=9606 GN=NDUFA7 PE=1 SV=3	0.00139975	-0.248193	21.6186	0.0137736	n.s.	21.6336	21.5684	21.6539	21.3721	21.4008	21.3384
sp|O95185|UNC5C_HUMAN	UNC5C	Netrin receptor UNC5C OS=Homo sapiens OX=9606 GN=UNC5C PE=1 SV=2	0.000778067	-0.522614	16.976	0.0101193	n.s.	17.0126	16.8997	17.0158	16.5372	16.4034	16.4197
sp|O95190|OAZ2_HUMAN	OAZ2	Ornithine decarboxylase antizyme 2 OS=Homo sapiens OX=9606 GN=OAZ2 PE=1 SV=1	0.0303986	0.193998	15.5263	0.0905295	n.s.	15.4951	15.4468	15.6369	15.7419	15.7285	15.6904
sp|O95196|CSPG5_HUMAN	CSPG5	Chondroitin sulfate proteoglycan 5 OS=Homo sapiens OX=9606 GN=CSPG5 PE=1 SV=3	0.0532521	-0.228958	15.5446	0.131526	n.s.	15.4442	15.5458	15.6438	15.3339	15.412	15.2011
sp|O95197-5|RTN3_HUMAN	RTN3	Isoform 5 of Reticulon-3 OS=Homo sapiens OX=9606 GN=RTN3	0.978106	0.0252129	14.4719	0.985249	n.s.	13.1712	16.0588	14.1856	14.5921	14.1592	14.7399
sp|O95197|RTN3_HUMAN	RTN3	Reticulon-3 OS=Homo sapiens OX=9606 GN=RTN3 PE=1 SV=2	0.415676	-0.074209	20.5718	0.561388	n.s.	20.6016	20.4229	20.6909	20.5266	20.4542	20.512
sp|O95201|ZN205_HUMAN	ZNF205	Zinc finger protein 205 OS=Homo sapiens OX=9606 GN=ZNF205 PE=1 SV=2	0.342781	-0.0492253	15.414	0.49021	n.s.	15.4349	15.3517	15.4554	15.4237	15.3095	15.3613
sp|O95202|LETM1_HUMAN	LETM1	Mitochondrial proton/calcium exchanger protein OS=Homo sapiens OX=9606 GN=LETM1 PE=1 SV=1	0.225659	-0.0925898	23.1709	0.364967	n.s.	23.2263	23.0545	23.232	23.0255	23.1219	23.0875
sp|O95208|EPN2_HUMAN	EPN2	Epsin-2 OS=Homo sapiens OX=9606 GN=EPN2 PE=1 SV=3	0.00509216	0.0931184	20.1898	0.0296431	n.s.	20.1805	20.2195	20.1695	20.2711	20.2954	20.2823
sp|O95210|STBD1_HUMAN	STBD1	Starch-binding domain-containing protein 1 OS=Homo sapiens OX=9606 GN=STBD1 PE=1 SV=1	0.366461	0.0628592	17.0426	0.513264	n.s.	17.0675	16.9287	17.1314	17.0763	17.1113	17.1287
sp|O95218|ZRAB2_HUMAN	ZRANB2	Zinc finger Ran-binding domain-containing protein 2 OS=Homo sapiens OX=9606 GN=ZRANB2 PE=1 SV=2	0.469523	0.0747214	19.8648	0.609777	n.s.	19.9577	19.6829	19.9537	19.9691	19.9534	19.896
sp|O95219|SNX4_HUMAN	SNX4	Sorting nexin-4 OS=Homo sapiens OX=9606 GN=SNX4 PE=1 SV=1	0.246919	-0.0271367	22.5291	0.388582	n.s.	22.4991	22.5219	22.5663	22.5086	22.4974	22.4999
sp|O95229|ZWINT_HUMAN	ZWINT	ZW10 interactor OS=Homo sapiens OX=9606 GN=ZWINT PE=1 SV=2	0.867932	0.00482862	21.0869	0.914754	n.s.	21.0595	21.1384	21.0627	21.0742	21.1011	21.0999
sp|O95232|LC7L3_HUMAN	LUC7L3	Luc7-like protein 3 OS=Homo sapiens OX=9606 GN=LUC7L3 PE=1 SV=2	0.0830593	0.104926	24.3362	0.178687	n.s.	24.3826	24.3459	24.2801	24.3868	24.5049	24.4317
sp|O95235|KI20A_HUMAN	KIF20A	Kinesin-like protein KIF20A OS=Homo sapiens OX=9606 GN=KIF20A PE=1 SV=1	0.000653561	0.33792	21.9702	0.00935538	n.s.	21.9987	21.9053	22.0065	22.3346	22.2925	22.2972
sp|O95239|KIF4A_HUMAN	KIF4A	Chromosome-associated kinesin KIF4A OS=Homo sapiens OX=9606 GN=KIF4A PE=1 SV=3	0.736675	0.0204274	22.1487	0.823614	n.s.	22.1691	22.0778	22.1993	22.2363	22.183	22.0881
sp|O95243|MBD4_HUMAN	MBD4	Methyl-CpG-binding domain protein 4 OS=Homo sapiens OX=9606 GN=MBD4 PE=1 SV=1	0.730891	0.0277195	19.9562	0.818958	n.s.	20.046	19.8142	20.0084	20.0254	19.9766	19.9498
sp|O95248-4|MTMR5_HUMAN	SBF1	Isoform 4 of Myotubularin-related protein 5 OS=Homo sapiens OX=9606 GN=SBF1	0.00800244	0.100077	20.6583	0.0385844	n.s.	20.6242	20.6791	20.6716	20.7682	20.7705	20.7364
sp|O95249|GOSR1_HUMAN	GOSR1	Golgi SNAP receptor complex member 1 OS=Homo sapiens OX=9606 GN=GOSR1 PE=1 SV=1	0.0754778	-0.101541	21.2897	0.167516	n.s.	21.3248	21.3284	21.2159	21.153	21.226	21.1855
sp|O95251|KAT7_HUMAN	KAT7	Histone acetyltransferase KAT7 OS=Homo sapiens OX=9606 GN=KAT7 PE=1 SV=1	0.0222509	0.105471	20.1139	0.0740937	n.s.	20.1001	20.0753	20.1664	20.2183	20.2378	20.202
sp|O95258-3|UCP5_HUMAN	SLC25A14	Isoform 3 of Brain mitochondrial carrier protein 1 OS=Homo sapiens OX=9606 GN=SLC25A14	0.001142	0.105006	17.7067	0.0123842	n.s.	17.7199	17.6969	17.7033	17.8021	17.8001	17.8329
sp|O95260|ATE1_HUMAN	ATE1	Arginyl-tRNA--protein transferase 1 OS=Homo sapiens OX=9606 GN=ATE1 PE=1 SV=2	0.0224152	0.158353	21.0362	0.0745588	n.s.	20.9806	21.051	21.0768	21.2605	21.164	21.1591
sp|O95271|TNKS1_HUMAN	TNKS	Poly [ADP-ribose] polymerase tankyrase-1 OS=Homo sapiens OX=9606 GN=TNKS PE=1 SV=2	0.0369289	-0.105287	20.1429	0.103415	n.s.	20.1468	20.1188	20.163	20.074	20.0642	19.9745
sp|O95273|CCDB1_HUMAN	CCNDBP1	Cyclin-D1-binding protein 1 OS=Homo sapiens OX=9606 GN=CCNDBP1 PE=1 SV=2	0.0110385	-0.246171	20.9817	0.0472025	n.s.	20.9092	21.0046	21.0313	20.8154	20.6822	20.7091
sp|O95292|VAPB_HUMAN	VAPB	Vesicle-associated membrane protein-associated protein B/C OS=Homo sapiens OX=9606 GN=VAPB PE=1 SV=3	4.18E-05	-0.425041	23.1576	0.00345477	n.s.	23.1774	23.1173	23.1781	22.75	22.7244	22.7234
sp|O95295|SNAPN_HUMAN	SNAPIN	SNARE-associated protein Snapin OS=Homo sapiens OX=9606 GN=SNAPIN PE=1 SV=1	0.739323	-0.15164	21.5178	0.825344	n.s.	21.4865	21.6162	21.4506	21.485	20.5828	22.0305
sp|O95297|MPZL1_HUMAN	MPZL1	Myelin protein zero-like protein 1 OS=Homo sapiens OX=9606 GN=MPZL1 PE=1 SV=1	0.172979	0.0376743	19.8333	0.300939	n.s.	19.8212	19.8043	19.8743	19.8637	19.8879	19.8611
sp|O95298|NDUC2_HUMAN	NDUFC2	NADH dehydrogenase [ubiquinone] 1 subunit C2 OS=Homo sapiens OX=9606 GN=NDUFC2 PE=1 SV=1	0.603491	-0.0439227	22.2376	0.724348	n.s.	22.3167	22.0886	22.3075	22.1514	22.199	22.2306
sp|O95299|NDUAA_HUMAN	NDUFA10	NADH dehydrogenase [ubiquinone] 1 alpha subcomplex subunit 10, mitochondrial OS=Homo sapiens OX=9606 GN=NDUFA10 PE=1 SV=1	0.0956926	-0.14229	21.2575	0.198042	n.s.	21.2949	21.1321	21.3456	21.0963	21.1375	21.112
sp|O95302-3|FKBP9_HUMAN	FKBP9	Isoform 3 of Peptidyl-prolyl cis-trans isomerase FKBP9 OS=Homo sapiens OX=9606 GN=FKBP9	0.651029	-0.0333048	21.6587	0.76055	n.s.	21.6858	21.5372	21.7532	21.6666	21.6269	21.5829
sp|O95319-3|CELF2_HUMAN	CELF2	Isoform 3 of CUGBP Elav-like family member 2 OS=Homo sapiens OX=9606 GN=CELF2	0.0570677	0.0681632	20.7486	0.138027	n.s.	20.7024	20.7886	20.7548	20.8106	20.8284	20.8113
sp|O95336|6PGL_HUMAN	PGLS	6-phosphogluconolactonase OS=Homo sapiens OX=9606 GN=PGLS PE=1 SV=2	0.0400077	-0.110373	21.7045	0.108921	n.s.	21.6462	21.7413	21.726	21.6055	21.6253	21.5516
sp|O95340-2|PAPS2_HUMAN	PAPSS2	Isoform B of Bifunctional 3'-phosphoadenosine 5'-phosphosulfate synthase 2 OS=Homo sapiens OX=9606 GN=PAPSS2	0.000747512	-0.251622	21.8723	0.0100215	n.s.	21.852	21.8968	21.8681	21.6541	21.6332	21.5748
sp|O95342|ABCBB_HUMAN	ABCB11	Bile salt export pump OS=Homo sapiens OX=9606 GN=ABCB11 PE=1 SV=2	0.844891	0.0217107	18.6883	0.899005	n.s.	18.6487	18.5512	18.8652	18.753	18.7611	18.6161
sp|O95347|SMC2_HUMAN	SMC2	Structural maintenance of chromosomes protein 2 OS=Homo sapiens OX=9606 GN=SMC2 PE=1 SV=2	0.676089	0.01744	24.2933	0.780018	n.s.	24.2751	24.3645	24.2403	24.3262	24.3181	24.2879
sp|O95352|ATG7_HUMAN	ATG7	Ubiquitin-like modifier-activating enzyme ATG7 OS=Homo sapiens OX=9606 GN=ATG7 PE=1 SV=1	0.0287596	-0.0912347	22.0441	0.0873317	n.s.	22.0147	22.0873	22.0302	21.9577	21.978	21.9229
sp|O95359|TACC2_HUMAN	TACC2	Transforming acidic coiled-coil-containing protein 2 OS=Homo sapiens OX=9606 GN=TACC2 PE=1 SV=3	0.0364751	-0.0926985	20.9168	0.102387	n.s.	20.9122	20.9686	20.8697	20.8208	20.8408	20.8108
sp|O95363|SYFM_HUMAN	FARS2	Phenylalanine--tRNA ligase, mitochondrial OS=Homo sapiens OX=9606 GN=FARS2 PE=1 SV=1	0.267757	0.0828874	16.5733	0.412324	n.s.	16.5845	16.5415	16.5939	16.5915	16.7809	16.5962
sp|O95372|LYPA2_HUMAN	LYPLA2	Acyl-protein thioesterase 2 OS=Homo sapiens OX=9606 GN=LYPLA2 PE=1 SV=1	0.064455	-0.101213	23.2752	0.149693	n.s.	23.3003	23.2025	23.3228	23.2044	23.1608	23.1568
sp|O95373|IPO7_HUMAN	IPO7	Importin-7 OS=Homo sapiens OX=9606 GN=IPO7 PE=1 SV=1	0.342011	0.0351067	23.3422	0.489891	n.s.	23.3248	23.3158	23.386	23.3883	23.3313	23.4123
sp|O95376|ARI2_HUMAN	ARIH2	E3 ubiquitin-protein ligase ARIH2 OS=Homo sapiens OX=9606 GN=ARIH2 PE=1 SV=1	0.957298	-0.00167497	19.6555	0.972856	n.s.	19.6469	19.6123	19.7073	19.6412	19.673	19.6473
sp|O95379|TFIP8_HUMAN	TNFAIP8	Tumor necrosis factor alpha-induced protein 8 OS=Homo sapiens OX=9606 GN=TNFAIP8 PE=1 SV=1	0.0755352	-0.244101	16.0492	0.167521	n.s.	16.1244	15.8523	16.171	15.8495	15.7658	15.8001
sp|O95382|M3K6_HUMAN	MAP3K6	Mitogen-activated protein kinase kinase kinase 6 OS=Homo sapiens OX=9606 GN=MAP3K6 PE=1 SV=3	0.138796	0.17047	19.9639	0.258141	n.s.	19.8655	19.8881	20.1381	20.1121	20.194	20.097
sp|O95391|SLU7_HUMAN	SLU7	Pre-mRNA-splicing factor SLU7 OS=Homo sapiens OX=9606 GN=SLU7 PE=1 SV=2	0.0773661	0.0717022	21.3707	0.170254	n.s.	21.389	21.3749	21.3481	21.446	21.4887	21.3924
sp|O95394-4|AGM1_HUMAN	PGM3	Isoform 3 of Phosphoacetylglucosamine mutase OS=Homo sapiens OX=9606 GN=PGM3	4.59E-05	0.597286	21.7457	0.00356938	up	21.6875	21.7901	21.7596	22.3312	22.3388	22.359
sp|O95396|MOCS3_HUMAN	MOCS3	Adenylyltransferase and sulfurtransferase MOCS3 OS=Homo sapiens OX=9606 GN=MOCS3 PE=1 SV=1	0.000186381	-0.38788	21.1893	0.0053504	n.s.	21.1857	21.2383	21.144	20.7954	20.8219	20.787
sp|O95400|CD2B2_HUMAN	CD2BP2	CD2 antigen cytoplasmic tail-binding protein 2 OS=Homo sapiens OX=9606 GN=CD2BP2 PE=1 SV=1	0.00902753	-0.0860817	21.8683	0.0414456	n.s.	21.8428	21.8898	21.8722	21.7833	21.8023	21.7611
sp|O95402|MED26_HUMAN	MED26	Mediator of RNA polymerase II transcription subunit 26 OS=Homo sapiens OX=9606 GN=MED26 PE=1 SV=2	0.591114	-0.0192232	20.0216	0.714865	n.s.	19.9832	20.0269	20.0548	20.0461	20.0035	19.9576
sp|O95405|ZFYV9_HUMAN	ZFYVE9	Zinc finger FYVE domain-containing protein 9 OS=Homo sapiens OX=9606 GN=ZFYVE9 PE=1 SV=2	0.378467	0.0310984	21.2871	0.524519	n.s.	21.236	21.2909	21.3343	21.3449	21.304	21.3056
sp|O95409|ZIC2_HUMAN	ZIC2	Zinc finger protein ZIC 2 OS=Homo sapiens OX=9606 GN=ZIC2 PE=1 SV=2	0.110664	-0.117425	20.327	0.219676	n.s.	20.4056	20.3001	20.2751	20.2275	20.1307	20.2705
sp|O95415|BRI3_HUMAN	BRI3	Brain protein I3 OS=Homo sapiens OX=9606 GN=BRI3 PE=1 SV=1	0.0204756	-0.15231	17.9394	0.0703433	n.s.	17.909	17.9589	17.9503	17.8194	17.8304	17.7115
sp|O95425|SVIL_HUMAN	SVIL	Supervillin OS=Homo sapiens OX=9606 GN=SVIL PE=1 SV=2	0.520209	0.0263714	17.6478	0.65312	n.s.	17.5887	17.6422	17.7126	17.6949	17.6692	17.6585
sp|O95427|PIGN_HUMAN	PIGN	GPI ethanolamine phosphate transferase 1 OS=Homo sapiens OX=9606 GN=PIGN PE=1 SV=1	0.19353	-0.0674405	17.2645	0.326481	n.s.	17.2716	17.1903	17.3315	17.2244	17.1802	17.1864
sp|O95429|BAG4_HUMAN	BAG4	BAG family molecular chaperone regulator 4 OS=Homo sapiens OX=9606 GN=BAG4 PE=1 SV=1	0.604026	-0.0433464	18.0786	0.724513	n.s.	18.0081	18.0792	18.1485	18.0727	18.1254	17.9076
sp|O95433|AHSA1_HUMAN	AHSA1	Activator of 90 kDa heat shock protein ATPase homolog 1 OS=Homo sapiens OX=9606 GN=AHSA1 PE=1 SV=1	0.0007556	0.105104	25.1791	0.0100549	n.s.	25.1688	25.1908	25.1777	25.2706	25.2798	25.3022
sp|O95453|PARN_HUMAN	PARN	Poly(A)-specific ribonuclease PARN OS=Homo sapiens OX=9606 GN=PARN PE=1 SV=1	0.298961	0.0159087	22.2681	0.444948	n.s.	22.253	22.2751	22.2762	22.2884	22.3005	22.2631
sp|O95455|TGDS_HUMAN	TGDS	dTDP-D-glucose 4,6-dehydratase OS=Homo sapiens OX=9606 GN=TGDS PE=1 SV=1	0.978377	-0.00337639	17.9167	0.985384	n.s.	17.99	17.6981	18.0621	17.9242	17.9703	17.8456
sp|O95456|PSMG1_HUMAN	PSMG1	Proteasome assembly chaperone 1 OS=Homo sapiens OX=9606 GN=PSMG1 PE=1 SV=1	0.149125	0.146347	19.094	0.271628	n.s.	19.1277	18.9418	19.2126	19.2399	19.2726	19.2087
sp|O95461|LARG1_HUMAN	LARGE1	LARGE xylosyl- and glucuronyltransferase 1 OS=Homo sapiens OX=9606 GN=LARGE1 PE=1 SV=1	8.20E-05	-0.105641	16.3623	0.00419832	n.s.	16.3632	16.3624	16.3614	16.2448	16.2583	16.267
sp|O95470|SGPL1_HUMAN	SGPL1	Sphingosine-1-phosphate lyase 1 OS=Homo sapiens OX=9606 GN=SGPL1 PE=1 SV=3	0.17569	0.0853576	20.5071	0.304257	n.s.	20.4815	20.4431	20.5968	20.5591	20.5799	20.6385
sp|O95476|CNEP1_HUMAN	CTDNEP1	CTD nuclear envelope phosphatase 1 OS=Homo sapiens OX=9606 GN=CTDNEP1 PE=1 SV=2	0.682547	0.0251862	18.2948	0.784188	n.s.	18.3435	18.1834	18.3576	18.2964	18.3383	18.3253
sp|O95478|NSA2_HUMAN	NSA2	Ribosome biogenesis protein NSA2 homolog OS=Homo sapiens OX=9606 GN=NSA2 PE=1 SV=1	0.131016	0.0857827	21.6372	0.247771	n.s.	21.5981	21.6862	21.6274	21.7935	21.708	21.6676
sp|O95479|G6PE_HUMAN	H6PD	GDH/6PGL endoplasmic bifunctional protein OS=Homo sapiens OX=9606 GN=H6PD PE=1 SV=2	0.00691991	-0.209912	20.2743	0.0351047	n.s.	20.228	20.2508	20.3441	20.0914	20.0778	20.024
sp|O95486|SC24A_HUMAN	SEC24A	Protein transport protein Sec24A OS=Homo sapiens OX=9606 GN=SEC24A PE=1 SV=2	0.468181	0.0283514	21.3737	0.608642	n.s.	21.3329	21.3441	21.444	21.4058	21.3977	21.4026
sp|O95487-3|SC24B_HUMAN	SEC24B	Isoform 3 of Protein transport protein Sec24B OS=Homo sapiens OX=9606 GN=SEC24B	0.18785	0.0341426	22.0148	0.31966	n.s.	21.9781	22.0152	22.0512	22.057	22.0476	22.0424
sp|O95490-6|AGRL2_HUMAN	ADGRL2	Isoform 6 of Adhesion G protein-coupled receptor L2 OS=Homo sapiens OX=9606 GN=ADGRL2	0.850241	-0.00888193	19.594	0.902799	n.s.	19.6021	19.5237	19.6561	19.613	19.5999	19.5425
sp|O95502|NPTXR_HUMAN	NPTXR	Neuronal pentraxin receptor OS=Homo sapiens OX=9606 GN=NPTXR PE=3 SV=2	0.000733926	-0.557272	14.4263	0.00992788	n.s.	14.4882	14.4156	14.375	13.7967	13.9642	13.8461
sp|O95503|CBX6_HUMAN	CBX6	Chromobox protein homolog 6 OS=Homo sapiens OX=9606 GN=CBX6 PE=1 SV=1	0.256096	0.0476909	18.5308	0.398955	n.s.	18.5316	18.4741	18.5866	18.596	18.5921	18.5473
sp|O95544|NADK_HUMAN	NADK	NAD kinase OS=Homo sapiens OX=9606 GN=NADK PE=1 SV=1	0.189316	0.144803	17.648	0.321196	n.s.	17.7752	17.476	17.6927	17.8345	17.7678	17.776
sp|O95551-2|TYDP2_HUMAN	TDP2	Isoform 2 of Tyrosyl-DNA phosphodiesterase 2 OS=Homo sapiens OX=9606 GN=TDP2	0.000401416	0.268231	18.8352	0.00751796	n.s.	18.7887	18.8485	18.8683	19.1127	19.1046	19.0929
sp|O95562|SFT2B_HUMAN	SFT2D2	Vesicle transport protein SFT2B OS=Homo sapiens OX=9606 GN=SFT2D2 PE=1 SV=1	0.000443632	-0.407872	18.8978	0.00787225	n.s.	18.8992	18.9417	18.8526	18.4776	18.5443	18.448
sp|O95563|MPC2_HUMAN	MPC2	Mitochondrial pyruvate carrier 2 OS=Homo sapiens OX=9606 GN=MPC2 PE=1 SV=1	0.0343289	0.272446	18.6345	0.0980332	n.s.	18.7006	18.4669	18.736	18.8731	18.913	18.9348
sp|O95568|MET18_HUMAN	METTL18	Histidine protein methyltransferase 1 homolog OS=Homo sapiens OX=9606 GN=METTL18 PE=1 SV=1	0.0787966	-0.0826928	19.9689	0.172285	n.s.	19.9803	19.9052	20.021	19.8958	19.8957	19.867
sp|O95571|ETHE1_HUMAN	ETHE1	Persulfide dioxygenase ETHE1, mitochondrial OS=Homo sapiens OX=9606 GN=ETHE1 PE=1 SV=2	0.0238613	-0.177168	20.8307	0.0776389	n.s.	20.8683	20.7357	20.8882	20.6634	20.6254	20.6719
sp|O95573|ACSL3_HUMAN	ACSL3	Long-chain-fatty-acid--CoA ligase 3 OS=Homo sapiens OX=9606 GN=ACSL3 PE=1 SV=3	0.880049	0.0152225	21.4129	0.922506	n.s.	21.4458	21.2352	21.5578	21.4229	21.4249	21.4367
sp|O95602|RPA1_HUMAN	POLR1A	DNA-directed RNA polymerase I subunit RPA1 OS=Homo sapiens OX=9606 GN=POLR1A PE=1 SV=2	0.929732	0.0026377	23.3628	0.955984	n.s.	23.3824	23.3102	23.3957	23.3787	23.3698	23.3478
sp|O95613|PCNT_HUMAN	PCNT	Pericentrin OS=Homo sapiens OX=9606 GN=PCNT PE=1 SV=4	0.360548	-0.0295962	23.7957	0.507331	n.s.	23.8363	23.7547	23.7961	23.7597	23.7971	23.7415
sp|O95619|YETS4_HUMAN	YEATS4	YEATS domain-containing protein 4 OS=Homo sapiens OX=9606 GN=YEATS4 PE=1 SV=1	0.197177	0.0732904	20.4402	0.330799	n.s.	20.493	20.3587	20.4688	20.4773	20.557	20.506
sp|O95620|DUS4L_HUMAN	DUS4L	tRNA-dihydrouridine(20a/20b) synthase [NAD(P)+]-like OS=Homo sapiens OX=9606 GN=DUS4L PE=2 SV=2	0.954023	0.00210872	17.3537	0.970438	n.s.	17.3544	17.297	17.4098	17.3778	17.3453	17.3445
sp|O95622|ADCY5_HUMAN	ADCY5	Adenylate cyclase type 5 OS=Homo sapiens OX=9606 GN=ADCY5 PE=1 SV=3	0.0240879	-0.274675	14.9152	0.0780266	n.s.	14.7944	14.9521	14.9991	14.5526	14.6563	14.7127
sp|O95625|ZBT11_HUMAN	ZBTB11	Zinc finger and BTB domain-containing protein 11 OS=Homo sapiens OX=9606 GN=ZBTB11 PE=1 SV=2	0.649126	0.019725	19.4255	0.759301	n.s.	19.4997	19.3652	19.4116	19.4537	19.4303	19.4517
sp|O95628-9|CNOT4_HUMAN	CNOT4	Isoform 9 of CCR4-NOT transcription complex subunit 4 OS=Homo sapiens OX=9606 GN=CNOT4	0.605261	0.0117335	21.8808	0.725135	n.s.	21.8896	21.8462	21.9066	21.8793	21.9138	21.8844
sp|O95630|STABP_HUMAN	STAMBP	STAM-binding protein OS=Homo sapiens OX=9606 GN=STAMBP PE=1 SV=1	0.718085	-0.0199548	21.604	0.80889	n.s.	21.6347	21.5153	21.6619	21.5719	21.632	21.5481
sp|O95631|NET1_HUMAN	NTN1	Netrin-1 OS=Homo sapiens OX=9606 GN=NTN1 PE=1 SV=2	0.140933	-0.215567	15.5996	0.260731	n.s.	15.6382	15.4573	15.7033	15.2903	15.5677	15.2941
sp|O95639|CPSF4_HUMAN	CPSF4	Cleavage and polyadenylation specificity factor subunit 4 OS=Homo sapiens OX=9606 GN=CPSF4 PE=1 SV=1	0.807744	0.0109177	21.5795	0.873777	n.s.	21.626	21.5302	21.5822	21.6352	21.6065	21.5294
sp|O95644|NFAC1_HUMAN	NFATC1	Nuclear factor of activated T-cells, cytoplasmic 1 OS=Homo sapiens OX=9606 GN=NFATC1 PE=1 SV=3	0.169234	-0.115491	20.096	0.296265	n.s.	20.037	20.0964	20.1547	20.0833	19.9828	19.8755
sp|O95671|ASML_HUMAN	ASMTL	Probable bifunctional dTTP/UTP pyrophosphatase/methyltransferase protein OS=Homo sapiens OX=9606 GN=ASMTL PE=1 SV=3	0.00861336	0.278428	21.3055	0.0403756	n.s.	21.2258	21.4144	21.2764	21.5902	21.5581	21.6035
sp|O95674|CDS2_HUMAN	CDS2	Phosphatidate cytidylyltransferase 2 OS=Homo sapiens OX=9606 GN=CDS2 PE=1 SV=1	0.980913	0.00235661	19.6707	0.986984	n.s.	19.5666	19.628	19.8177	19.6751	19.5795	19.7647
sp|O95677|EYA4_HUMAN	EYA4	Eyes absent homolog 4 OS=Homo sapiens OX=9606 GN=EYA4 PE=1 SV=2	0.0390257	0.460779	17.0844	0.107131	n.s.	16.943	16.9325	17.3778	17.4692	17.611	17.5554
sp|O95684|FR1OP_HUMAN	FGFR1OP	FGFR1 oncogene partner OS=Homo sapiens OX=9606 GN=FGFR1OP PE=1 SV=1	0.0487982	0.417971	21.3973	0.123858	n.s.	21.3935	21.4173	21.3813	21.6784	21.6548	22.1128
sp|O95685|PPR3D_HUMAN	PPP1R3D	Protein phosphatase 1 regulatory subunit 3D OS=Homo sapiens OX=9606 GN=PPP1R3D PE=1 SV=1	0.01198	-0.202624	19.2095	0.0498471	n.s.	19.13	19.2583	19.2402	19.0444	18.9641	19.0121
sp|O95696-2|BRD1_HUMAN	BRD1	Isoform 2 of Bromodomain-containing protein 1 OS=Homo sapiens OX=9606 GN=BRD1	0.387546	0.0467784	22.189	0.534092	n.s.	22.2139	22.1396	22.2133	22.3055	22.2398	22.1619
sp|O95707|RPP29_HUMAN	POP4	Ribonuclease P protein subunit p29 OS=Homo sapiens OX=9606 GN=POP4 PE=1 SV=2	0.198204	0.112554	19.9224	0.332066	n.s.	19.8594	20.061	19.8469	20.0807	20.0127	20.0115
sp|O95714|HERC2_HUMAN	HERC2	E3 ubiquitin-protein ligase HERC2 OS=Homo sapiens OX=9606 GN=HERC2 PE=1 SV=2	5.64E-05	0.661591	22.5891	0.00378175	up	22.5853	22.5328	22.6493	23.2532	23.2752	23.2238
sp|O95716|RAB3D_HUMAN	RAB3D	Ras-related protein Rab-3D OS=Homo sapiens OX=9606 GN=RAB3D PE=1 SV=1	0.463453	0.0656161	17.5727	0.603591	n.s.	17.5972	17.4385	17.6824	17.5997	17.6005	17.7147
sp|O95721|SNP29_HUMAN	SNAP29	Synaptosomal-associated protein 29 OS=Homo sapiens OX=9606 GN=SNAP29 PE=1 SV=1	0.00139979	-0.145632	23.0324	0.0137736	n.s.	23.0057	23.0494	23.0423	22.8859	22.909	22.8655
sp|O95747|OXSR1_HUMAN	OXSR1	Serine/threonine-protein kinase OSR1 OS=Homo sapiens OX=9606 GN=OXSR1 PE=1 SV=1	0.457846	-0.0546236	24.5784	0.598024	n.s.	24.5329	24.7067	24.4955	24.5493	24.5017	24.5201
sp|O95749|GGPPS_HUMAN	GGPS1	Geranylgeranyl pyrophosphate synthase OS=Homo sapiens OX=9606 GN=GGPS1 PE=1 SV=1	0.000381782	-0.492261	20.6061	0.00738696	n.s.	20.5768	20.5718	20.6695	20.1704	20.1086	20.0625
sp|O95754|SEM4F_HUMAN	SEMA4F	Semaphorin-4F OS=Homo sapiens OX=9606 GN=SEMA4F PE=2 SV=2	0.264179	-0.0666144	16.3433	0.408543	n.s.	16.2696	16.4029	16.3574	16.3259	16.2908	16.2134
sp|O95755|RAB36_HUMAN	RAB36	Ras-related protein Rab-36 OS=Homo sapiens OX=9606 GN=RAB36 PE=2 SV=2	0.00399062	0.326646	18.5995	0.025513	n.s.	18.5436	18.5694	18.6856	18.9805	18.866	18.932
sp|O95757|HS74L_HUMAN	HSPA4L	Heat shock 70 kDa protein 4L OS=Homo sapiens OX=9606 GN=HSPA4L PE=1 SV=3	0.225191	0.0306057	24.3299	0.36447	n.s.	24.3187	24.3642	24.3069	24.3368	24.3782	24.3665
sp|O95758-4|PTBP3_HUMAN	PTBP3	Isoform 4 of Polypyrimidine tract-binding protein 3 OS=Homo sapiens OX=9606 GN=PTBP3	0.0363913	0.0836412	21.4433	0.102255	n.s.	21.463	21.4522	21.4148	21.4905	21.5688	21.5216
sp|O95772|STR3N_HUMAN	STARD3NL	STARD3 N-terminal-like protein OS=Homo sapiens OX=9606 GN=STARD3NL PE=1 SV=1	0.364421	0.0855058	18.8359	0.511279	n.s.	18.8289	18.7052	18.9735	18.9705	18.8631	18.9306
sp|O95777|LSM8_HUMAN	LSM8	U6 snRNA-associated Sm-like protein LSm8 OS=Homo sapiens OX=9606 GN=LSM8 PE=1 SV=3	0.000124043	0.253997	22.2032	0.00468876	n.s.	22.1816	22.2014	22.2265	22.4761	22.4369	22.4586
sp|O95782|AP2A1_HUMAN	AP2A1	AP-2 complex subunit alpha-1 OS=Homo sapiens OX=9606 GN=AP2A1 PE=1 SV=3	0.352321	-0.0834889	23.7158	0.499599	n.s.	23.6944	23.7815	23.6716	23.6287	23.5096	23.7588
sp|O95785-3|WIZ_HUMAN	WIZ	Isoform 3 of Protein Wiz OS=Homo sapiens OX=9606 GN=WIZ	0.0522527	0.0944172	19.6004	0.129837	n.s.	19.5924	19.6178	19.5909	19.7596	19.6767	19.6481
sp|O95785|WIZ_HUMAN	WIZ	Protein Wiz OS=Homo sapiens OX=9606 GN=WIZ PE=1 SV=2	0.0116525	0.0843465	22.8358	0.0489583	n.s.	22.8168	22.86	22.8307	22.9314	22.9374	22.8918
sp|O95786|DDX58_HUMAN	DDX58	Antiviral innate immune response receptor RIG-I OS=Homo sapiens OX=9606 GN=DDX58 PE=1 SV=2	0.411685	-0.0978148	16.2537	0.557487	n.s.	16.243	16.0884	16.4296	16.2301	16.0886	16.149
sp|O95789|ZMYM6_HUMAN	ZMYM6	Zinc finger MYM-type protein 6 OS=Homo sapiens OX=9606 GN=ZMYM6 PE=1 SV=2	0.0488498	0.0991598	17.9366	0.123894	n.s.	17.9064	17.8994	18.0039	18.0537	18.0162	18.0373
sp|O95793|STAU1_HUMAN	STAU1	Double-stranded RNA-binding protein Staufen homolog 1 OS=Homo sapiens OX=9606 GN=STAU1 PE=1 SV=2	0.00581957	-0.245677	23.5528	0.0316874	n.s.	23.5343	23.637	23.4872	23.3163	23.3214	23.2838
sp|O95801|TTC4_HUMAN	TTC4	Tetratricopeptide repeat protein 4 OS=Homo sapiens OX=9606 GN=TTC4 PE=1 SV=3	0.918959	-0.00412017	23.9778	0.948669	n.s.	23.9247	24.0399	23.969	23.9964	23.9864	23.9384
sp|O95816|BAG2_HUMAN	BAG2	BAG family molecular chaperone regulator 2 OS=Homo sapiens OX=9606 GN=BAG2 PE=1 SV=1	0.000422882	0.445767	21.9363	0.00773077	n.s.	21.8618	21.9437	22.0034	22.3792	22.3926	22.3744
sp|O95817|BAG3_HUMAN	BAG3	BAG family molecular chaperone regulator 3 OS=Homo sapiens OX=9606 GN=BAG3 PE=1 SV=3	0.0221651	0.160097	22.087	0.0740476	n.s.	22.088	22.1443	22.0289	22.2306	22.3034	22.2074
sp|O95819-5|M4K4_HUMAN	MAP4K4	Isoform 5 of Mitogen-activated protein kinase kinase kinase kinase 4 OS=Homo sapiens OX=9606 GN=MAP4K4	0.203498	-0.101365	18.6005	0.33806	n.s.	18.5897	18.5116	18.7003	18.4902	18.5694	18.4379
sp|O95819-6|M4K4_HUMAN	MAP4K4	Isoform 6 of Mitogen-activated protein kinase kinase kinase kinase 4 OS=Homo sapiens OX=9606 GN=MAP4K4	0.00586441	-0.118899	21.0649	0.0317795	n.s.	21.0724	21.041	21.0814	20.9635	20.9656	20.909
sp|O95822|DCMC_HUMAN	MLYCD	Malonyl-CoA decarboxylase, mitochondrial OS=Homo sapiens OX=9606 GN=MLYCD PE=1 SV=3	0.000443002	-0.21773	19.4967	0.00787225	n.s.	19.486	19.5005	19.5035	19.307	19.2889	19.2408
sp|O95825|QORL1_HUMAN	CRYZL1	Quinone oxidoreductase-like protein 1 OS=Homo sapiens OX=9606 GN=CRYZL1 PE=1 SV=2	0.0829679	-0.0632587	22.4455	0.178567	n.s.	22.4905	22.4036	22.4423	22.3735	22.4044	22.3688
sp|O95831|AIFM1_HUMAN	AIFM1	Apoptosis-inducing factor 1, mitochondrial OS=Homo sapiens OX=9606 GN=AIFM1 PE=1 SV=1	0.481732	-0.068583	23.9468	0.619367	n.s.	24.0038	23.7906	24.046	23.8229	23.8562	23.9556
sp|O95834-3|EMAL2_HUMAN	EML2	Isoform 3 of Echinoderm microtubule-associated protein-like 2 OS=Homo sapiens OX=9606 GN=EML2	0.000162479	0.525354	19.6105	0.00518605	n.s.	19.5557	19.6417	19.6341	20.1883	20.1168	20.1024
sp|O95835|LATS1_HUMAN	LATS1	Serine/threonine-protein kinase LATS1 OS=Homo sapiens OX=9606 GN=LATS1 PE=1 SV=1	5.79E-05	0.504484	20.6635	0.00379176	n.s.	20.6735	20.6174	20.6996	21.1498	21.1967	21.1574
sp|O95848|NUD14_HUMAN	NUDT14	Uridine diphosphate glucose pyrophosphatase NUDT14 OS=Homo sapiens OX=9606 GN=NUDT14 PE=1 SV=2	0.00055014	-0.489896	18.1469	0.00859552	n.s.	18.153	18.0615	18.2261	17.6687	17.6659	17.6364
sp|O95857|TSN13_HUMAN	TSPAN13	Tetraspanin-13 OS=Homo sapiens OX=9606 GN=TSPAN13 PE=2 SV=1	0.22772	-0.14486	16.8304	0.367135	n.s.	16.9558	16.6383	16.897	16.7356	16.686	16.635
sp|O95861|BPNT1_HUMAN	BPNT1	3'(2'),5'-bisphosphate nucleotidase 1 OS=Homo sapiens OX=9606 GN=BPNT1 PE=1 SV=1	0.000563098	-0.236466	22.3343	0.00867419	n.s.	22.3198	22.3753	22.3078	22.1104	22.1078	22.0753
sp|O95864|FADS2_HUMAN	FADS2	Acyl-CoA 6-desaturase OS=Homo sapiens OX=9606 GN=FADS2 PE=1 SV=1	0.322726	-0.113879	19.6644	0.470623	n.s.	19.6644	19.4907	19.8381	19.5263	19.5593	19.566
sp|O95865|DDAH2_HUMAN	DDAH2	N(G),N(G)-dimethylarginine dimethylaminohydrolase 2 OS=Homo sapiens OX=9606 GN=DDAH2 PE=1 SV=1	0.00054487	0.367814	18.8409	0.00853868	n.s.	18.8038	18.8943	18.8247	19.1606	19.2361	19.2295
sp|O95870|ABHGA_HUMAN	ABHD16A	Phosphatidylserine lipase ABHD16A OS=Homo sapiens OX=9606 GN=ABHD16A PE=1 SV=3	0.0944983	0.108981	18.9528	0.196353	n.s.	18.8855	18.9242	19.0489	19.0767	19.0594	19.0493
sp|O95872|GPAN1_HUMAN	GPANK1	G patch domain and ankyrin repeat-containing protein 1 OS=Homo sapiens OX=9606 GN=GPANK1 PE=1 SV=1	0.372576	0.132026	13.7673	0.519439	n.s.	13.6947	13.918	13.6891	13.7189	13.8869	14.092
sp|O95873|CF047_HUMAN	C6orf47	Uncharacterized protein C6orf47 OS=Homo sapiens OX=9606 GN=C6orf47 PE=1 SV=2	0.0212926	0.283204	18.2603	0.0720892	n.s.	18.2424	18.1571	18.3816	18.6247	18.4974	18.5085
sp|O95881|TXD12_HUMAN	TXNDC12	Thioredoxin domain-containing protein 12 OS=Homo sapiens OX=9606 GN=TXNDC12 PE=1 SV=1	0.464185	-0.0574065	23.5507	0.604397	n.s.	23.6236	23.4894	23.5389	23.591	23.5022	23.3865
sp|O95900|TRUB2_HUMAN	TRUB2	Mitochondrial mRNA pseudouridine synthase TRUB2 OS=Homo sapiens OX=9606 GN=TRUB2 PE=1 SV=1	0.309407	-0.0835165	19.0741	0.455725	n.s.	19.1295	18.9344	19.1585	18.9844	19.0179	18.9695
sp|O95905-3|ECD_HUMAN	ECD	Isoform 3 of Protein ecdysoneless homolog OS=Homo sapiens OX=9606 GN=ECD	0.0226617	-0.0947794	22.4071	0.0751318	n.s.	22.3877	22.4578	22.3757	22.3204	22.3008	22.3157
sp|O95926|SYF2_HUMAN	SYF2	Pre-mRNA-splicing factor SYF2 OS=Homo sapiens OX=9606 GN=SYF2 PE=1 SV=1	0.0067368	0.1986	21.4675	0.0345532	n.s.	21.4268	21.543	21.4327	21.6727	21.6508	21.6749
sp|O95935|TBX18_HUMAN	TBX18	T-box transcription factor TBX18 OS=Homo sapiens OX=9606 GN=TBX18 PE=1 SV=3	0.0307072	0.203597	17.0763	0.0909867	n.s.	17.0732	17.0116	17.1442	17.2219	17.3774	17.2405
sp|O95936-4|EOMES_HUMAN	EOMES	Isoform 4 of Eomesodermin homolog OS=Homo sapiens OX=9606 GN=EOMES	0.29995	0.051746	16.697	0.446054	n.s.	16.665	16.6633	16.7627	16.7898	16.7625	16.694
sp|O95983|MBD3_HUMAN	MBD3	Methyl-CpG-binding domain protein 3 OS=Homo sapiens OX=9606 GN=MBD3 PE=1 SV=1	0.0441616	0.0373237	22.2104	0.116386	n.s.	22.2123	22.2266	22.1923	22.2432	22.2636	22.2363
sp|O95985|TOP3B_HUMAN	TOP3B	DNA topoisomerase 3-beta-1 OS=Homo sapiens OX=9606 GN=TOP3B PE=1 SV=1	0.0556289	-0.0352777	21.8083	0.135558	n.s.	21.8196	21.7938	21.8117	21.7932	21.7697	21.7563
sp|O95989|NUDT3_HUMAN	NUDT3	Diphosphoinositol polyphosphate phosphohydrolase 1 OS=Homo sapiens OX=9606 GN=NUDT3 PE=1 SV=1	0.00370759	0.259624	20.1993	0.0244417	n.s.	20.1965	20.1312	20.2702	20.4832	20.4609	20.4326
sp|O95990-4|F107A_HUMAN	FAM107A	Isoform 4 of Actin-associated protein FAM107A OS=Homo sapiens OX=9606 GN=FAM107A	0.0543701	-2.81275	14.4372	0.133599	n.s.	16.2234	12.6461	14.4422	11.3373	11.8483	11.6879
sp|O95995|DRC4_HUMAN	GAS8	Dynein regulatory complex subunit 4 OS=Homo sapiens OX=9606 GN=GAS8 PE=1 SV=1	0.0929568	-0.0898226	17.3967	0.194056	n.s.	17.436	17.3275	17.4267	17.3494	17.2922	17.279
sp|O95997|PTTG1_HUMAN	PTTG1	Securin OS=Homo sapiens OX=9606 GN=PTTG1 PE=1 SV=1	0.0272961	0.184425	16.3544	0.0843816	n.s.	16.3275	16.3625	16.3732	16.4906	16.6436	16.4822
sp|O95999|BCL10_HUMAN	BCL10	B-cell lymphoma/leukemia 10 OS=Homo sapiens OX=9606 GN=BCL10 PE=1 SV=1	0.108453	-0.0875084	20.5484	0.216624	n.s.	20.6007	20.4658	20.5787	20.471	20.4458	20.4658
sp|O96000|NDUBA_HUMAN	NDUFB10	NADH dehydrogenase [ubiquinone] 1 beta subcomplex subunit 10 OS=Homo sapiens OX=9606 GN=NDUFB10 PE=1 SV=3	0.464899	-0.0565712	21.4517	0.605153	n.s.	21.4788	21.3211	21.5551	21.3718	21.4165	21.3971
sp|O96004|HAND1_HUMAN	HAND1	Heart- and neural crest derivatives-expressed protein 1 OS=Homo sapiens OX=9606 GN=HAND1 PE=2 SV=1	0.001305	-0.664992	16.0372	0.0132155	down	16.1073	16.0491	15.9552	15.4285	15.455	15.2331
sp|O96005|CLPT1_HUMAN	CLPTM1	Cleft lip and palate transmembrane protein 1 OS=Homo sapiens OX=9606 GN=CLPTM1 PE=1 SV=1	0.0649017	-0.177069	20.4693	0.1505	n.s.	20.4883	20.3468	20.5727	20.317	20.2444	20.3152
sp|O96006|ZBED1_HUMAN	ZBED1	Zinc finger BED domain-containing protein 1 OS=Homo sapiens OX=9606 GN=ZBED1 PE=1 SV=1	0.00523953	0.135361	20.2744	0.0299816	n.s.	20.2416	20.2868	20.2948	20.4383	20.4147	20.3764
sp|O96007|MOC2B_HUMAN	MOCS2	Molybdopterin synthase catalytic subunit OS=Homo sapiens OX=9606 GN=MOCS2 PE=1 SV=1	0.0703267	-0.142163	19.8084	0.159316	n.s.	19.8358	19.7592	19.8301	19.6062	19.7708	19.6217
sp|O96008|TOM40_HUMAN	TOMM40	Mitochondrial import receptor subunit TOM40 homolog OS=Homo sapiens OX=9606 GN=TOMM40 PE=1 SV=1	0.8953	0.0118884	20.8736	0.932736	n.s.	20.8809	20.7267	21.0132	20.8742	20.8608	20.9214
sp|O96011|PX11B_HUMAN	PEX11B	Peroxisomal membrane protein 11B OS=Homo sapiens OX=9606 GN=PEX11B PE=1 SV=1	0.0142367	-0.229265	20.6106	0.0556507	n.s.	20.6487	20.5477	20.6354	20.4645	20.3705	20.309
sp|O96013|PAK4_HUMAN	PAK4	Serine/threonine-protein kinase PAK 4 OS=Homo sapiens OX=9606 GN=PAK4 PE=1 SV=1	0.979361	0.000880091	20.6946	0.98575	n.s.	20.6476	20.6929	20.7433	20.7193	20.7023	20.6648
sp|O96015|DNAL4_HUMAN	DNAL4	Dynein light chain 4, axonemal OS=Homo sapiens OX=9606 GN=DNAL4 PE=1 SV=1	0.0135323	-0.288134	17.8224	0.0539395	n.s.	17.8322	17.884	17.7511	17.5323	17.6329	17.4377
sp|O96017-9|CHK2_HUMAN	CHEK2	Isoform 9 of Serine/threonine-protein kinase Chk2 OS=Homo sapiens OX=9606 GN=CHEK2	0.061251	-0.10804	19.9896	0.144464	n.s.	19.9393	20.0587	19.9708	19.8607	19.9252	19.8588
sp|O96018|APBA3_HUMAN	APBA3	Amyloid-beta A4 precursor protein-binding family A member 3 OS=Homo sapiens OX=9606 GN=APBA3 PE=1 SV=1	0.0374446	0.0262928	17.7368	0.104218	n.s.	17.7248	17.7348	17.7508	17.7687	17.7654	17.7552
sp|O96019|ACL6A_HUMAN	ACTL6A	Actin-like protein 6A OS=Homo sapiens OX=9606 GN=ACTL6A PE=1 SV=1	0.0621115	0.0400177	21.8753	0.145776	n.s.	21.8808	21.8784	21.8668	21.8926	21.9436	21.9098
sp|O96020|CCNE2_HUMAN	CCNE2	G1/S-specific cyclin-E2 OS=Homo sapiens OX=9606 GN=CCNE2 PE=1 SV=1	0.0275045	0.172937	17.8219	0.0849391	n.s.	17.7552	17.8556	17.8548	18.072	17.9572	17.9552
sp|O96028|NSD2_HUMAN	NSD2	Histone-lysine N-methyltransferase NSD2 OS=Homo sapiens OX=9606 GN=NSD2 PE=1 SV=1	0.199388	-0.0404195	22.5696	0.333399	n.s.	22.5618	22.5931	22.5538	22.5527	22.5525	22.4823
sp|O96033|MOC2A_HUMAN	MOCS2	Molybdopterin synthase sulfur carrier subunit OS=Homo sapiens OX=9606 GN=MOCS2 PE=1 SV=1	0.782917	-0.0251771	17.0204	0.856543	n.s.	17.1688	16.8775	17.015	16.9747	17.0242	16.9869
sp|P00000|GFP_sf	GFP	sfGFP OS=Homo sapiens GN=GFP PE=1 SV=3	0.021498	0.280363	20.8568	0.0724611	n.s.	20.9249	20.7165	20.9291	21.0834	21.1392	21.189
sp|P00156|CYB_HUMAN	MT-CYB	Cytochrome b OS=Homo sapiens OX=9606 GN=MT-CYB PE=1 SV=2	0.788249	0.0433228	16.5663	0.859943	n.s.	16.6974	16.3221	16.6794	16.5131	16.5294	16.7863
sp|P00167|CYB5_HUMAN	CYB5A	Cytochrome b5 OS=Homo sapiens OX=9606 GN=CYB5A PE=1 SV=2	0.000178783	-0.277021	20.5424	0.00529785	n.s.	20.5664	20.5141	20.5468	20.2727	20.2386	20.285
sp|P00338-3|LDHA_HUMAN	LDHA	Isoform 3 of L-lactate dehydrogenase A chain OS=Homo sapiens OX=9606 GN=LDHA	0.574539	0.035241	25.5795	0.700116	n.s.	25.5305	25.6803	25.5275	25.6319	25.5598	25.6524
sp|P00367|DHE3_HUMAN	GLUD1	Glutamate dehydrogenase 1, mitochondrial OS=Homo sapiens OX=9606 GN=GLUD1 PE=1 SV=2	0.6485	-0.0191685	23.3889	0.758765	n.s.	23.4341	23.3224	23.4103	23.3507	23.4079	23.3506
sp|P00374|DYR_HUMAN	DHFR	Dihydrofolate reductase OS=Homo sapiens OX=9606 GN=DHFR PE=1 SV=2	0.00270558	0.138456	23.1857	0.0200583	n.s.	23.2113	23.1564	23.1895	23.3142	23.351	23.3074
sp|P00387-3|NB5R3_HUMAN	CYB5R3	Isoform 3 of NADH-cytochrome b5 reductase 3 OS=Homo sapiens OX=9606 GN=CYB5R3	0.00262389	-0.129421	22.3776	0.0197041	n.s.	22.3726	22.3523	22.4079	22.2275	22.2547	22.2623
sp|P00390|GSHR_HUMAN	GSR	Glutathione reductase, mitochondrial OS=Homo sapiens OX=9606 GN=GSR PE=1 SV=2	0.496956	-0.370022	22.7444	0.633299	n.s.	22.6829	22.912	22.6383	22.5617	21.4503	23.1112
sp|P00403|COX2_HUMAN	MT-CO2	Cytochrome c oxidase subunit 2 OS=Homo sapiens OX=9606 GN=MT-CO2 PE=1 SV=1	0.108455	-0.216297	21.643	0.216624	n.s.	21.7283	21.5423	21.6583	21.3589	21.3163	21.6048
sp|P00441|SODC_HUMAN	SOD1	Superoxide dismutase [Cu-Zn] OS=Homo sapiens OX=9606 GN=SOD1 PE=1 SV=2	0.755759	0.02402	21.1325	0.837851	n.s.	21.1043	21.2655	21.0276	21.1503	21.131	21.1882
sp|P00480|OTC_HUMAN	OTC	Ornithine carbamoyltransferase, mitochondrial OS=Homo sapiens OX=9606 GN=OTC PE=1 SV=3	0.366022	0.0798253	21.4221	0.513029	n.s.	21.4149	21.3269	21.5244	21.5737	21.3969	21.5351
sp|P00491|PNPH_HUMAN	PNP	Purine nucleoside phosphorylase OS=Homo sapiens OX=9606 GN=PNP PE=1 SV=2	0.0332336	0.12841	23.6618	0.0959286	n.s.	23.592	23.6697	23.7237	23.8135	23.787	23.7702
sp|P00492|HPRT_HUMAN	HPRT1	Hypoxanthine-guanine phosphoribosyltransferase OS=Homo sapiens OX=9606 GN=HPRT1 PE=1 SV=2	0.340687	0.0430281	22.8983	0.488905	n.s.	22.8737	22.8524	22.9688	22.9463	22.9688	22.9089
sp|P00505|AATM_HUMAN	GOT2	Aspartate aminotransferase, mitochondrial OS=Homo sapiens OX=9606 GN=GOT2 PE=1 SV=3	0.541004	-0.0380332	24.4132	0.670748	n.s.	24.4817	24.3348	24.4231	24.3282	24.4498	24.3475
sp|P00519-2|ABL1_HUMAN	ABL1	Isoform IB of Tyrosine-protein kinase ABL1 OS=Homo sapiens OX=9606 GN=ABL1	0.0139631	-0.0650545	20.8715	0.0551735	n.s.	20.8655	20.8584	20.8907	20.7942	20.8307	20.7945
sp|P00533|EGFR_HUMAN	EGFR	Epidermal growth factor receptor OS=Homo sapiens OX=9606 GN=EGFR PE=1 SV=2	0.00447868	-0.198874	20.093	0.0273782	n.s.	20.1183	20.0494	20.1114	19.8802	19.9456	19.8567
sp|P00558|PGK1_HUMAN	PGK1	Phosphoglycerate kinase 1 OS=Homo sapiens OX=9606 GN=PGK1 PE=1 SV=3	0.15529	0.048049	25.8021	0.279419	n.s.	25.7716	25.853	25.7816	25.838	25.8698	25.8426
sp|P00568|KAD1_HUMAN	AK1	Adenylate kinase isoenzyme 1 OS=Homo sapiens OX=9606 GN=AK1 PE=1 SV=3	0.148321	0.0682245	22.3263	0.270809	n.s.	22.3285	22.384	22.2663	22.3617	22.4206	22.4012
sp|P00734|THRB_HUMAN	F2	Prothrombin OS=Homo sapiens OX=9606 GN=F2 PE=1 SV=2	0.859291	-0.039509	16.4029	0.909332	n.s.	16.4615	16.18	16.5673	16.0811	16.6814	16.3277
sp|P00813|ADA_HUMAN	ADA	Adenosine deaminase OS=Homo sapiens OX=9606 GN=ADA PE=1 SV=3	0.000926169	-0.219043	20.5943	0.0110501	n.s.	20.5837	20.5879	20.6113	20.3546	20.422	20.3492
sp|P00846|ATP6_HUMAN	MT-ATP6	ATP synthase subunit a OS=Homo sapiens OX=9606 GN=MT-ATP6 PE=1 SV=1	0.029385	-0.360214	20.1692	0.0885245	n.s.	20.2208	20.0497	20.2371	19.9898	19.7164	19.7206
sp|P00918|CAH2_HUMAN	CA2	Carbonic anhydrase 2 OS=Homo sapiens OX=9606 GN=CA2 PE=1 SV=2	0.0042855	-0.730472	22.6413	0.0266419	down	22.6506	22.7933	22.4798	22.0668	21.7691	21.8965
sp|P00966|ASSY_HUMAN	ASS1	Argininosuccinate synthase OS=Homo sapiens OX=9606 GN=ASS1 PE=1 SV=2	0.000601792	0.16358	22.5243	0.00887994	n.s.	22.5016	22.5484	22.523	22.6907	22.7032	22.6698
sp|P01008|ANT3_HUMAN	SERPINC1	Antithrombin-III OS=Homo sapiens OX=9606 GN=SERPINC1 PE=1 SV=1	0.129472	-0.191114	19.8307	0.245821	n.s.	19.9775	19.7431	19.7713	19.5333	19.6195	19.7659
sp|P01023|A2MG_HUMAN	A2M	Alpha-2-macroglobulin OS=Homo sapiens OX=9606 GN=A2M PE=1 SV=3	0.125548	-0.675489	19.9744	0.240528	n.s.	20.2579	20.3847	19.2807	19.2581	19.343	19.2956
sp|P01024|CO3_HUMAN	C3	Complement C3 OS=Homo sapiens OX=9606 GN=C3 PE=1 SV=2	0.0134743	-0.49651	18.025	0.0538525	n.s.	18.1966	17.86	18.0184	17.521	17.4177	17.6469
sp|P01031|CO5_HUMAN	C5	Complement C5 OS=Homo sapiens OX=9606 GN=C5 PE=1 SV=4	0.0146031	-0.219158	19.6325	0.0563813	n.s.	19.6248	19.5545	19.7182	19.4578	19.4072	19.3751
sp|P01033|TIMP1_HUMAN	TIMP1	Metalloproteinase inhibitor 1 OS=Homo sapiens OX=9606 GN=TIMP1 PE=1 SV=1	0.473603	0.110884	14.0631	0.612978	n.s.	13.8078	14.2787	14.1029	14.212	14.1183	14.1917
sp|P01034|CYTC_HUMAN	CST3	Cystatin-C OS=Homo sapiens OX=9606 GN=CST3 PE=1 SV=1	0.0682242	0.0682977	18.3733	0.156168	n.s.	18.3438	18.386	18.3902	18.4153	18.4879	18.4216
sp|P01106-2|MYC_HUMAN	MYC	Isoform 2 of Myc proto-oncogene protein OS=Homo sapiens OX=9606 GN=MYC	0.000703582	0.160372	19.0114	0.00976434	n.s.	18.9882	19.0277	19.0184	19.1575	19.1959	19.162
sp|P01111|RASN_HUMAN	NRAS	GTPase NRas OS=Homo sapiens OX=9606 GN=NRAS PE=1 SV=1	0.0131669	-0.0975178	20.1805	0.053111	n.s.	20.1669	20.1601	20.2143	20.0812	20.1104	20.0573
sp|P01112|RASH_HUMAN	HRAS	GTPase HRas OS=Homo sapiens OX=9606 GN=HRAS PE=1 SV=1	0.640899	0.0288909	16.9579	0.753648	n.s.	16.908	16.9032	17.0625	17.0269	16.9879	16.9455
sp|P01116-2|RASK_HUMAN	KRAS	Isoform 2B of GTPase KRas OS=Homo sapiens OX=9606 GN=KRAS	0.0113256	-0.176585	17.4132	0.0480466	n.s.	17.4294	17.4556	17.3546	17.2353	17.1926	17.2819
sp|P01130|LDLR_HUMAN	LDLR	Low-density lipoprotein receptor OS=Homo sapiens OX=9606 GN=LDLR PE=1 SV=1	0.0486141	-0.17118	21.0238	0.123695	n.s.	21.0625	20.9165	21.0925	20.8795	20.8814	20.7971
sp|P01137|TGFB1_HUMAN	TGFB1	Transforming growth factor beta-1 proprotein OS=Homo sapiens OX=9606 GN=TGFB1 PE=1 SV=2	0.830245	0.0232191	18.0297	0.888614	n.s.	17.9981	17.8806	18.2103	18.1138	18.0358	18.009
sp|P01889|HLAB_HUMAN	HLA-B	HLA class I histocompatibility antigen, B alpha chain OS=Homo sapiens OX=9606 GN=HLA-B PE=1 SV=3	0.218457	0.0461041	18.9094	0.355974	n.s.	18.912	18.8587	18.9575	18.9299	18.9601	18.9764
sp|P02042|HBD_HUMAN	HBD	Hemoglobin subunit delta OS=Homo sapiens OX=9606 GN=HBD PE=1 SV=2	0.0117329	0.179132	15.8532	0.0491112	n.s.	15.8785	15.9055	15.7757	16.0129	16.0452	16.0389
sp|P02458|CO2A1_HUMAN	COL2A1	Collagen alpha-1(II) chain OS=Homo sapiens OX=9606 GN=COL2A1 PE=1 SV=3	1.95E-05	-0.619663	18.7669	0.00286221	down	18.7547	18.7499	18.7961	18.187	18.1114	18.1433
sp|P02545|LMNA_HUMAN	LMNA	Prelamin-A/C OS=Homo sapiens OX=9606 GN=LMNA PE=1 SV=1	0.00772636	0.0463021	24.4081	0.0378177	n.s.	24.4091	24.4183	24.397	24.4634	24.4593	24.4406
sp|P02649|APOE_HUMAN	APOE	Apolipoprotein E OS=Homo sapiens OX=9606 GN=APOE PE=1 SV=1	0.000143883	-0.384617	19.3461	0.00489976	n.s.	19.3669	19.3171	19.3544	18.9351	19.0066	18.9428
sp|P02654|APOC1_HUMAN	APOC1	Apolipoprotein C-I OS=Homo sapiens OX=9606 GN=APOC1 PE=1 SV=1	0.220759	-0.126785	15.6161	0.358786	n.s.	15.6665	15.4547	15.7271	15.4354	15.5341	15.4984
sp|P02751|FINC_HUMAN	FN1	Fibronectin OS=Homo sapiens OX=9606 GN=FN1 PE=1 SV=5	0.00114401	-0.656635	17.2266	0.0123842	down	17.0919	17.3578	17.2301	16.5427	16.6055	16.5617
sp|P02771|FETA_HUMAN	AFP	Alpha-fetoprotein OS=Homo sapiens OX=9606 GN=AFP PE=1 SV=1	0.0454372	-0.302866	17.988	0.118493	n.s.	18.1044	17.9188	17.9407	17.6994	17.5264	17.8295
sp|P02774-3|VTDB_HUMAN	GC	Isoform 3 of Vitamin D-binding protein OS=Homo sapiens OX=9606 GN=GC	0.681071	-0.0454874	16.6675	0.783086	n.s.	16.7943	16.4716	16.7364	16.6585	16.5704	16.6371
sp|P02786|TFR1_HUMAN	TFRC	Transferrin receptor protein 1 OS=Homo sapiens OX=9606 GN=TFRC PE=1 SV=2	0.00894917	-0.102867	24.7685	0.0412808	n.s.	24.7722	24.8024	24.7308	24.6553	24.6651	24.6765
sp|P02787|TRFE_HUMAN	TF	Serotransferrin OS=Homo sapiens OX=9606 GN=TF PE=1 SV=3	0.0240919	-0.367725	21.0539	0.0780266	n.s.	21.1904	21.0687	20.9027	20.6404	20.6091	20.8091
sp|P02788|TRFL_HUMAN	LTF	Lactotransferrin OS=Homo sapiens OX=9606 GN=LTF PE=1 SV=6	0.213168	-0.205758	21.7405	0.349735	n.s.	21.9543	21.6917	21.5756	21.4892	21.4203	21.6948
sp|P02792|FRIL_HUMAN	FTL	Ferritin light chain OS=Homo sapiens OX=9606 GN=FTL PE=1 SV=2	0.000646394	-0.671063	21.5613	0.00931745	down	21.5829	21.6587	21.4424	20.8435	20.9427	20.8846
sp|P02794|FRIH_HUMAN	FTH1	Ferritin heavy chain OS=Homo sapiens OX=9606 GN=FTH1 PE=1 SV=2	0.0239435	-0.31822	22.0026	0.0778228	n.s.	22.1566	21.8963	21.9548	21.6101	21.7591	21.6839
sp|P03886|NU1M_HUMAN	MT-ND1	NADH-ubiquinone oxidoreductase chain 1 OS=Homo sapiens OX=9606 GN=MT-ND1 PE=1 SV=1	0.0195085	-0.227307	17.2102	0.0681786	n.s.	17.2037	17.1129	17.3141	16.9689	16.966	17.0138
sp|P03897|NU3M_HUMAN	MT-ND3	NADH-ubiquinone oxidoreductase chain 3 OS=Homo sapiens OX=9606 GN=MT-ND3 PE=1 SV=1	0.195491	-0.351401	15.4463	0.328999	n.s.	15.6049	15.1336	15.6003	14.8739	15.4145	14.9963
sp|P03928|ATP8_HUMAN	MT-ATP8	ATP synthase protein 8 OS=Homo sapiens OX=9606 GN=MT-ATP8 PE=1 SV=1	0.00285177	-0.318677	14.0369	0.0207203	n.s.	13.9889	14.0637	14.0581	13.7941	13.6471	13.7135
sp|P04004|VTNC_HUMAN	VTN	Vitronectin OS=Homo sapiens OX=9606 GN=VTN PE=1 SV=1	0.0889554	0.398182	18.0162	0.187692	n.s.	18.1534	17.8004	18.0949	18.29	18.695	18.2582
sp|P04035-3|HMDH_HUMAN	HMGCR	Isoform 3 of 3-hydroxy-3-methylglutaryl-coenzyme A reductase OS=Homo sapiens OX=9606 GN=HMGCR	0.0021681	0.561461	20.3854	0.0176868	n.s.	20.3544	20.2862	20.5156	20.9045	20.9051	21.0311
sp|P04040|CATA_HUMAN	CAT	Catalase OS=Homo sapiens OX=9606 GN=CAT PE=1 SV=3	0.606204	-0.0129292	22.0515	0.726142	n.s.	22.0757	22.0193	22.0596	22.0171	22.0697	22.0289
sp|P04049-2|RAF1_HUMAN	RAF1	Isoform 2 of RAF proto-oncogene serine/threonine-protein kinase OS=Homo sapiens OX=9606 GN=RAF1	0.0237616	-0.140364	18.9409	0.077425	n.s.	18.8825	18.9429	18.9974	18.8435	18.7778	18.7804
sp|P04062|GLCM_HUMAN	GBA	Lysosomal acid glucosylceramidase OS=Homo sapiens OX=9606 GN=GBA PE=1 SV=3	0.703681	-0.0343014	22.1812	0.799391	n.s.	22.2102	22.0243	22.3092	22.1501	22.131	22.1597
sp|P04066|FUCO_HUMAN	FUCA1	Tissue alpha-L-fucosidase OS=Homo sapiens OX=9606 GN=FUCA1 PE=1 SV=4	0.202745	0.0876681	21.3865	0.336885	n.s.	21.4343	21.277	21.4483	21.4484	21.4667	21.5075
sp|P04075|ALDOA_HUMAN	ALDOA	Fructose-bisphosphate aldolase A OS=Homo sapiens OX=9606 GN=ALDOA PE=1 SV=2	0.115198	-0.168458	25.2367	0.226038	n.s.	25.1784	25.4016	25.1301	25.0546	25.0712	25.0789
sp|P04080|CYTB_HUMAN	CSTB	Cystatin-B OS=Homo sapiens OX=9606 GN=CSTB PE=1 SV=2	0.16158	-0.0601394	21.4612	0.286861	n.s.	21.4522	21.467	21.4643	21.332	21.4283	21.4429
sp|P04083|ANXA1_HUMAN	ANXA1	Annexin A1 OS=Homo sapiens OX=9606 GN=ANXA1 PE=1 SV=2	1.93E-05	0.467697	19.8127	0.00286221	n.s.	19.7941	19.7924	19.8517	20.2728	20.284	20.2846
sp|P04114|APOB_HUMAN	APOB	Apolipoprotein B-100 OS=Homo sapiens OX=9606 GN=APOB PE=1 SV=2	0.000141605	-0.887653	19.4081	0.00485952	down	19.4887	19.3005	19.4351	18.5432	18.5525	18.4656
sp|P04150-3|GCR_HUMAN	NR3C1	Isoform Alpha-2 of Glucocorticoid receptor OS=Homo sapiens OX=9606 GN=NR3C1	7.38E-05	-0.65256	17.8062	0.00413399	down	17.777	17.8729	17.7687	17.1597	17.1846	17.1167
sp|P04156|PRIO_HUMAN	PRNP	Major prion protein OS=Homo sapiens OX=9606 GN=PRNP PE=1 SV=1	0.69456	0.0481904	16.9471	0.793271	n.s.	16.7319	17.0814	17.028	16.9453	16.9783	17.0622
sp|P04179|SODM_HUMAN	SOD2	Superoxide dismutase [Mn], mitochondrial OS=Homo sapiens OX=9606 GN=SOD2 PE=1 SV=3	0.0021974	0.302127	22.5605	0.017814	n.s.	22.6142	22.535	22.5323	22.7961	22.9063	22.8855
sp|P04181|OAT_HUMAN	OAT	Ornithine aminotransferase, mitochondrial OS=Homo sapiens OX=9606 GN=OAT PE=1 SV=1	0.0553613	0.125447	24.084	0.135196	n.s.	24.1213	24.0175	24.1131	24.1562	24.2697	24.2023
sp|P04183|KITH_HUMAN	TK1	Thymidine kinase, cytosolic OS=Homo sapiens OX=9606 GN=TK1 PE=1 SV=2	0.0529781	0.060749	20.2639	0.131099	n.s.	20.2408	20.2519	20.299	20.349	20.3222	20.3027
sp|P04350|TBB4A_HUMAN	TUBB4A	Tubulin beta-4A chain OS=Homo sapiens OX=9606 GN=TUBB4A PE=1 SV=2	0.0218137	0.147421	20.2402	0.0732271	n.s.	20.1729	20.2463	20.3013	20.4178	20.3802	20.3647
sp|P04406|G3P_HUMAN	GAPDH	Glyceraldehyde-3-phosphate dehydrogenase OS=Homo sapiens OX=9606 GN=GAPDH PE=1 SV=3	0.0205178	-0.125937	26.2184	0.070435	n.s.	26.1675	26.2775	26.2102	26.1141	26.0777	26.0854
sp|P04424|ARLY_HUMAN	ASL	Argininosuccinate lyase OS=Homo sapiens OX=9606 GN=ASL PE=1 SV=4	0.00128591	0.189828	20.3041	0.0131552	n.s.	20.2711	20.3456	20.2958	20.4905	20.5104	20.481
sp|P04626|ERBB2_HUMAN	ERBB2	Receptor tyrosine-protein kinase erbB-2 OS=Homo sapiens OX=9606 GN=ERBB2 PE=1 SV=1	0.00434117	-0.104373	18.5764	0.0268262	n.s.	18.5706	18.5677	18.5908	18.4906	18.486	18.4393
sp|P04632|CPNS1_HUMAN	CAPNS1	Calpain small subunit 1 OS=Homo sapiens OX=9606 GN=CAPNS1 PE=1 SV=1	0.581694	-0.0352232	22.1941	0.707042	n.s.	22.2146	22.2834	22.0844	22.1456	22.159	22.172
sp|P04637|P53_HUMAN	TP53	Cellular tumor antigen p53 OS=Homo sapiens OX=9606 GN=TP53 PE=1 SV=4	0.000362845	0.149505	23.0989	0.00711201	n.s.	23.0723	23.1107	23.1136	23.249	23.2459	23.2503
sp|P04792|HSPB1_HUMAN	HSPB1	Heat shock protein beta-1 OS=Homo sapiens OX=9606 GN=HSPB1 PE=1 SV=2	0.000300698	0.371399	22.141	0.00651798	n.s.	22.1461	22.1169	22.1599	22.4833	22.5703	22.4834
sp|P04818|TYSY_HUMAN	TYMS	Thymidylate synthase OS=Homo sapiens OX=9606 GN=TYMS PE=1 SV=3	0.112746	0.115326	22.9631	0.222848	n.s.	22.8545	23.0339	23.0009	23.0949	23.05	23.0903
sp|P04843|RPN1_HUMAN	RPN1	Dolichyl-diphosphooligosaccharide--protein glycosyltransferase subunit 1 OS=Homo sapiens OX=9606 GN=RPN1 PE=1 SV=1	0.179852	-0.070889	24.2474	0.309347	n.s.	24.2584	24.1858	24.2978	24.1269	24.1758	24.2267
sp|P04844|RPN2_HUMAN	RPN2	Dolichyl-diphosphooligosaccharide--protein glycosyltransferase subunit 2 OS=Homo sapiens OX=9606 GN=RPN2 PE=1 SV=3	0.919075	-0.0106941	23.2317	0.948669	n.s.	23.3074	23.0541	23.3337	23.1382	23.2438	23.281
sp|P04899-4|GNAI2_HUMAN	GNAI2	Isoform sGi2 of Guanine nucleotide-binding protein G(i) subunit alpha-2 OS=Homo sapiens OX=9606 GN=GNAI2	0.399641	-0.14556	20.5313	0.545804	n.s.	20.3251	20.8319	20.4368	20.387	20.3574	20.4127
sp|P04920|B3A2_HUMAN	SLC4A2	Anion exchange protein 2 OS=Homo sapiens OX=9606 GN=SLC4A2 PE=1 SV=4	0.0429567	0.0991565	19.4976	0.11415	n.s.	19.4998	19.4383	19.5546	19.6052	19.5926	19.5923
sp|P05023|AT1A1_HUMAN	ATP1A1	Sodium/potassium-transporting ATPase subunit alpha-1 OS=Homo sapiens OX=9606 GN=ATP1A1 PE=1 SV=1	0.00536562	-0.160717	24.1945	0.0303596	n.s.	24.1925	24.2206	24.1703	23.9836	24.0518	24.0659
sp|P05026|AT1B1_HUMAN	ATP1B1	Sodium/potassium-transporting ATPase subunit beta-1 OS=Homo sapiens OX=9606 GN=ATP1B1 PE=1 SV=1	0.388041	0.0597437	21.3194	0.534533	n.s.	21.3364	21.2446	21.3772	21.2862	21.4444	21.4069
sp|P05067|A4_HUMAN	APP	Amyloid-beta precursor protein OS=Homo sapiens OX=9606 GN=APP PE=1 SV=3	0.0492245	-0.106065	21.6819	0.124587	n.s.	21.6925	21.6223	21.7309	21.5562	21.6175	21.5539
sp|P05091|ALDH2_HUMAN	ALDH2	Aldehyde dehydrogenase, mitochondrial OS=Homo sapiens OX=9606 GN=ALDH2 PE=1 SV=2	0.315147	0.0397054	22.6571	0.462086	n.s.	22.6951	22.5929	22.6833	22.7104	22.7081	22.6719
sp|P05114|HMGN1_HUMAN	HMGN1	Non-histone chromosomal protein HMG-14 OS=Homo sapiens OX=9606 GN=HMGN1 PE=1 SV=3	0.421326	0.104211	20.9442	0.566363	n.s.	21.0661	20.7231	21.0435	20.9823	21.1056	21.0574
sp|P05129|KPCG_HUMAN	PRKCG	Protein kinase C gamma type OS=Homo sapiens OX=9606 GN=PRKCG PE=1 SV=3	0.757752	-0.034486	19.5961	0.839242	n.s.	19.6687	19.3909	19.7287	19.5595	19.548	19.5773
sp|P05141|ADT2_HUMAN	SLC25A5	ADP/ATP translocase 2 OS=Homo sapiens OX=9606 GN=SLC25A5 PE=1 SV=7	0.0698668	0.189658	22.0914	0.158699	n.s.	22.0934	21.9603	22.2206	22.2465	22.3031	22.2937
sp|P05161|ISG15_HUMAN	ISG15	Ubiquitin-like protein ISG15 OS=Homo sapiens OX=9606 GN=ISG15 PE=1 SV=5	0.00400135	-0.160962	16.8554	0.0255318	n.s.	16.8279	16.8311	16.9071	16.7048	16.6789	16.6994
sp|P05165|PCCA_HUMAN	PCCA	Propionyl-CoA carboxylase alpha chain, mitochondrial OS=Homo sapiens OX=9606 GN=PCCA PE=1 SV=4	0.0093229	-0.20907	20.0605	0.0423139	n.s.	20.0716	19.9963	20.1134	19.8594	19.8961	19.7987
sp|P05166-2|PCCB_HUMAN	PCCB	Isoform 2 of Propionyl-CoA carboxylase beta chain, mitochondrial OS=Homo sapiens OX=9606 GN=PCCB	0.163852	-0.175959	20.3496	0.289875	n.s.	20.4217	20.1501	20.477	20.2051	20.1839	20.1319
sp|P05181|CP2E1_HUMAN	CYP2E1	Cytochrome P450 2E1 OS=Homo sapiens OX=9606 GN=CYP2E1 PE=1 SV=1	0.67162	-0.0766352	18.2287	0.775942	n.s.	18.2579	17.9531	18.4751	18.2342	18.2143	18.0077
sp|P05186|PPBT_HUMAN	ALPL	Alkaline phosphatase, tissue-nonspecific isozyme OS=Homo sapiens OX=9606 GN=ALPL PE=1 SV=4	0.151721	-0.153558	15.1723	0.275044	n.s.	15.1481	15.1815	15.1873	15.0206	15.1667	14.8689
sp|P05198|IF2A_HUMAN	EIF2S1	Eukaryotic translation initiation factor 2 subunit 1 OS=Homo sapiens OX=9606 GN=EIF2S1 PE=1 SV=3	0.90337	0.00403247	23.375	0.938416	n.s.	23.4209	23.3306	23.3736	23.3578	23.4129	23.3665
sp|P05204|HMGN2_HUMAN	HMGN2	Non-histone chromosomal protein HMG-17 OS=Homo sapiens OX=9606 GN=HMGN2 PE=1 SV=3	0.0458742	0.193601	19.8006	0.119243	n.s.	19.739	19.7606	19.9023	19.9198	19.9901	20.0728
sp|P05386|RLA1_HUMAN	RPLP1	60S acidic ribosomal protein P1 OS=Homo sapiens OX=9606 GN=RPLP1 PE=1 SV=1	0.335365	-0.080368	22.7504	0.483575	n.s.	22.6225	22.8758	22.753	22.6769	22.6772	22.6561
sp|P05387|RLA2_HUMAN	RPLP2	60S acidic ribosomal protein P2 OS=Homo sapiens OX=9606 GN=RPLP2 PE=1 SV=1	0.871151	0.00943645	22.7916	0.91751	n.s.	22.7459	22.8822	22.7465	22.7523	22.8569	22.7938
sp|P05388-2|RLA0_HUMAN	RPLP0	Isoform 2 of 60S acidic ribosomal protein P0 OS=Homo sapiens OX=9606 GN=RPLP0	0.000972771	-0.567138	17.869	0.011354	n.s.	17.8359	17.9784	17.7926	17.3315	17.2348	17.3391
sp|P05388|RLA0_HUMAN	RPLP0	60S acidic ribosomal protein P0 OS=Homo sapiens OX=9606 GN=RPLP0 PE=1 SV=1	0.917037	-0.00797855	24.7731	0.947855	n.s.	24.748	24.8984	24.6729	24.8125	24.7156	24.7673
sp|P05412|JUN_HUMAN	JUN	Transcription factor AP-1 OS=Homo sapiens OX=9606 GN=JUN PE=1 SV=2	0.139487	0.045742	18.3708	0.259109	n.s.	18.3477	18.3749	18.3897	18.4541	18.4162	18.3793
sp|P05413|FABPH_HUMAN	FABP3	Fatty acid-binding protein, heart OS=Homo sapiens OX=9606 GN=FABP3 PE=1 SV=4	0.000315686	-1.27069	18.1661	0.00669932	down	18.1265	18.1878	18.1841	16.8604	17.0971	16.7288
sp|P05423|RPC4_HUMAN	POLR3D	DNA-directed RNA polymerase III subunit RPC4 OS=Homo sapiens OX=9606 GN=POLR3D PE=1 SV=2	0.621769	0.0131541	22.2555	0.739577	n.s.	22.2506	22.2846	22.2314	22.2483	22.3069	22.2509
sp|P05455|LA_HUMAN	SSB	Lupus La protein OS=Homo sapiens OX=9606 GN=SSB PE=1 SV=2	0.765661	0.0135723	24.5196	0.843997	n.s.	24.5309	24.5789	24.4491	24.4961	24.5611	24.5424
sp|P05546|HEP2_HUMAN	SERPIND1	Heparin cofactor 2 OS=Homo sapiens OX=9606 GN=SERPIND1 PE=1 SV=3	0.497509	-0.179534	16.2195	0.633561	n.s.	16.6002	15.779	16.2792	15.9786	16.0679	16.0734
sp|P05549|AP2A_HUMAN	TFAP2A	Transcription factor AP-2-alpha OS=Homo sapiens OX=9606 GN=TFAP2A PE=1 SV=1	0.00814023	0.066657	19.708	0.0389444	n.s.	19.6936	19.7293	19.701	19.7581	19.7824	19.7833
sp|P05556|ITB1_HUMAN	ITGB1	Integrin beta-1 OS=Homo sapiens OX=9606 GN=ITGB1 PE=1 SV=2	0.513172	-0.02775	20.4577	0.647374	n.s.	20.4455	20.4046	20.523	20.4083	20.4637	20.4178
sp|P05771-2|KPCB_HUMAN	PRKCB	Isoform Beta-II of Protein kinase C beta type OS=Homo sapiens OX=9606 GN=PRKCB	4.33E-05	0.888832	18.1399	0.00348455	up	18.0816	18.1199	18.218	18.9892	19.0311	19.0659
sp|P06132|DCUP_HUMAN	UROD	Uroporphyrinogen decarboxylase OS=Homo sapiens OX=9606 GN=UROD PE=1 SV=2	0.0049066	0.142046	20.236	0.0289874	n.s.	20.205	20.2806	20.2223	20.3704	20.3992	20.3645
sp|P06213|INSR_HUMAN	INSR	Insulin receptor OS=Homo sapiens OX=9606 GN=INSR PE=1 SV=4	0.242708	0.0994249	20.5566	0.383879	n.s.	20.6095	20.4145	20.646	20.6692	20.6631	20.6358
sp|P06241|FYN_HUMAN	FYN	Tyrosine-protein kinase Fyn OS=Homo sapiens OX=9606 GN=FYN PE=1 SV=3	0.00321899	0.214778	19.4784	0.0225602	n.s.	19.4701	19.433	19.5321	19.7289	19.6725	19.6782
sp|P06280|AGAL_HUMAN	GLA	Alpha-galactosidase A OS=Homo sapiens OX=9606 GN=GLA PE=1 SV=1	0.167036	-0.0458217	21.8274	0.293628	n.s.	21.8248	21.8509	21.8065	21.7497	21.8284	21.7666
sp|P06396|GELS_HUMAN	GSN	Gelsolin OS=Homo sapiens OX=9606 GN=GSN PE=1 SV=1	0.000202341	0.10872	23.0011	0.00556541	n.s.	23.0158	22.9965	22.9911	23.1025	23.1145	23.1124
sp|P06400|RB_HUMAN	RB1	Retinoblastoma-associated protein OS=Homo sapiens OX=9606 GN=RB1 PE=1 SV=2	0.170435	-0.05436	23.2878	0.297819	n.s.	23.2478	23.3506	23.265	23.2458	23.2333	23.2211
sp|P06454|PTMA_HUMAN	PTMA	Prothymosin alpha OS=Homo sapiens OX=9606 GN=PTMA PE=1 SV=2	0.71781	0.0966314	19.8322	0.808882	n.s.	19.8788	19.8944	19.7233	19.9184	19.5132	20.3548
sp|P06493|CDK1_HUMAN	CDK1	Cyclin-dependent kinase 1 OS=Homo sapiens OX=9606 GN=CDK1 PE=1 SV=3	0.0139239	0.0833351	22.9523	0.0550721	n.s.	22.9246	22.9711	22.9611	23.0127	23.0612	23.033
sp|P06576|ATPB_HUMAN	ATP5F1B	ATP synthase subunit beta, mitochondrial OS=Homo sapiens OX=9606 GN=ATP5F1B PE=1 SV=3	0.000508985	-0.279689	24.6778	0.00829787	n.s.	24.7105	24.6525	24.6703	24.3897	24.4382	24.3663
sp|P06730-2|IF4E_HUMAN	EIF4E	Isoform 2 of Eukaryotic translation initiation factor 4E OS=Homo sapiens OX=9606 GN=EIF4E	0.295225	0.0417779	21.8401	0.441408	n.s.	21.7772	21.8518	21.8914	21.8779	21.8994	21.8684
sp|P06733|ENOA_HUMAN	ENO1	Alpha-enolase OS=Homo sapiens OX=9606 GN=ENO1 PE=1 SV=2	0.0833081	0.126535	25.1433	0.179046	n.s.	25.1104	25.2325	25.0869	25.2104	25.2804	25.3186
sp|P06737|PYGL_HUMAN	PYGL	Glycogen phosphorylase, liver form OS=Homo sapiens OX=9606 GN=PYGL PE=1 SV=4	0.835417	-0.00406261	25.165	0.892261	n.s.	25.1436	25.1874	25.1639	25.1502	25.1873	25.1453
sp|P06744|G6PI_HUMAN	GPI	Glucose-6-phosphate isomerase OS=Homo sapiens OX=9606 GN=GPI PE=1 SV=4	0.00130305	-0.150317	25.0009	0.0132155	n.s.	24.9692	25.0197	25.0139	24.8608	24.8599	24.8311
sp|P06746|DPOLB_HUMAN	POLB	DNA polymerase beta OS=Homo sapiens OX=9606 GN=POLB PE=1 SV=3	0.0408605	0.0636066	22.9701	0.110515	n.s.	22.9626	22.9865	22.9612	23.0641	23.0403	22.9967
sp|P06748-2|NPM_HUMAN	NPM1	Isoform 2 of Nucleophosmin OS=Homo sapiens OX=9606 GN=NPM1	0.019739	0.100255	27.488	0.0687468	n.s.	27.5195	27.4966	27.4479	27.5789	27.6199	27.566
sp|P06753-2|TPM3_HUMAN	TPM3	Isoform 2 of Tropomyosin alpha-3 chain OS=Homo sapiens OX=9606 GN=TPM3	0.425088	0.0533008	23.5883	0.569467	n.s.	23.598	23.6564	23.5106	23.5577	23.6962	23.6709
sp|P06756|ITAV_HUMAN	ITGAV	Integrin alpha-V OS=Homo sapiens OX=9606 GN=ITGAV PE=1 SV=2	0.110702	-0.199792	19.7875	0.219676	n.s.	19.7821	19.6272	19.9532	19.6402	19.553	19.5699
sp|P06865|HEXA_HUMAN	HEXA	Beta-hexosaminidase subunit alpha OS=Homo sapiens OX=9606 GN=HEXA PE=1 SV=2	0.000132967	-0.202829	21.7929	0.00477063	n.s.	21.8121	21.7855	21.7811	21.5816	21.6103	21.5784
sp|P07093-3|GDN_HUMAN	SERPINE2	Isoform 3 of Glia-derived nexin OS=Homo sapiens OX=9606 GN=SERPINE2	0.00534896	-0.306799	16.6584	0.0303219	n.s.	16.6524	16.6333	16.6894	16.4582	16.2946	16.3019
sp|P07099|HYEP_HUMAN	EPHX1	Epoxide hydrolase 1 OS=Homo sapiens OX=9606 GN=EPHX1 PE=1 SV=1	0.000181746	-0.831989	22.7253	0.00533456	down	22.7362	22.6346	22.8051	21.967	21.842	21.8708
sp|P07108-5|ACBP_HUMAN	DBI	Isoform 5 of Acyl-CoA-binding protein OS=Homo sapiens OX=9606 GN=DBI	0.29588	-0.0559239	19.6961	0.441951	n.s.	19.6291	19.7508	19.7084	19.6347	19.6945	19.5913
sp|P07195|LDHB_HUMAN	LDHB	L-lactate dehydrogenase B chain OS=Homo sapiens OX=9606 GN=LDHB PE=1 SV=2	0.610838	-0.059654	24.6026	0.729996	n.s.	24.5463	24.735	24.5266	24.5231	24.406	24.6999
sp|P07196|NFL_HUMAN	NEFL	Neurofilament light polypeptide OS=Homo sapiens OX=9606 GN=NEFL PE=1 SV=3	0.00669825	0.117341	21.4703	0.034433	n.s.	21.4926	21.4435	21.4748	21.5717	21.6229	21.5684
sp|P07197|NFM_HUMAN	NEFM	Neurofilament medium polypeptide OS=Homo sapiens OX=9606 GN=NEFM PE=1 SV=3	2.15E-05	0.667973	23.7302	0.00300456	up	23.7622	23.7021	23.7262	24.355	24.4045	24.435
sp|P07199|CENPB_HUMAN	CENPB	Major centromere autoantigen B OS=Homo sapiens OX=9606 GN=CENPB PE=1 SV=2	0.00171846	-0.163941	20.857	0.0156137	n.s.	20.8298	20.8552	20.886	20.6853	20.7216	20.6723
sp|P07203|GPX1_HUMAN	GPX1	Glutathione peroxidase 1 OS=Homo sapiens OX=9606 GN=GPX1 PE=1 SV=4	0.331956	0.0897452	22.4547	0.480515	n.s.	22.519	22.32	22.525	22.4731	22.6294	22.5307
sp|P07205|PGK2_HUMAN	PGK2	Phosphoglycerate kinase 2 OS=Homo sapiens OX=9606 GN=PGK2 PE=1 SV=3	0.525861	0.0198251	20.5787	0.65766	n.s.	20.5823	20.5939	20.5599	20.5639	20.6512	20.5805
sp|P07237|PDIA1_HUMAN	P4HB	Protein disulfide-isomerase OS=Homo sapiens OX=9606 GN=P4HB PE=1 SV=3	0.00507994	-0.26433	25.6246	0.0296431	n.s.	25.6468	25.5443	25.6828	25.3574	25.4015	25.322
sp|P07305|H10_HUMAN	H1-0	Histone H1.0 OS=Homo sapiens OX=9606 GN=H1-0 PE=1 SV=3	0.00694566	-1.07251	21.4157	0.0351883	down	21.4994	21.7201	21.0277	20.435	20.3273	20.2674
sp|P07311|ACYP1_HUMAN	ACYP1	Acylphosphatase-1 OS=Homo sapiens OX=9606 GN=ACYP1 PE=1 SV=2	0.148937	-0.0371945	21.3968	0.271565	n.s.	21.3767	21.4308	21.3828	21.3772	21.3646	21.3369
sp|P07320|CRGD_HUMAN	CRYGD	Gamma-crystallin D OS=Homo sapiens OX=9606 GN=CRYGD PE=1 SV=3	0.000769915	-0.168077	20.7583	0.0100853	n.s.	20.7523	20.7875	20.7351	20.5726	20.5919	20.6062
sp|P07355-2|ANXA2_HUMAN	ANXA2	Isoform 2 of Annexin A2 OS=Homo sapiens OX=9606 GN=ANXA2	0.10641	0.0741918	23.9723	0.213563	n.s.	23.9556	23.9435	24.0179	24.0006	24.0951	24.0439
sp|P07384|CAN1_HUMAN	CAPN1	Calpain-1 catalytic subunit OS=Homo sapiens OX=9606 GN=CAPN1 PE=1 SV=1	6.78E-05	0.273851	22.1636	0.00398259	n.s.	22.1506	22.1453	22.1949	22.4421	22.4375	22.4327
sp|P07437|TBB5_HUMAN	TUBB	Tubulin beta chain OS=Homo sapiens OX=9606 GN=TUBB PE=1 SV=2	0.00776585	0.21929	23.1545	0.0379294	n.s.	23.086	23.2096	23.1677	23.3501	23.3466	23.4246
sp|P07451|CAH3_HUMAN	CA3	Carbonic anhydrase 3 OS=Homo sapiens OX=9606 GN=CA3 PE=1 SV=3	0.180868	-0.346156	15.8673	0.310567	n.s.	15.842	15.9615	15.7985	15.9326	15.3718	15.2591
sp|P07602-3|SAP_HUMAN	PSAP	Isoform Sap-mu-9 of Prosaposin OS=Homo sapiens OX=9606 GN=PSAP	0.36308	-0.0339845	22.6803	0.509803	n.s.	22.6207	22.6853	22.735	22.6504	22.6435	22.6451
sp|P07686|HEXB_HUMAN	HEXB	Beta-hexosaminidase subunit beta OS=Homo sapiens OX=9606 GN=HEXB PE=1 SV=3	0.346583	0.033652	22.5752	0.493705	n.s.	22.5969	22.5447	22.584	22.5703	22.6618	22.5943
sp|P07711|CATL1_HUMAN	CTSL	Cathepsin L1 OS=Homo sapiens OX=9606 GN=CTSL PE=1 SV=2	0.496401	0.0466235	19.5018	0.632857	n.s.	19.5257	19.3875	19.5922	19.5388	19.5798	19.5266
sp|P07737|PROF1_HUMAN	PFN1	Profilin-1 OS=Homo sapiens OX=9606 GN=PFN1 PE=1 SV=2	0.0511668	0.0610166	24.3902	0.127978	n.s.	24.3823	24.3781	24.4102	24.415	24.483	24.4556
sp|P07738|PMGE_HUMAN	BPGM	Bisphosphoglycerate mutase OS=Homo sapiens OX=9606 GN=BPGM PE=1 SV=2	0.926057	-0.00721514	20.5454	0.953605	n.s.	20.5646	20.4149	20.6567	20.576	20.5255	20.5131
sp|P07741|APT_HUMAN	APRT	Adenine phosphoribosyltransferase OS=Homo sapiens OX=9606 GN=APRT PE=1 SV=2	0.419759	-0.0330139	21.2139	0.564974	n.s.	21.2088	21.2684	21.1644	21.1391	21.2061	21.1973
sp|P07814|SYEP_HUMAN	EPRS	Bifunctional glutamate/proline--tRNA ligase OS=Homo sapiens OX=9606 GN=EPRS PE=1 SV=5	0.00213384	-0.378362	26.051	0.0175805	n.s.	26.0734	26.1291	25.9504	25.6713	25.6898	25.6567
sp|P07858|CATB_HUMAN	CTSB	Cathepsin B OS=Homo sapiens OX=9606 GN=CTSB PE=1 SV=3	0.038553	-0.0494676	20.7359	0.10651	n.s.	20.7556	20.721	20.7311	20.693	20.7043	20.662
sp|P07864|LDHC_HUMAN	LDHC	L-lactate dehydrogenase C chain OS=Homo sapiens OX=9606 GN=LDHC PE=1 SV=4	0.0067789	-0.184581	17.6288	0.0346714	n.s.	17.621	17.5812	17.684	17.4682	17.4594	17.4049
sp|P07900-2|HS90A_HUMAN	HSP90AA1	Isoform 2 of Heat shock protein HSP 90-alpha OS=Homo sapiens OX=9606 GN=HSP90AA1	0.137578	0.0649005	26.6432	0.256557	n.s.	26.6416	26.639	26.6488	26.6869	26.661	26.7763
sp|P07902|GALT_HUMAN	GALT	Galactose-1-phosphate uridylyltransferase OS=Homo sapiens OX=9606 GN=GALT PE=1 SV=3	0.66231	0.05818	15.7159	0.769091	n.s.	15.8292	15.4961	15.8223	15.7072	15.8863	15.7286
sp|P07919|QCR6_HUMAN	UQCRH	Cytochrome b-c1 complex subunit 6, mitochondrial OS=Homo sapiens OX=9606 GN=UQCRH PE=1 SV=2	0.017477	-0.114622	19.0569	0.0631644	n.s.	19.0465	19.0528	19.0715	18.941	18.9921	18.8938
sp|P07942|LAMB1_HUMAN	LAMB1	Laminin subunit beta-1 OS=Homo sapiens OX=9606 GN=LAMB1 PE=1 SV=2	0.00859182	-0.483724	22.7927	0.0402988	n.s.	22.8393	22.7327	22.8062	22.4269	22.1199	22.3803
sp|P07947|YES_HUMAN	YES1	Tyrosine-protein kinase Yes OS=Homo sapiens OX=9606 GN=YES1 PE=1 SV=3	0.000792177	-0.566833	21.9549	0.0102008	n.s.	22.015	21.8358	22.0139	21.4139	21.3558	21.3945
sp|P07948-2|LYN_HUMAN	LYN	Isoform 2 of Tyrosine-protein kinase Lyn OS=Homo sapiens OX=9606 GN=LYN	0.440021	-0.0879381	15.2923	0.582769	n.s.	15.3045	15.1177	15.4545	15.2454	15.2273	15.1403
sp|P07948|LYN_HUMAN	LYN	Tyrosine-protein kinase Lyn OS=Homo sapiens OX=9606 GN=LYN PE=1 SV=3	0.0148395	-0.134084	20.5688	0.0569075	n.s.	20.5391	20.5422	20.625	20.4679	20.4155	20.4207
sp|P07954|FUMH_HUMAN	FH	Fumarate hydratase, mitochondrial OS=Homo sapiens OX=9606 GN=FH PE=1 SV=3	0.0458225	-0.0390876	23.9344	0.119225	n.s.	23.9421	23.9131	23.9479	23.9056	23.9016	23.8786
sp|P07992|ERCC1_HUMAN	ERCC1	DNA excision repair protein ERCC-1 OS=Homo sapiens OX=9606 GN=ERCC1 PE=1 SV=1	0.00499217	-0.149927	19.5225	0.0292651	n.s.	19.5334	19.4861	19.5478	19.4101	19.3608	19.3467
sp|P07996|TSP1_HUMAN	THBS1	Thrombospondin-1 OS=Homo sapiens OX=9606 GN=THBS1 PE=1 SV=2	0.0386908	-0.0894426	16.8548	0.106643	n.s.	16.8727	16.823	16.8686	16.8147	16.7363	16.7449
sp|P08047|SP1_HUMAN	SP1	Transcription factor Sp1 OS=Homo sapiens OX=9606 GN=SP1 PE=1 SV=3	0.193382	-0.0638494	17.8254	0.326329	n.s.	17.7934	17.7886	17.8941	17.7552	17.7269	17.8027
sp|P08069|IGF1R_HUMAN	IGF1R	Insulin-like growth factor 1 receptor OS=Homo sapiens OX=9606 GN=IGF1R PE=1 SV=1	0.000614353	-0.521264	20.7949	0.00902107	n.s.	20.8358	20.6899	20.859	20.2841	20.2753	20.2614
sp|P08133|ANXA6_HUMAN	ANXA6	Annexin A6 OS=Homo sapiens OX=9606 GN=ANXA6 PE=1 SV=3	0.00223988	-0.210777	25.9221	0.018014	n.s.	25.9058	25.9743	25.8861	25.6971	25.7398	25.6971
sp|P08134|RHOC_HUMAN	RHOC	Rho-related GTP-binding protein RhoC OS=Homo sapiens OX=9606 GN=RHOC PE=1 SV=1	0.205496	0.143512	21.803	0.340028	n.s.	21.7824	21.6952	21.9315	21.8159	22.0123	22.0114
sp|P08174-7|DAF_HUMAN	CD55	Isoform 7 of Complement decay-accelerating factor OS=Homo sapiens OX=9606 GN=CD55	0.00419884	-0.284663	20.2836	0.0262904	n.s.	20.336	20.2228	20.292	19.956	20.0695	19.9713
sp|P08183|MDR1_HUMAN	ABCB1	ATP-dependent translocase ABCB1 OS=Homo sapiens OX=9606 GN=ABCB1 PE=1 SV=3	0.460257	-0.0432547	20.9158	0.600313	n.s.	20.9033	20.8415	21.0027	20.9103	20.8264	20.8811
sp|P08195-4|4F2_HUMAN	SLC3A2	Isoform 4 of 4F2 cell-surface antigen heavy chain OS=Homo sapiens OX=9606 GN=SLC3A2	0.398697	0.0425775	22.9589	0.545169	n.s.	22.9433	22.9011	23.0324	22.962	23.0421	23.0005
sp|P08236|BGLR_HUMAN	GUSB	Beta-glucuronidase OS=Homo sapiens OX=9606 GN=GUSB PE=1 SV=2	0.109679	-0.0801774	22.3066	0.218398	n.s.	22.2803	22.2681	22.3714	22.2691	22.2108	22.1993
sp|P08237-3|PFKAM_HUMAN	PFKM	Isoform 3 of ATP-dependent 6-phosphofructokinase, muscle type OS=Homo sapiens OX=9606 GN=PFKM	0.145215	-0.212288	23.5654	0.266647	n.s.	23.433	23.7984	23.465	23.3742	23.3296	23.3557
sp|P08238|HS90B_HUMAN	HSP90AB1	Heat shock protein HSP 90-beta OS=Homo sapiens OX=9606 GN=HSP90AB1 PE=1 SV=4	3.37E-05	0.223689	24.7411	0.00337283	n.s.	24.722	24.7598	24.7416	24.9635	24.9662	24.9647
sp|P08240|SRPRA_HUMAN	SRPRA	Signal recognition particle receptor subunit alpha OS=Homo sapiens OX=9606 GN=SRPRA PE=1 SV=2	0.0955207	0.180851	22.7654	0.197938	n.s.	22.8133	22.6047	22.878	22.9559	22.9234	22.9593
sp|P08243|ASNS_HUMAN	ASNS	Asparagine synthetase [glutamine-hydrolyzing] OS=Homo sapiens OX=9606 GN=ASNS PE=1 SV=4	0.00922129	0.114874	23.4402	0.0420173	n.s.	23.3983	23.4784	23.4438	23.5445	23.5694	23.5512
sp|P08247|SYPH_HUMAN	SYP	Synaptophysin OS=Homo sapiens OX=9606 GN=SYP PE=1 SV=3	0.0286569	-0.14363	19.1329	0.0872788	n.s.	19.1738	19.0719	19.153	18.9351	19.037	18.9958
sp|P08397|HEM3_HUMAN	HMBS	Porphobilinogen deaminase OS=Homo sapiens OX=9606 GN=HMBS PE=1 SV=2	0.042734	-0.0972739	22.5464	0.113758	n.s.	22.5984	22.5321	22.5087	22.4218	22.4868	22.4388
sp|P08473|NEP_HUMAN	MME	Neprilysin OS=Homo sapiens OX=9606 GN=MME PE=1 SV=2	0.41293	-0.103151	19.2135	0.558507	n.s.	19.3441	18.9965	19.3001	19.1373	19.1408	19.0531
sp|P08559-4|ODPA_HUMAN	PDHA1	Isoform 4 of Pyruvate dehydrogenase E1 component subunit alpha, somatic form, mitochondrial OS=Homo sapiens OX=9606 GN=PDHA1	0.0996412	-0.141504	23.6307	0.203713	n.s.	23.7124	23.504	23.6757	23.4734	23.5219	23.4723
sp|P08572|CO4A2_HUMAN	COL4A2	Collagen alpha-2(IV) chain OS=Homo sapiens OX=9606 GN=COL4A2 PE=1 SV=4	0.25345	0.159355	16.1034	0.395985	n.s.	16.0352	15.9915	16.2833	16.2091	16.4159	16.1632
sp|P08574|CY1_HUMAN	CYC1	Cytochrome c1, heme protein, mitochondrial OS=Homo sapiens OX=9606 GN=CYC1 PE=1 SV=3	0.266604	-0.0852922	23.5542	0.411325	n.s.	23.5765	23.4498	23.6364	23.5234	23.3991	23.4844
sp|P08579|RU2B_HUMAN	SNRPB2	U2 small nuclear ribonucleoprotein B'' OS=Homo sapiens OX=9606 GN=SNRPB2 PE=1 SV=1	0.758119	0.021983	21.7708	0.839426	n.s.	21.8905	21.6727	21.7493	21.7899	21.8277	21.7608
sp|P08581-2|MET_HUMAN	MET	Isoform 2 of Hepatocyte growth factor receptor OS=Homo sapiens OX=9606 GN=MET	0.682654	0.0150422	19.3658	0.784212	n.s.	19.3971	19.3123	19.388	19.3868	19.414	19.3416
sp|P08582|TRFM_HUMAN	MELTF	Melanotransferrin OS=Homo sapiens OX=9606 GN=MELTF PE=1 SV=2	0.000904523	0.429805	16.2058	0.0109917	n.s.	16.1556	16.2972	16.1646	16.6221	16.6682	16.6165
sp|P08588|ADRB1_HUMAN	ADRB1	Beta-1 adrenergic receptor OS=Homo sapiens OX=9606 GN=ADRB1 PE=1 SV=2	0.152859	-0.175063	16.4093	0.276274	n.s.	16.4418	16.2513	16.5346	16.1431	16.2296	16.3299
sp|P08621|RU17_HUMAN	SNRNP70	U1 small nuclear ribonucleoprotein 70 kDa OS=Homo sapiens OX=9606 GN=SNRNP70 PE=1 SV=2	0.0406112	0.078301	24.3231	0.11007	n.s.	24.3175	24.3683	24.2835	24.3843	24.4052	24.4147
sp|P08648|ITA5_HUMAN	ITGA5	Integrin alpha-5 OS=Homo sapiens OX=9606 GN=ITGA5 PE=1 SV=2	0.00528771	-0.150816	19.8352	0.0301247	n.s.	19.7959	19.8307	19.879	19.703	19.6593	19.6908
sp|P08651|NFIC_HUMAN	NFIC	Nuclear factor 1 C-type OS=Homo sapiens OX=9606 GN=NFIC PE=1 SV=2	0.00052917	0.386693	18.2856	0.00839831	n.s.	18.3294	18.22	18.3074	18.6871	18.6938	18.636
sp|P08670|VIME_HUMAN	VIM	Vimentin OS=Homo sapiens OX=9606 GN=VIM PE=1 SV=4	0.016325	0.0793553	25.7035	0.0602423	n.s.	25.7175	25.6985	25.6944	25.7728	25.8188	25.7568
sp|P08754|GNAI3_HUMAN	GNAI3	Guanine nucleotide-binding protein G(i) subunit alpha OS=Homo sapiens OX=9606 GN=GNAI3 PE=1 SV=3	0.573839	-0.0262716	20.1868	0.699455	n.s.	20.2013	20.1113	20.2479	20.1414	20.191	20.1492
sp|P08758|ANXA5_HUMAN	ANXA5	Annexin A5 OS=Homo sapiens OX=9606 GN=ANXA5 PE=1 SV=2	0.0325266	-0.0641471	24.7251	0.0944464	n.s.	24.6906	24.7589	24.7258	24.6551	24.6614	24.6663
sp|P08865|RSSA_HUMAN	RPSA	40S ribosomal protein SA OS=Homo sapiens OX=9606 GN=RPSA PE=1 SV=4	0.365757	-0.0209406	24.0745	0.512837	n.s.	24.0597	24.0845	24.0794	24.0191	24.085	24.0567
sp|P08922|ROS1_HUMAN	ROS1	Proto-oncogene tyrosine-protein kinase ROS OS=Homo sapiens OX=9606 GN=ROS1 PE=1 SV=3	0.347243	0.054763	19.4433	0.494031	n.s.	19.4284	19.3681	19.5332	19.4876	19.533	19.4735
sp|P08962|CD63_HUMAN	CD63	CD63 antigen OS=Homo sapiens OX=9606 GN=CD63 PE=1 SV=2	0.67742	-0.0409258	19.9099	0.78086	n.s.	19.8515	19.829	20.0493	19.7563	19.9541	19.8966
sp|P09001|RM03_HUMAN	MRPL3	39S ribosomal protein L3, mitochondrial OS=Homo sapiens OX=9606 GN=MRPL3 PE=1 SV=1	0.254862	-0.0619353	22.5693	0.397373	n.s.	22.6105	22.4875	22.61	22.5442	22.5111	22.467
sp|P09012|SNRPA_HUMAN	SNRPA	U1 small nuclear ribonucleoprotein A OS=Homo sapiens OX=9606 GN=SNRPA PE=1 SV=3	0.477564	0.0639428	24.2741	0.616002	n.s.	24.381	24.2596	24.1816	24.2299	24.4261	24.358
sp|P09038|FGF2_HUMAN	FGF2	Fibroblast growth factor 2 OS=Homo sapiens OX=9606 GN=FGF2 PE=1 SV=3	0.105954	-0.214086	16.149	0.212984	n.s.	16.1825	15.9616	16.3028	15.967	15.9513	15.8863
sp|P09067|HXB5_HUMAN	HOXB5	Homeobox protein Hox-B5 OS=Homo sapiens OX=9606 GN=HOXB5 PE=1 SV=3	0.162687	6.22224	7.28054	0.288407	n.s.	0	11.0675	10.7741	13.4462	13.5838	13.4783
sp|P09104|ENOG_HUMAN	ENO2	Gamma-enolase OS=Homo sapiens OX=9606 GN=ENO2 PE=1 SV=3	0.0487745	-0.112284	20.5448	0.123858	n.s.	20.4878	20.6162	20.5303	20.438	20.4526	20.407
sp|P09105|HBAT_HUMAN	HBQ1	Hemoglobin subunit theta-1 OS=Homo sapiens OX=9606 GN=HBQ1 PE=1 SV=2	0.257264	0.178735	14.4552	0.400296	n.s.	14.5098	14.2267	14.629	14.7611	14.5829	14.5577
sp|P09110|THIK_HUMAN	ACAA1	3-ketoacyl-CoA thiolase, peroxisomal OS=Homo sapiens OX=9606 GN=ACAA1 PE=1 SV=2	0.847146	0.0105515	20.0463	0.900423	n.s.	20.0505	19.9772	20.1112	20.0423	20.121	20.0072
sp|P09132|SRP19_HUMAN	SRP19	Signal recognition particle 19 kDa protein OS=Homo sapiens OX=9606 GN=SRP19 PE=1 SV=3	0.0136879	0.123896	21.4787	0.0544171	n.s.	21.4893	21.4292	21.5177	21.6128	21.6197	21.5754
sp|P09211|GSTP1_HUMAN	GSTP1	Glutathione S-transferase P OS=Homo sapiens OX=9606 GN=GSTP1 PE=1 SV=2	0.0451684	0.122305	23.4029	0.118024	n.s.	23.4058	23.3335	23.4695	23.5147	23.5039	23.5571
sp|P09234|RU1C_HUMAN	SNRPC	U1 small nuclear ribonucleoprotein C OS=Homo sapiens OX=9606 GN=SNRPC PE=1 SV=1	0.0370467	0.194608	20.872	0.103649	n.s.	20.9081	20.8233	20.8847	20.9692	21.1698	21.0609
sp|P09382|LEG1_HUMAN	LGALS1	Galectin-1 OS=Homo sapiens OX=9606 GN=LGALS1 PE=1 SV=2	0.0197081	0.181672	19.8202	0.0686652	n.s.	19.8016	19.8386	19.8204	19.9895	20.0888	19.9272
sp|P09417|DHPR_HUMAN	QDPR	Dihydropteridine reductase OS=Homo sapiens OX=9606 GN=QDPR PE=1 SV=2	0.582834	-0.0249804	20.9423	0.707954	n.s.	20.9417	20.9303	20.9548	20.8413	20.9832	20.9273
sp|P09429|HMGB1_HUMAN	HMGB1	High mobility group protein B1 OS=Homo sapiens OX=9606 GN=HMGB1 PE=1 SV=3	0.133968	0.116578	23.1968	0.251473	n.s.	23.1588	23.2977	23.134	23.2426	23.3557	23.3419
sp|P09455|RET1_HUMAN	RBP1	Retinol-binding protein 1 OS=Homo sapiens OX=9606 GN=RBP1 PE=1 SV=2	0.000316451	0.612838	20.1531	0.00669993	up	20.1609	20.0702	20.2284	20.724	20.8146	20.7594
sp|P09471-2|GNAO_HUMAN	GNAO1	Isoform Alpha-2 of Guanine nucleotide-binding protein G(o) subunit alpha OS=Homo sapiens OX=9606 GN=GNAO1	4.52E-06	-1.02018	19.3442	0.00198711	down	19.3029	19.3681	19.3615	18.3598	18.3278	18.2844
sp|P09486|SPRC_HUMAN	SPARC	SPARC OS=Homo sapiens OX=9606 GN=SPARC PE=1 SV=1	0.549761	-0.113768	18.3148	0.678371	n.s.	18.5228	17.9709	18.4506	18.2133	18.2288	18.161
sp|P09493-4|TPM1_HUMAN	TPM1	Isoform 4 of Tropomyosin alpha-1 chain OS=Homo sapiens OX=9606 GN=TPM1	0.0747358	0.0750329	25.1794	0.166356	n.s.	25.1749	25.2307	25.1327	25.2282	25.2644	25.2707
sp|P09493-5|TPM1_HUMAN	TPM1	Isoform 5 of Tropomyosin alpha-1 chain OS=Homo sapiens OX=9606 GN=TPM1	0.00050051	-0.262013	17.8806	0.00829555	n.s.	17.8558	17.8569	17.929	17.6195	17.6316	17.6046
sp|P09493-7|TPM1_HUMAN	TPM1	Isoform 7 of Tropomyosin alpha-1 chain OS=Homo sapiens OX=9606 GN=TPM1	0.616636	-0.0270718	21.4178	0.735568	n.s.	21.4585	21.417	21.3779	21.3345	21.4779	21.3597
sp|P09496-2|CLCA_HUMAN	CLTA	Isoform Non-brain of Clathrin light chain A OS=Homo sapiens OX=9606 GN=CLTA	0.344968	-0.1147	23.379	0.492333	n.s.	23.1694	23.4899	23.4777	23.2476	23.3086	23.2367
sp|P09497-2|CLCB_HUMAN	CLTB	Isoform Non-brain of Clathrin light chain B OS=Homo sapiens OX=9606 GN=CLTB	0.873732	0.0160975	21.466	0.918953	n.s.	21.2807	21.5904	21.5269	21.4621	21.4987	21.4856
sp|P09525|ANXA4_HUMAN	ANXA4	Annexin A4 OS=Homo sapiens OX=9606 GN=ANXA4 PE=1 SV=4	0.00336171	0.127388	21.2761	0.0230646	n.s.	21.279	21.2407	21.3087	21.3974	21.3988	21.4144
sp|P09543|CN37_HUMAN	CNP	2',3'-cyclic-nucleotide 3'-phosphodiesterase OS=Homo sapiens OX=9606 GN=CNP PE=1 SV=2	0.000833179	-0.250162	24.2172	0.0105644	n.s.	24.2225	24.236	24.1929	23.9887	23.9179	23.9944
sp|P09601|HMOX1_HUMAN	HMOX1	Heme oxygenase 1 OS=Homo sapiens OX=9606 GN=HMOX1 PE=1 SV=1	0.00572533	0.34421	20.0442	0.0313619	n.s.	20.0838	19.9574	20.0914	20.3202	20.367	20.478
sp|P09622|DLDH_HUMAN	DLD	Dihydrolipoyl dehydrogenase, mitochondrial OS=Homo sapiens OX=9606 GN=DLD PE=1 SV=2	0.014745	0.340814	23.2651	0.0566885	n.s.	23.3778	23.1247	23.2928	23.5364	23.6612	23.6201
sp|P09651-2|ROA1_HUMAN	HNRNPA1	Isoform A1-A of Heterogeneous nuclear ribonucleoprotein A1 OS=Homo sapiens OX=9606 GN=HNRNPA1	0.686676	0.0216671	24.4317	0.787739	n.s.	24.4001	24.378	24.5171	24.4995	24.4478	24.4129
sp|P09661|RU2A_HUMAN	SNRPA1	U2 small nuclear ribonucleoprotein A' OS=Homo sapiens OX=9606 GN=SNRPA1 PE=1 SV=2	0.49863	-0.035225	22.0616	0.634544	n.s.	22.0658	22.1135	22.0054	22.0944	22.0104	21.9742
sp|P09668|CATH_HUMAN	CTSH	Pro-cathepsin H OS=Homo sapiens OX=9606 GN=CTSH PE=1 SV=4	0.19115	-0.137861	18.5471	0.323644	n.s.	18.6188	18.442	18.5805	18.319	18.5456	18.3631
sp|P09669|COX6C_HUMAN	COX6C	Cytochrome c oxidase subunit 6C OS=Homo sapiens OX=9606 GN=COX6C PE=1 SV=2	0.0862196	-0.0849925	21.0277	0.183398	n.s.	21.0337	21.0598	20.9897	20.8798	20.974	20.9744
sp|P09874|PARP1_HUMAN	PARP1	Poly [ADP-ribose] polymerase 1 OS=Homo sapiens OX=9606 GN=PARP1 PE=1 SV=4	0.000622707	-0.545868	26.4168	0.00908855	n.s.	26.4455	26.4671	26.3377	25.9442	25.8587	25.8099
sp|P09884|DPOLA_HUMAN	POLA1	DNA polymerase alpha catalytic subunit OS=Homo sapiens OX=9606 GN=POLA1 PE=1 SV=2	0.021372	0.150074	22.8999	0.0721702	n.s.	22.9264	22.8392	22.9342	23.0195	23.1044	23.026
sp|P09914|IFIT1_HUMAN	IFIT1	Interferon-induced protein with tetratricopeptide repeats 1 OS=Homo sapiens OX=9606 GN=IFIT1 PE=1 SV=2	0.922755	-0.00512572	17.6461	0.951389	n.s.	17.6412	17.6924	17.6049	17.7263	17.5949	17.6019
sp|P09936|UCHL1_HUMAN	UCHL1	Ubiquitin carboxyl-terminal hydrolase isozyme L1 OS=Homo sapiens OX=9606 GN=UCHL1 PE=1 SV=2	0.935181	-0.00752457	23.0569	0.958987	n.s.	23.0222	23.1704	22.9781	22.9855	22.984	23.1786
sp|P09958|FURIN_HUMAN	FURIN	Furin OS=Homo sapiens OX=9606 GN=FURIN PE=1 SV=2	0.145158	-0.103301	18.4391	0.266647	n.s.	18.4445	18.3427	18.5301	18.3141	18.3723	18.321
sp|P09960-2|LKHA4_HUMAN	LTA4H	Isoform 2 of Leukotriene A-4 hydrolase OS=Homo sapiens OX=9606 GN=LTA4H	0.630625	-0.0291267	17.1032	0.745864	n.s.	17.0826	17.1384	17.0888	17.1784	17.0399	17.004
sp|P09960|LKHA4_HUMAN	LTA4H	Leukotriene A-4 hydrolase OS=Homo sapiens OX=9606 GN=LTA4H PE=1 SV=2	0.0241535	0.0766649	24.5198	0.0781427	n.s.	24.4973	24.5174	24.5448	24.5862	24.574	24.6293
sp|P09972|ALDOC_HUMAN	ALDOC	Fructose-bisphosphate aldolase C OS=Homo sapiens OX=9606 GN=ALDOC PE=1 SV=2	0.00305858	-0.211589	26.0102	0.0217882	n.s.	25.9672	26.0387	26.0246	25.8122	25.7505	25.8331
sp|P0C024|NUDT7_HUMAN	NUDT7	Peroxisomal coenzyme A diphosphatase NUDT7 OS=Homo sapiens OX=9606 GN=NUDT7 PE=1 SV=1	0.617371	-0.134892	17.6241	0.736156	n.s.	17.9383	17.1565	17.7776	17.5471	17.5773	17.3432
sp|P0C0L5|CO4B_HUMAN	C4B	Complement C4-B OS=Homo sapiens OX=9606 GN=C4B PE=1 SV=2	0.0292663	-0.407312	17.5029	0.0882931	n.s.	17.6803	17.2948	17.5335	17.0464	17.0467	17.1935
sp|P0C0S5|H2AZ_HUMAN	H2AZ1	Histone H2A.Z OS=Homo sapiens OX=9606 GN=H2AZ1 PE=1 SV=2	0.665579	0.0258782	20.4229	0.771706	n.s.	20.4196	20.4939	20.3553	20.4165	20.5255	20.4045
sp|P0C0S8|H2A1_HUMAN	H2AC11	Histone H2A type 1 OS=Homo sapiens OX=9606 GN=H2AC11 PE=1 SV=2	0.126187	-0.149174	19.4808	0.241347	n.s.	19.4358	19.5711	19.4355	19.4483	19.314	19.2326
sp|P0C1Z6|TFPT_HUMAN	TFPT	TCF3 fusion partner OS=Homo sapiens OX=9606 GN=TFPT PE=1 SV=1	0.00613947	0.166504	18.0536	0.0326482	n.s.	18.0222	18.0261	18.1126	18.2394	18.2197	18.2013
sp|P0C2W1|FBSP1_HUMAN	FBXO45	F-box/SPRY domain-containing protein 1 OS=Homo sapiens OX=9606 GN=FBXO45 PE=1 SV=1	0.621037	0.0266032	16.6764	0.739075	n.s.	16.6391	16.6581	16.7319	16.6861	16.7807	16.6421
sp|P0C5J1|F86B2_HUMAN	FAM86B2	Putative protein N-methyltransferase FAM86B2 OS=Homo sapiens OX=9606 GN=FAM86B2 PE=1 SV=1	0.226938	-0.111111	16.7187	0.366413	n.s.	16.7738	16.6738	16.7087	16.7433	16.5824	16.4971
sp|P0C7P0|CISD3_HUMAN	CISD3	CDGSH iron-sulfur domain-containing protein 3, mitochondrial OS=Homo sapiens OX=9606 GN=CISD3 PE=1 SV=1	0.961321	0.00305399	18.9302	0.974758	n.s.	19.0095	18.8547	18.9264	19.0094	18.908	18.8824
sp|P0C7T5|ATX1L_HUMAN	ATXN1L	Ataxin-1-like OS=Homo sapiens OX=9606 GN=ATXN1L PE=1 SV=1	0.17821	-0.0690854	19.3233	0.307295	n.s.	19.3312	19.3193	19.3194	19.3289	19.2508	19.1829
sp|P0C7X2|ZN688_HUMAN	ZNF688	Zinc finger protein 688 OS=Homo sapiens OX=9606 GN=ZNF688 PE=2 SV=1	0.0604896	-0.13058	16.9511	0.143372	n.s.	16.9455	16.8989	17.0088	16.8952	16.8026	16.7636
sp|P0C869-6|PA24B_HUMAN	PLA2G4B	Isoform 5 of Cytosolic phospholipase A2 beta OS=Homo sapiens OX=9606 GN=PLA2G4B	0.231134	0.0871705	16.0468	0.371228	n.s.	16.1494	15.9638	16.0271	16.1108	16.0991	16.1919
sp|P0CAP2|GRL1A_HUMAN	POLR2M	DNA-directed RNA polymerase II subunit GRINL1A OS=Homo sapiens OX=9606 GN=POLR2M PE=1 SV=1	0.0520903	-0.107265	18.6143	0.12958	n.s.	18.6043	18.6096	18.6289	18.519	18.5669	18.4352
sp|P0CB38|PAB4L_HUMAN	PABPC4L	Polyadenylate-binding protein 4-like OS=Homo sapiens OX=9606 GN=PABPC4L PE=2 SV=1	0.0145625	0.0527244	19.8018	0.0563199	n.s.	19.7972	19.7885	19.8196	19.8614	19.865	19.837
sp|P0CG12|DERPC_HUMAN	DERPC	Decreased expression in renal and prostate cancer protein OS=Homo sapiens OX=9606 GN=DERPC PE=1 SV=1	0.234845	-0.0795057	18.5067	0.37538	n.s.	18.4535	18.4972	18.5694	18.473	18.4729	18.3356
sp|P0CG13|CTF8_HUMAN	CHTF8	Chromosome transmission fidelity protein 8 homolog OS=Homo sapiens OX=9606 GN=CHTF8 PE=1 SV=1	0.81268	-0.0147787	19.3188	0.877239	n.s.	19.2094	19.387	19.36	19.3096	19.2688	19.3337
sp|P0CG31|Z286B_HUMAN	ZNF286B	Putative zinc finger protein 286B OS=Homo sapiens OX=9606 GN=ZNF286B PE=5 SV=1	0.59985	0.0454137	15.6328	0.721214	n.s.	15.627	15.5609	15.7105	15.8123	15.6141	15.6082
sp|P0CG38|POTEI_HUMAN	POTEI	POTE ankyrin domain family member I OS=Homo sapiens OX=9606 GN=POTEI PE=3 SV=1	0.428959	-0.136419	22.5825	0.572448	n.s.	22.4282	22.8913	22.428	22.4707	22.4181	22.4495
sp|P0CG48|UBC_HUMAN	UBC	Polyubiquitin-C OS=Homo sapiens OX=9606 GN=UBC PE=1 SV=3	0.204895	-0.0726462	23.7061	0.339509	n.s.	23.6119	23.7603	23.746	23.6434	23.6403	23.6166
sp|P0CK96|S352B_HUMAN	SLC35E2B	Solute carrier family 35 member E2B OS=Homo sapiens OX=9606 GN=SLC35E2B PE=2 SV=1	0.273887	-0.134527	14.7164	0.418508	n.s.	14.6892	14.5658	14.8942	14.6579	14.5881	14.4995
sp|P0CW24|PNM6A_HUMAN	PNMA6A	Paraneoplastic antigen-like protein 6A OS=Homo sapiens OX=9606 GN=PNMA6A PE=1 SV=2	0.0145246	0.373222	17.6846	0.0562638	n.s.	17.6707	17.5398	17.8432	18.0797	18.0785	18.0151
sp|P0DI81-3|TPC2A_HUMAN	TRAPPC2	Isoform 3 of Trafficking protein particle complex subunit 2 OS=Homo sapiens OX=9606 GN=TRAPPC2	0.867708	0.013683	17.2825	0.91473	n.s.	17.2406	17.1772	17.4297	17.2695	17.3041	17.3149
sp|P0DI83|NARR_HUMAN	RAB34	Ras-related protein Rab-34, isoform NARR OS=Homo sapiens OX=9606 GN=RAB34 PE=1 SV=1	0.0698241	0.124229	16.1332	0.158642	n.s.	16.108	16.0731	16.2186	16.2475	16.3051	16.2197
sp|P0DJ07|PT100_HUMAN	PET100	Protein PET100 homolog, mitochondrial OS=Homo sapiens OX=9606 GN=PET100 PE=1 SV=1	0.0676314	-0.102645	18.2956	0.155249	n.s.	18.3369	18.2685	18.2813	18.2405	18.2149	18.1235
sp|P0DMB2|CH088_HUMAN	C8orf88	Uncharacterized protein C8orf88 OS=Homo sapiens OX=9606 GN=C8orf88 PE=4 SV=1	0.0358458	-0.109063	18.3971	0.101159	n.s.	18.3538	18.4405	18.3972	18.2575	18.3366	18.2701
sp|P0DMV8|HS71A_HUMAN	HSPA1A	Heat shock 70 kDa protein 1A OS=Homo sapiens OX=9606 GN=HSPA1A PE=1 SV=1	0.00189809	0.173935	25.67	0.0163073	n.s.	25.647	25.7093	25.6537	25.8521	25.8176	25.8621
sp|P0DN76|U2AF5_HUMAN	U2AF1L5	Splicing factor U2AF 35 kDa subunit-like protein OS=Homo sapiens OX=9606 GN=U2AF1L5 PE=1 SV=1	0.713512	-0.0618687	14.2685	0.806233	n.s.	14.2246	14.1337	14.447	14.3977	14.2542	13.9678
sp|P0DP24|CALM2_HUMAN	CALM2	Calmodulin-2 OS=Homo sapiens OX=9606 GN=CALM2 PE=1 SV=1	0.210176	-0.17687	19.5965	0.345948	n.s.	19.4388	19.5289	19.8218	19.4275	19.461	19.3703
sp|P0DPB5|RPC22_HUMAN	POLR1D	Protein POLR1D, isoform 2 OS=Homo sapiens OX=9606 GN=POLR1D PE=1 SV=1	0.000891623	0.0755626	21.0617	0.0109569	n.s.	21.0628	21.0544	21.0681	21.1435	21.1461	21.1223
sp|P0DPB6|RPAC2_HUMAN	POLR1D	DNA-directed RNA polymerases I and III subunit RPAC2 OS=Homo sapiens OX=9606 GN=POLR1D PE=1 SV=1	0.041048	0.139794	20.4518	0.110759	n.s.	20.3648	20.4743	20.5163	20.617	20.585	20.5728
sp|P0DPD8|EFCE2_HUMAN	EEF1AKMT4-ECE2	EEF1AKMT4-ECE2 readthrough transcript protein OS=Homo sapiens OX=9606 GN=EEF1AKMT4-ECE2 PE=1 SV=1	0.00207134	0.2318	18.0179	0.0172627	n.s.	17.9981	18.0625	17.9931	18.2391	18.2149	18.2951
sp|P0DPI2|GAL3A_HUMAN	GATD3A	Glutamine amidotransferase-like class 1 domain-containing protein 3A, mitochondrial OS=Homo sapiens OX=9606 GN=GATD3A PE=1 SV=1	0.773715	0.0197497	22.2556	0.849174	n.s.	22.2657	22.1476	22.3535	22.3043	22.2935	22.2282
sp|P10070|GLI2_HUMAN	GLI2	Zinc finger protein GLI2 OS=Homo sapiens OX=9606 GN=GLI2 PE=1 SV=4	0.0123657	-0.338175	17.8668	0.0509246	n.s.	17.8008	17.8163	17.9834	17.6238	17.5166	17.4455
sp|P10071|GLI3_HUMAN	GLI3	Transcriptional activator GLI3 OS=Homo sapiens OX=9606 GN=GLI3 PE=1 SV=6	0.0656334	-0.162452	17.7316	0.151741	n.s.	17.7153	17.6655	17.8139	17.5717	17.6503	17.4854
sp|P10092|CALCB_HUMAN	CALCB	Calcitonin gene-related peptide 2 OS=Homo sapiens OX=9606 GN=CALCB PE=1 SV=1	0.00651238	-0.377086	17.2454	0.033802	n.s.	17.2361	17.1417	17.3584	16.9038	16.7956	16.9055
sp|P10109|ADX_HUMAN	FDX1	Adrenodoxin, mitochondrial OS=Homo sapiens OX=9606 GN=FDX1 PE=1 SV=1	0.600873	0.0492751	21.377	0.722158	n.s.	21.4871	21.2341	21.4097	21.358	21.5088	21.4119
sp|P10114|RAP2A_HUMAN	RAP2A	Ras-related protein Rap-2a OS=Homo sapiens OX=9606 GN=RAP2A PE=1 SV=1	0.202026	-0.0611769	18.9085	0.336119	n.s.	18.832	18.9285	18.9649	18.848	18.8576	18.8364
sp|P10155|RO60_HUMAN	RO60	60 kDa SS-A/Ro ribonucleoprotein OS=Homo sapiens OX=9606 GN=RO60 PE=1 SV=2	0.0500318	-0.0950785	23.4675	0.125882	n.s.	23.4445	23.534	23.424	23.3819	23.3737	23.3617
sp|P10176|COX8A_HUMAN	COX8A	Cytochrome c oxidase subunit 8A, mitochondrial OS=Homo sapiens OX=9606 GN=COX8A PE=1 SV=2	0.149211	-0.288944	17.8516	0.271628	n.s.	17.926	17.7487	17.8802	17.3	17.8304	17.5576
sp|P10244|MYBB_HUMAN	MYBL2	Myb-related protein B OS=Homo sapiens OX=9606 GN=MYBL2 PE=1 SV=1	0.00264331	-0.202178	21.4617	0.0197738	n.s.	21.4457	21.4245	21.5148	21.2833	21.2581	21.2371
sp|P10253|LYAG_HUMAN	GAA	Lysosomal alpha-glucosidase OS=Homo sapiens OX=9606 GN=GAA PE=1 SV=4	0.0416689	0.105941	21.1896	0.111785	n.s.	21.1302	21.192	21.2466	21.2796	21.2872	21.3198
sp|P10301|RRAS_HUMAN	RRAS	Ras-related protein R-Ras OS=Homo sapiens OX=9606 GN=RRAS PE=1 SV=1	0.0325011	-0.0700898	21.0532	0.0944464	n.s.	21.0801	21.0364	21.0432	20.9706	20.9619	21.0169
sp|P10321|HLAC_HUMAN	HLA-C	HLA class I histocompatibility antigen, C alpha chain OS=Homo sapiens OX=9606 GN=HLA-C PE=1 SV=3	0.112446	0.107211	20.4251	0.2224	n.s.	20.4272	20.3398	20.5083	20.5704	20.4993	20.5272
sp|P10398|ARAF_HUMAN	ARAF	Serine/threonine-protein kinase A-Raf OS=Homo sapiens OX=9606 GN=ARAF PE=1 SV=2	0.070609	-0.111336	20.3915	0.159692	n.s.	20.3607	20.3956	20.4182	20.3584	20.2691	20.2131
sp|P10412|H14_HUMAN	H1-4	Histone H1.4 OS=Homo sapiens OX=9606 GN=H1-4 PE=1 SV=2	0.364066	0.0744295	23.644	0.510859	n.s.	23.6281	23.7423	23.5615	23.8185	23.6651	23.6717
sp|P10515|ODP2_HUMAN	DLAT	Dihydrolipoyllysine-residue acetyltransferase component of pyruvate dehydrogenase complex, mitochondrial OS=Homo sapiens OX=9606 GN=DLAT PE=1 SV=3	0.103732	-0.0759359	23.7762	0.209816	n.s.	23.805	23.7123	23.8113	23.7143	23.6666	23.7197
sp|P10586|PTPRF_HUMAN	PTPRF	Receptor-type tyrosine-protein phosphatase F OS=Homo sapiens OX=9606 GN=PTPRF PE=1 SV=2	0.00391391	0.12392	22.6198	0.0251996	n.s.	22.6107	22.6053	22.6434	22.7562	22.7648	22.7102
sp|P10589|COT1_HUMAN	NR2F1	COUP transcription factor 1 OS=Homo sapiens OX=9606 GN=NR2F1 PE=1 SV=1	0.153305	-0.107842	19.8078	0.276631	n.s.	19.8335	19.695	19.8948	19.6987	19.7288	19.6724
sp|P10599|THIO_HUMAN	TXN	Thioredoxin OS=Homo sapiens OX=9606 GN=TXN PE=1 SV=3	0.234268	0.08356	23.3599	0.374982	n.s.	23.3745	23.2536	23.4516	23.4617	23.4564	23.4123
sp|P10606|COX5B_HUMAN	COX5B	Cytochrome c oxidase subunit 5B, mitochondrial OS=Homo sapiens OX=9606 GN=COX5B PE=1 SV=2	0.00450804	-0.233099	19.0477	0.0274953	n.s.	19.0464	19.0691	19.0276	18.83	18.8725	18.7413
sp|P10619|PPGB_HUMAN	CTSA	Lysosomal protective protein OS=Homo sapiens OX=9606 GN=CTSA PE=1 SV=2	0.0226448	-0.415642	22.1304	0.0751032	n.s.	22.2717	21.9068	22.2128	21.7088	21.7561	21.6796
sp|P10620|MGST1_HUMAN	MGST1	Microsomal glutathione S-transferase 1 OS=Homo sapiens OX=9606 GN=MGST1 PE=1 SV=1	0.0258745	0.425572	18.454	0.0815619	n.s.	18.4076	18.2765	18.6781	18.8135	18.8976	18.9278
sp|P10636|TAU_HUMAN	MAPT	Microtubule-associated protein tau OS=Homo sapiens OX=9606 GN=MAPT PE=1 SV=5	0.173249	0.0524329	20.104	0.301176	n.s.	20.092	20.059	20.1611	20.1539	20.1748	20.1406
sp|P10644|KAP0_HUMAN	PRKAR1A	cAMP-dependent protein kinase type I-alpha regulatory subunit OS=Homo sapiens OX=9606 GN=PRKAR1A PE=1 SV=1	0.0109049	-0.121485	22.0936	0.0467844	n.s.	22.1293	22.0472	22.1043	21.9518	21.993	21.9716
sp|P10746|HEM4_HUMAN	UROS	Uroporphyrinogen-III synthase OS=Homo sapiens OX=9606 GN=UROS PE=1 SV=1	0.00610319	-0.277971	20.0691	0.0325694	n.s.	20.0277	20.0212	20.1583	19.835	19.7981	19.7402
sp|P10768|ESTD_HUMAN	ESD	S-formylglutathione hydrolase OS=Homo sapiens OX=9606 GN=ESD PE=1 SV=2	0.0473343	0.14048	22.3863	0.121595	n.s.	22.405	22.3076	22.4464	22.4728	22.5649	22.5427
sp|P10809|CH60_HUMAN	HSPD1	60 kDa heat shock protein, mitochondrial OS=Homo sapiens OX=9606 GN=HSPD1 PE=1 SV=2	0.893496	-0.0119964	25.9788	0.931454	n.s.	26.0903	25.8229	26.0231	25.9337	26.016	25.9506
sp|P10909-2|CLUS_HUMAN	CLU	Isoform 2 of Clusterin OS=Homo sapiens OX=9606 GN=CLU	0.99554	0.00067454	14.8486	0.996854	n.s.	14.9406	14.7	14.9052	14.799	15.0153	14.7335
sp|P11021|BIP_HUMAN	HSPA5	Endoplasmic reticulum chaperone BiP OS=Homo sapiens OX=9606 GN=HSPA5 PE=1 SV=2	0.786756	-0.0172552	26.1634	0.859447	n.s.	26.225	26.05	26.2154	26.1449	26.1784	26.1153
sp|P11047|LAMC1_HUMAN	LAMC1	Laminin subunit gamma-1 OS=Homo sapiens OX=9606 GN=LAMC1 PE=1 SV=3	0.0159715	-0.220099	22.3371	0.0595363	n.s.	22.3467	22.2383	22.4262	22.1248	22.1224	22.1037
sp|P11117|PPAL_HUMAN	ACP2	Lysosomal acid phosphatase OS=Homo sapiens OX=9606 GN=ACP2 PE=1 SV=3	0.419884	0.0898585	20.8301	0.564997	n.s.	20.9082	20.6339	20.9481	20.9498	20.8942	20.9158
sp|P11137|MTAP2_HUMAN	MAP2	Microtubule-associated protein 2 OS=Homo sapiens OX=9606 GN=MAP2 PE=1 SV=4	0.0931011	-0.0827327	16.7105	0.194224	n.s.	16.6757	16.6739	16.7818	16.6334	16.6453	16.6044
sp|P11142|HSP7C_HUMAN	HSPA8	Heat shock cognate 71 kDa protein OS=Homo sapiens OX=9606 GN=HSPA8 PE=1 SV=1	0.0539178	0.07774	27.2141	0.132846	n.s.	27.2542	27.1944	27.1939	27.2688	27.3331	27.2737
sp|P11166|GTR1_HUMAN	SLC2A1	Solute carrier family 2, facilitated glucose transporter member 1 OS=Homo sapiens OX=9606 GN=SLC2A1 PE=1 SV=2	0.00807546	0.290983	20.3728	0.0388142	n.s.	20.31	20.4294	20.3791	20.5675	20.7051	20.719
sp|P11169|GTR3_HUMAN	SLC2A3	Solute carrier family 2, facilitated glucose transporter member 3 OS=Homo sapiens OX=9606 GN=SLC2A3 PE=1 SV=1	0.723311	0.0370039	17.162	0.812866	n.s.	17.0693	17.063	17.3536	17.2223	17.2095	17.1651
sp|P11171|41_HUMAN	EPB41	Protein 4.1 OS=Homo sapiens OX=9606 GN=EPB41 PE=1 SV=4	0.220703	-0.0478855	24.4064	0.358786	n.s.	24.3817	24.471	24.3663	24.3631	24.3483	24.364
sp|P11172|UMPS_HUMAN	UMPS	Uridine 5'-monophosphate synthase OS=Homo sapiens OX=9606 GN=UMPS PE=1 SV=1	0.768154	0.0375289	23.6281	0.845313	n.s.	23.5959	23.714	23.5743	23.6681	23.4726	23.8562
sp|P11177|ODPB_HUMAN	PDHB	Pyruvate dehydrogenase E1 component subunit beta, mitochondrial OS=Homo sapiens OX=9606 GN=PDHB PE=1 SV=3	0.0210631	-0.17327	23.5311	0.0716317	n.s.	23.6058	23.4465	23.5411	23.3571	23.3727	23.3437
sp|P11182|ODB2_HUMAN	DBT	Lipoamide acyltransferase component of branched-chain alpha-keto acid dehydrogenase complex, mitochondrial OS=Homo sapiens OX=9606 GN=DBT PE=1 SV=3	0.200606	-0.0753212	20.9173	0.33443	n.s.	20.9584	20.844	20.9495	20.8056	20.9073	20.813
sp|P11216|PYGB_HUMAN	PYGB	Glycogen phosphorylase, brain form OS=Homo sapiens OX=9606 GN=PYGB PE=1 SV=5	0.14396	0.0389967	24.105	0.265091	n.s.	24.0953	24.1112	24.1085	24.1087	24.1812	24.1421
sp|P11217|PYGM_HUMAN	PYGM	Glycogen phosphorylase, muscle form OS=Homo sapiens OX=9606 GN=PYGM PE=1 SV=6	0.675295	0.0417631	14.9527	0.779393	n.s.	14.9222	15.0776	14.8584	14.945	15.1249	14.9135
sp|P11233|RALA_HUMAN	RALA	Ras-related protein Ral-A OS=Homo sapiens OX=9606 GN=RALA PE=1 SV=1	0.561838	-0.0820944	19.6971	0.688607	n.s.	19.5761	19.956	19.5591	19.5966	19.6179	19.6305
sp|P11234-2|RALB_HUMAN	RALB	Isoform 2 of Ras-related protein Ral-B OS=Homo sapiens OX=9606 GN=RALB	0.00999378	-0.187626	21.306	0.0441667	n.s.	21.2673	21.3382	21.3125	21.1885	21.0811	21.0856
sp|P11274|BCR_HUMAN	BCR	Breakpoint cluster region protein OS=Homo sapiens OX=9606 GN=BCR PE=1 SV=2	0.00280342	-0.125524	21.8355	0.0206158	n.s.	21.818	21.8512	21.8373	21.7112	21.7381	21.6808
sp|P11277-2|SPTB1_HUMAN	SPTB	Isoform 2 of Spectrin beta chain, erythrocytic OS=Homo sapiens OX=9606 GN=SPTB	0.698671	-0.00908269	19.3354	0.796282	n.s.	19.3122	19.3555	19.3386	19.3619	19.3097	19.3074
sp|P11279|LAMP1_HUMAN	LAMP1	Lysosome-associated membrane glycoprotein 1 OS=Homo sapiens OX=9606 GN=LAMP1 PE=1 SV=3	0.485735	-0.0451753	21.3664	0.62266	n.s.	21.336	21.2986	21.4644	21.3229	21.267	21.3736
sp|P11310-2|ACADM_HUMAN	ACADM	Isoform 2 of Medium-chain specific acyl-CoA dehydrogenase, mitochondrial OS=Homo sapiens OX=9606 GN=ACADM	0.0493304	-0.164478	23.0718	0.124686	n.s.	23.1243	22.9667	23.1243	22.898	22.9576	22.8662
sp|P11362-21|FGFR1_HUMAN	FGFR1	Isoform 21 of Fibroblast growth factor receptor 1 OS=Homo sapiens OX=9606 GN=FGFR1	0.88657	-0.0111141	18.4882	0.926772	n.s.	18.5448	18.3583	18.5616	18.5286	18.4878	18.415
sp|P11387|TOP1_HUMAN	TOP1	DNA topoisomerase 1 OS=Homo sapiens OX=9606 GN=TOP1 PE=1 SV=2	0.439224	0.049693	23.7019	0.581967	n.s.	23.7544	23.6904	23.6607	23.853	23.7074	23.6942
sp|P11388-4|TOP2A_HUMAN	TOP2A	Isoform 4 of DNA topoisomerase 2-alpha OS=Homo sapiens OX=9606 GN=TOP2A	0.0149458	0.307633	21.6322	0.057195	n.s.	21.6781	21.5131	21.7056	21.8946	21.8949	22.0301
sp|P11413-2|G6PD_HUMAN	G6PD	Isoform Long of Glucose-6-phosphate 1-dehydrogenase OS=Homo sapiens OX=9606 GN=G6PD	2.36E-05	0.472028	23.9903	0.0031273	n.s.	23.9739	23.9735	24.0237	24.4439	24.4559	24.4873
sp|P11441|UBL4A_HUMAN	UBL4A	Ubiquitin-like protein 4A OS=Homo sapiens OX=9606 GN=UBL4A PE=1 SV=1	0.00122156	0.36651	21.0849	0.0128445	n.s.	21.0461	21.1714	21.037	21.4352	21.4736	21.4453
sp|P11474|ERR1_HUMAN	ESRRA	Steroid hormone receptor ERR1 OS=Homo sapiens OX=9606 GN=ESRRA PE=1 SV=3	0.456654	0.0553808	18.256	0.597358	n.s.	18.2693	18.1376	18.3611	18.3364	18.2767	18.3209
sp|P11498|PYC_HUMAN	PC	Pyruvate carboxylase, mitochondrial OS=Homo sapiens OX=9606 GN=PC PE=1 SV=2	0.00783639	-0.137553	22.7643	0.03809	n.s.	22.8033	22.7217	22.7679	22.6177	22.6557	22.6069
sp|P11532|DMD_HUMAN	DMD	Dystrophin OS=Homo sapiens OX=9606 GN=DMD PE=1 SV=3	0.586744	-0.0213749	20.9393	0.710902	n.s.	20.9471	20.8871	20.9836	20.9435	20.9377	20.8724
sp|P11586|C1TC_HUMAN	MTHFD1	C-1-tetrahydrofolate synthase, cytoplasmic OS=Homo sapiens OX=9606 GN=MTHFD1 PE=1 SV=3	0.00347339	-0.0785601	25.2171	0.0235106	n.s.	25.1973	25.228	25.226	25.1419	25.1503	25.1234
sp|P11717|MPRI_HUMAN	IGF2R	Cation-independent mannose-6-phosphate receptor OS=Homo sapiens OX=9606 GN=IGF2R PE=1 SV=3	1.01E-05	0.374267	24.4135	0.00251036	n.s.	24.4259	24.3874	24.4273	24.7902	24.7921	24.781
sp|P11766|ADHX_HUMAN	ADH5	Alcohol dehydrogenase class-3 OS=Homo sapiens OX=9606 GN=ADH5 PE=1 SV=4	0.793139	-0.00932426	23.1298	0.863621	n.s.	23.1214	23.1519	23.116	23.0609	23.167	23.1335
sp|P11802|CDK4_HUMAN	CDK4	Cyclin-dependent kinase 4 OS=Homo sapiens OX=9606 GN=CDK4 PE=1 SV=2	0.0129224	-0.186954	22.5685	0.0523906	n.s.	22.4928	22.6388	22.574	22.3911	22.3589	22.3948
sp|P11831|SRF_HUMAN	SRF	Serum response factor OS=Homo sapiens OX=9606 GN=SRF PE=1 SV=1	0.000414831	0.351962	18.8054	0.00766049	n.s.	18.7782	18.7698	18.8682	19.1737	19.1521	19.1463
sp|P11908-2|PRPS2_HUMAN	PRPS2	Isoform 2 of Ribose-phosphate pyrophosphokinase 2 OS=Homo sapiens OX=9606 GN=PRPS2	0.0384303	0.0662002	22.1808	0.106311	n.s.	22.1549	22.2033	22.1841	22.2223	22.24	22.2786
sp|P11926|DCOR_HUMAN	ODC1	Ornithine decarboxylase OS=Homo sapiens OX=9606 GN=ODC1 PE=1 SV=2	0.0720078	0.298633	17.6878	0.162066	n.s.	17.7155	17.4758	17.8721	18.0488	18.0058	17.9047
sp|P11940|PABP1_HUMAN	PABPC1	Polyadenylate-binding protein 1 OS=Homo sapiens OX=9606 GN=PABPC1 PE=1 SV=2	0.602417	0.0353709	25.1207	0.723631	n.s.	25.136	25.1969	25.0293	25.0855	25.2201	25.1626
sp|P12004|PCNA_HUMAN	PCNA	Proliferating cell nuclear antigen OS=Homo sapiens OX=9606 GN=PCNA PE=1 SV=1	0.00291067	0.228429	24.7586	0.0210612	n.s.	24.7942	24.715	24.7665	24.934	25.0144	25.0126
sp|P12036|NFH_HUMAN	NEFH	Neurofilament heavy polypeptide OS=Homo sapiens OX=9606 GN=NEFH PE=1 SV=4	0.105164	0.0976267	20.1947	0.211864	n.s.	20.2571	20.1546	20.1726	20.2471	20.3601	20.2698
sp|P12074|CX6A1_HUMAN	COX6A1	Cytochrome c oxidase subunit 6A1, mitochondrial OS=Homo sapiens OX=9606 GN=COX6A1 PE=1 SV=4	0.0260698	-0.18813	20.0755	0.0819147	n.s.	20.1796	19.9954	20.0514	19.8887	19.8888	19.8845
sp|P12081|SYHC_HUMAN	HARS	Histidine--tRNA ligase, cytoplasmic OS=Homo sapiens OX=9606 GN=HARS PE=1 SV=2	0.847728	0.0112058	24.3102	0.90055	n.s.	24.3744	24.2044	24.3519	24.3329	24.3347	24.2967
sp|P12109|CO6A1_HUMAN	COL6A1	Collagen alpha-1(VI) chain OS=Homo sapiens OX=9606 GN=COL6A1 PE=1 SV=3	0.277106	0.0709804	21.5174	0.421817	n.s.	21.4311	21.5885	21.5328	21.6531	21.564	21.5481
sp|P12110|CO6A2_HUMAN	COL6A2	Collagen alpha-2(VI) chain OS=Homo sapiens OX=9606 GN=COL6A2 PE=1 SV=4	0.648488	0.0358911	19.4475	0.758765	n.s.	19.4926	19.3186	19.5311	19.4947	19.5328	19.4225
sp|P12235|ADT1_HUMAN	SLC25A4	ADP/ATP translocase 1 OS=Homo sapiens OX=9606 GN=SLC25A4 PE=1 SV=4	0.635926	0.0285591	20.0901	0.750223	n.s.	20.1412	20.0026	20.1265	20.0498	20.1552	20.151
sp|P12236|ADT3_HUMAN	SLC25A6	ADP/ATP translocase 3 OS=Homo sapiens OX=9606 GN=SLC25A6 PE=1 SV=4	0.865129	-0.0283944	24.9202	0.912752	n.s.	24.9266	24.8442	24.9897	24.8908	24.6306	25.1539
sp|P12259|FA5_HUMAN	F5	Coagulation factor V OS=Homo sapiens OX=9606 GN=F5 PE=1 SV=4	0.486866	-0.0666263	15.265	0.623583	n.s.	15.3272	15.1907	15.2771	15.187	15.3378	15.0703
sp|P12268|IMDH2_HUMAN	IMPDH2	Inosine-5'-monophosphate dehydrogenase 2 OS=Homo sapiens OX=9606 GN=IMPDH2 PE=1 SV=2	0.0137574	0.108098	24.0699	0.0545545	n.s.	24.087	24.0594	24.0633	24.1305	24.1927	24.2107
sp|P12270|TPR_HUMAN	TPR	Nucleoprotein TPR OS=Homo sapiens OX=9606 GN=TPR PE=1 SV=3	0.0238004	0.0712919	26.1249	0.077496	n.s.	26.1532	26.1349	26.0865	26.1942	26.2013	26.1928
sp|P12273|PIP_HUMAN	PIP	Prolactin-inducible protein OS=Homo sapiens OX=9606 GN=PIP PE=1 SV=1	0.43717	0.339721	13.0812	0.579667	n.s.	12.8233	13.0085	13.4118	14.1208	12.9827	13.1593
sp|P12277|KCRB_HUMAN	CKB	Creatine kinase B-type OS=Homo sapiens OX=9606 GN=CKB PE=1 SV=1	0.0334103	-0.104572	24.9872	0.0962316	n.s.	24.9499	25.032	24.9798	24.8441	24.882	24.9218
sp|P12429|ANXA3_HUMAN	ANXA3	Annexin A3 OS=Homo sapiens OX=9606 GN=ANXA3 PE=1 SV=3	0.0376026	-0.10693	21.5357	0.104561	n.s.	21.558	21.5049	21.5442	21.4608	21.4589	21.3666
sp|P12532|KCRU_HUMAN	CKMT1A	Creatine kinase U-type, mitochondrial OS=Homo sapiens OX=9606 GN=CKMT1A PE=1 SV=1	0.00468659	-0.126798	21.8475	0.0280702	n.s.	21.8636	21.8082	21.8709	21.7006	21.7333	21.7283
sp|P12694|ODBA_HUMAN	BCKDHA	2-oxoisovalerate dehydrogenase subunit alpha, mitochondrial OS=Homo sapiens OX=9606 GN=BCKDHA PE=1 SV=2	0.529138	0.0346353	22.6262	0.660534	n.s.	22.6622	22.5303	22.6862	22.6756	22.6733	22.6338
sp|P12755|SKI_HUMAN	SKI	Ski oncogene OS=Homo sapiens OX=9606 GN=SKI PE=1 SV=1	0.0777649	-0.164815	17.453	0.170843	n.s.	17.365	17.4421	17.5519	17.2658	17.3732	17.2256
sp|P12757|SKIL_HUMAN	SKIL	Ski-like protein OS=Homo sapiens OX=9606 GN=SKIL PE=1 SV=2	0.193545	-0.0495888	16.5593	0.326481	n.s.	16.5108	16.6042	16.563	16.5236	16.4765	16.5292
sp|P12814-3|ACTN1_HUMAN	ACTN1	Isoform 3 of Alpha-actinin-1 OS=Homo sapiens OX=9606 GN=ACTN1	0.152145	-0.0980972	24.8051	0.275592	n.s.	24.7692	24.9074	24.7388	24.6709	24.7391	24.711
sp|P12830|CADH1_HUMAN	CDH1	Cadherin-1 OS=Homo sapiens OX=9606 GN=CDH1 PE=1 SV=3	0.00733237	-0.237619	18.5261	0.0364178	n.s.	18.4731	18.5137	18.5914	18.3453	18.2856	18.2344
sp|P12931-2|SRC_HUMAN	SRC	Isoform 2 of Proto-oncogene tyrosine-protein kinase Src OS=Homo sapiens OX=9606 GN=SRC	0.009266	0.144708	19.9545	0.0421631	n.s.	19.908	20.0063	19.9492	20.1061	20.1149	20.0766
sp|P12955|PEPD_HUMAN	PEPD	Xaa-Pro dipeptidase OS=Homo sapiens OX=9606 GN=PEPD PE=1 SV=3	0.0489921	0.0734457	22.1988	0.124172	n.s.	22.1756	22.1809	22.2397	22.2482	22.3035	22.265
sp|P12956|XRCC6_HUMAN	XRCC6	X-ray repair cross-complementing protein 6 OS=Homo sapiens OX=9606 GN=XRCC6 PE=1 SV=2	0.532658	0.0111848	25.2658	0.663297	n.s.	25.2787	25.2633	25.2553	25.2649	25.3066	25.2594
sp|P13010|XRCC5_HUMAN	XRCC5	X-ray repair cross-complementing protein 5 OS=Homo sapiens OX=9606 GN=XRCC5 PE=1 SV=3	0.64489	-0.00843608	25.8458	0.7559	n.s.	25.8339	25.8316	25.8719	25.858	25.8325	25.8215
sp|P13051|UNG_HUMAN	UNG	Uracil-DNA glycosylase OS=Homo sapiens OX=9606 GN=UNG PE=1 SV=2	0.48915	0.0739561	20.1153	0.625689	n.s.	20.1453	19.9375	20.263	20.1557	20.2247	20.1873
sp|P13056|NR2C1_HUMAN	NR2C1	Nuclear receptor subfamily 2 group C member 1 OS=Homo sapiens OX=9606 GN=NR2C1 PE=1 SV=2	0.969999	-0.000377663	18.6744	0.980881	n.s.	18.6913	18.6596	18.6722	18.6751	18.6768	18.6701
sp|P13073|COX41_HUMAN	COX4I1	Cytochrome c oxidase subunit 4 isoform 1, mitochondrial OS=Homo sapiens OX=9606 GN=COX4I1 PE=1 SV=1	0.500998	-0.274671	21.8268	0.636224	n.s.	21.6171	22.5466	21.3166	21.5725	21.4865	21.5975
sp|P13196|HEM1_HUMAN	ALAS1	5-aminolevulinate synthase, nonspecific, mitochondrial OS=Homo sapiens OX=9606 GN=ALAS1 PE=1 SV=2	0.054018	-0.134999	20.9184	0.133057	n.s.	20.9899	20.8244	20.9409	20.7938	20.7919	20.7646
sp|P13224-2|GP1BB_HUMAN	GP1BB	Isoform 2 of Platelet glycoprotein Ib beta chain OS=Homo sapiens OX=9606 GN=GP1BB	4.06E-05	-0.989156	18.9919	0.00345477	down	18.9932	18.9289	19.0535	18.0665	17.9429	17.9987
sp|P13284|GILT_HUMAN	IFI30	Gamma-interferon-inducible lysosomal thiol reductase OS=Homo sapiens OX=9606 GN=IFI30 PE=1 SV=3	0.0369557	0.266203	17.2845	0.103458	n.s.	17.1505	17.3554	17.3477	17.5593	17.4522	17.6407
sp|P13378|HXD8_HUMAN	HOXD8	Homeobox protein Hox-D8 OS=Homo sapiens OX=9606 GN=HOXD8 PE=2 SV=2	0.141075	0.0374202	18.0548	0.26094	n.s.	18.0419	18.031	18.0916	18.1059	18.0939	18.077
sp|P13473-2|LAMP2_HUMAN	LAMP2	Isoform LAMP-2B of Lysosome-associated membrane glycoprotein 2 OS=Homo sapiens OX=9606 GN=LAMP2	0.521758	0.0226189	22.0425	0.654238	n.s.	22.0532	21.9863	22.0882	22.0411	22.0747	22.0797
sp|P13489|RINI_HUMAN	RNH1	Ribonuclease inhibitor OS=Homo sapiens OX=9606 GN=RNH1 PE=1 SV=2	0.333082	-0.0330009	22.6744	0.48156	n.s.	22.6607	22.71	22.6524	22.6373	22.6848	22.6019
sp|P13498|CY24A_HUMAN	CYBA	Cytochrome b-245 light chain OS=Homo sapiens OX=9606 GN=CYBA PE=1 SV=3	0.435517	-0.0300217	18.6475	0.577897	n.s.	18.6174	18.6859	18.6393	18.5711	18.6684	18.613
sp|P13591|NCAM1_HUMAN	NCAM1	Neural cell adhesion molecule 1 OS=Homo sapiens OX=9606 GN=NCAM1 PE=1 SV=3	0.000222228	-0.580248	21.0155	0.00578631	n.s.	21.0423	21.074	20.9302	20.4564	20.44	20.4093
sp|P13612|ITA4_HUMAN	ITGA4	Integrin alpha-4 OS=Homo sapiens OX=9606 GN=ITGA4 PE=1 SV=3	0.00012987	-0.836295	18.4863	0.00476748	down	18.5332	18.4219	18.5038	17.7393	17.63	17.5807
sp|P13631|RARG_HUMAN	RARG	Retinoic acid receptor gamma OS=Homo sapiens OX=9606 GN=RARG PE=1 SV=1	0.519702	-0.0400104	16.3694	0.652715	n.s.	16.3803	16.3927	16.3352	16.4152	16.3433	16.2297
sp|P13637-3|AT1A3_HUMAN	ATP1A3	Isoform 3 of Sodium/potassium-transporting ATPase subunit alpha-3 OS=Homo sapiens OX=9606 GN=ATP1A3	0.00824859	-0.13932	22.5116	0.0392541	n.s.	22.4989	22.4721	22.5638	22.3546	22.379	22.3832
sp|P13639|EF2_HUMAN	EEF2	Elongation factor 2 OS=Homo sapiens OX=9606 GN=EEF2 PE=1 SV=4	0.0185339	0.0758158	26.9919	0.0657902	n.s.	26.9755	27.026	26.9741	27.0608	27.0549	27.0873
sp|P13667|PDIA4_HUMAN	PDIA4	Protein disulfide-isomerase A4 OS=Homo sapiens OX=9606 GN=PDIA4 PE=1 SV=2	0.00326287	-0.161775	25.5968	0.0227049	n.s.	25.6029	25.552	25.6355	25.4283	25.4517	25.4251
sp|P13674-2|P4HA1_HUMAN	P4HA1	Isoform 2 of Prolyl 4-hydroxylase subunit alpha-1 OS=Homo sapiens OX=9606 GN=P4HA1	0.0266691	-0.118675	22.6487	0.0831776	n.s.	22.6419	22.6003	22.7038	22.5216	22.5631	22.5053
sp|P13682|ZNF35_HUMAN	ZNF35	Zinc finger protein 35 OS=Homo sapiens OX=9606 GN=ZNF35 PE=1 SV=4	0.709622	0.0382081	15.9775	0.803831	n.s.	15.8494	15.9918	16.0913	16.1204	16.0295	15.8972
sp|P13693|TCTP_HUMAN	TPT1	Translationally-controlled tumor protein OS=Homo sapiens OX=9606 GN=TPT1 PE=1 SV=1	0.892378	-0.00652077	23.7047	0.930714	n.s.	23.7293	23.7495	23.6354	23.6618	23.6786	23.7543
sp|P13716-2|HEM2_HUMAN	ALAD	Isoform 2 of Delta-aminolevulinic acid dehydratase OS=Homo sapiens OX=9606 GN=ALAD	0.015838	-0.141445	21.424	0.0592883	n.s.	21.3728	21.4634	21.4359	21.3242	21.2776	21.2459
sp|P13747|HLAE_HUMAN	HLA-E	HLA class I histocompatibility antigen, alpha chain E OS=Homo sapiens OX=9606 GN=HLA-E PE=1 SV=4	0.0313562	0.180217	16.1913	0.0922144	n.s.	16.2005	16.0931	16.2802	16.3946	16.3575	16.3623
sp|P13762|DRB4_HUMAN	HLA-DRB4	HLA class II histocompatibility antigen, DR beta 4 chain OS=Homo sapiens OX=9606 GN=HLA-DRB4 PE=1 SV=2	0.223127	-0.195517	15.4831	0.361772	n.s.	15.4791	15.277	15.6931	15.4058	15.1899	15.2669
sp|P13797|PLST_HUMAN	PLS3	Plastin-3 OS=Homo sapiens OX=9606 GN=PLS3 PE=1 SV=4	0.483222	-0.0239884	25.2342	0.620368	n.s.	25.2396	25.2161	25.2468	25.1514	25.2465	25.2327
sp|P13798|ACPH_HUMAN	APEH	Acylamino-acid-releasing enzyme OS=Homo sapiens OX=9606 GN=APEH PE=1 SV=4	0.00231462	0.132288	23.2539	0.0183542	n.s.	23.2588	23.2213	23.2817	23.3719	23.3888	23.398
sp|P13804|ETFA_HUMAN	ETFA	Electron transfer flavoprotein subunit alpha, mitochondrial OS=Homo sapiens OX=9606 GN=ETFA PE=1 SV=1	0.00351693	-0.183981	23.1403	0.0236645	n.s.	23.1392	23.1832	23.0985	22.9543	22.9869	22.9277
sp|P13807|GYS1_HUMAN	GYS1	Glycogen [starch] synthase, muscle OS=Homo sapiens OX=9606 GN=GYS1 PE=1 SV=2	0.136903	-0.0490491	22.6187	0.255633	n.s.	22.5938	22.6555	22.6066	22.5387	22.5674	22.6028
sp|P13861|KAP2_HUMAN	PRKAR2A	cAMP-dependent protein kinase type II-alpha regulatory subunit OS=Homo sapiens OX=9606 GN=PRKAR2A PE=1 SV=2	0.105683	-0.0476146	23.1634	0.212581	n.s.	23.1744	23.1262	23.1897	23.1033	23.1409	23.1033
sp|P13929|ENOB_HUMAN	ENO3	Beta-enolase OS=Homo sapiens OX=9606 GN=ENO3 PE=1 SV=5	0.265873	0.0672501	23.2971	0.410534	n.s.	23.2467	23.2707	23.3739	23.3888	23.4078	23.2964
sp|P13984|T2FB_HUMAN	GTF2F2	General transcription factor IIF subunit 2 OS=Homo sapiens OX=9606 GN=GTF2F2 PE=1 SV=2	0.0106305	0.143292	23.3674	0.0460203	n.s.	23.3709	23.4069	23.3244	23.4774	23.5491	23.5055
sp|P13987-2|CD59_HUMAN	CD59	Isoform 2 of CD59 glycoprotein OS=Homo sapiens OX=9606 GN=CD59	0.00704851	0.169138	20.5273	0.0354921	n.s.	20.5746	20.4889	20.5184	20.6537	20.7249	20.7108
sp|P13994|CC130_HUMAN	CCDC130	Coiled-coil domain-containing protein 130 OS=Homo sapiens OX=9606 GN=CCDC130 PE=1 SV=2	0.559402	0.0679823	15.5128	0.686268	n.s.	15.5068	15.4138	15.6178	15.5705	15.4317	15.7402
sp|P13995|MTDC_HUMAN	MTHFD2	Bifunctional methylenetetrahydrofolate dehydrogenase/cyclohydrolase, mitochondrial OS=Homo sapiens OX=9606 GN=MTHFD2 PE=1 SV=2	0.192796	-0.080638	22.2216	0.325504	n.s.	22.2866	22.1489	22.2294	22.127	22.2031	22.0928
sp|P14174|MIF_HUMAN	MIF	Macrophage migration inhibitory factor OS=Homo sapiens OX=9606 GN=MIF PE=1 SV=4	0.167821	-0.0420111	23.845	0.29441	n.s.	23.858	23.848	23.829	23.7693	23.8481	23.7915
sp|P14209|CD99_HUMAN	CD99	CD99 antigen OS=Homo sapiens OX=9606 GN=CD99 PE=1 SV=1	0.000226544	-0.665802	17.0778	0.00584264	down	17.1657	17.0306	17.0371	16.4414	16.4407	16.3538
sp|P14314-2|GLU2B_HUMAN	PRKCSH	Isoform 2 of Glucosidase 2 subunit beta OS=Homo sapiens OX=9606 GN=PRKCSH	0.6729	0.0111609	23.858	0.777224	n.s.	23.8425	23.8562	23.8752	23.8424	23.9141	23.8509
sp|P14316|IRF2_HUMAN	IRF2	Interferon regulatory factor 2 OS=Homo sapiens OX=9606 GN=IRF2 PE=1 SV=2	0.269468	-0.0809645	19.6196	0.414189	n.s.	19.6457	19.5178	19.6954	19.5908	19.5521	19.4731
sp|P14324|FPPS_HUMAN	FDPS	Farnesyl pyrophosphate synthase OS=Homo sapiens OX=9606 GN=FDPS PE=1 SV=4	0.0492666	0.206468	22.3178	0.124611	n.s.	22.2229	22.4049	22.3257	22.426	22.6024	22.5445
sp|P14373|TRI27_HUMAN	TRIM27	Zinc finger protein RFP OS=Homo sapiens OX=9606 GN=TRIM27 PE=1 SV=1	0.000648864	0.555559	20.192	0.00931745	n.s.	20.199	20.0909	20.2863	20.7521	20.7648	20.7259
sp|P14384|CBPM_HUMAN	CPM	Carboxypeptidase M OS=Homo sapiens OX=9606 GN=CPM PE=1 SV=2	0.9576	0.0037622	16.729	0.97299	n.s.	16.6399	16.7663	16.7809	16.8141	16.74	16.6443
sp|P14406|CX7A2_HUMAN	COX7A2	Cytochrome c oxidase subunit 7A2, mitochondrial OS=Homo sapiens OX=9606 GN=COX7A2 PE=1 SV=1	0.153729	-0.203295	18.2478	0.277138	n.s.	18.3626	18.0528	18.3279	17.9744	17.9921	18.1671
sp|P14415|AT1B2_HUMAN	ATP1B2	Sodium/potassium-transporting ATPase subunit beta-2 OS=Homo sapiens OX=9606 GN=ATP1B2 PE=1 SV=3	0.0283051	-0.175844	18.1994	0.0866524	n.s.	18.1692	18.132	18.2968	18.0456	18.032	17.9929
sp|P14543|NID1_HUMAN	NID1	Nidogen-1 OS=Homo sapiens OX=9606 GN=NID1 PE=1 SV=3	0.00839458	-0.377785	19.4982	0.0396391	n.s.	19.5081	19.3659	19.6206	19.1577	19.1323	19.0712
sp|P14550|AK1A1_HUMAN	AKR1A1	Aldo-keto reductase family 1 member A1 OS=Homo sapiens OX=9606 GN=AKR1A1 PE=1 SV=3	0.00872589	0.166568	23.2243	0.0407139	n.s.	23.1632	23.2454	23.2642	23.4224	23.3739	23.3762
sp|P14618-2|KPYM_HUMAN	PKM	Isoform M1 of Pyruvate kinase PKM OS=Homo sapiens OX=9606 GN=PKM	0.000242463	-0.517422	20.1964	0.00611915	n.s.	20.219	20.2536	20.1164	19.6917	19.6709	19.6742
sp|P14618|KPYM_HUMAN	PKM	Pyruvate kinase PKM OS=Homo sapiens OX=9606 GN=PKM PE=1 SV=4	0.00122181	-0.406271	26.2714	0.0128445	n.s.	26.2469	26.3634	26.2039	25.8925	25.8448	25.8581
sp|P14621|ACYP2_HUMAN	ACYP2	Acylphosphatase-2 OS=Homo sapiens OX=9606 GN=ACYP2 PE=1 SV=2	6.34E-05	-0.165883	18.1285	0.00397766	n.s.	18.1312	18.1281	18.1263	17.944	17.9738	17.9702
sp|P14625|ENPL_HUMAN	HSP90B1	Endoplasmin OS=Homo sapiens OX=9606 GN=HSP90B1 PE=1 SV=1	0.0775717	-0.0552553	25.762	0.170607	n.s.	25.7493	25.7382	25.7984	25.6817	25.7314	25.707
sp|P14635|CCNB1_HUMAN	CCNB1	G2/mitotic-specific cyclin-B1 OS=Homo sapiens OX=9606 GN=CCNB1 PE=1 SV=1	0.00092315	0.410599	21.6628	0.0110479	n.s.	21.7099	21.5845	21.694	22.0422	22.123	22.0551
sp|P14649|MYL6B_HUMAN	MYL6B	Myosin light chain 6B OS=Homo sapiens OX=9606 GN=MYL6B PE=1 SV=1	0.00128397	-0.135989	21.546	0.0131552	n.s.	21.5386	21.5765	21.523	21.411	21.4192	21.3998
sp|P14678-3|RSMB_HUMAN	SNRPB	Isoform SM-B1 of Small nuclear ribonucleoprotein-associated proteins B and B' OS=Homo sapiens OX=9606 GN=SNRPB	0.75515	0.00661059	22.7466	0.837417	n.s.	22.7323	22.7586	22.7489	22.7233	22.7863	22.7502
sp|P14735|IDE_HUMAN	IDE	Insulin-degrading enzyme OS=Homo sapiens OX=9606 GN=IDE PE=1 SV=4	0.00348162	-0.129626	24.6649	0.0235144	n.s.	24.6324	24.6684	24.6941	24.5455	24.547	24.5135
sp|P14854|CX6B1_HUMAN	COX6B1	Cytochrome c oxidase subunit 6B1 OS=Homo sapiens OX=9606 GN=COX6B1 PE=1 SV=2	0.269886	-0.0885359	21.0701	0.41476	n.s.	21.1323	21.0265	21.0515	20.9258	21.1042	20.9147
sp|P14859-6|PO2F1_HUMAN	POU2F1	Isoform 6 of POU domain, class 2, transcription factor 1 OS=Homo sapiens OX=9606 GN=POU2F1	0.165169	-0.0890895	20.7229	0.291528	n.s.	20.725	20.6368	20.8068	20.6409	20.5983	20.6621
sp|P14866|HNRPL_HUMAN	HNRNPL	Heterogeneous nuclear ribonucleoprotein L OS=Homo sapiens OX=9606 GN=HNRNPL PE=1 SV=2	0.00025119	0.238511	24.3144	0.00618063	n.s.	24.2945	24.3065	24.3421	24.5374	24.5424	24.579
sp|P14868|SYDC_HUMAN	DARS	Aspartate--tRNA ligase, cytoplasmic OS=Homo sapiens OX=9606 GN=DARS PE=1 SV=2	0.233947	0.0200032	23.6127	0.374842	n.s.	23.6136	23.5995	23.6249	23.6196	23.6572	23.6213
sp|P14927|QCR7_HUMAN	UQCRB	Cytochrome b-c1 complex subunit 7 OS=Homo sapiens OX=9606 GN=UQCRB PE=1 SV=2	0.372312	-0.0337212	22.1937	0.519204	n.s.	22.2184	22.1573	22.2055	22.1041	22.1865	22.1895
sp|P15056|BRAF_HUMAN	BRAF	Serine/threonine-protein kinase B-raf OS=Homo sapiens OX=9606 GN=BRAF PE=1 SV=4	0.000411247	-0.131298	22.1074	0.00764054	n.s.	22.0867	22.1205	22.115	21.9731	21.9675	21.9878
sp|P15090|FABP4_HUMAN	FABP4	Fatty acid-binding protein, adipocyte OS=Homo sapiens OX=9606 GN=FABP4 PE=1 SV=3	0.713754	-0.0638091	15.8389	0.80632	n.s.	15.8996	15.7687	15.8483	16.0849	15.5714	15.6689
sp|P15104|GLNA_HUMAN	GLUL	Glutamine synthetase OS=Homo sapiens OX=9606 GN=GLUL PE=1 SV=4	0.0786101	-0.129244	22.0322	0.172118	n.s.	21.9931	21.9888	22.1148	21.9756	21.8651	21.8681
sp|P15121|ALDR_HUMAN	AKR1B1	Aldo-keto reductase family 1 member B1 OS=Homo sapiens OX=9606 GN=AKR1B1 PE=1 SV=3	0.166848	-0.109668	23.7183	0.293413	n.s.	23.7088	23.8135	23.6324	23.5321	23.6436	23.6501
sp|P15151|PVR_HUMAN	PVR	Poliovirus receptor OS=Homo sapiens OX=9606 GN=PVR PE=1 SV=2	0.590728	0.0383445	18.7938	0.714588	n.s.	18.8537	18.6652	18.8624	18.8523	18.8071	18.837
sp|P15170-3|ERF3A_HUMAN	GSPT1	Isoform 3 of Eukaryotic peptide chain release factor GTP-binding subunit ERF3A OS=Homo sapiens OX=9606 GN=GSPT1	0.00480469	0.063081	24.3614	0.0285708	n.s.	24.3511	24.3714	24.3617	24.414	24.4434	24.4161
sp|P15260|INGR1_HUMAN	IFNGR1	Interferon gamma receptor 1 OS=Homo sapiens OX=9606 GN=IFNGR1 PE=1 SV=1	0.0235597	0.262295	19.5721	0.0770707	n.s.	19.6088	19.4327	19.6748	19.8176	19.8628	19.8227
sp|P15289|ARSA_HUMAN	ARSA	Arylsulfatase A OS=Homo sapiens OX=9606 GN=ARSA PE=1 SV=3	0.00141997	-0.251962	19.4884	0.0138493	n.s.	19.4859	19.4389	19.5406	19.2325	19.2165	19.2605
sp|P15291|B4GT1_HUMAN	B4GALT1	Beta-1,4-galactosyltransferase 1 OS=Homo sapiens OX=9606 GN=B4GALT1 PE=1 SV=5	0.702554	-0.0167462	18.8134	0.798508	n.s.	18.798	18.8057	18.8367	18.8748	18.7581	18.7572
sp|P15311|EZRI_HUMAN	EZR	Ezrin OS=Homo sapiens OX=9606 GN=EZR PE=1 SV=4	0.00107265	0.278689	25.6976	0.0120192	n.s.	25.6857	25.7116	25.6954	25.996	25.9135	26.0192
sp|P15328|FOLR1_HUMAN	FOLR1	Folate receptor alpha OS=Homo sapiens OX=9606 GN=FOLR1 PE=1 SV=3	0.0286386	-0.265842	15.6711	0.0872788	n.s.	15.6202	15.8214	15.5717	15.4064	15.442	15.3673
sp|P15336|ATF2_HUMAN	ATF2	Cyclic AMP-dependent transcription factor ATF-2 OS=Homo sapiens OX=9606 GN=ATF2 PE=1 SV=4	0.989236	0.000600558	19.2696	0.993164	n.s.	19.3222	19.2314	19.2553	19.2366	19.3338	19.2403
sp|P15374|UCHL3_HUMAN	UCHL3	Ubiquitin carboxyl-terminal hydrolase isozyme L3 OS=Homo sapiens OX=9606 GN=UCHL3 PE=1 SV=1	0.80509	-0.0185482	21.3701	0.87152	n.s.	21.3085	21.5066	21.2952	21.3213	21.3544	21.3789
sp|P15529-2|MCP_HUMAN	CD46	Isoform B of Membrane cofactor protein OS=Homo sapiens OX=9606 GN=CD46	0.0412303	-0.20747	19.025	0.111054	n.s.	19.0518	19.0216	19.0015	18.6951	18.9315	18.8259
sp|P15531-2|NDKA_HUMAN	NME1	Isoform 2 of Nucleoside diphosphate kinase A OS=Homo sapiens OX=9606 GN=NME1	0.642019	-0.368798	16.1098	0.754191	n.s.	15.0926	17.4805	15.7562	16.0624	15.4312	15.7293
sp|P15559|NQO1_HUMAN	NQO1	NAD(P)H dehydrogenase [quinone] 1 OS=Homo sapiens OX=9606 GN=NQO1 PE=1 SV=1	0.000787497	-0.58528	18.7576	0.0101838	down	18.7776	18.6902	18.805	18.1957	18.2514	18.0699
sp|P15586|GNS_HUMAN	GNS	N-acetylglucosamine-6-sulfatase OS=Homo sapiens OX=9606 GN=GNS PE=1 SV=3	0.0905569	-0.0629448	22.0862	0.190312	n.s.	22.1084	22.0669	22.0832	21.9883	22.0732	22.0081
sp|P15622|ZN250_HUMAN	ZNF250	Zinc finger protein 250 OS=Homo sapiens OX=9606 GN=ZNF250 PE=1 SV=3	0.0368174	0.254185	15.4072	0.103166	n.s.	15.2544	15.5203	15.4469	15.688	15.6797	15.6165
sp|P15735|PHKG2_HUMAN	PHKG2	Phosphorylase b kinase gamma catalytic chain, liver/testis isoform OS=Homo sapiens OX=9606 GN=PHKG2 PE=1 SV=1	0.138203	-0.0810604	19.7638	0.2573	n.s.	19.7182	19.8444	19.7287	19.6541	19.6812	19.7129
sp|P15822|ZEP1_HUMAN	HIVEP1	Zinc finger protein 40 OS=Homo sapiens OX=9606 GN=HIVEP1 PE=1 SV=3	0.396517	0.0470618	19.1363	0.543086	n.s.	19.1574	19.0493	19.2023	19.2075	19.1989	19.1438
sp|P15848|ARSB_HUMAN	ARSB	Arylsulfatase B OS=Homo sapiens OX=9606 GN=ARSB PE=1 SV=1	0.715729	-0.0216526	18.3933	0.807635	n.s.	18.4371	18.2874	18.4552	18.3536	18.4024	18.3588
sp|P15880|RS2_HUMAN	RPS2	40S ribosomal protein S2 OS=Homo sapiens OX=9606 GN=RPS2 PE=1 SV=2	0.356429	-0.0755046	24.2791	0.503284	n.s.	24.2597	24.4113	24.1662	24.2281	24.1883	24.1943
sp|P15882|CHIN_HUMAN	CHN1	N-chimaerin OS=Homo sapiens OX=9606 GN=CHN1 PE=1 SV=3	0.000257685	-0.282522	21.1133	0.00618711	n.s.	21.0892	21.1268	21.1239	20.8463	20.8544	20.7916
sp|P15884|ITF2_HUMAN	TCF4	Transcription factor 4 OS=Homo sapiens OX=9606 GN=TCF4 PE=1 SV=3	0.36736	-0.0872453	14.3536	0.514056	n.s.	14.36	14.3227	14.3781	14.378	14.3201	14.101
sp|P15907|SIAT1_HUMAN	ST6GAL1	Beta-galactoside alpha-2,6-sialyltransferase 1 OS=Homo sapiens OX=9606 GN=ST6GAL1 PE=1 SV=1	0.0313759	-0.163141	16.7962	0.0922144	n.s.	16.7256	16.8394	16.8237	16.6407	16.5684	16.6902
sp|P15923-2|TFE2_HUMAN	TCF3	Isoform E47 of Transcription factor E2-alpha OS=Homo sapiens OX=9606 GN=TCF3	0.281165	0.0638652	18.6515	0.426336	n.s.	18.6217	18.6975	18.6352	18.6569	18.8054	18.6837
sp|P15927-3|RFA2_HUMAN	RPA2	Isoform 3 of Replication protein A 32 kDa subunit OS=Homo sapiens OX=9606 GN=RPA2	0.238117	-0.104218	22.1778	0.379055	n.s.	22.1504	22.2982	22.0848	21.9959	22.1347	22.0902
sp|P15954|COX7C_HUMAN	COX7C	Cytochrome c oxidase subunit 7C, mitochondrial OS=Homo sapiens OX=9606 GN=COX7C PE=1 SV=1	0.298403	-0.146456	21.3944	0.444553	n.s.	21.5209	21.154	21.5084	21.2002	21.2694	21.2743
sp|P16083|NQO2_HUMAN	NQO2	Ribosyldihydronicotinamide dehydrogenase [quinone] OS=Homo sapiens OX=9606 GN=NQO2 PE=1 SV=5	0.0207158	0.269624	20.6602	0.0709011	n.s.	20.6338	20.5798	20.7671	21.0141	20.8523	20.9231
sp|P16104|H2AX_HUMAN	H2AFX	Histone H2AX OS=Homo sapiens OX=9606 GN=H2AFX PE=1 SV=2	0.256062	-0.106146	26.9587	0.398955	n.s.	26.9648	26.9135	26.998	27.0049	26.7843	26.7686
sp|P16152|CBR1_HUMAN	CBR1	Carbonyl reductase [NADPH] 1 OS=Homo sapiens OX=9606 GN=CBR1 PE=1 SV=3	0.554233	0.0539467	23.6259	0.682041	n.s.	23.6817	23.558	23.638	23.6943	23.5426	23.8027
sp|P16157-14|ANK1_HUMAN	ANK1	Isoform Er13 of Ankyrin-1 OS=Homo sapiens OX=9606 GN=ANK1	0.0072359	-0.185379	17.4902	0.0360962	n.s.	17.4746	17.513	17.4829	17.3458	17.333	17.2356
sp|P16219|ACADS_HUMAN	ACADS	Short-chain specific acyl-CoA dehydrogenase, mitochondrial OS=Homo sapiens OX=9606 GN=ACADS PE=1 SV=1	0.938418	-0.00545493	20.1542	0.961224	n.s.	20.1997	20.0438	20.219	20.154	20.209	20.0832
sp|P16220|CREB1_HUMAN	CREB1	Cyclic AMP-responsive element-binding protein 1 OS=Homo sapiens OX=9606 GN=CREB1 PE=1 SV=2	0.749994	-0.0181703	20.4153	0.834203	n.s.	20.3785	20.5	20.3674	20.3552	20.4601	20.376
sp|P16260|GDC_HUMAN	SLC25A16	Graves disease carrier protein OS=Homo sapiens OX=9606 GN=SLC25A16 PE=1 SV=3	0.0874033	0.0994971	17.2418	0.185439	n.s.	17.2495	17.1684	17.3075	17.306	17.3527	17.3652
sp|P16278|BGAL_HUMAN	GLB1	Beta-galactosidase OS=Homo sapiens OX=9606 GN=GLB1 PE=1 SV=2	0.0579889	-0.100917	20.7812	0.139297	n.s.	20.7677	20.7286	20.8472	20.6852	20.705	20.6506
sp|P16298-4|PP2BB_HUMAN	PPP3CB	Isoform 4 of Serine/threonine-protein phosphatase 2B catalytic subunit beta isoform OS=Homo sapiens OX=9606 GN=PPP3CB	0.00452387	-0.103563	19.6668	0.0275303	n.s.	19.6405	19.6739	19.686	19.5574	19.5859	19.5465
sp|P16333|NCK1_HUMAN	NCK1	Cytoplasmic protein NCK1 OS=Homo sapiens OX=9606 GN=NCK1 PE=1 SV=1	0.00842109	-0.135899	21.0712	0.0397108	n.s.	21.0586	21.0512	21.1037	20.9528	20.9629	20.89
sp|P16383|GCFC2_HUMAN	GCFC2	GC-rich sequence DNA-binding factor 2 OS=Homo sapiens OX=9606 GN=GCFC2 PE=1 SV=2	0.238493	0.0688615	21.9808	0.379454	n.s.	21.961	22.0637	21.9176	22.0057	22.0903	22.0529
sp|P16402|H13_HUMAN	H1-3	Histone H1.3 OS=Homo sapiens OX=9606 GN=H1-3 PE=1 SV=2	0.879665	0.0177802	24.2094	0.922493	n.s.	24.2943	24.3269	24.0071	24.1425	24.2796	24.2595
sp|P16403|H12_HUMAN	H1-2	Histone H1.2 OS=Homo sapiens OX=9606 GN=H1-2 PE=1 SV=2	0.353201	0.0368116	22.223	0.500474	n.s.	22.2404	22.188	22.2407	22.2448	22.3184	22.2163
sp|P16415|ZN823_HUMAN	ZNF823	Zinc finger protein 823 OS=Homo sapiens OX=9606 GN=ZNF823 PE=2 SV=2	0.308416	0.0631584	16.1555	0.454633	n.s.	16.164	16.0798	16.2227	16.174	16.2873	16.1945
sp|P16435|NCPR_HUMAN	POR	NADPH--cytochrome P450 reductase OS=Homo sapiens OX=9606 GN=POR PE=1 SV=2	0.041412	0.164682	22.1317	0.111411	n.s.	22.1012	22.068	22.2259	22.2689	22.2681	22.3522
sp|P16591|FER_HUMAN	FER	Tyrosine-protein kinase Fer OS=Homo sapiens OX=9606 GN=FER PE=1 SV=2	0.34162	-0.0305383	20.042	0.489785	n.s.	20.0516	20.0217	20.0528	20.0481	20.0263	19.9602
sp|P16615|AT2A2_HUMAN	ATP2A2	Sarcoplasmic/endoplasmic reticulum calcium ATPase 2 OS=Homo sapiens OX=9606 GN=ATP2A2 PE=1 SV=1	0.106073	-0.130201	23.1059	0.213176	n.s.	23.1225	22.9948	23.2004	22.9594	22.9558	23.0119
sp|P16870|CBPE_HUMAN	CPE	Carboxypeptidase E OS=Homo sapiens OX=9606 GN=CPE PE=1 SV=1	0.000733451	-0.288757	20.3794	0.00992788	n.s.	20.4008	20.4005	20.337	20.0729	20.1354	20.0638
sp|P16885|PLCG2_HUMAN	PLCG2	1-phosphatidylinositol 4,5-bisphosphate phosphodiesterase gamma-2 OS=Homo sapiens OX=9606 GN=PLCG2 PE=1 SV=4	0.11429	-0.0710351	21.0443	0.224748	n.s.	21.0126	21.0274	21.0928	21.0218	20.9608	20.9371
sp|P16930-2|FAAA_HUMAN	FAH	Isoform 2 of Fumarylacetoacetase OS=Homo sapiens OX=9606 GN=FAH	0.00395993	-0.380608	18.8089	0.0253824	n.s.	18.7979	18.7453	18.8835	18.5219	18.4091	18.3539
sp|P16930|FAAA_HUMAN	FAH	Fumarylacetoacetase OS=Homo sapiens OX=9606 GN=FAH PE=1 SV=2	0.00116561	-0.287876	21.6338	0.0125139	n.s.	21.5957	21.6983	21.6074	21.3315	21.3711	21.3352
sp|P16949-2|STMN1_HUMAN	STMN1	Isoform 2 of Stathmin OS=Homo sapiens OX=9606 GN=STMN1	0.0242573	-0.121578	22.3473	0.0782971	n.s.	22.3542	22.3749	22.3128	22.2096	22.2825	22.1852
sp|P16989-2|YBOX3_HUMAN	YBX3	Isoform 2 of Y-box-binding protein 3 OS=Homo sapiens OX=9606 GN=YBX3	0.455451	0.142658	19.0506	0.596608	n.s.	19.2306	18.7075	19.2135	19.1705	19.2339	19.1752
sp|P16989|YBOX3_HUMAN	YBX3	Y-box-binding protein 3 OS=Homo sapiens OX=9606 GN=YBX3 PE=1 SV=4	0.100301	0.0487044	22.2838	0.204878	n.s.	22.2677	22.2701	22.3136	22.3665	22.3215	22.3094
sp|P17010-3|ZFX_HUMAN	ZFX	Isoform 3 of Zinc finger X-chromosomal protein OS=Homo sapiens OX=9606 GN=ZFX	0.867839	0.012969	16.6476	0.914754	n.s.	16.7264	16.5062	16.7103	16.6753	16.6248	16.6818
sp|P17028|ZNF24_HUMAN	ZNF24	Zinc finger protein 24 OS=Homo sapiens OX=9606 GN=ZNF24 PE=1 SV=4	0.00842284	0.109377	21.3012	0.0397108	n.s.	21.2903	21.3067	21.3066	21.4405	21.3678	21.4234
sp|P17029|ZKSC1_HUMAN	ZKSCAN1	Zinc finger protein with KRAB and SCAN domains 1 OS=Homo sapiens OX=9606 GN=ZKSCAN1 PE=1 SV=3	0.0176928	0.199268	17.7555	0.0637163	n.s.	17.7456	17.6984	17.8226	17.975	17.8844	18.005
sp|P17035|ZNF28_HUMAN	ZNF28	Zinc finger protein 28 OS=Homo sapiens OX=9606 GN=ZNF28 PE=1 SV=5	0.0406945	0.393186	14.2118	0.11017	n.s.	14.1331	14.0907	14.4117	14.5389	14.7741	14.5021
sp|P17036|ZNF3_HUMAN	ZNF3	Zinc finger protein 3 OS=Homo sapiens OX=9606 GN=ZNF3 PE=1 SV=3	0.0330269	0.24105	17.7986	0.0955341	n.s.	17.6858	17.9129	17.7973	18.1051	18.0379	17.9761
sp|P17038|ZNF43_HUMAN	ZNF43	Zinc finger protein 43 OS=Homo sapiens OX=9606 GN=ZNF43 PE=2 SV=4	0.0134652	0.246346	19.4431	0.0538525	n.s.	19.4271	19.5286	19.3737	19.7537	19.6269	19.6878
sp|P17040|ZSC20_HUMAN	ZSCAN20	Zinc finger and SCAN domain-containing protein 20 OS=Homo sapiens OX=9606 GN=ZSCAN20 PE=1 SV=3	0.0108824	-0.313464	16.3639	0.0467548	n.s.	16.267	16.3626	16.462	16.0919	15.968	16.0913
sp|P17050|NAGAB_HUMAN	NAGA	Alpha-N-acetylgalactosaminidase OS=Homo sapiens OX=9606 GN=NAGA PE=1 SV=2	0.873672	0.0192849	15.8243	0.918953	n.s.	15.86	15.6556	15.9574	15.9691	15.8386	15.7232
sp|P17066|HSP76_HUMAN	HSPA6	Heat shock 70 kDa protein 6 OS=Homo sapiens OX=9606 GN=HSPA6 PE=1 SV=2	0.00442014	0.157317	24.6143	0.0271348	n.s.	24.6307	24.5636	24.6485	24.7682	24.7591	24.7874
sp|P17096|HMGA1_HUMAN	HMGA1	High mobility group protein HMG-I/HMG-Y OS=Homo sapiens OX=9606 GN=HMGA1 PE=1 SV=3	0.00154857	0.343519	21.9913	0.0146095	n.s.	22.0094	21.9393	22.0253	22.2787	22.4023	22.3236
sp|P17097-2|ZNF7_HUMAN	ZNF7	Isoform 2 of Zinc finger protein 7 OS=Homo sapiens OX=9606 GN=ZNF7	0.739548	0.0576458	12.5946	0.825407	n.s.	12.4114	12.8371	12.5354	12.6314	12.4888	12.8366
sp|P17098|ZNF8_HUMAN	ZNF8	Zinc finger protein 8 OS=Homo sapiens OX=9606 GN=ZNF8 PE=1 SV=2	0.53179	0.0317253	18.6931	0.66292	n.s.	18.6838	18.6564	18.7392	18.7744	18.7534	18.6468
sp|P17152|TMM11_HUMAN	TMEM11	Transmembrane protein 11, mitochondrial OS=Homo sapiens OX=9606 GN=TMEM11 PE=1 SV=1	0.301314	-0.0394651	20.5705	0.447643	n.s.	20.5208	20.5763	20.6143	20.5681	20.5034	20.5215
sp|P17174|AATC_HUMAN	GOT1	Aspartate aminotransferase, cytoplasmic OS=Homo sapiens OX=9606 GN=GOT1 PE=1 SV=3	0.0213673	-0.111238	24.4319	0.0721702	n.s.	24.4141	24.4215	24.4601	24.3726	24.2838	24.3056
sp|P17181|INAR1_HUMAN	IFNAR1	Interferon alpha/beta receptor 1 OS=Homo sapiens OX=9606 GN=IFNAR1 PE=1 SV=3	0.336271	-0.0780773	17.2748	0.484324	n.s.	17.2583	17.1676	17.3986	17.2344	17.2051	17.1507
sp|P17252|KPCA_HUMAN	PRKCA	Protein kinase C alpha type OS=Homo sapiens OX=9606 GN=PRKCA PE=1 SV=4	0.0064883	-0.182319	21.6159	0.0337237	n.s.	21.546	21.6513	21.6504	21.4356	21.429	21.436
sp|P17275|JUNB_HUMAN	JUNB	Transcription factor jun-B OS=Homo sapiens OX=9606 GN=JUNB PE=1 SV=1	0.035569	0.146179	18.1022	0.100565	n.s.	18.0828	18.1084	18.1155	18.2546	18.3244	18.1661
sp|P17301|ITA2_HUMAN	ITGA2	Integrin alpha-2 OS=Homo sapiens OX=9606 GN=ITGA2 PE=1 SV=1	0.0889237	0.150182	21.4737	0.187692	n.s.	21.5103	21.3436	21.5672	21.6219	21.6202	21.6294
sp|P17302|CXA1_HUMAN	GJA1	Gap junction alpha-1 protein OS=Homo sapiens OX=9606 GN=GJA1 PE=1 SV=2	0.00283781	0.436499	15.1061	0.0206849	n.s.	15.0961	14.9986	15.2237	15.5721	15.5269	15.529
sp|P17405|ASM_HUMAN	SMPD1	Sphingomyelin phosphodiesterase OS=Homo sapiens OX=9606 GN=SMPD1 PE=1 SV=5	0.265497	-0.0858237	16.7009	0.410092	n.s.	16.7222	16.7943	16.5862	16.6112	16.5719	16.6621
sp|P17480|UBF1_HUMAN	UBTF	Nucleolar transcription factor 1 OS=Homo sapiens OX=9606 GN=UBTF PE=1 SV=1	0.018146	-0.139299	23.3676	0.06481	n.s.	23.3188	23.4204	23.3637	23.2641	23.2292	23.1917
sp|P17482|HXB9_HUMAN	HOXB9	Homeobox protein Hox-B9 OS=Homo sapiens OX=9606 GN=HOXB9 PE=1 SV=2	0.000123689	0.636972	21.3641	0.00468876	up	21.4051	21.2854	21.4019	21.9816	21.9848	22.0368
sp|P17509|HXB6_HUMAN	HOXB6	Homeobox protein Hox-B6 OS=Homo sapiens OX=9606 GN=HOXB6 PE=1 SV=4	0.000165683	0.439054	17.8854	0.00522542	n.s.	17.8558	17.8628	17.9375	18.3003	18.3611	18.3119
sp|P17535|JUND_HUMAN	JUND	Transcription factor jun-D OS=Homo sapiens OX=9606 GN=JUND PE=1 SV=3	0.0593299	0.156936	19.7767	0.141472	n.s.	19.7532	19.8611	19.7158	19.8635	20.0067	19.9308
sp|P17540|KCRS_HUMAN	CKMT2	Creatine kinase S-type, mitochondrial OS=Homo sapiens OX=9606 GN=CKMT2 PE=1 SV=2	0.136914	-0.119412	21.3182	0.255633	n.s.	21.3514	21.2651	21.3381	21.0838	21.2745	21.2382
sp|P17544|ATF7_HUMAN	ATF7	Cyclic AMP-dependent transcription factor ATF-7 OS=Homo sapiens OX=9606 GN=ATF7 PE=1 SV=2	0.130493	0.0878703	18.7212	0.247193	n.s.	18.7587	18.7396	18.6652	18.8616	18.8265	18.739
sp|P17568|NDUB7_HUMAN	NDUFB7	NADH dehydrogenase [ubiquinone] 1 beta subcomplex subunit 7 OS=Homo sapiens OX=9606 GN=NDUFB7 PE=1 SV=4	0.00171129	-0.240907	19.7603	0.015564	n.s.	19.819	19.7231	19.7389	19.5432	19.5006	19.5144
sp|P17600|SYN1_HUMAN	SYN1	Synapsin-1 OS=Homo sapiens OX=9606 GN=SYN1 PE=1 SV=3	0.00240547	-0.39084	17.9635	0.0188039	n.s.	18.0102	17.8574	18.0228	17.6145	17.5584	17.5451
sp|P17612|KAPCA_HUMAN	PRKACA	cAMP-dependent protein kinase catalytic subunit alpha OS=Homo sapiens OX=9606 GN=PRKACA PE=1 SV=2	0.0847632	-0.13406	22.1769	0.181274	n.s.	22.0876	22.2618	22.1813	22.0847	21.9838	22.06
sp|P17655|CAN2_HUMAN	CAPN2	Calpain-2 catalytic subunit OS=Homo sapiens OX=9606 GN=CAPN2 PE=1 SV=6	0.00214141	-0.311172	22.4693	0.0175951	n.s.	22.5455	22.4043	22.458	22.1632	22.183	22.128
sp|P17676|CEBPB_HUMAN	CEBPB	CCAAT/enhancer-binding protein beta OS=Homo sapiens OX=9606 GN=CEBPB PE=1 SV=2	0.027751	0.150472	17.4376	0.0855554	n.s.	17.4423	17.4652	17.4054	17.6575	17.5909	17.5158
sp|P17677-2|NEUM_HUMAN	GAP43	Isoform 2 of Neuromodulin OS=Homo sapiens OX=9606 GN=GAP43	0.000101566	-0.701197	20.052	0.00446693	down	19.9843	20.0902	20.0814	19.3279	19.4103	19.3142
sp|P17706|PTN2_HUMAN	PTPN2	Tyrosine-protein phosphatase non-receptor type 2 OS=Homo sapiens OX=9606 GN=PTPN2 PE=1 SV=2	0.664359	0.0327635	21.2376	0.770504	n.s.	21.2657	21.1177	21.3294	21.3254	21.2173	21.2683
sp|P17707|DCAM_HUMAN	AMD1	S-adenosylmethionine decarboxylase proenzyme OS=Homo sapiens OX=9606 GN=AMD1 PE=1 SV=2	0.00683052	0.283646	20.7336	0.0348566	n.s.	20.6839	20.6733	20.8436	21.0083	21.0227	21.0207
sp|P17812|PYRG1_HUMAN	CTPS1	CTP synthase 1 OS=Homo sapiens OX=9606 GN=CTPS1 PE=1 SV=2	0.733678	0.0135336	24.1309	0.820869	n.s.	24.0804	24.199	24.1134	24.1396	24.1279	24.166
sp|P17844|DDX5_HUMAN	DDX5	Probable ATP-dependent RNA helicase DDX5 OS=Homo sapiens OX=9606 GN=DDX5 PE=1 SV=1	0.0419891	0.0965573	26.0861	0.112366	n.s.	26.1315	26.0816	26.0452	26.1538	26.2238	26.1704
sp|P17858|PFKAL_HUMAN	PFKL	ATP-dependent 6-phosphofructokinase, liver type OS=Homo sapiens OX=9606 GN=PFKL PE=1 SV=6	0.303554	0.0499304	22.9517	0.449629	n.s.	22.8927	23.019	22.9434	23.0138	23.0306	22.9606
sp|P17900|SAP3_HUMAN	GM2A	Ganglioside GM2 activator OS=Homo sapiens OX=9606 GN=GM2A PE=1 SV=4	0.0414621	-0.162651	21.5237	0.111501	n.s.	21.5546	21.5347	21.4817	21.2755	21.45	21.3575
sp|P17948|VGFR1_HUMAN	FLT1	Vascular endothelial growth factor receptor 1 OS=Homo sapiens OX=9606 GN=FLT1 PE=1 SV=2	0.000118101	-0.490911	16.3698	0.00465962	n.s.	16.3355	16.3953	16.3786	15.8976	15.8243	15.9147
sp|P17980|PRS6A_HUMAN	PSMC3	26S proteasome regulatory subunit 6A OS=Homo sapiens OX=9606 GN=PSMC3 PE=1 SV=3	0.0692845	-0.181497	24.4813	0.157731	n.s.	24.4879	24.6014	24.3545	24.2709	24.2951	24.3334
sp|P17987|TCPA_HUMAN	TCP1	T-complex protein 1 subunit alpha OS=Homo sapiens OX=9606 GN=TCP1 PE=1 SV=1	0.00333182	0.296601	24.6938	0.0229274	n.s.	24.7715	24.6408	24.6689	24.9476	25.037	24.9865
sp|P18031|PTN1_HUMAN	PTPN1	Tyrosine-protein phosphatase non-receptor type 1 OS=Homo sapiens OX=9606 GN=PTPN1 PE=1 SV=1	0.803862	-0.0208242	21.8868	0.870301	n.s.	21.906	21.7424	22.0119	21.8726	21.8597	21.8656
sp|P18065|IBP2_HUMAN	IGFBP2	Insulin-like growth factor-binding protein 2 OS=Homo sapiens OX=9606 GN=IGFBP2 PE=1 SV=2	0.0272406	-0.223634	20.0149	0.0843186	n.s.	20.0903	19.9167	20.0378	19.8393	19.8248	19.7097
sp|P18074|ERCC2_HUMAN	ERCC2	General transcription and DNA repair factor IIH helicase subunit XPD OS=Homo sapiens OX=9606 GN=ERCC2 PE=1 SV=1	0.000324234	0.278073	21.7923	0.00680659	n.s.	21.7985	21.75	21.8284	22.0759	22.055	22.0803
sp|P18075|BMP7_HUMAN	BMP7	Bone morphogenetic protein 7 OS=Homo sapiens OX=9606 GN=BMP7 PE=1 SV=1	0.0450038	-0.268755	16.6885	0.11777	n.s.	16.6005	16.6137	16.8513	16.49	16.4347	16.3346
sp|P18077|RL35A_HUMAN	RPL35A	60S ribosomal protein L35a OS=Homo sapiens OX=9606 GN=RPL35A PE=1 SV=2	0.783063	-0.0209546	23.9806	0.856543	n.s.	24.0557	24.0314	23.8546	24.0002	23.9831	23.8956
sp|P18084|ITB5_HUMAN	ITGB5	Integrin beta-5 OS=Homo sapiens OX=9606 GN=ITGB5 PE=1 SV=1	0.0459231	0.113903	17.4181	0.119243	n.s.	17.4118	17.3555	17.4869	17.5171	17.555	17.5238
sp|P18085|ARF4_HUMAN	ARF4	ADP-ribosylation factor 4 OS=Homo sapiens OX=9606 GN=ARF4 PE=1 SV=3	0.221422	0.122712	21.6864	0.35952	n.s.	21.6887	21.5808	21.7898	21.8005	21.7105	21.9165
sp|P18124|RL7_HUMAN	RPL7	60S ribosomal protein L7 OS=Homo sapiens OX=9606 GN=RPL7 PE=1 SV=1	0.783309	-0.0256867	25.3332	0.856708	n.s.	25.3296	25.4802	25.19	25.354	25.2987	25.2699
sp|P18206|VINC_HUMAN	VCL	Vinculin OS=Homo sapiens OX=9606 GN=VCL PE=1 SV=4	0.116704	0.0544215	25.7771	0.228117	n.s.	25.8266	25.7594	25.7454	25.8103	25.8449	25.8394
sp|P18433|PTPRA_HUMAN	PTPRA	Receptor-type tyrosine-protein phosphatase alpha OS=Homo sapiens OX=9606 GN=PTPRA PE=1 SV=3	0.602685	0.0344621	19.2299	0.723714	n.s.	19.2495	19.1308	19.3093	19.3154	19.2701	19.2075
sp|P18440|ARY1_HUMAN	NAT1	Arylamine N-acetyltransferase 1 OS=Homo sapiens OX=9606 GN=NAT1 PE=1 SV=2	0.0361877	0.185009	16.0397	0.101903	n.s.	16.0419	16.0252	16.0521	16.3316	16.1274	16.2153
sp|P18583-5|SON_HUMAN	SON	Isoform D of Protein SON OS=Homo sapiens OX=9606 GN=SON	0.32213	0.0439281	24.5633	0.470279	n.s.	24.5582	24.6274	24.5042	24.6226	24.6231	24.576
sp|P18583-6|SON_HUMAN	SON	Isoform E of Protein SON OS=Homo sapiens OX=9606 GN=SON	0.881673	0.0160347	17.0558	0.92363	n.s.	16.859	17.1337	17.1746	17.0315	17.0924	17.0914
sp|P18615-3|NELFE_HUMAN	NELFE	Isoform 2 of Negative elongation factor E OS=Homo sapiens OX=9606 GN=NELFE	0.00118406	0.266331	21.353	0.0126597	n.s.	21.3761	21.316	21.3668	21.5779	21.6684	21.6116
sp|P18621-3|RL17_HUMAN	RPL17	Isoform 3 of 60S ribosomal protein L17 OS=Homo sapiens OX=9606 GN=RPL17	0.10402	0.0686524	22.0155	0.210211	n.s.	22.0422	22.0519	21.9523	22.0693	22.0858	22.0974
sp|P18669|PGAM1_HUMAN	PGAM1	Phosphoglycerate mutase 1 OS=Homo sapiens OX=9606 GN=PGAM1 PE=1 SV=2	0.753998	-0.0608133	23.3301	0.836727	n.s.	23.1261	23.6746	23.1896	23.2428	23.1935	23.3716
sp|P18754-2|RCC1_HUMAN	RCC1	Isoform 2 of Regulator of chromosome condensation OS=Homo sapiens OX=9606 GN=RCC1	0.284104	0.184436	23.3398	0.429649	n.s.	23.3386	23.3725	23.3083	23.4941	23.2842	23.7945
sp|P18846|ATF1_HUMAN	ATF1	Cyclic AMP-dependent transcription factor ATF-1 OS=Homo sapiens OX=9606 GN=ATF1 PE=1 SV=2	0.59766	-0.0386372	19.002	0.720237	n.s.	19.0646	18.9208	19.0204	18.8795	19.0597	18.9507
sp|P18850|ATF6A_HUMAN	ATF6	Cyclic AMP-dependent transcription factor ATF-6 alpha OS=Homo sapiens OX=9606 GN=ATF6 PE=1 SV=3	0.591912	0.0475237	17.8099	0.715734	n.s.	17.7436	17.7144	17.9716	17.8679	17.8617	17.8425
sp|P18858-3|DNLI1_HUMAN	LIG1	Isoform 3 of DNA ligase 1 OS=Homo sapiens OX=9606 GN=LIG1	0.157944	0.183894	17.4095	0.282352	n.s.	17.3477	17.2971	17.5835	17.7108	17.5288	17.5405
sp|P18858|DNLI1_HUMAN	LIG1	DNA ligase 1 OS=Homo sapiens OX=9606 GN=LIG1 PE=1 SV=1	0.0512492	-0.218582	23.4435	0.128074	n.s.	23.4295	23.4793	23.4217	23.2876	23.0711	23.316
sp|P18887|XRCC1_HUMAN	XRCC1	DNA repair protein XRCC1 OS=Homo sapiens OX=9606 GN=XRCC1 PE=1 SV=2	0.0132812	-0.0948156	23.3854	0.0532651	n.s.	23.3603	23.4218	23.374	23.3133	23.2875	23.2708
sp|P19021-5|AMD_HUMAN	PAM	Isoform 5 of Peptidyl-glycine alpha-amidating monooxygenase OS=Homo sapiens OX=9606 GN=PAM	0.414724	-0.0961221	17.4968	0.560517	n.s.	17.4404	17.3794	17.6707	17.364	17.5135	17.3247
sp|P19022|CADH2_HUMAN	CDH2	Cadherin-2 OS=Homo sapiens OX=9606 GN=CDH2 PE=1 SV=4	0.130812	-0.123259	21.0512	0.24759	n.s.	21.0136	20.9653	21.1747	20.9134	20.9574	20.9129
sp|P19086|GNAZ_HUMAN	GNAZ	Guanine nucleotide-binding protein G(z) subunit alpha OS=Homo sapiens OX=9606 GN=GNAZ PE=1 SV=3	0.189834	-0.129063	20.0882	0.321895	n.s.	20.1698	19.9327	20.1622	20.0067	19.9205	19.9503
sp|P19174-2|PLCG1_HUMAN	PLCG1	Isoform 2 of 1-phosphatidylinositol 4,5-bisphosphate phosphodiesterase gamma-1 OS=Homo sapiens OX=9606 GN=PLCG1	6.68E-05	0.152711	23.7779	0.00398259	n.s.	23.7683	23.7734	23.7918	23.9402	23.9221	23.9293
sp|P19256|LFA3_HUMAN	CD58	Lymphocyte function-associated antigen 3 OS=Homo sapiens OX=9606 GN=CD58 PE=1 SV=1	0.018258	-0.171803	19.7252	0.0650107	n.s.	19.7467	19.6409	19.7879	19.5468	19.5702	19.543
sp|P19338|NUCL_HUMAN	NCL	Nucleolin OS=Homo sapiens OX=9606 GN=NCL PE=1 SV=3	0.0983536	0.054027	27.4162	0.201896	n.s.	27.4219	27.446	27.3805	27.499	27.4692	27.4424
sp|P19367-4|HXK1_HUMAN	HK1	Isoform 4 of Hexokinase-1 OS=Homo sapiens OX=9606 GN=HK1	0.0208902	-0.109352	24.7573	0.0712834	n.s.	24.78	24.6996	24.7922	24.6488	24.6572	24.6377
sp|P19387|RPB3_HUMAN	POLR2C	DNA-directed RNA polymerase II subunit RPB3 OS=Homo sapiens OX=9606 GN=POLR2C PE=1 SV=2	0.907311	0.00475591	21.2988	0.941221	n.s.	21.35	21.2271	21.3193	21.2845	21.3204	21.3057
sp|P19388|RPAB1_HUMAN	POLR2E	DNA-directed RNA polymerases I, II, and III subunit RPABC1 OS=Homo sapiens OX=9606 GN=POLR2E PE=1 SV=4	0.738238	-0.00842734	21.6598	0.824918	n.s.	21.6696	21.6647	21.645	21.6208	21.6947	21.6385
sp|P19404|NDUV2_HUMAN	NDUFV2	NADH dehydrogenase [ubiquinone] flavoprotein 2, mitochondrial OS=Homo sapiens OX=9606 GN=NDUFV2 PE=1 SV=2	0.00645132	-0.256597	24.0391	0.0336964	n.s.	24.1229	24.0028	23.9917	23.7321	23.8159	23.7995
sp|P19419|ELK1_HUMAN	ELK1	ETS domain-containing protein Elk-1 OS=Homo sapiens OX=9606 GN=ELK1 PE=1 SV=2	0.122031	-0.100769	18.115	0.235424	n.s.	18.1781	18.0131	18.1539	18.0089	18.0182	18.0157
sp|P19438|TNR1A_HUMAN	TNFRSF1A	Tumor necrosis factor receptor superfamily member 1A OS=Homo sapiens OX=9606 GN=TNFRSF1A PE=1 SV=1	0.347653	-0.042492	16.2305	0.49446	n.s.	16.2826	16.2135	16.1956	16.1578	16.1585	16.2478
sp|P19447|ERCC3_HUMAN	ERCC3	General transcription and DNA repair factor IIH helicase subunit XPB OS=Homo sapiens OX=9606 GN=ERCC3 PE=1 SV=1	0.00363502	0.288442	20.8098	0.0241557	n.s.	20.831	20.7261	20.8721	21.1315	21.0678	21.0953
sp|P19474|RO52_HUMAN	TRIM21	E3 ubiquitin-protein ligase TRIM21 OS=Homo sapiens OX=9606 GN=TRIM21 PE=1 SV=1	0.0727364	0.121561	18.3809	0.163077	n.s.	18.3272	18.3675	18.4479	18.4953	18.5672	18.4447
sp|P19484|TFEB_HUMAN	TFEB	Transcription factor EB OS=Homo sapiens OX=9606 GN=TFEB PE=1 SV=3	0.000342904	0.652594	16.298	0.00703403	up	16.2515	16.4074	16.2352	16.9235	16.9819	16.9465
sp|P19525|E2AK2_HUMAN	EIF2AK2	Interferon-induced, double-stranded RNA-activated protein kinase OS=Homo sapiens OX=9606 GN=EIF2AK2 PE=1 SV=2	0.556437	0.00690632	22.6768	0.683642	n.s.	22.664	22.693	22.6734	22.6707	22.6885	22.6919
sp|P19532|TFE3_HUMAN	TFE3	Transcription factor E3 OS=Homo sapiens OX=9606 GN=TFE3 PE=1 SV=4	0.0260755	-0.287817	17.1891	0.0819147	n.s.	17.0545	17.1919	17.3209	16.9318	16.9354	16.8366
sp|P19622|HME2_HUMAN	EN2	Homeobox protein engrailed-2 OS=Homo sapiens OX=9606 GN=EN2 PE=2 SV=3	0.583596	-0.0852889	14.0369	0.708407	n.s.	13.8116	14.07	14.2292	13.8855	14.1024	13.867
sp|P19623|SPEE_HUMAN	SRM	Spermidine synthase OS=Homo sapiens OX=9606 GN=SRM PE=1 SV=1	0.0116588	-0.126023	22.3899	0.0489583	n.s.	22.3353	22.4238	22.4105	22.2532	22.2789	22.2593
sp|P19634|SL9A1_HUMAN	SLC9A1	Sodium/hydrogen exchanger 1 OS=Homo sapiens OX=9606 GN=SLC9A1 PE=1 SV=2	0.134211	0.103184	19.813	0.251773	n.s.	19.8025	19.7317	19.9049	19.8724	19.9296	19.9466
sp|P19784|CSK22_HUMAN	CSNK2A2	Casein kinase II subunit alpha' OS=Homo sapiens OX=9606 GN=CSNK2A2 PE=1 SV=1	0.0485822	0.149794	21.8181	0.123675	n.s.	21.8379	21.7174	21.899	21.9676	21.9635	21.9724
sp|P19793|RXRA_HUMAN	RXRA	Retinoic acid receptor RXR-alpha OS=Homo sapiens OX=9606 GN=RXRA PE=1 SV=1	0.0955336	-0.131479	17.6509	0.197938	n.s.	17.6855	17.7063	17.561	17.4395	17.5631	17.5558
sp|P19801-2|AOC1_HUMAN	AOC1	Isoform 2 of Amiloride-sensitive amine oxidase [copper-containing] OS=Homo sapiens OX=9606 GN=AOC1	0.687193	-0.0694562	15.7212	0.788133	n.s.	15.8809	15.4309	15.8516	15.5196	15.7431	15.6924
sp|P19823|ITIH2_HUMAN	ITIH2	Inter-alpha-trypsin inhibitor heavy chain H2 OS=Homo sapiens OX=9606 GN=ITIH2 PE=1 SV=2	0.0960084	-0.345821	18.6446	0.198515	n.s.	18.914	18.4804	18.5393	18.2217	18.2086	18.4659
sp|P19838-2|NFKB1_HUMAN	NFKB1	Isoform 2 of Nuclear factor NF-kappa-B p105 subunit OS=Homo sapiens OX=9606 GN=NFKB1	0.000297261	-0.130238	22.2514	0.00648984	n.s.	22.2526	22.2639	22.2377	22.1067	22.1344	22.1224
sp|P20020-1|AT2B1_HUMAN	ATP2B1	Isoform D of Plasma membrane calcium-transporting ATPase 1 OS=Homo sapiens OX=9606 GN=ATP2B1	0.0490123	-0.181106	21.938	0.124188	n.s.	21.9368	21.8308	22.0463	21.7272	21.7894	21.7539
sp|P20042|IF2B_HUMAN	EIF2S2	Eukaryotic translation initiation factor 2 subunit 2 OS=Homo sapiens OX=9606 GN=EIF2S2 PE=1 SV=2	0.116834	0.0875002	22.6421	0.228253	n.s.	22.7213	22.6008	22.6042	22.6928	22.7552	22.7407
sp|P20073|ANXA7_HUMAN	ANXA7	Annexin A7 OS=Homo sapiens OX=9606 GN=ANXA7 PE=1 SV=3	0.647041	-0.0173707	22.4967	0.757642	n.s.	22.4285	22.5315	22.53	22.476	22.4956	22.4664
sp|P20226|TBP_HUMAN	TBP	TATA-box-binding protein OS=Homo sapiens OX=9606 GN=TBP PE=1 SV=2	0.0262003	0.306987	21.195	0.0821094	n.s.	21.229	21.0334	21.3227	21.4615	21.5508	21.4937
sp|P20248|CCNA2_HUMAN	CCNA2	Cyclin-A2 OS=Homo sapiens OX=9606 GN=CCNA2 PE=1 SV=2	0.000458441	0.23353	21.6284	0.00800323	n.s.	21.5908	21.6312	21.6634	21.8591	21.8515	21.8753
sp|P20265|PO3F2_HUMAN	POU3F2	POU domain, class 3, transcription factor 2 OS=Homo sapiens OX=9606 GN=POU3F2 PE=1 SV=4	0.00163158	0.47916	17.8715	0.0151416	n.s.	17.8067	17.8211	17.9865	18.304	18.3941	18.3538
sp|P20290|BTF3_HUMAN	BTF3	Transcription factor BTF3 OS=Homo sapiens OX=9606 GN=BTF3 PE=1 SV=1	0.562637	0.0254878	23.2222	0.689401	n.s.	23.2051	23.2882	23.1733	23.2049	23.2712	23.2671
sp|P20336|RAB3A_HUMAN	RAB3A	Ras-related protein Rab-3A OS=Homo sapiens OX=9606 GN=RAB3A PE=1 SV=1	0.126116	-0.0469781	19.6166	0.241311	n.s.	19.6074	19.5931	19.6492	19.5767	19.596	19.5362
sp|P20337|RAB3B_HUMAN	RAB3B	Ras-related protein Rab-3B OS=Homo sapiens OX=9606 GN=RAB3B PE=1 SV=2	0.836486	-0.0104321	17.6803	0.893194	n.s.	17.7037	17.5948	17.7426	17.6396	17.6981	17.6721
sp|P20338|RAB4A_HUMAN	RAB4A	Ras-related protein Rab-4A OS=Homo sapiens OX=9606 GN=RAB4A PE=1 SV=3	0.000107191	-0.453988	20.8326	0.00457714	n.s.	20.8572	20.8137	20.8268	20.3285	20.4202	20.387
sp|P20339|RAB5A_HUMAN	RAB5A	Ras-related protein Rab-5A OS=Homo sapiens OX=9606 GN=RAB5A PE=1 SV=2	0.0777288	0.0628459	19.7975	0.170843	n.s.	19.79	19.7689	19.8335	19.8593	19.8285	19.8931
sp|P20340-2|RAB6A_HUMAN	RAB6A	Isoform 2 of Ras-related protein Rab-6A OS=Homo sapiens OX=9606 GN=RAB6A	0.166752	0.0424323	22.061	0.293413	n.s.	22.0485	22.0254	22.1091	22.0978	22.1045	22.108
sp|P20585|MSH3_HUMAN	MSH3	DNA mismatch repair protein Msh3 OS=Homo sapiens OX=9606 GN=MSH3 PE=1 SV=4	0.160657	0.0440938	22.4163	0.28578	n.s.	22.4471	22.374	22.4278	22.4844	22.4587	22.4381
sp|P20618|PSB1_HUMAN	PSMB1	Proteasome subunit beta type-1 OS=Homo sapiens OX=9606 GN=PSMB1 PE=1 SV=2	0.00170239	0.183341	22.9392	0.0155297	n.s.	22.9173	22.9873	22.913	23.1253	23.1286	23.1136
sp|P20645|MPRD_HUMAN	M6PR	Cation-dependent mannose-6-phosphate receptor OS=Homo sapiens OX=9606 GN=M6PR PE=1 SV=1	0.66926	-0.0154946	20.3301	0.7741	n.s.	20.3681	20.28	20.3421	20.2889	20.3567	20.2982
sp|P20674|COX5A_HUMAN	COX5A	Cytochrome c oxidase subunit 5A, mitochondrial OS=Homo sapiens OX=9606 GN=COX5A PE=1 SV=2	0.00191652	-0.428092	18.0786	0.0163985	n.s.	18.1667	18.0079	18.0611	17.6549	17.7107	17.5859
sp|P20700|LMNB1_HUMAN	LMNB1	Lamin-B1 OS=Homo sapiens OX=9606 GN=LMNB1 PE=1 SV=2	0.652687	-0.0158395	25.331	0.761493	n.s.	25.3191	25.3423	25.3315	25.301	25.3761	25.2683
sp|P20719|HXA5_HUMAN	HOXA5	Homeobox protein Hox-A5 OS=Homo sapiens OX=9606 GN=HOXA5 PE=1 SV=2	0.00907331	0.275201	13.2805	0.0415929	n.s.	13.3757	13.1806	13.2853	13.5579	13.579	13.5304
sp|P20742|PZP_HUMAN	PZP	Pregnancy zone protein OS=Homo sapiens OX=9606 GN=PZP PE=1 SV=4	0.000344852	-0.791195	20.4549	0.00703932	down	20.5899	20.3831	20.3919	19.6399	19.6531	19.6982
sp|P20810-6|ICAL_HUMAN	CAST	Isoform 6 of Calpastatin OS=Homo sapiens OX=9606 GN=CAST	0.264363	0.0474156	22.1318	0.408673	n.s.	22.107	22.0962	22.1921	22.1895	22.2082	22.1398
sp|P20839-6|IMDH1_HUMAN	IMPDH1	Isoform 6 of Inosine-5'-monophosphate dehydrogenase 1 OS=Homo sapiens OX=9606 GN=IMPDH1	0.0747213	-0.0249624	23.5432	0.166356	n.s.	23.5303	23.5606	23.5386	23.5236	23.5232	23.5079
sp|P20908-2|CO5A1_HUMAN	COL5A1	Isoform 2 of Collagen alpha-1(V) chain OS=Homo sapiens OX=9606 GN=COL5A1	0.00538309	-0.293305	14.4588	0.0304395	n.s.	14.4287	14.3895	14.5582	14.1704	14.1907	14.1354
sp|P20929-3|NEBU_HUMAN	NEB	Isoform 3 of Nebulin OS=Homo sapiens OX=9606 GN=NEB	0.698189	-0.0204898	20.7189	0.796031	n.s.	20.7664	20.6349	20.7553	20.66	20.7462	20.689
sp|P20936|RASA1_HUMAN	RASA1	Ras GTPase-activating protein 1 OS=Homo sapiens OX=9606 GN=RASA1 PE=1 SV=1	0.181826	-0.0663328	20.1737	0.311741	n.s.	20.122	20.1549	20.2442	20.1405	20.0752	20.1065
sp|P20962|PTMS_HUMAN	PTMS	Parathymosin OS=Homo sapiens OX=9606 GN=PTMS PE=1 SV=2	0.0574826	0.140019	18.3471	0.138674	n.s.	18.3333	18.2757	18.4322	18.4449	18.4793	18.537
sp|P21127|CD11B_HUMAN	CDK11B	Cyclin-dependent kinase 11B OS=Homo sapiens OX=9606 GN=CDK11B PE=1 SV=4	0.402705	-0.0432757	23.5653	0.548262	n.s.	23.5697	23.5816	23.5448	23.485	23.4696	23.6116
sp|P21266|GSTM3_HUMAN	GSTM3	Glutathione S-transferase Mu 3 OS=Homo sapiens OX=9606 GN=GSTM3 PE=1 SV=3	0.13623	0.0929672	22.2762	0.25467	n.s.	22.3095	22.1818	22.3372	22.3433	22.3926	22.3715
sp|P21281|VATB2_HUMAN	ATP6V1B2	V-type proton ATPase subunit B, brain isoform OS=Homo sapiens OX=9606 GN=ATP6V1B2 PE=1 SV=3	0.677702	-0.0202221	22.4104	0.78094	n.s.	22.3761	22.3579	22.4972	22.407	22.3955	22.3681
sp|P21283|VATC1_HUMAN	ATP6V1C1	V-type proton ATPase subunit C 1 OS=Homo sapiens OX=9606 GN=ATP6V1C1 PE=1 SV=4	0.387116	0.0447387	23.286	0.533743	n.s.	23.2591	23.3747	23.2242	23.333	23.3427	23.3165
sp|P21333|FLNA_HUMAN	FLNA	Filamin-A OS=Homo sapiens OX=9606 GN=FLNA PE=1 SV=4	0.00128265	0.307342	25.8785	0.0131552	n.s.	25.9029	25.899	25.8334	26.2076	26.2247	26.1252
sp|P21359|NF1_HUMAN	NF1	Neurofibromin OS=Homo sapiens OX=9606 GN=NF1 PE=1 SV=2	0.116326	0.0455863	22.784	0.227651	n.s.	22.7656	22.7623	22.8242	22.8496	22.8266	22.8126
sp|P21399|ACOC_HUMAN	ACO1	Cytoplasmic aconitate hydratase OS=Homo sapiens OX=9606 GN=ACO1 PE=1 SV=3	0.000817104	0.2265	23.6334	0.0104078	n.s.	23.594	23.6526	23.6537	23.8902	23.8486	23.8411
sp|P21439|MDR3_HUMAN	ABCB4	Phosphatidylcholine translocator ABCB4 OS=Homo sapiens OX=9606 GN=ABCB4 PE=1 SV=2	0.472763	-0.0324804	21.621	0.612238	n.s.	21.6376	21.5437	21.6816	21.5823	21.5838	21.5993
sp|P21580|TNAP3_HUMAN	TNFAIP3	Tumor necrosis factor alpha-induced protein 3 OS=Homo sapiens OX=9606 GN=TNFAIP3 PE=1 SV=1	0.243358	0.0801995	16.6236	0.384641	n.s.	16.6376	16.5206	16.7125	16.7347	16.6727	16.7039
sp|P21675-4|TAF1_HUMAN	TAF1	Isoform 4 of Transcription initiation factor TFIID subunit 1 OS=Homo sapiens OX=9606 GN=TAF1	0.125615	-0.0761152	20.5785	0.240606	n.s.	20.6002	20.5168	20.6183	20.5075	20.5411	20.4584
sp|P21741|MK_HUMAN	MDK	Midkine OS=Homo sapiens OX=9606 GN=MDK PE=1 SV=1	0.0386487	-0.188792	18.7361	0.106559	n.s.	18.7285	18.7205	18.7594	18.6303	18.5835	18.4282
sp|P21796|VDAC1_HUMAN	VDAC1	Voltage-dependent anion-selective channel protein 1 OS=Homo sapiens OX=9606 GN=VDAC1 PE=1 SV=2	0.134798	0.11397	24.2077	0.252771	n.s.	24.2494	24.1597	24.214	24.2119	24.3842	24.3689
sp|P21802-11|FGFR2_HUMAN	FGFR2	Isoform 11 of Fibroblast growth factor receptor 2 OS=Homo sapiens OX=9606 GN=FGFR2	0.00348979	-0.453083	18.4313	0.0235341	n.s.	18.3855	18.3614	18.5471	18.0637	17.9572	17.9138
sp|P21817|RYR1_HUMAN	RYR1	Ryanodine receptor 1 OS=Homo sapiens OX=9606 GN=RYR1 PE=1 SV=3	0.328714	-0.0567927	17.4042	0.476759	n.s.	17.3825	17.377	17.4531	17.4024	17.3813	17.2586
sp|P21912|SDHB_HUMAN	SDHB	Succinate dehydrogenase [ubiquinone] iron-sulfur subunit, mitochondrial OS=Homo sapiens OX=9606 GN=SDHB PE=1 SV=3	0.0446867	-0.35091	22.4035	0.117343	n.s.	22.5643	22.1825	22.4638	22.0324	22.1324	21.9931
sp|P21926|CD9_HUMAN	CD9	CD9 antigen OS=Homo sapiens OX=9606 GN=CD9 PE=1 SV=4	0.0106912	0.287076	20.7715	0.0461729	n.s.	20.7781	20.7752	20.7612	20.9389	21.0826	21.1544
sp|P21953|ODBB_HUMAN	BCKDHB	2-oxoisovalerate dehydrogenase subunit beta, mitochondrial OS=Homo sapiens OX=9606 GN=BCKDHB PE=1 SV=2	0.176461	0.0525216	19.3875	0.305244	n.s.	19.428	19.3321	19.4023	19.4687	19.4254	19.426
sp|P21964|COMT_HUMAN	COMT	Catechol O-methyltransferase OS=Homo sapiens OX=9606 GN=COMT PE=1 SV=2	0.462866	0.0429472	20.498	0.602938	n.s.	20.4311	20.4709	20.5919	20.5341	20.5074	20.5813
sp|P21980|TGM2_HUMAN	TGM2	Protein-glutamine gamma-glutamyltransferase 2 OS=Homo sapiens OX=9606 GN=TGM2 PE=1 SV=2	0.00182552	0.329692	17.7683	0.0159957	n.s.	17.6858	17.7841	17.8349	18.1101	18.1055	18.0783
sp|P22033|MUTA_HUMAN	MMUT	Methylmalonyl-CoA mutase, mitochondrial OS=Homo sapiens OX=9606 GN=MMUT PE=1 SV=4	0.0792175	0.16806	22.2011	0.172907	n.s.	22.2919	22.0755	22.2358	22.3296	22.4298	22.348
sp|P22059|OSBP1_HUMAN	OSBP	Oxysterol-binding protein 1 OS=Homo sapiens OX=9606 GN=OSBP PE=1 SV=1	0.425209	-0.017696	23.0675	0.569467	n.s.	23.0575	23.0638	23.0811	23.06	23.0758	23.0136
sp|P22061-2|PIMT_HUMAN	PCMT1	Isoform 2 of Protein-L-isoaspartate(D-aspartate) O-methyltransferase OS=Homo sapiens OX=9606 GN=PCMT1	8.77E-05	0.336935	23.7535	0.00419832	n.s.	23.7441	23.7911	23.7251	24.0839	24.1052	24.0821
sp|P22087|FBRL_HUMAN	FBL	rRNA 2'-O-methyltransferase fibrillarin OS=Homo sapiens OX=9606 GN=FBL PE=1 SV=2	0.460487	0.0432415	23.3848	0.600526	n.s.	23.4597	23.3373	23.3575	23.4098	23.4994	23.3749
sp|P22102|PUR2_HUMAN	GART	Trifunctional purine biosynthetic protein adenosine-3 OS=Homo sapiens OX=9606 GN=GART PE=1 SV=1	0.216351	-0.0731039	24.1536	0.353556	n.s.	24.0901	24.2507	24.12	24.0936	24.0684	24.0794
sp|P22234-2|PUR6_HUMAN	PAICS	Isoform 2 of Multifunctional protein ADE2 OS=Homo sapiens OX=9606 GN=PAICS	0.344489	0.0718936	24.5571	0.491726	n.s.	24.5803	24.6304	24.4606	24.5499	24.7035	24.6336
sp|P22307|NLTP_HUMAN	SCP2	Non-specific lipid-transfer protein OS=Homo sapiens OX=9606 GN=SCP2 PE=1 SV=2	0.198798	0.0727899	22.3527	0.332817	n.s.	22.3469	22.283	22.4283	22.4375	22.4557	22.3834
sp|P22314|UBA1_HUMAN	UBA1	Ubiquitin-like modifier-activating enzyme 1 OS=Homo sapiens OX=9606 GN=UBA1 PE=1 SV=3	0.0106306	-0.111235	25.654	0.0460203	n.s.	25.6233	25.6975	25.6414	25.5256	25.5612	25.5416
sp|P22392-2|NDKB_HUMAN	NME2	Isoform 3 of Nucleoside diphosphate kinase B OS=Homo sapiens OX=9606 GN=NME2	0.301129	-0.212033	25.7422	0.447516	n.s.	25.6476	26.0819	25.4972	25.516	25.478	25.5966
sp|P22413|ENPP1_HUMAN	ENPP1	Ectonucleotide pyrophosphatase/phosphodiesterase family member 1 OS=Homo sapiens OX=9606 GN=ENPP1 PE=1 SV=2	0.0474665	0.148197	20.1125	0.121773	n.s.	20.1465	20.0129	20.1781	20.2729	20.2755	20.2336
sp|P22415|USF1_HUMAN	USF1	Upstream stimulatory factor 1 OS=Homo sapiens OX=9606 GN=USF1 PE=1 SV=1	0.0577461	0.0494535	19.7545	0.138885	n.s.	19.7432	19.7524	19.768	19.8368	19.7781	19.797
sp|P22466|GALA_HUMAN	GAL	Galanin peptides OS=Homo sapiens OX=9606 GN=GAL PE=1 SV=3	0.184959	-0.0987623	15.8074	0.316159	n.s.	15.8539	15.8366	15.7315	15.7511	15.7629	15.6119
sp|P22570-3|ADRO_HUMAN	FDXR	Isoform 3 of NADPH:adrenodoxin oxidoreductase, mitochondrial OS=Homo sapiens OX=9606 GN=FDXR	0.0844849	0.0669554	19.8549	0.180934	n.s.	19.8741	19.8053	19.8853	19.9126	19.9517	19.9012
sp|P22626|ROA2_HUMAN	HNRNPA2B1	Heterogeneous nuclear ribonucleoproteins A2/B1 OS=Homo sapiens OX=9606 GN=HNRNPA2B1 PE=1 SV=2	0.795858	0.00740854	26.2053	0.865517	n.s.	26.2461	26.1593	26.2104	26.2287	26.1973	26.212
sp|P22670|RFX1_HUMAN	RFX1	MHC class II regulatory factor RFX1 OS=Homo sapiens OX=9606 GN=RFX1 PE=1 SV=2	0.59305	0.024791	20.2063	0.716445	n.s.	20.2063	20.1389	20.2738	20.1959	20.2499	20.2476
sp|P22681|CBL_HUMAN	CBL	E3 ubiquitin-protein ligase CBL OS=Homo sapiens OX=9606 GN=CBL PE=1 SV=2	0.695073	-0.0124551	21.7418	0.793573	n.s.	21.6948	21.7884	21.7422	21.7298	21.7498	21.7084
sp|P22694|KAPCB_HUMAN	PRKACB	cAMP-dependent protein kinase catalytic subunit beta OS=Homo sapiens OX=9606 GN=PRKACB PE=1 SV=2	0.455949	-0.0176603	19.5545	0.597003	n.s.	19.5425	19.5324	19.5887	19.5561	19.5132	19.5413
sp|P22695|QCR2_HUMAN	UQCRC2	Cytochrome b-c1 complex subunit 2, mitochondrial OS=Homo sapiens OX=9606 GN=UQCRC2 PE=1 SV=3	0.0281854	-0.138365	23.2534	0.0864379	n.s.	23.2861	23.2251	23.2488	23.0451	23.1715	23.1283
sp|P22736-2|NR4A1_HUMAN	NR4A1	Isoform 2 of Nuclear receptor subfamily 4 group A member 1 OS=Homo sapiens OX=9606 GN=NR4A1	0.879702	0.0217895	15.4286	0.922493	n.s.	15.5041	15.19	15.5918	15.5652	15.4089	15.3772
sp|P22830-2|HEMH_HUMAN	FECH	Isoform 2 of Ferrochelatase, mitochondrial OS=Homo sapiens OX=9606 GN=FECH	0.267616	-0.0944032	21.0999	0.412176	n.s.	21.151	20.9648	21.1838	21.0458	21.0164	20.9541
sp|P23025|XPA_HUMAN	XPA	DNA repair protein complementing XP-A cells OS=Homo sapiens OX=9606 GN=XPA PE=1 SV=1	0.19677	0.224252	17.2822	0.330394	n.s.	17.388	16.9978	17.4609	17.5018	17.4772	17.5404
sp|P23142|FBLN1_HUMAN	FBLN1	Fibulin-1 OS=Homo sapiens OX=9606 GN=FBLN1 PE=1 SV=4	0.0470518	-0.234176	18.7908	0.121005	n.s.	18.9088	18.7503	18.7133	18.5663	18.4538	18.6498
sp|P23193|TCEA1_HUMAN	TCEA1	Transcription elongation factor A protein 1 OS=Homo sapiens OX=9606 GN=TCEA1 PE=1 SV=2	0.431474	0.0372935	22.6408	0.574373	n.s.	22.6082	22.7198	22.5944	22.663	22.6619	22.7094
sp|P23229|ITA6_HUMAN	ITGA6	Integrin alpha-6 OS=Homo sapiens OX=9606 GN=ITGA6 PE=1 SV=5	0.0555452	-0.101407	21.4078	0.135499	n.s.	21.3987	21.3479	21.4767	21.3169	21.306	21.2962
sp|P23246|SFPQ_HUMAN	SFPQ	Splicing factor, proline- and glutamine-rich OS=Homo sapiens OX=9606 GN=SFPQ PE=1 SV=2	0.315371	-0.0396153	24.8585	0.462341	n.s.	24.8807	24.9016	24.7933	24.807	24.8379	24.8118
sp|P23258|TBG1_HUMAN	TUBG1	Tubulin gamma-1 chain OS=Homo sapiens OX=9606 GN=TUBG1 PE=1 SV=2	0.611368	0.0162628	21.5235	0.730529	n.s.	21.4934	21.54	21.537	21.5704	21.5595	21.4893
sp|P23284|PPIB_HUMAN	PPIB	Peptidyl-prolyl cis-trans isomerase B OS=Homo sapiens OX=9606 GN=PPIB PE=1 SV=2	0.00467567	-0.12226	24.6181	0.0280602	n.s.	24.6017	24.6124	24.6401	24.5318	24.4816	24.4741
sp|P23368|MAOM_HUMAN	ME2	NAD-dependent malic enzyme, mitochondrial OS=Homo sapiens OX=9606 GN=ME2 PE=1 SV=1	0.012638	-0.150306	23.3238	0.0516487	n.s.	23.3585	23.2602	23.3525	23.1897	23.1861	23.1445
sp|P23378|GCSP_HUMAN	GLDC	Glycine dehydrogenase (decarboxylating), mitochondrial OS=Homo sapiens OX=9606 GN=GLDC PE=1 SV=2	0.761467	-0.00750639	22.6369	0.841617	n.s.	22.6583	22.5992	22.6533	22.6427	22.6427	22.6029
sp|P23381|SYWC_HUMAN	WARS	Tryptophan--tRNA ligase, cytoplasmic OS=Homo sapiens OX=9606 GN=WARS PE=1 SV=2	0.188005	-0.0564381	23.878	0.319864	n.s.	23.846	23.9419	23.8462	23.7918	23.8453	23.8276
sp|P23396|RS3_HUMAN	RPS3	40S ribosomal protein S3 OS=Homo sapiens OX=9606 GN=RPS3 PE=1 SV=2	0.845092	-0.0173717	24.7085	0.899114	n.s.	24.6806	24.8484	24.5964	24.7208	24.6152	24.7373
sp|P23434|GCSH_HUMAN	GCSH	Glycine cleavage system H protein, mitochondrial OS=Homo sapiens OX=9606 GN=GCSH PE=1 SV=2	0.822026	-0.0195507	18.9163	0.883276	n.s.	18.9768	18.7582	19.014	18.8836	18.9291	18.8778
sp|P23443|KS6B1_HUMAN	RPS6KB1	Ribosomal protein S6 kinase beta-1 OS=Homo sapiens OX=9606 GN=RPS6KB1 PE=1 SV=2	0.714037	-0.0128427	21.4918	0.806522	n.s.	21.5075	21.4353	21.5326	21.4866	21.4997	21.4507
sp|P23458|JAK1_HUMAN	JAK1	Tyrosine-protein kinase JAK1 OS=Homo sapiens OX=9606 GN=JAK1 PE=1 SV=2	0.636703	-0.0254288	21.6558	0.750944	n.s.	21.6763	21.5634	21.7278	21.6525	21.6151	21.6236
sp|P23470|PTPRG_HUMAN	PTPRG	Receptor-type tyrosine-protein phosphatase gamma OS=Homo sapiens OX=9606 GN=PTPRG PE=1 SV=4	0.00794446	0.123684	18.1699	0.0384144	n.s.	18.1484	18.1436	18.2178	18.3083	18.2903	18.2823
sp|P23508-2|CRCM_HUMAN	MCC	Isoform 2 of Colorectal mutant cancer protein OS=Homo sapiens OX=9606 GN=MCC	0.000102376	-0.561497	19.4858	0.00448091	n.s.	19.4511	19.5033	19.5031	18.9782	18.9271	18.8677
sp|P23511|NFYA_HUMAN	NFYA	Nuclear transcription factor Y subunit alpha OS=Homo sapiens OX=9606 GN=NFYA PE=1 SV=2	0.952004	-0.0314735	15.3784	0.969251	n.s.	14.6095	16.2805	15.2453	15.412	15.2149	15.414
sp|P23526|SAHH_HUMAN	AHCY	Adenosylhomocysteinase OS=Homo sapiens OX=9606 GN=AHCY PE=1 SV=4	8.74E-05	0.140121	23.7182	0.00419832	n.s.	23.7278	23.7024	23.7245	23.8599	23.8635	23.8517
sp|P23528|COF1_HUMAN	CFL1	Cofilin-1 OS=Homo sapiens OX=9606 GN=CFL1 PE=1 SV=3	0.145441	0.10454	24.1872	0.266947	n.s.	24.1754	24.0953	24.2909	24.314	24.2856	24.2755
sp|P23588|IF4B_HUMAN	EIF4B	Eukaryotic translation initiation factor 4B OS=Homo sapiens OX=9606 GN=EIF4B PE=1 SV=2	0.373302	-0.0337644	23.9243	0.520211	n.s.	23.8941	23.9812	23.8976	23.8577	23.92	23.8939
sp|P23610|HAP40_HUMAN	F8A1	40-kDa huntingtin-associated protein OS=Homo sapiens OX=9606 GN=F8A1 PE=1 SV=2	2.03E-06	0.595986	16.4809	0.00186495	up	16.4758	16.4598	16.5069	17.0694	17.0779	17.0832
sp|P23634|AT2B4_HUMAN	ATP2B4	Plasma membrane calcium-transporting ATPase 4 OS=Homo sapiens OX=9606 GN=ATP2B4 PE=1 SV=2	0.173006	-0.0876766	19.6163	0.300939	n.s.	19.6192	19.5341	19.6956	19.5225	19.5747	19.4886
sp|P23677|IP3KA_HUMAN	ITPKA	Inositol-trisphosphate 3-kinase A OS=Homo sapiens OX=9606 GN=ITPKA PE=1 SV=1	6.60E-05	0.147846	19.5457	0.00398259	n.s.	19.546	19.5581	19.533	19.6939	19.6854	19.7013
sp|P23743|DGKA_HUMAN	DGKA	Diacylglycerol kinase alpha OS=Homo sapiens OX=9606 GN=DGKA PE=1 SV=3	0.014743	-0.126781	20.7525	0.0566885	n.s.	20.7222	20.7536	20.7819	20.6609	20.6405	20.576
sp|P23760-8|PAX3_HUMAN	PAX3	Isoform Pax3E of Paired box protein Pax-3 OS=Homo sapiens OX=9606 GN=PAX3	0.15223	0.360497	15.9433	0.275658	n.s.	16.2368	15.5542	16.0389	16.2796	16.3517	16.2801
sp|P23786|CPT2_HUMAN	CPT2	Carnitine O-palmitoyltransferase 2, mitochondrial OS=Homo sapiens OX=9606 GN=CPT2 PE=1 SV=2	0.0200198	-0.282011	23.779	0.0693796	n.s.	23.8771	23.6362	23.8236	23.5011	23.5264	23.4635
sp|P23919|KTHY_HUMAN	DTYMK	Thymidylate kinase OS=Homo sapiens OX=9606 GN=DTYMK PE=1 SV=4	0.000561241	-0.322826	23.4403	0.00866024	n.s.	23.4049	23.5014	23.4148	23.0992	23.1341	23.1193
sp|P23921|RIR1_HUMAN	RRM1	Ribonucleoside-diphosphate reductase large subunit OS=Homo sapiens OX=9606 GN=RRM1 PE=1 SV=1	0.0699982	0.0509578	24.5477	0.158822	n.s.	24.5463	24.5492	24.5475	24.5599	24.6308	24.6053
sp|P24278|ZBT25_HUMAN	ZBTB25	Zinc finger and BTB domain-containing protein 25 OS=Homo sapiens OX=9606 GN=ZBTB25 PE=1 SV=2	0.00930172	-0.21649	15.8957	0.0422592	n.s.	15.8691	15.9531	15.8649	15.6158	15.6814	15.7405
sp|P24311|COX7B_HUMAN	COX7B	Cytochrome c oxidase subunit 7B, mitochondrial OS=Homo sapiens OX=9606 GN=COX7B PE=1 SV=2	0.00697068	-0.132884	20.6027	0.0352954	n.s.	20.6167	20.588	20.6034	20.4292	20.4658	20.5144
sp|P24386|RAE1_HUMAN	CHM	Rab proteins geranylgeranyltransferase component A 1 OS=Homo sapiens OX=9606 GN=CHM PE=1 SV=3	0.0519805	-0.0854141	20.3257	0.129464	n.s.	20.2757	20.3468	20.3546	20.2554	20.2619	20.2034
sp|P24468|COT2_HUMAN	NR2F2	COUP transcription factor 2 OS=Homo sapiens OX=9606 GN=NR2F2 PE=1 SV=1	0.243918	-0.208862	18.8978	0.385391	n.s.	19.0611	18.6115	19.0207	18.767	18.7111	18.5886
sp|P24534|EF1B_HUMAN	EEF1B2	Elongation factor 1-beta OS=Homo sapiens OX=9606 GN=EEF1B2 PE=1 SV=3	0.961374	-0.00454246	23.1688	0.974758	n.s.	23.1728	23.2866	23.0469	23.1752	23.2528	23.0647
sp|P24539|AT5F1_HUMAN	ATP5PB	ATP synthase F(0) complex subunit B1, mitochondrial OS=Homo sapiens OX=9606 GN=ATP5PB PE=1 SV=2	0.00702744	-0.302686	22.2448	0.0354447	n.s.	22.2939	22.1319	22.3087	21.9563	21.9641	21.906
sp|P24588|AKAP5_HUMAN	AKAP5	A-kinase anchor protein 5 OS=Homo sapiens OX=9606 GN=AKAP5 PE=1 SV=3	0.0371095	-0.215873	18.4272	0.103655	n.s.	18.402	18.333	18.5465	18.1497	18.2501	18.2341
sp|P24666-2|PPAC_HUMAN	ACP1	Isoform 2 of Low molecular weight phosphotyrosine protein phosphatase OS=Homo sapiens OX=9606 GN=ACP1	0.191585	-0.0481585	20.2362	0.324199	n.s.	20.2308	20.1998	20.278	20.2076	20.2097	20.1469
sp|P24666|PPAC_HUMAN	ACP1	Low molecular weight phosphotyrosine protein phosphatase OS=Homo sapiens OX=9606 GN=ACP1 PE=1 SV=3	0.118407	-0.0582064	18.824	0.230533	n.s.	18.792	18.8299	18.85	18.7234	18.8062	18.7677
sp|P24752|THIL_HUMAN	ACAT1	Acetyl-CoA acetyltransferase, mitochondrial OS=Homo sapiens OX=9606 GN=ACAT1 PE=1 SV=1	0.00684114	-0.237081	23.2229	0.0348566	n.s.	23.2704	23.1954	23.203	22.9595	23.0637	22.9343
sp|P24863|CCNC_HUMAN	CCNC	Cyclin-C OS=Homo sapiens OX=9606 GN=CCNC PE=1 SV=2	0.00293836	0.182296	19.164	0.0211302	n.s.	19.1481	19.1347	19.2092	19.3778	19.3228	19.3384
sp|P24864|CCNE1_HUMAN	CCNE1	G1/S-specific cyclin-E1 OS=Homo sapiens OX=9606 GN=CCNE1 PE=1 SV=2	0.0196931	-0.120235	16.8349	0.0686652	n.s.	16.829	16.8299	16.8459	16.7643	16.7234	16.6564
sp|P24928|RPB1_HUMAN	POLR2A	DNA-directed RNA polymerase II subunit RPB1 OS=Homo sapiens OX=9606 GN=POLR2A PE=1 SV=2	0.934992	0.00132166	23.9735	0.958987	n.s.	23.9816	23.9718	23.9671	23.9966	23.9808	23.9471
sp|P24941|CDK2_HUMAN	CDK2	Cyclin-dependent kinase 2 OS=Homo sapiens OX=9606 GN=CDK2 PE=1 SV=2	0.230812	-0.118515	22.9748	0.371162	n.s.	22.8721	23.1383	22.9139	22.8321	22.854	22.8826
sp|P25054|APC_HUMAN	APC	Adenomatous polyposis coli protein OS=Homo sapiens OX=9606 GN=APC PE=1 SV=2	0.336374	0.0252297	20.7999	0.484362	n.s.	20.7745	20.7899	20.8352	20.8258	20.8494	20.8001
sp|P25098|ARBK1_HUMAN	GRK2	Beta-adrenergic receptor kinase 1 OS=Homo sapiens OX=9606 GN=GRK2 PE=1 SV=2	0.141652	-0.08852	21.9076	0.261656	n.s.	21.8386	21.9982	21.886	21.831	21.7985	21.8278
sp|P25205-2|MCM3_HUMAN	MCM3	Isoform 2 of DNA replication licensing factor MCM3 OS=Homo sapiens OX=9606 GN=MCM3	0.173464	-0.0390539	24.6689	0.301378	n.s.	24.6702	24.6805	24.6559	24.6308	24.5903	24.6683
sp|P25208|NFYB_HUMAN	NFYB	Nuclear transcription factor Y subunit beta OS=Homo sapiens OX=9606 GN=NFYB PE=1 SV=2	0.872353	0.0305319	20.3976	0.918351	n.s.	20.6382	20.0639	20.4908	20.4063	20.5169	20.3613
sp|P25325-2|THTM_HUMAN	MPST	Isoform 2 of 3-mercaptopyruvate sulfurtransferase OS=Homo sapiens OX=9606 GN=MPST	0.51972	-0.044795	22.3723	0.652715	n.s.	22.3346	22.4853	22.297	22.3538	22.3552	22.2736
sp|P25391|LAMA1_HUMAN	LAMA1	Laminin subunit alpha-1 OS=Homo sapiens OX=9606 GN=LAMA1 PE=1 SV=2	0.0161588	-0.25595	18.1202	0.0599224	n.s.	18.154	18.0008	18.2058	17.875	17.888	17.8297
sp|P25398|RS12_HUMAN	RPS12	40S ribosomal protein S12 OS=Homo sapiens OX=9606 GN=RPS12 PE=1 SV=3	0.450681	0.0270198	23.3471	0.593091	n.s.	23.313	23.4111	23.3171	23.3655	23.3806	23.3762
sp|P25440-2|BRD2_HUMAN	BRD2	Isoform 2 of Bromodomain-containing protein 2 OS=Homo sapiens OX=9606 GN=BRD2	0.014101	0.1057	23.4632	0.0554538	n.s.	23.456	23.4916	23.442	23.5276	23.5893	23.5898
sp|P25445|TNR6_HUMAN	FAS	Tumor necrosis factor receptor superfamily member 6 OS=Homo sapiens OX=9606 GN=FAS PE=1 SV=1	0.939675	-0.00672991	18.3392	0.962078	n.s.	18.2459	18.2668	18.505	18.3496	18.3241	18.3238
sp|P25490|TYY1_HUMAN	YY1	Transcriptional repressor protein YY1 OS=Homo sapiens OX=9606 GN=YY1 PE=1 SV=2	0.552655	-0.025259	20.1714	0.680835	n.s.	20.1296	20.2201	20.1646	20.0894	20.1827	20.1663
sp|P25685|DNJB1_HUMAN	DNAJB1	DnaJ homolog subfamily B member 1 OS=Homo sapiens OX=9606 GN=DNAJB1 PE=1 SV=4	0.668811	0.0136756	22.915	0.773876	n.s.	22.8946	22.9724	22.8781	22.9174	22.9318	22.9369
sp|P25686|DNJB2_HUMAN	DNAJB2	DnaJ homolog subfamily B member 2 OS=Homo sapiens OX=9606 GN=DNAJB2 PE=1 SV=3	0.077263	0.131145	18.4755	0.17015	n.s.	18.4225	18.4192	18.585	18.6175	18.6138	18.5888
sp|P25705|ATPA_HUMAN	ATP5F1A	ATP synthase subunit alpha, mitochondrial OS=Homo sapiens OX=9606 GN=ATP5F1A PE=1 SV=1	0.00800103	-0.29697	25.9276	0.0385844	n.s.	26.0152	25.8371	25.9306	25.5893	25.6934	25.6093
sp|P25786-2|PSA1_HUMAN	PSMA1	Isoform Long of Proteasome subunit alpha type-1 OS=Homo sapiens OX=9606 GN=PSMA1	0.0805559	0.0711102	24.174	0.175031	n.s.	24.1643	24.2229	24.1347	24.224	24.277	24.2343
sp|P25787|PSA2_HUMAN	PSMA2	Proteasome subunit alpha type-2 OS=Homo sapiens OX=9606 GN=PSMA2 PE=1 SV=2	0.0576058	0.0724639	21.1255	0.138778	n.s.	21.0806	21.1613	21.1346	21.1727	21.2009	21.2203
sp|P25788|PSA3_HUMAN	PSMA3	Proteasome subunit alpha type-3 OS=Homo sapiens OX=9606 GN=PSMA3 PE=1 SV=2	0.107208	0.0599761	24.4171	0.214793	n.s.	24.4351	24.4456	24.3706	24.4432	24.4903	24.4976
sp|P25789|PSA4_HUMAN	PSMA4	Proteasome subunit alpha type-4 OS=Homo sapiens OX=9606 GN=PSMA4 PE=1 SV=1	0.88493	-0.00657265	23.8261	0.925917	n.s.	23.8153	23.8609	23.8022	23.7597	23.807	23.892
sp|P25963|IKBA_HUMAN	NFKBIA	NF-kappa-B inhibitor alpha OS=Homo sapiens OX=9606 GN=NFKBIA PE=1 SV=1	0.153326	-0.115414	16.6963	0.276631	n.s.	16.5822	16.7523	16.7545	16.6114	16.5163	16.6151
sp|P26006-1|ITA3_HUMAN	ITGA3	Isoform 2 of Integrin alpha-3 OS=Homo sapiens OX=9606 GN=ITGA3	0.272641	0.0656894	17.6813	0.417233	n.s.	17.6069	17.7496	17.6874	17.6884	17.7582	17.7943
sp|P26038|MOES_HUMAN	MSN	Moesin OS=Homo sapiens OX=9606 GN=MSN PE=1 SV=3	0.747545	0.0116026	24.6068	0.832089	n.s.	24.6101	24.6569	24.5534	24.6311	24.5878	24.6363
sp|P26045|PTN3_HUMAN	PTPN3	Tyrosine-protein phosphatase non-receptor type 3 OS=Homo sapiens OX=9606 GN=PTPN3 PE=1 SV=2	0.0125735	-0.146001	18.5602	0.0515228	n.s.	18.529	18.6243	18.5272	18.3928	18.4291	18.4206
sp|P26196|DDX6_HUMAN	DDX6	Probable ATP-dependent RNA helicase DDX6 OS=Homo sapiens OX=9606 GN=DDX6 PE=1 SV=2	0.0650837	-0.122551	24.0518	0.150731	n.s.	24.052	23.9689	24.1345	23.9404	23.9347	23.9127
sp|P26358|DNMT1_HUMAN	DNMT1	DNA (cytosine-5)-methyltransferase 1 OS=Homo sapiens OX=9606 GN=DNMT1 PE=1 SV=2	0.749106	0.0134507	24.1922	0.83352	n.s.	24.1849	24.2197	24.172	24.2403	24.1326	24.2442
sp|P26367-2|PAX6_HUMAN	PAX6	Isoform 5a of Paired box protein Pax-6 OS=Homo sapiens OX=9606 GN=PAX6	0.23104	-0.0808022	18.1633	0.371228	n.s.	18.2031	18.0784	18.2083	18.0143	18.0858	18.1473
sp|P26368|U2AF2_HUMAN	U2AF2	Splicing factor U2AF 65 kDa subunit OS=Homo sapiens OX=9606 GN=U2AF2 PE=1 SV=4	0.810717	-0.0147343	22.9664	0.875536	n.s.	22.951	23.0633	22.8849	22.9373	22.9181	22.9996
sp|P26373|RL13_HUMAN	RPL13	60S ribosomal protein L13 OS=Homo sapiens OX=9606 GN=RPL13 PE=1 SV=4	0.531018	0.0406545	24.565	0.662336	n.s.	24.6023	24.6273	24.4653	24.5432	24.6434	24.6303
sp|P26374|RAE2_HUMAN	CHML	Rab proteins geranylgeranyltransferase component A 2 OS=Homo sapiens OX=9606 GN=CHML PE=1 SV=2	0.000389625	-0.408753	19.0234	0.00748091	n.s.	18.9763	19.0913	19.0026	18.641	18.6012	18.6018
sp|P26440|IVD_HUMAN	IVD	Isovaleryl-CoA dehydrogenase, mitochondrial OS=Homo sapiens OX=9606 GN=IVD PE=1 SV=2	0.058795	-0.0884394	21.8256	0.140564	n.s.	21.8644	21.762	21.8504	21.7267	21.7583	21.7264
sp|P26572|MGAT1_HUMAN	MGAT1	Alpha-1,3-mannosyl-glycoprotein 2-beta-N-acetylglucosaminyltransferase OS=Homo sapiens OX=9606 GN=MGAT1 PE=1 SV=2	0.0686833	-0.0276022	20.8832	0.156794	n.s.	20.871	20.9003	20.8782	20.8686	20.8455	20.8526
sp|P26583|HMGB2_HUMAN	HMGB2	High mobility group protein B2 OS=Homo sapiens OX=9606 GN=HMGB2 PE=1 SV=2	0.499733	-0.0820774	22.3112	0.635503	n.s.	22.1548	22.5184	22.2605	22.2738	22.2242	22.1894
sp|P26639-2|SYTC_HUMAN	TARS1	Isoform 2 of Threonine--tRNA ligase 1, cytoplasmic OS=Homo sapiens OX=9606 GN=TARS1	0.156943	-0.1181	25.0791	0.281261	n.s.	25.0402	25.0775	25.1195	25.0452	24.8356	25.0022
sp|P26640|SYVC_HUMAN	VARS	Valine--tRNA ligase OS=Homo sapiens OX=9606 GN=VARS PE=1 SV=4	0.000239131	0.185197	23.0554	0.00609818	n.s.	23.0264	23.0725	23.0673	23.2455	23.2354	23.2408
sp|P26641-2|EF1G_HUMAN	EEF1G	Isoform 2 of Elongation factor 1-gamma OS=Homo sapiens OX=9606 GN=EEF1G	0.171864	0.171576	25.7703	0.299627	n.s.	25.7893	25.7963	25.7254	25.8529	25.8299	26.143
sp|P26885|FKBP2_HUMAN	FKBP2	Peptidyl-prolyl cis-trans isomerase FKBP2 OS=Homo sapiens OX=9606 GN=FKBP2 PE=1 SV=2	0.0512187	-0.0998985	19.8991	0.128033	n.s.	19.8563	19.8866	19.9544	19.7726	19.8425	19.7825
sp|P27105|STOM_HUMAN	STOM	Erythrocyte band 7 integral membrane protein OS=Homo sapiens OX=9606 GN=STOM PE=1 SV=3	0.00346923	-0.227866	19.7474	0.0235106	n.s.	19.7537	19.6916	19.7969	19.5518	19.5255	19.4813
sp|P27144|KAD4_HUMAN	AK4	Adenylate kinase 4, mitochondrial OS=Homo sapiens OX=9606 GN=AK4 PE=1 SV=1	0.521119	-0.0291703	23.1938	0.653841	n.s.	23.2097	23.1271	23.2446	23.2003	23.1709	23.1227
sp|P27338|AOFB_HUMAN	MAOB	Amine oxidase [flavin-containing] B OS=Homo sapiens OX=9606 GN=MAOB PE=1 SV=3	0.206132	-0.138679	15.1623	0.3406	n.s.	15.2441	15.0592	15.1835	15.1613	15.0024	14.9071
sp|P27348|1433T_HUMAN	YWHAQ	14-3-3 protein theta OS=Homo sapiens OX=9606 GN=YWHAQ PE=1 SV=1	0.268149	0.0527615	22.4379	0.412598	n.s.	22.4181	22.3797	22.5158	22.4947	22.4994	22.4778
sp|P27361|MK03_HUMAN	MAPK3	Mitogen-activated protein kinase 3 OS=Homo sapiens OX=9606 GN=MAPK3 PE=1 SV=4	0.658832	-0.0159026	22.1852	0.765834	n.s.	22.1372	22.2032	22.215	22.1945	22.19	22.1233
sp|P27448-7|MARK3_HUMAN	MARK3	Isoform 6 of MAP/microtubule affinity-regulating kinase 3 OS=Homo sapiens OX=9606 GN=MARK3	0.549292	0.0443678	18.1918	0.678068	n.s.	18.2306	18.0649	18.28	18.2744	18.2093	18.2249
sp|P27449|VATL_HUMAN	ATP6V0C	V-type proton ATPase 16 kDa proteolipid subunit OS=Homo sapiens OX=9606 GN=ATP6V0C PE=1 SV=1	0.337851	0.108839	18.8542	0.485601	n.s.	18.8504	18.7206	18.9915	18.8583	18.9565	19.0742
sp|P27540|ARNT_HUMAN	ARNT	Aryl hydrocarbon receptor nuclear translocator OS=Homo sapiens OX=9606 GN=ARNT PE=1 SV=1	0.521065	0.0465391	19.9206	0.653841	n.s.	19.9225	19.8089	20.0303	20.0013	19.9546	19.9454
sp|P27544|CERS1_HUMAN	CERS1	Ceramide synthase 1 OS=Homo sapiens OX=9606 GN=CERS1 PE=1 SV=1	0.964254	0.00384659	20.3785	0.976699	n.s.	20.33	20.3423	20.4631	20.415	20.2506	20.4814
sp|P27635|RL10_HUMAN	RPL10	60S ribosomal protein L10 OS=Homo sapiens OX=9606 GN=RPL10 PE=1 SV=4	0.726764	-0.0120803	23.4748	0.815538	n.s.	23.4709	23.5318	23.4217	23.4632	23.4711	23.4539
sp|P27694|RFA1_HUMAN	RPA1	Replication protein A 70 kDa DNA-binding subunit OS=Homo sapiens OX=9606 GN=RPA1 PE=1 SV=2	0.126158	-0.0366843	23.8123	0.241342	n.s.	23.8159	23.8069	23.8142	23.7449	23.7721	23.8098
sp|P27695|APEX1_HUMAN	APEX1	DNA-(apurinic or apyrimidinic site) lyase OS=Homo sapiens OX=9606 GN=APEX1 PE=1 SV=2	0.976992	0.00305718	23.0785	0.984781	n.s.	23.1872	22.8894	23.1587	23.0786	23.1356	23.0304
sp|P27701|CD82_HUMAN	CD82	CD82 antigen OS=Homo sapiens OX=9606 GN=CD82 PE=1 SV=1	0.640583	-0.0286229	17.4335	0.753613	n.s.	17.3595	17.3997	17.5414	17.4307	17.3855	17.3985
sp|P27707|DCK_HUMAN	DCK	Deoxycytidine kinase OS=Homo sapiens OX=9606 GN=DCK PE=1 SV=1	0.0282048	-0.073313	20.5596	0.0864567	n.s.	20.5725	20.5255	20.5809	20.4645	20.5106	20.4838
sp|P27708|PYR1_HUMAN	CAD	CAD protein OS=Homo sapiens OX=9606 GN=CAD PE=1 SV=3	0.000755639	-0.152106	24.9755	0.0100549	n.s.	24.9643	24.9964	24.9657	24.8428	24.8277	24.7996
sp|P27797|CALR_HUMAN	CALR	Calreticulin OS=Homo sapiens OX=9606 GN=CALR PE=1 SV=1	0.842088	-0.0207428	23.8982	0.897281	n.s.	23.9734	23.7501	23.971	23.8271	23.8014	24.0038
sp|P27816-5|MAP4_HUMAN	MAP4	Isoform 5 of Microtubule-associated protein 4 OS=Homo sapiens OX=9606 GN=MAP4	0.0603537	0.0424344	23.8152	0.1432	n.s.	23.8037	23.8202	23.8218	23.8347	23.8866	23.8517
sp|P27824-2|CALX_HUMAN	CANX	Isoform 2 of Calnexin OS=Homo sapiens OX=9606 GN=CANX	0.666764	-0.0466181	24.8926	0.772194	n.s.	24.9742	24.7106	24.993	24.7654	24.8643	24.9083
sp|P27986-4|P85A_HUMAN	PIK3R1	Isoform 4 of Phosphatidylinositol 3-kinase regulatory subunit alpha OS=Homo sapiens OX=9606 GN=PIK3R1	0.139574	-0.0888727	21.3981	0.259129	n.s.	21.4487	21.3022	21.4435	21.3129	21.3161	21.2987
sp|P27987|IP3KB_HUMAN	ITPKB	Inositol-trisphosphate 3-kinase B OS=Homo sapiens OX=9606 GN=ITPKB PE=1 SV=5	0.0211007	-0.557591	14.4821	0.0717231	n.s.	14.3765	14.465	14.6048	14.1165	13.9952	13.6618
sp|P28066|PSA5_HUMAN	PSMA5	Proteasome subunit alpha type-5 OS=Homo sapiens OX=9606 GN=PSMA5 PE=1 SV=3	0.0107499	0.115217	23.0594	0.0463387	n.s.	23.0758	23.067	23.0353	23.1394	23.2162	23.1682
sp|P28070|PSB4_HUMAN	PSMB4	Proteasome subunit beta type-4 OS=Homo sapiens OX=9606 GN=PSMB4 PE=1 SV=4	0.140545	0.0698199	22.4598	0.260276	n.s.	22.4551	22.5048	22.4194	22.4769	22.5765	22.5354
sp|P28072|PSB6_HUMAN	PSMB6	Proteasome subunit beta type-6 OS=Homo sapiens OX=9606 GN=PSMB6 PE=1 SV=4	0.700207	-0.0226456	23.1974	0.797135	n.s.	23.2335	23.1796	23.1792	23.2338	23.2187	23.0718
sp|P28074|PSB5_HUMAN	PSMB5	Proteasome subunit beta type-5 OS=Homo sapiens OX=9606 GN=PSMB5 PE=1 SV=3	0.567628	0.0292947	23.12	0.694115	n.s.	23.0646	23.2074	23.088	23.1224	23.1784	23.147
sp|P28161|GSTM2_HUMAN	GSTM2	Glutathione S-transferase Mu 2 OS=Homo sapiens OX=9606 GN=GSTM2 PE=1 SV=2	0.717334	0.0101482	21.763	0.808644	n.s.	21.7408	21.7762	21.772	21.805	21.7874	21.727
sp|P28288|ABCD3_HUMAN	ABCD3	ATP-binding cassette sub-family D member 3 OS=Homo sapiens OX=9606 GN=ABCD3 PE=1 SV=1	0.207344	0.0659406	22.9157	0.342091	n.s.	22.8968	22.8838	22.9665	22.9135	23.0334	22.998
sp|P28289|TMOD1_HUMAN	TMOD1	Tropomodulin-1 OS=Homo sapiens OX=9606 GN=TMOD1 PE=1 SV=1	0.957361	-0.00232537	19.4962	0.972856	n.s.	19.5289	19.4382	19.5214	19.4827	19.5482	19.4506
sp|P28290|ITPI2_HUMAN	ITPRID2	Protein ITPRID2 OS=Homo sapiens OX=9606 GN=ITPRID2 PE=1 SV=3	0.998042	-0.000120119	20.7701	0.998733	n.s.	20.7306	20.8591	20.7207	20.7582	20.7928	20.7589
sp|P28328|PEX2_HUMAN	PEX2	Peroxisome biogenesis factor 2 OS=Homo sapiens OX=9606 GN=PEX2 PE=1 SV=2	0.972286	0.00321894	17.0513	0.981994	n.s.	17.0574	16.9574	17.1389	16.9265	17.1654	17.0716
sp|P28331-2|NDUS1_HUMAN	NDUFS1	Isoform 2 of NADH-ubiquinone oxidoreductase 75 kDa subunit, mitochondrial OS=Homo sapiens OX=9606 GN=NDUFS1	0.0159461	-0.19343	23.6744	0.0595215	n.s.	23.7324	23.5833	23.7075	23.4944	23.4954	23.453
sp|P28340|DPOD1_HUMAN	POLD1	DNA polymerase delta catalytic subunit OS=Homo sapiens OX=9606 GN=POLD1 PE=1 SV=2	0.202326	-0.0309437	24.0603	0.336495	n.s.	24.0258	24.0823	24.0727	24.0455	24.0325	24.01
sp|P28347|TEAD1_HUMAN	TEAD1	Transcriptional enhancer factor TEF-1 OS=Homo sapiens OX=9606 GN=TEAD1 PE=1 SV=2	0.596619	-0.0288276	18.8306	0.719324	n.s.	18.8577	18.8936	18.7405	18.7651	18.8321	18.8082
sp|P28356|HXD9_HUMAN	HOXD9	Homeobox protein Hox-D9 OS=Homo sapiens OX=9606 GN=HOXD9 PE=1 SV=5	0.00365486	0.67047	19.3017	0.0242344	up	19.4236	19.092	19.3895	19.9324	19.9499	20.0343
sp|P28360|MSX1_HUMAN	MSX1	Homeobox protein MSX-1 OS=Homo sapiens OX=9606 GN=MSX1 PE=1 SV=3	0.000947919	-0.483441	17.9065	0.0111758	n.s.	17.9665	17.7996	17.9533	17.409	17.451	17.4092
sp|P28370|SMCA1_HUMAN	SMARCA1	Probable global transcription activator SNF2L1 OS=Homo sapiens OX=9606 GN=SMARCA1 PE=1 SV=2	0.00457183	-0.150838	24.738	0.0276453	n.s.	24.7494	24.7509	24.7138	24.6338	24.563	24.5648
sp|P28482|MK01_HUMAN	MAPK1	Mitogen-activated protein kinase 1 OS=Homo sapiens OX=9606 GN=MAPK1 PE=1 SV=3	0.188712	0.0758787	24.1119	0.320529	n.s.	24.0859	24.1906	24.0592	24.1382	24.2278	24.1974
sp|P28676|GRAN_HUMAN	GCA	Grancalcin OS=Homo sapiens OX=9606 GN=GCA PE=1 SV=2	0.0453384	0.110629	20.3335	0.118337	n.s.	20.3015	20.4101	20.2889	20.4427	20.4418	20.4479
sp|P28702-3|RXRB_HUMAN	RXRB	Isoform 2 of Retinoic acid receptor RXR-beta OS=Homo sapiens OX=9606 GN=RXRB	0.00428717	0.219453	19.759	0.0266419	n.s.	19.6871	19.7922	19.7978	19.9867	19.9917	19.9571
sp|P28715|ERCC5_HUMAN	ERCC5	DNA repair protein complementing XP-G cells OS=Homo sapiens OX=9606 GN=ERCC5 PE=1 SV=3	0.1189	0.0881856	20.0886	0.231161	n.s.	20.0862	20.0333	20.1463	20.2147	20.1989	20.1168
sp|P28749|RBL1_HUMAN	RBL1	Retinoblastoma-like protein 1 OS=Homo sapiens OX=9606 GN=RBL1 PE=1 SV=3	0.989669	-0.000792945	21.0505	0.993379	n.s.	21.0217	21.0042	21.1254	21.1362	21.0005	21.0123
sp|P28799|GRN_HUMAN	GRN	Progranulin OS=Homo sapiens OX=9606 GN=GRN PE=1 SV=2	0.209926	-0.0518998	19.0652	0.345662	n.s.	19.0814	19.0085	19.1057	19.051	18.9928	18.996
sp|P28827-2|PTPRM_HUMAN	PTPRM	Isoform 2 of Receptor-type tyrosine-protein phosphatase mu OS=Homo sapiens OX=9606 GN=PTPRM	0.704148	-0.0420639	16.3391	0.799721	n.s.	16.4539	16.1341	16.4295	16.281	16.3078	16.3024
sp|P28838|AMPL_HUMAN	LAP3	Cytosol aminopeptidase OS=Homo sapiens OX=9606 GN=LAP3 PE=1 SV=3	0.626469	-0.0100128	23.8336	0.742627	n.s.	23.838	23.857	23.8058	23.8068	23.8463	23.8177
sp|P29083|T2EA_HUMAN	GTF2E1	General transcription factor IIE subunit 1 OS=Homo sapiens OX=9606 GN=GTF2E1 PE=1 SV=2	0.297834	0.0784614	21.6343	0.444215	n.s.	21.6577	21.5403	21.7048	21.7961	21.648	21.6941
sp|P29084|T2EB_HUMAN	GTF2E2	Transcription initiation factor IIE subunit beta OS=Homo sapiens OX=9606 GN=GTF2E2 PE=1 SV=1	0.000466293	0.13114	21.8042	0.00804423	n.s.	21.7846	21.8254	21.8026	21.9284	21.9425	21.935
sp|P29122-7|PCSK6_HUMAN	PCSK6	Isoform PACE4E-I of Proprotein convertase subtilisin/kexin type 6 OS=Homo sapiens OX=9606 GN=PCSK6	0.000705624	-0.360869	20.6785	0.00977351	n.s.	20.6598	20.6366	20.7391	20.3509	20.327	20.275
sp|P29144|TPP2_HUMAN	TPP2	Tripeptidyl-peptidase 2 OS=Homo sapiens OX=9606 GN=TPP2 PE=1 SV=4	0.028011	0.0936314	23.998	0.0861235	n.s.	24.0328	23.9436	24.0177	24.0854	24.0973	24.0923
sp|P29218-3|IMPA1_HUMAN	IMPA1	Isoform 3 of Inositol monophosphatase 1 OS=Homo sapiens OX=9606 GN=IMPA1	0.990184	-0.000376601	22.9227	0.993411	n.s.	22.8747	22.9672	22.9262	22.9433	22.9147	22.9091
sp|P29317|EPHA2_HUMAN	EPHA2	Ephrin type-A receptor 2 OS=Homo sapiens OX=9606 GN=EPHA2 PE=1 SV=2	0.0287022	-0.103706	19.4702	0.0872788	n.s.	19.4151	19.5078	19.4877	19.3688	19.3429	19.3878
sp|P29320|EPHA3_HUMAN	EPHA3	Ephrin type-A receptor 3 OS=Homo sapiens OX=9606 GN=EPHA3 PE=1 SV=2	0.0773067	-0.192513	14.0346	0.170206	n.s.	14.1148	13.9657	14.0233	13.9755	13.8052	13.7456
sp|P29323|EPHB2_HUMAN	EPHB2	Ephrin type-B receptor 2 OS=Homo sapiens OX=9606 GN=EPHB2 PE=1 SV=5	0.199713	0.103698	19.6337	0.333552	n.s.	19.6822	19.5019	19.717	19.7311	19.7589	19.7221
sp|P29353-6|SHC1_HUMAN	SHC1	Isoform 6 of SHC-transforming protein 1 OS=Homo sapiens OX=9606 GN=SHC1	0.148256	-0.0693557	20.4015	0.270756	n.s.	20.3504	20.3849	20.4691	20.35	20.3465	20.2998
sp|P29372|3MG_HUMAN	MPG	DNA-3-methyladenine glycosylase OS=Homo sapiens OX=9606 GN=MPG PE=1 SV=3	0.635262	-0.0274681	21.7548	0.749738	n.s.	21.6534	21.8007	21.8105	21.757	21.7274	21.6978
sp|P29373|RABP2_HUMAN	CRABP2	Cellular retinoic acid-binding protein 2 OS=Homo sapiens OX=9606 GN=CRABP2 PE=1 SV=2	0.000132894	-0.915463	20.6187	0.00477063	down	20.6333	20.7082	20.5146	19.6981	19.7555	19.656
sp|P29374|ARI4A_HUMAN	ARID4A	AT-rich interactive domain-containing protein 4A OS=Homo sapiens OX=9606 GN=ARID4A PE=1 SV=3	0.65055	0.01699	22.3093	0.760186	n.s.	22.3488	22.2892	22.2899	22.3078	22.3824	22.2887
sp|P29375|KDM5A_HUMAN	KDM5A	Lysine-specific demethylase 5A OS=Homo sapiens OX=9606 GN=KDM5A PE=1 SV=3	0.00258642	0.163512	21.1305	0.0195247	n.s.	21.1549	21.1119	21.1246	21.3352	21.2787	21.2681
sp|P29400-2|CO4A5_HUMAN	COL4A5	Isoform 2 of Collagen alpha-5(IV) chain OS=Homo sapiens OX=9606 GN=COL4A5	0.253796	0.109109	17.4496	0.396322	n.s.	17.4921	17.3031	17.5536	17.5437	17.6203	17.5121
sp|P29401-2|TKT_HUMAN	TKT	Isoform 2 of Transketolase OS=Homo sapiens OX=9606 GN=TKT	0.235169	-0.0776448	25.4718	0.375544	n.s.	25.4213	25.581	25.4131	25.3737	25.4058	25.4029
sp|P29536|LMOD1_HUMAN	LMOD1	Leiomodin-1 OS=Homo sapiens OX=9606 GN=LMOD1 PE=1 SV=3	0.527343	-0.0128648	20.2973	0.659016	n.s.	20.2724	20.3301	20.2895	20.2986	20.2807	20.2741
sp|P29590-2|PML_HUMAN	PML	Isoform PML-5 of Protein PML OS=Homo sapiens OX=9606 GN=PML	0.000182233	-0.205678	17.5222	0.00533456	n.s.	17.4989	17.5367	17.5309	17.3318	17.3199	17.2978
sp|P29590|PML_HUMAN	PML	Protein PML OS=Homo sapiens OX=9606 GN=PML PE=1 SV=3	0.00207873	-0.323576	23.456	0.0172627	n.s.	23.4858	23.3772	23.505	23.1724	23.1292	23.0956
sp|P29597|TYK2_HUMAN	TYK2	Non-receptor tyrosine-protein kinase TYK2 OS=Homo sapiens OX=9606 GN=TYK2 PE=1 SV=3	0.97478	0.000756122	19.9495	0.983204	n.s.	19.9518	19.914	19.9828	19.9685	19.9502	19.9322
sp|P29692-2|EF1D_HUMAN	EEF1D	Isoform 2 of Elongation factor 1-delta OS=Homo sapiens OX=9606 GN=EEF1D	0.356142	-0.0763384	25.5529	0.503284	n.s.	25.6473	25.5939	25.4175	25.4366	25.5173	25.4758
sp|P29966|MARCS_HUMAN	MARCKS	Myristoylated alanine-rich C-kinase substrate OS=Homo sapiens OX=9606 GN=MARCKS PE=1 SV=4	0.000483113	0.698938	21.0975	0.00816656	up	20.9643	21.1504	21.1778	21.7874	21.8005	21.8015
sp|P29992|GNA11_HUMAN	GNA11	Guanine nucleotide-binding protein subunit alpha-11 OS=Homo sapiens OX=9606 GN=GNA11 PE=1 SV=2	0.444041	-0.0298927	21.346	0.586997	n.s.	21.2986	21.328	21.4113	21.3044	21.3076	21.3363
sp|P30038|AL4A1_HUMAN	ALDH4A1	Delta-1-pyrroline-5-carboxylate dehydrogenase, mitochondrial OS=Homo sapiens OX=9606 GN=ALDH4A1 PE=1 SV=3	0.0152969	-0.144279	22.2659	0.0581715	n.s.	22.3128	22.1981	22.2868	22.121	22.1348	22.1091
sp|P30039|PBLD_HUMAN	PBLD	Phenazine biosynthesis-like domain-containing protein OS=Homo sapiens OX=9606 GN=PBLD PE=1 SV=2	0.00484505	-0.19448	17.9443	0.028717	n.s.	17.9041	17.9622	17.9667	17.7358	17.8037	17.71
sp|P30040|ERP29_HUMAN	ERP29	Endoplasmic reticulum resident protein 29 OS=Homo sapiens OX=9606 GN=ERP29 PE=1 SV=4	0.167792	0.0647706	22.2423	0.29441	n.s.	22.237	22.1815	22.3083	22.2893	22.3289	22.3029
sp|P30041|PRDX6_HUMAN	PRDX6	Peroxiredoxin-6 OS=Homo sapiens OX=9606 GN=PRDX6 PE=1 SV=3	0.163392	0.0454628	24.7111	0.289288	n.s.	24.7548	24.6635	24.7148	24.7497	24.7589	24.761
sp|P30043|BLVRB_HUMAN	BLVRB	Flavin reductase (NADPH) OS=Homo sapiens OX=9606 GN=BLVRB PE=1 SV=3	0.13192	0.105652	21.3448	0.249014	n.s.	21.373	21.2713	21.39	21.5131	21.4672	21.371
sp|P30044|PRDX5_HUMAN	PRDX5	Peroxiredoxin-5, mitochondrial OS=Homo sapiens OX=9606 GN=PRDX5 PE=1 SV=4	0.0205175	-0.0840246	25.5359	0.070435	n.s.	25.5323	25.5037	25.5717	25.4683	25.4565	25.4308
sp|P30046|DOPD_HUMAN	DDT	D-dopachrome decarboxylase OS=Homo sapiens OX=9606 GN=DDT PE=1 SV=3	0.17341	-0.109673	22.0916	0.301341	n.s.	22.0575	22.2174	21.9998	21.9587	22.0027	21.9843
sp|P30047|GFRP_HUMAN	GCHFR	GTP cyclohydrolase 1 feedback regulatory protein OS=Homo sapiens OX=9606 GN=GCHFR PE=1 SV=3	0.218455	-0.193624	16.135	0.355974	n.s.	15.9369	16.3814	16.0869	15.9485	15.9792	15.8966
sp|P30048|PRDX3_HUMAN	PRDX3	Thioredoxin-dependent peroxide reductase, mitochondrial OS=Homo sapiens OX=9606 GN=PRDX3 PE=1 SV=3	0.594055	-0.073386	23.9652	0.717088	n.s.	24.113	23.7318	24.0508	23.8114	23.9725	23.8916
sp|P30049|ATPD_HUMAN	ATP5F1D	ATP synthase subunit delta, mitochondrial OS=Homo sapiens OX=9606 GN=ATP5F1D PE=1 SV=2	0.212379	-0.169661	19.9335	0.348504	n.s.	20.0796	19.8516	19.8693	19.6261	19.9275	19.7379
sp|P30050|RL12_HUMAN	RPL12	60S ribosomal protein L12 OS=Homo sapiens OX=9606 GN=RPL12 PE=1 SV=1	0.741255	-0.0179393	23.4475	0.826845	n.s.	23.4651	23.4759	23.4014	23.5193	23.3779	23.3914
sp|P30084|ECHM_HUMAN	ECHS1	Enoyl-CoA hydratase, mitochondrial OS=Homo sapiens OX=9606 GN=ECHS1 PE=1 SV=4	0.0427639	-0.179556	23.5437	0.113804	n.s.	23.6133	23.4894	23.5285	23.2905	23.4573	23.3447
sp|P30085-3|KCY_HUMAN	CMPK1	Isoform 3 of UMP-CMP kinase OS=Homo sapiens OX=9606 GN=CMPK1	0.545763	0.0251498	20.8955	0.674535	n.s.	20.9143	20.8302	20.9418	20.8874	20.9498	20.9247
sp|P30086|PEBP1_HUMAN	PEBP1	Phosphatidylethanolamine-binding protein 1 OS=Homo sapiens OX=9606 GN=PEBP1 PE=1 SV=3	0.139484	0.128275	23.2393	0.259109	n.s.	23.3035	23.1213	23.2931	23.2941	23.4107	23.3979
sp|P30101|PDIA3_HUMAN	PDIA3	Protein disulfide-isomerase A3 OS=Homo sapiens OX=9606 GN=PDIA3 PE=1 SV=4	0.96595	0.00129655	24.4795	0.977873	n.s.	24.468	24.453	24.5174	24.4409	24.4897	24.5117
sp|P30153|2AAA_HUMAN	PPP2R1A	Serine/threonine-protein phosphatase 2A 65 kDa regulatory subunit A alpha isoform OS=Homo sapiens OX=9606 GN=PPP2R1A PE=1 SV=4	0.556563	0.0421325	24.6518	0.683642	n.s.	24.7513	24.5339	24.6703	24.6762	24.7285	24.6771
sp|P30154-2|2AAB_HUMAN	PPP2R1B	Isoform 2 of Serine/threonine-protein phosphatase 2A 65 kDa regulatory subunit A beta isoform OS=Homo sapiens OX=9606 GN=PPP2R1B	0.28161	0.0436257	23.0571	0.426899	n.s.	23.0747	22.998	23.0987	23.102	23.1305	23.0697
sp|P30260-2|CDC27_HUMAN	CDC27	Isoform 2 of Cell division cycle protein 27 homolog OS=Homo sapiens OX=9606 GN=CDC27	0.151982	0.0297639	23.0245	0.275427	n.s.	23.0334	23.0192	23.0208	23.0572	23.0808	23.0248
sp|P30273|FCERG_HUMAN	FCER1G	High affinity immunoglobulin epsilon receptor subunit gamma OS=Homo sapiens OX=9606 GN=FCER1G PE=1 SV=1	0.00533821	-0.865268	16.3388	0.0302986	down	16.5769	16.2906	16.1489	15.2905	15.5244	15.6057
sp|P30291|WEE1_HUMAN	WEE1	Wee1-like protein kinase OS=Homo sapiens OX=9606 GN=WEE1 PE=1 SV=2	0.690307	-0.0488383	18.3258	0.790163	n.s.	18.1985	18.5458	18.2332	18.2246	18.2856	18.3208
sp|P30304|MPIP1_HUMAN	CDC25A	M-phase inducer phosphatase 1 OS=Homo sapiens OX=9606 GN=CDC25A PE=1 SV=2	0.214605	0.0481779	19.7949	0.351333	n.s.	19.7554	19.8532	19.776	19.8537	19.8161	19.8593
sp|P30305|MPIP2_HUMAN	CDC25B	M-phase inducer phosphatase 2 OS=Homo sapiens OX=9606 GN=CDC25B PE=1 SV=2	0.0466063	0.111498	17.5701	0.120234	n.s.	17.5713	17.5262	17.6128	17.7192	17.7036	17.622
sp|P30307|MPIP3_HUMAN	CDC25C	M-phase inducer phosphatase 3 OS=Homo sapiens OX=9606 GN=CDC25C PE=1 SV=2	0.154368	0.102235	21.6571	0.278125	n.s.	21.661	21.5565	21.7537	21.7519	21.7836	21.7424
sp|P30405|PPIF_HUMAN	PPIF	Peptidyl-prolyl cis-trans isomerase F, mitochondrial OS=Homo sapiens OX=9606 GN=PPIF PE=1 SV=1	0.399479	-0.168197	23.4683	0.545777	n.s.	23.5572	23.466	23.3817	23.3192	22.9945	23.5867
sp|P30414|NKTR_HUMAN	NKTR	NK-tumor recognition protein OS=Homo sapiens OX=9606 GN=NKTR PE=1 SV=2	0.451077	-0.0356393	22.5092	0.59344	n.s.	22.5503	22.4608	22.5166	22.5137	22.5007	22.4064
sp|P30419|NMT1_HUMAN	NMT1	Glycylpeptide N-tetradecanoyltransferase 1 OS=Homo sapiens OX=9606 GN=NMT1 PE=1 SV=2	0.456939	-0.0441944	21.7944	0.597358	n.s.	21.8313	21.7086	21.8434	21.7996	21.6899	21.7611
sp|P30511-3|HLAF_HUMAN	HLA-F	Isoform 3 of HLA class I histocompatibility antigen, alpha chain F OS=Homo sapiens OX=9606 GN=HLA-F	0.393794	-0.0682872	16.2548	0.540169	n.s.	16.2618	16.1367	16.3658	16.1652	16.2401	16.1542
sp|P30519|HMOX2_HUMAN	HMOX2	Heme oxygenase 2 OS=Homo sapiens OX=9606 GN=HMOX2 PE=1 SV=2	0.0531215	0.143847	21.6784	0.131311	n.s.	21.6648	21.5953	21.7751	21.8377	21.8121	21.817
sp|P30520|PURA2_HUMAN	ADSS2	Adenylosuccinate synthetase isozyme 2 OS=Homo sapiens OX=9606 GN=ADSS2 PE=1 SV=3	0.00150087	-0.404317	24.0078	0.0143316	n.s.	23.9468	24.0729	24.0038	23.6695	23.6009	23.54
sp|P30533|AMRP_HUMAN	LRPAP1	Alpha-2-macroglobulin receptor-associated protein OS=Homo sapiens OX=9606 GN=LRPAP1 PE=1 SV=1	0.124269	-0.143488	23.254	0.23873	n.s.	23.3322	23.1109	23.3188	23.0871	23.1465	23.0978
sp|P30536|TSPO_HUMAN	TSPO	Translocator protein OS=Homo sapiens OX=9606 GN=TSPO PE=1 SV=3	0.0233001	0.28593	20.3166	0.0765238	n.s.	20.3798	20.1596	20.4103	20.586	20.594	20.6275
sp|P30566|PUR8_HUMAN	ADSL	Adenylosuccinate lyase OS=Homo sapiens OX=9606 GN=ADSL PE=1 SV=2	0.36169	0.0513904	22.1124	0.508465	n.s.	22.1254	22.051	22.1609	22.1924	22.2106	22.0885
sp|P30622-2|CLIP1_HUMAN	CLIP1	Isoform 3 of CAP-Gly domain-containing linker protein 1 OS=Homo sapiens OX=9606 GN=CLIP1	0.736501	-0.00470645	23.3686	0.823521	n.s.	23.3691	23.3511	23.3855	23.3652	23.3778	23.3486
sp|P30626|SORCN_HUMAN	SRI	Sorcin OS=Homo sapiens OX=9606 GN=SRI PE=1 SV=1	0.369799	-0.0434305	22.7153	0.516357	n.s.	22.6949	22.7872	22.6638	22.6286	22.6982	22.6888
sp|P30740|ILEU_HUMAN	SERPINB1	Leukocyte elastase inhibitor OS=Homo sapiens OX=9606 GN=SERPINB1 PE=1 SV=1	0.425224	0.0187671	22.0009	0.569467	n.s.	21.9807	22.0345	21.9875	22.0307	22.034	21.9943
sp|P30793|GCH1_HUMAN	GCH1	GTP cyclohydrolase 1 OS=Homo sapiens OX=9606 GN=GCH1 PE=1 SV=1	0.000185198	0.511325	19.4661	0.0053504	n.s.	19.4152	19.4792	19.5039	19.9839	19.9261	20.0222
sp|P30825|CTR1_HUMAN	SLC7A1	High affinity cationic amino acid transporter 1 OS=Homo sapiens OX=9606 GN=SLC7A1 PE=1 SV=1	0.952445	0.00607695	21.1601	0.969308	n.s.	21.1194	21.0661	21.2949	21.2057	21.0369	21.256
sp|P30837|AL1B1_HUMAN	ALDH1B1	Aldehyde dehydrogenase X, mitochondrial OS=Homo sapiens OX=9606 GN=ALDH1B1 PE=1 SV=3	0.0581034	-0.142292	23.1528	0.139497	n.s.	23.2141	23.0511	23.1931	23.0367	23.0171	22.9777
sp|P30876|RPB2_HUMAN	POLR2B	DNA-directed RNA polymerase II subunit RPB2 OS=Homo sapiens OX=9606 GN=POLR2B PE=1 SV=1	0.342189	-0.0180541	23.7681	0.489902	n.s.	23.7471	23.7801	23.777	23.7703	23.7542	23.7256
sp|P31040|SDHA_HUMAN	SDHA	Succinate dehydrogenase [ubiquinone] flavoprotein subunit, mitochondrial OS=Homo sapiens OX=9606 GN=SDHA PE=1 SV=2	0.00273304	-0.435729	23.7395	0.0202181	n.s.	23.8301	23.6261	23.7622	23.2816	23.3587	23.271
sp|P31146|COR1A_HUMAN	CORO1A	Coronin-1A OS=Homo sapiens OX=9606 GN=CORO1A PE=1 SV=4	0.286526	-0.0561589	22.2646	0.432162	n.s.	22.251	22.325	22.2179	22.1718	22.1794	22.2743
sp|P31150|GDIA_HUMAN	GDI1	Rab GDP dissociation inhibitor alpha OS=Homo sapiens OX=9606 GN=GDI1 PE=1 SV=2	0.000328972	0.247631	23.2083	0.00686918	n.s.	23.1662	23.2318	23.2271	23.4472	23.4609	23.4598
sp|P31153|METK2_HUMAN	MAT2A	S-adenosylmethionine synthase isoform type-2 OS=Homo sapiens OX=9606 GN=MAT2A PE=1 SV=1	0.0652811	0.0623663	23.1995	0.151111	n.s.	23.2176	23.2114	23.1696	23.2249	23.2916	23.2692
sp|P31260|HXA10_HUMAN	HOXA10	Homeobox protein Hox-A10 OS=Homo sapiens OX=9606 GN=HOXA10 PE=1 SV=3	0.000907597	0.180502	19.5256	0.0109917	n.s.	19.5189	19.5092	19.5487	19.7393	19.6875	19.6915
sp|P31270|HXA11_HUMAN	HOXA11	Homeobox protein Hox-A11 OS=Homo sapiens OX=9606 GN=HOXA11 PE=2 SV=2	0.261459	0.0519416	17.5117	0.405301	n.s.	17.5022	17.5562	17.4769	17.5134	17.5541	17.6236
sp|P31271|HXA13_HUMAN	HOXA13	Homeobox protein Hox-A13 OS=Homo sapiens OX=9606 GN=HOXA13 PE=1 SV=3	0.47113	-0.046643	15.8568	0.610732	n.s.	15.8311	15.8442	15.8952	15.8093	15.9064	15.7148
sp|P31274|HXC9_HUMAN	HOXC9	Homeobox protein Hox-C9 OS=Homo sapiens OX=9606 GN=HOXC9 PE=1 SV=3	0.383882	0.0277224	17.8298	0.530327	n.s.	17.7867	17.8588	17.8437	17.8399	17.8934	17.8391
sp|P31276|HXC13_HUMAN	HOXC13	Homeobox protein Hox-C13 OS=Homo sapiens OX=9606 GN=HOXC13 PE=1 SV=3	0.0104322	-0.209865	16.431	0.0454861	n.s.	16.4405	16.3715	16.4811	16.2619	16.2463	16.1553
sp|P31321|KAP1_HUMAN	PRKAR1B	cAMP-dependent protein kinase type I-beta regulatory subunit OS=Homo sapiens OX=9606 GN=PRKAR1B PE=1 SV=4	0.00209593	-0.178007	21.1755	0.0173593	n.s.	21.1643	21.2196	21.1426	20.9907	21.0177	20.9841
sp|P31323|KAP3_HUMAN	PRKAR2B	cAMP-dependent protein kinase type II-beta regulatory subunit OS=Homo sapiens OX=9606 GN=PRKAR2B PE=1 SV=3	0.000384266	-0.244251	20.714	0.00739611	n.s.	20.6946	20.7058	20.7417	20.4631	20.502	20.4443
sp|P31327-3|CPSM_HUMAN	CPS1	Isoform 3 of Carbamoyl-phosphate synthase [ammonia], mitochondrial OS=Homo sapiens OX=9606 GN=CPS1	0.16256	0.111675	21.7454	0.288264	n.s.	21.8377	21.622	21.7765	21.8492	21.881	21.841
sp|P31350-2|RIR2_HUMAN	RRM2	Isoform 2 of Ribonucleoside-diphosphate reductase subunit M2 OS=Homo sapiens OX=9606 GN=RRM2	0.000197411	0.283058	22.7547	0.00548586	n.s.	22.7665	22.7152	22.7825	23.0283	23.0324	23.0527
sp|P31431|SDC4_HUMAN	SDC4	Syndecan-4 OS=Homo sapiens OX=9606 GN=SDC4 PE=1 SV=2	0.00785935	-0.261614	17.6409	0.0381608	n.s.	17.6211	17.6889	17.6125	17.47	17.3565	17.3112
sp|P31483|TIA1_HUMAN	TIA1	Nucleolysin TIA-1 isoform p40 OS=Homo sapiens OX=9606 GN=TIA1 PE=1 SV=3	0.0331639	-0.209194	19.2428	0.095837	n.s.	19.1491	19.3332	19.2461	19.0646	18.9574	19.0788
sp|P31629|ZEP2_HUMAN	HIVEP2	Transcription factor HIVEP2 OS=Homo sapiens OX=9606 GN=HIVEP2 PE=1 SV=2	0.171395	0.0870853	16.3501	0.299152	n.s.	16.3073	16.308	16.4351	16.4793	16.3778	16.4545
sp|P31689|DNJA1_HUMAN	DNAJA1	DnaJ homolog subfamily A member 1 OS=Homo sapiens OX=9606 GN=DNAJA1 PE=1 SV=2	0.337537	0.0556693	24.6312	0.485586	n.s.	24.6999	24.5483	24.6454	24.6479	24.7348	24.6779
sp|P31749|AKT1_HUMAN	AKT1	RAC-alpha serine/threonine-protein kinase OS=Homo sapiens OX=9606 GN=AKT1 PE=1 SV=2	0.150285	0.0592709	19.9146	0.273037	n.s.	19.9653	19.8605	19.9182	19.9511	19.9993	19.9713
sp|P31751|AKT2_HUMAN	AKT2	RAC-beta serine/threonine-protein kinase OS=Homo sapiens OX=9606 GN=AKT2 PE=1 SV=2	0.79698	-0.0119158	22.513	0.865939	n.s.	22.5114	22.4413	22.5864	22.5052	22.4802	22.518
sp|P31930|QCR1_HUMAN	UQCRC1	Cytochrome b-c1 complex subunit 1, mitochondrial OS=Homo sapiens OX=9606 GN=UQCRC1 PE=1 SV=3	0.0754481	-0.0851411	23.9739	0.167491	n.s.	23.9861	23.9091	24.0266	23.8975	23.8985	23.8705
sp|P31937|3HIDH_HUMAN	HIBADH	3-hydroxyisobutyrate dehydrogenase, mitochondrial OS=Homo sapiens OX=9606 GN=HIBADH PE=1 SV=2	0.0289827	-0.183953	19.8848	0.0877772	n.s.	19.9414	19.7991	19.914	19.6951	19.7621	19.6454
sp|P31939|PUR9_HUMAN	ATIC	Bifunctional purine biosynthesis protein PURH OS=Homo sapiens OX=9606 GN=ATIC PE=1 SV=3	0.111429	-0.0816552	25.034	0.220677	n.s.	24.9784	25.0816	25.042	25.0054	24.9278	24.9239
sp|P31942-2|HNRH3_HUMAN	HNRNPH3	Isoform 2 of Heterogeneous nuclear ribonucleoprotein H3 OS=Homo sapiens OX=9606 GN=HNRNPH3	0.0179109	0.196497	14.4949	0.0642479	n.s.	14.491	14.4264	14.5673	14.7352	14.7056	14.6335
sp|P31942|HNRH3_HUMAN	HNRNPH3	Heterogeneous nuclear ribonucleoprotein H3 OS=Homo sapiens OX=9606 GN=HNRNPH3 PE=1 SV=2	0.000260286	0.277942	22.6405	0.00621953	n.s.	22.6355	22.6534	22.6325	22.8769	22.951	22.9273
sp|P31943|HNRH1_HUMAN	HNRNPH1	Heterogeneous nuclear ribonucleoprotein H OS=Homo sapiens OX=9606 GN=HNRNPH1 PE=1 SV=4	0.206183	0.0773812	24.0725	0.3406	n.s.	24.0478	24.0121	24.1574	24.1024	24.1956	24.1516
sp|P31946|1433B_HUMAN	YWHAB	14-3-3 protein beta/alpha OS=Homo sapiens OX=9606 GN=YWHAB PE=1 SV=3	0.0587169	-0.207603	22.4399	0.140452	n.s.	22.3116	22.5658	22.4423	22.2071	22.2917	22.1981
sp|P31947|1433S_HUMAN	SFN	14-3-3 protein sigma OS=Homo sapiens OX=9606 GN=SFN PE=1 SV=1	0.47873	-0.0850139	22.1398	0.617069	n.s.	22.1218	22.2985	21.9993	21.9239	22.109	22.1315
sp|P31948-2|STIP1_HUMAN	STIP1	Isoform 2 of Stress-induced-phosphoprotein 1 OS=Homo sapiens OX=9606 GN=STIP1	0.322414	-0.0388798	26.4231	0.47041	n.s.	26.4194	26.4743	26.3757	26.3647	26.365	26.4229
sp|P31949|S10AB_HUMAN	S100A11	Protein S100-A11 OS=Homo sapiens OX=9606 GN=S100A11 PE=1 SV=2	0.359603	-0.0771772	20.461	0.506299	n.s.	20.54	20.4181	20.425	20.2609	20.4716	20.4191
sp|P32019|I5P2_HUMAN	INPP5B	Type II inositol 1,4,5-trisphosphate 5-phosphatase OS=Homo sapiens OX=9606 GN=INPP5B PE=1 SV=4	0.978807	-0.00244046	19.8379	0.985384	n.s.	19.8707	19.6747	19.9683	19.836	19.8328	19.8375
sp|P32119|PRDX2_HUMAN	PRDX2	Peroxiredoxin-2 OS=Homo sapiens OX=9606 GN=PRDX2 PE=1 SV=5	0.531804	0.04899	24.3315	0.66292	n.s.	24.3705	24.2384	24.3857	24.2867	24.4748	24.38
sp|P32121-4|ARRB2_HUMAN	ARRB2	Isoform 4 of Beta-arrestin-2 OS=Homo sapiens OX=9606 GN=ARRB2	0.56476	0.0180436	21.0409	0.691537	n.s.	21.0147	21.081	21.0269	21.0907	21.0649	21.0211
sp|P32189|GLPK_HUMAN	GK	Glycerol kinase OS=Homo sapiens OX=9606 GN=GK PE=1 SV=3	0.699882	0.022824	20.2199	0.796963	n.s.	20.2353	20.1274	20.2969	20.195	20.2727	20.2604
sp|P32314|FOXN2_HUMAN	FOXN2	Forkhead box protein N2 OS=Homo sapiens OX=9606 GN=FOXN2 PE=1 SV=3	0.710186	-0.037308	13.964	0.804148	n.s.	13.9276	13.8322	14.1322	13.9866	13.8914	13.9022
sp|P32321-2|DCTD_HUMAN	DCTD	Isoform 2 of Deoxycytidylate deaminase OS=Homo sapiens OX=9606 GN=DCTD	0.032649	-0.0859452	19.9631	0.0946312	n.s.	19.9417	19.969	19.9785	19.8801	19.9179	19.8334
sp|P32322-3|P5CR1_HUMAN	PYCR1	Isoform 3 of Pyrroline-5-carboxylate reductase 1, mitochondrial OS=Homo sapiens OX=9606 GN=PYCR1	0.000518342	0.352724	22.1426	0.00833743	n.s.	22.1746	22.0917	22.1615	22.4888	22.5381	22.4591
sp|P32519|ELF1_HUMAN	ELF1	ETS-related transcription factor Elf-1 OS=Homo sapiens OX=9606 GN=ELF1 PE=1 SV=2	0.395036	-0.113138	19.447	0.541546	n.s.	19.542	19.219	19.5802	19.3604	19.3703	19.271
sp|P32780|TF2H1_HUMAN	GTF2H1	General transcription factor IIH subunit 1 OS=Homo sapiens OX=9606 GN=GTF2H1 PE=1 SV=1	0.00668566	0.166717	20.4137	0.0344071	n.s.	20.4099	20.3851	20.4461	20.5884	20.6227	20.5302
sp|P32856|STX2_HUMAN	STX2	Syntaxin-2 OS=Homo sapiens OX=9606 GN=STX2 PE=1 SV=3	0.432715	0.0480305	19.8837	0.575368	n.s.	19.8633	19.8026	19.9852	19.9403	19.9477	19.9071
sp|P32929|CGL_HUMAN	CTH	Cystathionine gamma-lyase OS=Homo sapiens OX=9606 GN=CTH PE=1 SV=3	0.000398531	0.452347	19.6712	0.00751796	n.s.	19.6256	19.6568	19.7313	20.078	20.1211	20.1716
sp|P32969|RL9_HUMAN	RPL9	60S ribosomal protein L9 OS=Homo sapiens OX=9606 GN=RPL9 PE=1 SV=1	0.990588	0.000790427	24.2303	0.993535	n.s.	24.1687	24.3312	24.1909	24.3051	24.1883	24.1999
sp|P33121|ACSL1_HUMAN	ACSL1	Long-chain-fatty-acid--CoA ligase 1 OS=Homo sapiens OX=9606 GN=ACSL1 PE=1 SV=1	0.102988	0.078326	21.5397	0.208774	n.s.	21.5317	21.4802	21.6072	21.627	21.6096	21.6175
sp|P33176|KINH_HUMAN	KIF5B	Kinesin-1 heavy chain OS=Homo sapiens OX=9606 GN=KIF5B PE=1 SV=1	0.0980274	0.0346234	24.569	0.2015	n.s.	24.5923	24.5548	24.5598	24.6166	24.6124	24.5817
sp|P33240|CSTF2_HUMAN	CSTF2	Cleavage stimulation factor subunit 2 OS=Homo sapiens OX=9606 GN=CSTF2 PE=1 SV=1	0.276735	-0.0418303	21.6419	0.421445	n.s.	21.6623	21.6749	21.5883	21.5759	21.6384	21.5858
sp|P33316|DUT_HUMAN	DUT	Deoxyuridine 5'-triphosphate nucleotidohydrolase, mitochondrial OS=Homo sapiens OX=9606 GN=DUT PE=1 SV=4	0.321476	-0.0636007	22.9465	0.469401	n.s.	22.9017	23.0546	22.883	22.907	22.8566	22.885
sp|P33527-9|MRP1_HUMAN	ABCC1	Isoform 9 of Multidrug resistance-associated protein 1 OS=Homo sapiens OX=9606 GN=ABCC1	0.00294657	-0.176005	22.2546	0.0211558	n.s.	22.2326	22.2246	22.3067	22.0711	22.0937	22.071
sp|P33552|CKS2_HUMAN	CKS2	Cyclin-dependent kinases regulatory subunit 2 OS=Homo sapiens OX=9606 GN=CKS2 PE=1 SV=1	0.0186288	0.124274	19.9801	0.0659893	n.s.	20.003	19.9291	20.0082	20.0862	20.1443	20.0826
sp|P33897|ABCD1_HUMAN	ABCD1	ATP-binding cassette sub-family D member 1 OS=Homo sapiens OX=9606 GN=ABCD1 PE=1 SV=2	0.543603	0.0991761	13.1708	0.672413	n.s.	12.9916	13.2607	13.2601	13.3326	13.439	13.0384
sp|P33908|MA1A1_HUMAN	MAN1A1	Mannosyl-oligosaccharide 1,2-alpha-mannosidase IA OS=Homo sapiens OX=9606 GN=MAN1A1 PE=1 SV=3	0.00154178	0.240032	21.4181	0.0145908	n.s.	21.4548	21.3789	21.4206	21.6138	21.6835	21.6771
sp|P33981|TTK_HUMAN	TTK	Dual specificity protein kinase TTK OS=Homo sapiens OX=9606 GN=TTK PE=1 SV=2	0.0309119	0.0952378	21.9938	0.0914598	n.s.	21.9661	21.9647	22.0507	22.1008	22.0784	22.088
sp|P33991|MCM4_HUMAN	MCM4	DNA replication licensing factor MCM4 OS=Homo sapiens OX=9606 GN=MCM4 PE=1 SV=5	0.0283184	-0.177312	24.8752	0.0866591	n.s.	24.8206	24.9799	24.825	24.6937	24.7107	24.6892
sp|P33992|MCM5_HUMAN	MCM5	DNA replication licensing factor MCM5 OS=Homo sapiens OX=9606 GN=MCM5 PE=1 SV=5	0.0290433	-0.159345	24.4521	0.0879023	n.s.	24.3923	24.5409	24.4231	24.32	24.2667	24.2915
sp|P33993|MCM7_HUMAN	MCM7	DNA replication licensing factor MCM7 OS=Homo sapiens OX=9606 GN=MCM7 PE=1 SV=4	0.00404571	-0.120565	25.2741	0.0257208	n.s.	25.3113	25.2622	25.2489	25.1391	25.1621	25.1595
sp|P34059|GALNS_HUMAN	GALNS	N-acetylgalactosamine-6-sulfatase OS=Homo sapiens OX=9606 GN=GALNS PE=1 SV=1	0.0169038	-0.106276	20.2951	0.0615571	n.s.	20.2932	20.2515	20.3406	20.1923	20.1735	20.2007
sp|P34741|SDC2_HUMAN	SDC2	Syndecan-2 OS=Homo sapiens OX=9606 GN=SDC2 PE=1 SV=2	0.000210893	-0.419949	21.6749	0.00564698	n.s.	21.6639	21.6851	21.6757	21.3177	21.212	21.2352
sp|P34896|GLYC_HUMAN	SHMT1	Serine hydroxymethyltransferase, cytosolic OS=Homo sapiens OX=9606 GN=SHMT1 PE=1 SV=1	0.00540808	0.129609	21.9623	0.030524	n.s.	21.9223	21.9834	21.9813	22.1134	22.0698	22.0926
sp|P34897|GLYM_HUMAN	SHMT2	Serine hydroxymethyltransferase, mitochondrial OS=Homo sapiens OX=9606 GN=SHMT2 PE=1 SV=3	0.0630275	0.124029	24.3432	0.147129	n.s.	24.3409	24.3352	24.3534	24.4219	24.416	24.5636
sp|P34913|HYES_HUMAN	EPHX2	Bifunctional epoxide hydrolase 2 OS=Homo sapiens OX=9606 GN=EPHX2 PE=1 SV=2	0.446244	-0.0351443	21.158	0.588954	n.s.	21.0875	21.2307	21.1559	21.1135	21.1296	21.1256
sp|P34931|HS71L_HUMAN	HSPA1L	Heat shock 70 kDa protein 1-like OS=Homo sapiens OX=9606 GN=HSPA1L PE=1 SV=2	0.585211	0.0304328	15.1355	0.709706	n.s.	15.0385	15.165	15.203	15.1417	15.1712	15.1848
sp|P34932|HSP74_HUMAN	HSPA4	Heat shock 70 kDa protein 4 OS=Homo sapiens OX=9606 GN=HSPA4 PE=1 SV=4	0.424167	0.0243128	26.6313	0.568811	n.s.	26.6644	26.5968	26.6327	26.6381	26.6938	26.6349
sp|P34949|MPI_HUMAN	MPI	Mannose-6-phosphate isomerase OS=Homo sapiens OX=9606 GN=MPI PE=1 SV=2	0.00440416	-0.29428	21.8673	0.0270733	n.s.	21.8196	21.8269	21.9553	21.611	21.5825	21.5254
sp|P35052|GPC1_HUMAN	GPC1	Glypican-1 OS=Homo sapiens OX=9606 GN=GPC1 PE=1 SV=2	0.0219963	0.191617	18.9601	0.0737522	n.s.	18.9375	18.8884	19.0544	19.1857	19.1481	19.1214
sp|P35080-2|PROF2_HUMAN	PFN2	Isoform IIb of Profilin-2 OS=Homo sapiens OX=9606 GN=PFN2	0.949696	-0.00207011	21.5258	0.967658	n.s.	21.4899	21.5533	21.5342	21.533	21.5607	21.4775
sp|P35080|PROF2_HUMAN	PFN2	Profilin-2 OS=Homo sapiens OX=9606 GN=PFN2 PE=1 SV=3	3.05E-05	-0.572627	23.9118	0.00324465	n.s.	23.8808	23.9218	23.9328	23.3437	23.3752	23.2986
sp|P35219|CAH8_HUMAN	CA8	Carbonic anhydrase-related protein OS=Homo sapiens OX=9606 GN=CA8 PE=1 SV=3	0.00256541	-0.250321	21.3559	0.0194775	n.s.	21.3232	21.3902	21.3544	21.1655	21.0945	21.0567
sp|P35221-2|CTNA1_HUMAN	CTNNA1	Isoform 2 of Catenin alpha-1 OS=Homo sapiens OX=9606 GN=CTNNA1	0.0317392	-0.1089	23.7926	0.0928814	n.s.	23.777	23.7588	23.8421	23.704	23.7076	23.6395
sp|P35222|CTNB1_HUMAN	CTNNB1	Catenin beta-1 OS=Homo sapiens OX=9606 GN=CTNNB1 PE=1 SV=1	0.237442	-0.149035	23.3427	0.378316	n.s.	23.4365	23.1323	23.4593	23.234	23.1787	23.1682
sp|P35227|PCGF2_HUMAN	PCGF2	Polycomb group RING finger protein 2 OS=Homo sapiens OX=9606 GN=PCGF2 PE=1 SV=1	0.90564	0.00175338	19.4554	0.940064	n.s.	19.4582	19.4318	19.4762	19.4663	19.4567	19.4485
sp|P35232|PHB_HUMAN	PHB	Prohibitin OS=Homo sapiens OX=9606 GN=PHB PE=1 SV=1	0.369319	0.0750092	23.7635	0.516018	n.s.	23.8021	23.6724	23.8161	23.8024	23.7603	23.9528
sp|P35237|SPB6_HUMAN	SERPINB6	Serpin B6 OS=Homo sapiens OX=9606 GN=SERPINB6 PE=1 SV=3	0.0122314	0.232592	21.3503	0.0506388	n.s.	21.3676	21.2513	21.4321	21.5832	21.5972	21.5683
sp|P35240|MERL_HUMAN	NF2	Merlin OS=Homo sapiens OX=9606 GN=NF2 PE=1 SV=1	0.0531531	0.0989013	22.9711	0.131353	n.s.	22.9561	22.9222	23.035	23.0967	23.0663	23.0471
sp|P35241|RADI_HUMAN	RDX	Radixin OS=Homo sapiens OX=9606 GN=RDX PE=1 SV=1	0.00882933	-0.125932	23.7861	0.0409282	n.s.	23.7824	23.8281	23.7477	23.6697	23.6752	23.6355
sp|P35244|RFA3_HUMAN	RPA3	Replication protein A 14 kDa subunit OS=Homo sapiens OX=9606 GN=RPA3 PE=1 SV=1	0.0497667	-0.067225	21.0624	0.125471	n.s.	21.0631	21.0356	21.0886	21.0222	21.0042	20.9593
sp|P35249|RFC4_HUMAN	RFC4	Replication factor C subunit 4 OS=Homo sapiens OX=9606 GN=RFC4 PE=1 SV=2	0.598903	0.0172325	22.8562	0.720555	n.s.	22.8253	22.8587	22.8845	22.8855	22.9091	22.8256
sp|P35250|RFC2_HUMAN	RFC2	Replication factor C subunit 2 OS=Homo sapiens OX=9606 GN=RFC2 PE=1 SV=3	0.459915	0.00897333	24.2454	0.60021	n.s.	24.2515	24.238	24.2467	24.2435	24.2749	24.2447
sp|P35251|RFC1_HUMAN	RFC1	Replication factor C subunit 1 OS=Homo sapiens OX=9606 GN=RFC1 PE=1 SV=4	0.198784	0.0883281	21.7981	0.332817	n.s.	21.8681	21.8368	21.6894	21.9184	21.8741	21.8669
sp|P35268|RL22_HUMAN	RPL22	60S ribosomal protein L22 OS=Homo sapiens OX=9606 GN=RPL22 PE=1 SV=2	0.000293871	0.432715	20.6373	0.00648984	n.s.	20.6551	20.6429	20.6139	21.0066	21.078	21.1254
sp|P35269|T2FA_HUMAN	GTF2F1	General transcription factor IIF subunit 1 OS=Homo sapiens OX=9606 GN=GTF2F1 PE=1 SV=2	0.0027338	0.160813	21.0044	0.0202181	n.s.	20.9693	21.0171	21.0268	21.1407	21.1971	21.1579
sp|P35270|SPRE_HUMAN	SPR	Sepiapterin reductase OS=Homo sapiens OX=9606 GN=SPR PE=1 SV=1	0.0251827	-0.195511	20.662	0.0802461	n.s.	20.5862	20.7711	20.6288	20.4725	20.4681	20.459
sp|P35453|HXD13_HUMAN	HOXD13	Homeobox protein Hox-D13 OS=Homo sapiens OX=9606 GN=HOXD13 PE=1 SV=3	0.0778742	-0.117538	17.1842	0.171	n.s.	17.2632	17.1743	17.1153	17.0176	17.0811	17.1014
sp|P35475-2|IDUA_HUMAN	IDUA	Isoform 2 of Alpha-L-iduronidase OS=Homo sapiens OX=9606 GN=IDUA	0.141693	-0.0874652	15.7677	0.261656	n.s.	15.7465	15.7125	15.844	15.6967	15.7167	15.6272
sp|P35520-2|CBS_HUMAN	CBS	Isoform 2 of Cystathionine beta-synthase OS=Homo sapiens OX=9606 GN=CBS	0.335284	0.0277511	24.2517	0.483575	n.s.	24.2423	24.2837	24.2291	24.2646	24.256	24.3178
sp|P35556|FBN2_HUMAN	FBN2	Fibrillin-2 OS=Homo sapiens OX=9606 GN=FBN2 PE=1 SV=3	0.000167025	-0.427218	18.4818	0.00522542	n.s.	18.4777	18.4691	18.4985	18.1128	18.0385	18.0124
sp|P35573|GDE_HUMAN	AGL	Glycogen debranching enzyme OS=Homo sapiens OX=9606 GN=AGL PE=1 SV=3	0.264846	-0.13145	24.993	0.409296	n.s.	24.9741	25.0106	24.9944	24.906	24.6688	25.0098
sp|P35579|MYH9_HUMAN	MYH9	Myosin-9 OS=Homo sapiens OX=9606 GN=MYH9 PE=1 SV=4	0.11291	0.0378872	26.0592	0.222883	n.s.	26.089	26.0467	26.0419	26.0925	26.1184	26.0804
sp|P35580-3|MYH10_HUMAN	MYH10	Isoform 3 of Myosin-10 OS=Homo sapiens OX=9606 GN=MYH10	0.033516	-0.106305	25.9568	0.0963162	n.s.	25.9444	25.9991	25.9268	25.851	25.8062	25.8941
sp|P35606|COPB2_HUMAN	COPB2	Coatomer subunit beta' OS=Homo sapiens OX=9606 GN=COPB2 PE=1 SV=2	0.0181748	-0.112617	24.2433	0.0648622	n.s.	24.2409	24.2863	24.2026	24.0982	24.1432	24.1506
sp|P35610|SOAT1_HUMAN	SOAT1	Sterol O-acyltransferase 1 OS=Homo sapiens OX=9606 GN=SOAT1 PE=1 SV=3	0.649459	-0.0260479	19.7581	0.759594	n.s.	19.7532	19.6833	19.8379	19.6871	19.7238	19.7853
sp|P35611-3|ADDA_HUMAN	ADD1	Isoform 3 of Alpha-adducin OS=Homo sapiens OX=9606 GN=ADD1	0.349238	-0.0422782	21.9284	0.496094	n.s.	21.8684	22.0021	21.9146	21.8826	21.9003	21.8753
sp|P35612|ADDB_HUMAN	ADD2	Beta-adducin OS=Homo sapiens OX=9606 GN=ADD2 PE=1 SV=3	0.356658	0.0190251	21.6199	0.503491	n.s.	21.6122	21.6144	21.6332	21.6658	21.6437	21.6074
sp|P35613|BASI_HUMAN	BSG	Basigin OS=Homo sapiens OX=9606 GN=BSG PE=1 SV=2	0.325865	0.0550002	22.8341	0.473381	n.s.	22.8018	22.8279	22.8727	22.8623	22.8289	22.9762
sp|P35626|ARBK2_HUMAN	GRK3	Beta-adrenergic receptor kinase 2 OS=Homo sapiens OX=9606 GN=GRK3 PE=1 SV=2	0.00897389	-0.144434	18.5138	0.0413662	n.s.	18.4957	18.4785	18.5671	18.3945	18.3664	18.3471
sp|P35637|FUS_HUMAN	FUS	RNA-binding protein FUS OS=Homo sapiens OX=9606 GN=FUS PE=1 SV=1	0.335528	-0.0198228	20.8575	0.483712	n.s.	20.8798	20.8367	20.8559	20.8637	20.8275	20.8217
sp|P35658-3|NU214_HUMAN	NUP214	Isoform 3 of Nuclear pore complex protein Nup214 OS=Homo sapiens OX=9606 GN=NUP214	0.238829	-0.0356806	23.4229	0.379849	n.s.	23.4453	23.3848	23.4384	23.3771	23.4209	23.3635
sp|P35659|DEK_HUMAN	DEK	Protein DEK OS=Homo sapiens OX=9606 GN=DEK PE=1 SV=1	0.0264537	0.253116	23.6801	0.0826931	n.s.	23.651	23.6603	23.7291	23.9063	23.8286	24.0648
sp|P35670|ATP7B_HUMAN	ATP7B	Copper-transporting ATPase 2 OS=Homo sapiens OX=9606 GN=ATP7B PE=1 SV=4	0.0665998	-0.0745655	19.2415	0.1535	n.s.	19.2	19.245	19.2795	19.1925	19.1783	19.13
sp|P35711|SOX5_HUMAN	SOX5	Transcription factor SOX-5 OS=Homo sapiens OX=9606 GN=SOX5 PE=1 SV=3	0.000314667	-0.372983	18.8327	0.00669329	n.s.	18.7927	18.8286	18.8768	18.4814	18.48	18.4178
sp|P35749-2|MYH11_HUMAN	MYH11	Isoform 2 of Myosin-11 OS=Homo sapiens OX=9606 GN=MYH11	0.496621	0.053664	21.1193	0.633049	n.s.	21.2003	21.0679	21.0898	21.0793	21.282	21.1577
sp|P35754|GLRX1_HUMAN	GLRX	Glutaredoxin-1 OS=Homo sapiens OX=9606 GN=GLRX PE=1 SV=2	0.500708	-0.0856342	18.9477	0.636075	n.s.	19.0483	18.7243	19.0705	18.8035	18.9016	18.8811
sp|P35790|CHKA_HUMAN	CHKA	Choline kinase alpha OS=Homo sapiens OX=9606 GN=CHKA PE=1 SV=3	0.0140262	0.25025	19.244	0.0552551	n.s.	19.1951	19.1781	19.3588	19.5209	19.463	19.4988
sp|P35813-3|PPM1A_HUMAN	PPM1A	Isoform 3 of Protein phosphatase 1A OS=Homo sapiens OX=9606 GN=PPM1A	0.00820151	0.061894	20.8541	0.0391129	n.s.	20.833	20.8532	20.876	20.9204	20.9164	20.911
sp|P35869|AHR_HUMAN	AHR	Aryl hydrocarbon receptor OS=Homo sapiens OX=9606 GN=AHR PE=1 SV=2	0.120733	0.366293	15.5436	0.233813	n.s.	15.7776	15.1819	15.6713	15.9095	15.8535	15.9668
sp|P35914|HMGCL_HUMAN	HMGCL	Hydroxymethylglutaryl-CoA lyase, mitochondrial OS=Homo sapiens OX=9606 GN=HMGCL PE=1 SV=2	0.000593416	-0.424836	21.9567	0.00883676	n.s.	22.0239	21.8801	21.9661	21.5403	21.5445	21.5109
sp|P35916|VGFR3_HUMAN	FLT4	Vascular endothelial growth factor receptor 3 OS=Homo sapiens OX=9606 GN=FLT4 PE=1 SV=3	0.104138	0.160579	17.6045	0.210402	n.s.	17.5393	17.5357	17.7384	17.8393	17.7318	17.724
sp|P35998|PRS7_HUMAN	PSMC2	26S proteasome regulatory subunit 7 OS=Homo sapiens OX=9606 GN=PSMC2 PE=1 SV=3	0.0455739	-0.0526243	23.4752	0.118754	n.s.	23.4601	23.5081	23.4575	23.4194	23.4381	23.4104
sp|P36402-3|TCF7_HUMAN	TCF7	Isoform 1L of Transcription factor 7 OS=Homo sapiens OX=9606 GN=TCF7	0.177635	-0.104098	18.5071	0.30675	n.s.	18.392	18.5861	18.5434	18.4506	18.3882	18.3704
sp|P36404|ARL2_HUMAN	ARL2	ADP-ribosylation factor-like protein 2 OS=Homo sapiens OX=9606 GN=ARL2 PE=1 SV=4	0.000667393	0.273334	18.8965	0.00949822	n.s.	18.9045	18.8557	18.9293	19.1382	19.2029	19.1684
sp|P36405|ARL3_HUMAN	ARL3	ADP-ribosylation factor-like protein 3 OS=Homo sapiens OX=9606 GN=ARL3 PE=1 SV=2	0.458285	-0.158217	20.7826	0.59834	n.s.	20.5659	21.16	20.6219	20.6412	20.5538	20.6782
sp|P36406|TRI23_HUMAN	TRIM23	E3 ubiquitin-protein ligase TRIM23 OS=Homo sapiens OX=9606 GN=TRIM23 PE=1 SV=1	0.399838	0.0555497	17.0729	0.545827	n.s.	17.0968	16.9688	17.1531	17.1398	17.1606	17.085
sp|P36507|MP2K2_HUMAN	MAP2K2	Dual specificity mitogen-activated protein kinase kinase 2 OS=Homo sapiens OX=9606 GN=MAP2K2 PE=1 SV=1	0.153315	-0.0392997	22.642	0.276631	n.s.	22.6197	22.6845	22.6219	22.5888	22.6094	22.6101
sp|P36542|ATPG_HUMAN	ATP5F1C	ATP synthase subunit gamma, mitochondrial OS=Homo sapiens OX=9606 GN=ATP5F1C PE=1 SV=1	0.00550169	-0.18968	22.3198	0.030862	n.s.	22.3527	22.264	22.3427	22.1245	22.1682	22.0976
sp|P36543|VATE1_HUMAN	ATP6V1E1	V-type proton ATPase subunit E 1 OS=Homo sapiens OX=9606 GN=ATP6V1E1 PE=1 SV=1	0.434379	0.0155866	22.4128	0.57689	n.s.	22.3909	22.4368	22.4108	22.4351	22.4452	22.405
sp|P36551|HEM6_HUMAN	CPOX	Oxygen-dependent coproporphyrinogen-III oxidase, mitochondrial OS=Homo sapiens OX=9606 GN=CPOX PE=1 SV=3	0.344228	0.0441727	22.1073	0.491508	n.s.	22.0611	22.075	22.1859	22.168	22.1578	22.1286
sp|P36578|RL4_HUMAN	RPL4	60S ribosomal protein L4 OS=Homo sapiens OX=9606 GN=RPL4 PE=1 SV=5	0.589878	-0.014594	24.3237	0.713844	n.s.	24.3514	24.3372	24.2824	24.3259	24.3188	24.2826
sp|P36639|8ODP_HUMAN	NUDT1	7,8-dihydro-8-oxoguanine triphosphatase OS=Homo sapiens OX=9606 GN=NUDT1 PE=1 SV=3	0.914775	-0.00694577	18.7308	0.946423	n.s.	18.6383	18.7566	18.7975	18.79	18.6586	18.723
sp|P36776|LONM_HUMAN	LONP1	Lon protease homolog, mitochondrial OS=Homo sapiens OX=9606 GN=LONP1 PE=1 SV=2	0.145466	-0.110687	23.5224	0.266947	n.s.	23.5826	23.4033	23.5813	23.4137	23.436	23.3853
sp|P36871|PGM1_HUMAN	PGM1	Phosphoglucomutase-1 OS=Homo sapiens OX=9606 GN=PGM1 PE=1 SV=3	0.0399414	-0.122214	24.8259	0.108838	n.s.	24.8041	24.8945	24.7791	24.6652	24.7364	24.7095
sp|P36873-2|PP1G_HUMAN	PPP1CC	Isoform 2 of Serine/threonine-protein phosphatase PP1-gamma catalytic subunit OS=Homo sapiens OX=9606 GN=PPP1CC	0.179271	0.0183749	23.6316	0.308581	n.s.	23.6264	23.6344	23.6339	23.6648	23.6285	23.6566
sp|P36896-4|ACV1B_HUMAN	ACVR1B	Isoform 4 of Activin receptor type-1B OS=Homo sapiens OX=9606 GN=ACVR1B	0.0703723	-0.0991896	17.2548	0.159331	n.s.	17.2671	17.2649	17.2324	17.0788	17.2047	17.1834
sp|P36897-2|TGFR1_HUMAN	TGFBR1	Isoform 2 of TGF-beta receptor type-1 OS=Homo sapiens OX=9606 GN=TGFBR1	0.632523	0.0502438	16.6229	0.747564	n.s.	16.6301	16.4634	16.7752	16.7353	16.6755	16.6087
sp|P36915|GNL1_HUMAN	GNL1	Guanine nucleotide-binding protein-like 1 OS=Homo sapiens OX=9606 GN=GNL1 PE=1 SV=2	0.0324837	0.252807	23.1636	0.0944464	n.s.	23.0885	23.3201	23.0823	23.4323	23.4073	23.4097
sp|P36954|RPB9_HUMAN	POLR2I	DNA-directed RNA polymerase II subunit RPB9 OS=Homo sapiens OX=9606 GN=POLR2I PE=1 SV=1	0.311457	-0.0769676	15.8623	0.458226	n.s.	15.7533	15.9594	15.8742	15.8397	15.776	15.7403
sp|P36957|ODO2_HUMAN	DLST	Dihydrolipoyllysine-residue succinyltransferase component of 2-oxoglutarate dehydrogenase complex, mitochondrial OS=Homo sapiens OX=9606 GN=DLST PE=1 SV=4	0.245313	-0.178346	24.5494	0.386723	n.s.	24.7271	24.306	24.615	24.4166	24.299	24.3975
sp|P36969|GPX4_HUMAN	GPX4	Phospholipid hydroperoxide glutathione peroxidase OS=Homo sapiens OX=9606 GN=GPX4 PE=1 SV=3	0.247485	0.0425357	20.4568	0.389002	n.s.	20.4436	20.4222	20.5047	20.462	20.5088	20.5274
[truncated: 7,105 more rows]
