# Supplementary material for: Proximity-specific ribosome profiling reveals the logic of localized mitochondrial translation
Source: Cell. Author manuscript; Available in PMC 2025 Nov 26. (PMC12650760; doi:10.1016/j.cell.2025.08.002)
Supplement: 10 — Supplemental Table 4: A summary table for mitochondrial genes Related to Figures 2, 5A, 5E, 5F, S3J, S6B, S6D, S6F and S6G [file NIHMS2102290-supplement-10.csv]

Gene	ENSG	MitoCarta3.0_SubMitoLocalization	ProteinLength	mito_specific_LOCL-TL_ribosome profiling_replicate 1 (log2enrichment)	WT_neg_replicate1(log2enrichment)	AKAP1_null_replicate1 (log2enrichment)	LARP4_null_replicate1 (log2enrichment)	MS_Reference	MS data_log2FC of protein abundance (KO1-control)
ALDH18A1	ENSG00000059573	Matrix	795	4.167763596	1.846084859	3.000942444	1.731189641	sp|P54886|P5CS_HUMAN	-0.082609906
PCK2	ENSG00000100889	Matrix	640	3.581921144	2.115496961	2.971098728	1.895427888	sp|Q16822|PCKGM_HUMAN	0.319269583
IARS2	ENSG00000067704	Matrix	1012	3.566734256	1.79762136	2.937178945	1.710234891	sp|Q9NSE4|SYIM_HUMAN	-0.485821354
GFM2	ENSG00000164347	Matrix	779	3.547567463	1.521529174	2.908818498	1.486009945	sp|Q969S9|RRF2M_HUMAN	0.060981601
PMPCA	ENSG00000165688	Matrix	525	3.29846555	2.818259455	3.843770691	2.633286383	sp|Q10713|MPPA_HUMAN	-0.175377439
NLRX1	ENSG00000160703	Matrix	975	3.13757133	0.606499848	1.579342839	0.731728443	sp|Q86UT6|NLRX1_HUMAN	-0.129470733
GPAM	ENSG00000119927	Membrane	828	3.060154136	0.987287833	2.576865399	1.016612365	sp|Q9HCL2|GPAT1_HUMAN	-0.32112072
GUF1	ENSG00000151806	Matrix	669	3.03297266	1.471058872	2.718537431	1.608687911	sp|Q8N442|GUF1_HUMAN	-0.046483487
OXCT1	ENSG00000083720	Matrix	520	2.930415489	2.173737794	3.442014786	1.952798507	sp|P55809|SCOT1_HUMAN	-0.062420144
EXD2	ENSG00000081177	Matrix	621	2.909069842	1.617675405	2.696485275	1.471627881	sp|Q9NVH0|EXD2_HUMAN	-0.012341153
LETM1	ENSG00000168924	MIM	739	2.847481829	0.689190731	1.84595826	0.687442416	sp|O95202|LETM1_HUMAN	-0.092589759
PTCD3	ENSG00000132300	Matrix	689	2.790040988	0.764812218	2.206208041	0.68820887	sp|Q96EY7|PTCD3_HUMAN	-0.096722795
AASS	ENSG00000008311	Matrix	926	2.783435848	-0.354968442	1.094039231	-0.097526258	sp|Q9UDR5|AASS_HUMAN	0.02634612
MIPEP	ENSG00000027001	Matrix	713	2.711484451	1.277898315	2.593515345	1.077830705	sp|Q99797|MIPEP_HUMAN	-0.112359588
METTL17	ENSG00000165792	Matrix	456	2.677694272	2.722750187	3.561797609	2.385604068	sp|Q9H7H0-3|MET17_HUMAN	0.087023106
HADHB	ENSG00000138029	MIM	474	2.652354548	1.937521313	3.116782439	1.753419149	sp|P55084|ECHB_HUMAN	-0.253767618
FMC1	ENSG00000164898	Matrix	113	2.566760815	1.941396894	0.8357359	1.323273791	sp|Q96HJ9|FMC1_HUMAN	-0.102422429
COX6C	ENSG00000164919	MIM	75	2.536728403	2.413172006	0.278294462	1.751790066	sp|P09669|COX6C_HUMAN	-0.084992499
GPD2	ENSG00000115159	MIM	727	2.473866114	0.008926585	1.72203191	0.128565391	sp|P43304|GPDM_HUMAN	-0.201836444
MRPL51	ENSG00000111639	Matrix	128	2.469914865	1.995227792	0.071237235	1.594434672	sp|Q4U2R6|RM51_HUMAN	-0.144223172
MMUT	ENSG00000146085	Matrix	750	2.435910167	0.9311596	2.492962791	0.761839748	sp|P22033|MUTA_HUMAN	0.168059777
ALDH4A1	ENSG00000159423	Matrix	563	2.413690715	1.568790293	2.70314705	1.412535602	sp|P30038|AL4A1_HUMAN	-0.144278818
ELAC2	ENSG00000006744	Matrix	826	2.405613663	0.732423199	2.172663298	0.752995893	sp|Q9BQ52|RNZ2_HUMAN	-0.044569886
FARS2	ENSG00000145982	Matrix	451	2.393703436	2.062328171	3.134913555	1.737387779	sp|O95363|SYFM_HUMAN	0.082887389
PCCB	ENSG00000114054	Matrix	559	2.388644214	2.225725459	3.445858996	1.962214272	sp|P05166-2|PCCB_HUMAN	-0.175959308
ACSS1	ENSG00000154930	MIM	689	2.37557238	1.086031847	2.15409738	0.977504709	sp|Q9NUB1|ACS2L_HUMAN	0.490013178
MGST3	ENSG00000143198	MOM	152	2.350094006	2.277885246	0.361862058	1.943664683	sp|O14880|MGST3_HUMAN	-0.031474445
POLRMT	ENSG00000099821	Matrix	1230	2.303455867	0.838849883	1.642348928	0.889808052	sp|O00411|RPOM_HUMAN	-0.003861006
FASTKD2	ENSG00000118246	Matrix	710	2.302174303	0.513551269	1.789841601	0.606157298	sp|Q9NYY8|FAKD2_HUMAN	-0.000493577
AARS2	ENSG00000124608	Matrix	985	2.296147838	0.266675317	1.303665412	0.315346667	sp|Q5JTZ9|SYAM_HUMAN	0.145478265
SUCLG2	ENSG00000172340	Matrix	432	2.292909623	1.951683207	3.317030924	1.738997807	sp|Q96I99|SUCB2_HUMAN	-0.113756159
OXA1L	ENSG00000155463	MIM	435	2.219053116	0.976982632	1.855483047	0.787004602	sp|Q15070|OXA1L_HUMAN	-0.110862558
AKAP1	ENSG00000121057	MOM	903	2.216918903	0.335345785	-0.507071612	0.589945641	sp|Q92667|AKAP1_HUMAN	-4.346718528
SELENOO	ENSG00000073169	Matrix	669	2.193472666	0.795369155	1.502376413	0.608530574	sp|Q9BVL4|SELO_HUMAN	-0.250255081
NDUFB1	ENSG00000183648	MIM	58	2.103828155	2.095842636	0.066589981	1.476358689	sp|O75438-2|NDUB1_HUMAN	-0.270704934
FASTKD1	ENSG00000138399	Matrix	847	2.10341301	-0.222981054	1.335890707	-0.131659856	sp|Q53R41|FAKD1_HUMAN	-0.103465622
NDUFA4	ENSG00000189043	MIM	81	2.084852958	2.371056702	0.739543788	1.603416297	sp|O00483|NDUA4_HUMAN	-0.086955897
TOMM7	ENSG00000196683	MOM	55	2.068926295	2.036590152	0.253492921	1.487452011	sp|Q9P0U1|TOM7_HUMAN	-0.09438347
NLN	ENSG00000123213	Matrix	704	2.053684448	0.419786093	1.890631084	0.480912256	sp|Q9BYT8|NEUL_HUMAN	-0.116239661
DHTKD1	ENSG00000181192	Matrix	919	2.037745912	0.192256975	1.379498551	0.187662585	sp|Q96HY7|DHTK1_HUMAN	-0.078402905
MTIF2	ENSG00000085760	Matrix	727	2.030393269	0.708748783	1.630100535	0.721581044	sp|P46199|IF2M_HUMAN	-0.177005552
ALDH1B1	ENSG00000137124	Matrix	517	2.013052327	1.628710095	2.826239865	1.478598109	sp|P30837|AL1B1_HUMAN	-0.14229182
COX5B	ENSG00000135940	MIM	129	1.999638091	2.63700438	0.8167193	1.914945751	sp|P10606|COX5B_HUMAN	-0.233099237
GUK1	ENSG00000143774	Matrix	197	1.997013223	1.916080962	0.483541364	1.486838347	sp|Q16774-2|KGUA_HUMAN	-0.69686894
UQCRQ	ENSG00000164405	MIM	82	1.99694647	2.705533995	0.525819461	1.927510398	sp|O14949|QCR8_HUMAN	-0.117668654
MARS2	ENSG00000247626	Matrix	593	1.991330281	0.407811994	1.481830302	0.405557963	sp|Q96GW9|SYMM_HUMAN	0.161256542
TXNRD2	ENSG00000184470	Matrix	524	1.97285296	1.673577362	2.739652146	1.58791635	sp|Q9NNW7|TRXR2_HUMAN	-0.068215697
NDUFA6	ENSG00000184983	MIM	128	1.972598033	2.115071764	0.724733689	1.607686005	sp|P56556|NDUA6_HUMAN	-0.197165557
AFG3L2	ENSG00000141385	MIM	797	1.96907579	0.61914395	1.538481145	0.703296342	sp|Q9Y4W6|AFG32_HUMAN	-0.017408107
MRPL55	ENSG00000162910	Matrix	128	1.935688446	1.692704671	0.279794993	1.130868668	sp|Q7Z7F7-2|RM55_HUMAN	-0.389950612
DBI	ENSG00000155368	unknown	87	1.929226696	1.743942898	-0.045262929	1.311529217	sp|P07108-5|ACBP_HUMAN	-0.055923877
HDHD5	ENSG00000069998	Matrix	423	1.916454804	1.619288308	2.115943514	1.524228218	sp|Q9BXW7|HDHD5_HUMAN	0.081525452
COX7A2	ENSG00000112695	MIM	83	1.879292221	2.735174698	0.734066691	1.988805075	sp|P14406|CX7A2_HUMAN	-0.203294725
NDUFB9	ENSG00000147684	MIM	179	1.876279079	3.637412496	0.363939462	3.34487649	sp|Q9Y6M9|NDUB9_HUMAN	-0.369745538
GFM1	ENSG00000168827	Matrix	751	1.849398075	1.112913363	2.50840354	1.077095405	sp|Q96RP9|EFGM_HUMAN	-0.287409034
OXSM	ENSG00000151093	Matrix	459	1.848714996	2.225252294	3.008028359	2.049282455	sp|Q9NWU1|OXSM_HUMAN	-0.280107189
PDK1	ENSG00000152256	Matrix	436	1.830158985	0.6619487	2.150521926	0.376299855	sp|Q15118-2|PDK1_HUMAN	-0.117897224
ATP5MPL	ENSG00000156411	MIM	58	1.82929331	1.890165521	0.464422476	1.299452547	sp|P56378|ATP68_HUMAN	-0.219168175
COX6B1	ENSG00000126267	MIM	86	1.800731476	1.657191489	0.096734508	1.273510494	sp|P14854|CX6B1_HUMAN	-0.08853594
COX6B1	ENSG00000126267	MIM	86	1.800731476	1.657191489	0.096734508	1.273510494	tr|A0A494C160|A0A494C160_HUMAN	-0.138535335
NDUFA1	ENSG00000125356	MIM	70	1.797441157	2.178669669	0.532804658	1.558826824
NDUFA2	ENSG00000131495	MIM	99	1.779025151	2.173281005	0.289164116	1.468267447	sp|O43678|NDUA2_HUMAN	-0.221573814
ATP5ME	ENSG00000169020	MIM	69	1.737810091	2.124929251	0.272139146	1.493262146	sp|P56385|ATP5I_HUMAN	-0.171194194
ABCB10	ENSG00000135776	MIM	738	1.735910066	0.410954696	1.3376951	0.560965407	sp|Q9NRK6|ABCBA_HUMAN	-0.849032315
ATP5MC1	ENSG00000159199	MIM	136	1.726805158	2.530005566	0.579667721	1.662363528
UQCR10	ENSG00000184076	MIM	63	1.723669741	1.687056281	0.718038237	1.176777287	sp|Q9UDW1|QCR9_HUMAN	-0.00227346
UQCRC1	ENSG00000010256	MIM	480	1.711335833	3.099338313	4.008277173	2.880986161	sp|P31930|QCR1_HUMAN	-0.085141062
MRPL57	ENSG00000173141	Matrix	102	1.66697806	1.6344659	0.459450024	1.2346962	sp|Q9BQC6|RT63_HUMAN	-0.201489337
NDUFB10	ENSG00000140990	MIM	172	1.661770733	2.408436616	0.785597978	1.846980259	sp|O96000|NDUBA_HUMAN	-0.056571194
COX14	ENSG00000178449	MIM	57	1.65408401	1.736069979	-0.14818152	1.172464132	sp|Q96I36|COX14_HUMAN	-0.131377045
ARMCX3	ENSG00000102401	MOM	379	1.65181215	0.79981736	2.091080728	0.818662349	sp|Q9UH62|ARMX3_HUMAN	0.125949165
PDE12	ENSG00000174840	Matrix	609	1.648964988	0.378618424	1.886363703	0.52567321	sp|Q6L8Q7|PDE12_HUMAN	-0.035436616
IMMT	ENSG00000132305	MIM	758	1.640734177	-0.455194252	0.41286531	-0.582573797	sp|Q16891-4|MIC60_HUMAN	-0.069332618
IMMT	ENSG00000132305	MIM	758	1.640734177	-0.455194252	0.41286531	-0.582573797	sp|Q16891|MIC60_HUMAN	-0.107384462
CHCHD2	ENSG00000106153	IMS	151	1.638259413	1.836156648	-0.044640061	1.377379699	sp|Q9Y6H1|CHCH2_HUMAN	0.237772078
TRAP1	ENSG00000126602	Matrix	704	1.630013249	0.724919522	1.494047509	0.559397684	sp|Q12931-2|TRAP1_HUMAN	-0.207128461
TRAP1	ENSG00000126602	Matrix	704	1.630013249	0.724919522	1.494047509	0.559397684	sp|Q12931|TRAP1_HUMAN	-0.17815794
L2HGDH	ENSG00000087299	MIM	463	1.628170502	0.539210201	1.615897063	0.395190365	sp|Q9H9P8|L2HDH_HUMAN	-0.079754593
TUFM	ENSG00000178952	Matrix	455	1.580320203	1.907198616	2.957315296	1.842562881	sp|P49411|EFTU_HUMAN	-0.161701482
COX7C	ENSG00000127184	MIM	63	1.573281864	1.947713453	0.502791311	1.376884908	sp|P15954|COX7C_HUMAN	-0.146455947
MRPL52	ENSG00000172590	Matrix	123	1.5559939	1.560891697	0.507234476	1.07909797
DLD	ENSG00000091140	Matrix	509	1.53056297	2.151873437	3.694741491	2.161457381	sp|P09622|DLDH_HUMAN	0.34081425
CHCHD10	ENSG00000250479	IMS	142	1.530298619	1.659508336	0.021263851	1.140575186
COX5A	ENSG00000178741	MIM	150	1.522198682	2.141727888	0.542596393	1.675979002	sp|P20674|COX5A_HUMAN	-0.428091917
GPX4	ENSG00000167468	MIM	197	1.52064565	1.522284218	0.058950806	1.039857243	sp|P36969|GPX4_HUMAN	0.042535681
COX7B	ENSG00000131174	MIM	80	1.516215926	1.924188633	0.48869192	1.236060551	sp|P24311|COX7B_HUMAN	-0.132884331
ABCB7	ENSG00000131269	MIM	752	1.478365141	0.379165984	1.930256795	0.462702628	sp|O75027-2|ABCB7_HUMAN	0.016234466
NDUFAF8	ENSG00000224877	IMS	74	1.466101953	1.672198102	-0.346996878	1.336090661
QRSL1	ENSG00000130348	Matrix	528	1.45542639	0.774178473	2.095359542	0.732859857	sp|Q9H0R6|GATA_HUMAN	0.422224122
CISD3	ENSG00000277972	Matrix	127	1.450255478	1.605451635	0.732205276	1.183773973	sp|P0C7P0|CISD3_HUMAN	0.003053988
ATP5F1E	ENSG00000124172	MIM	51	1.439712304	1.762016824	0.142405971	1.173169284	sp|P56381|ATP5E_HUMAN	-0.117346428
MRPL41	ENSG00000182154	Matrix	137	1.437889039	2.255371132	0.812951517	1.782367507	sp|Q8IXM3|RM41_HUMAN	-0.109320928
NDUFB7	ENSG00000099795	MIM	137	1.429060763	2.282867838	0.689572368	1.769735018	sp|P17568|NDUB7_HUMAN	-0.240906935
NDUFAF2	ENSG00000164182	MIM	169	1.417437507	1.844895599	0.488631661	1.283825675	sp|Q8N183|NDUF2_HUMAN	0.084195256
SMDT1	ENSG00000183172	MIM	107	1.410915149	1.895985456	0.347691295	1.339023395
ATP5MD	ENSG00000173915	MIM	58	1.407805008	0.964332752	-0.500534129	0.528073897	sp|Q96IX5|ATPMD_HUMAN	-0.232969327
HIGD2A	ENSG00000146066	MIM	106	1.381343532	1.369899398	-0.042122742	1.181360998
TSPO	ENSG00000100300	MOM	169	1.359807717	2.136947801	0.432175588	1.467126971	sp|P30536|TSPO_HUMAN	0.285930468
CHCHD1	ENSG00000172586	MIM	118	1.357154375	1.926208386	0.551907734	1.536503958	sp|Q96BP2|CHCH1_HUMAN	-0.098899841
ADCK1	ENSG00000063761	unknown	523	1.346029862	1.206503265	1.798434976	0.705344892	sp|Q86TW2|ADCK1_HUMAN	-0.048194607
C15orf61	ENSG00000189227	Matrix	157	1.343654424	1.360935537	0.44813017	1.181154893
TIMM10	ENSG00000134809	MIM	90	1.343470509	1.895463486	0.291402151	1.239804013	sp|P62072|TIM10_HUMAN	-0.335298672
MICOS13	ENSG00000174917	MIM	118	1.333652138	1.966359112	0.849846341	1.21108661	sp|Q5XKP0|MIC13_HUMAN	-0.380200945
GLS	ENSG00000115419	MIM	669	1.325988318	0.320174975	1.843399005	0.221376536	sp|O94925-3|GLSK_HUMAN	0.017287995
GLS	ENSG00000115419	MIM	669	1.325988318	0.320174975	1.843399005	0.221376536	sp|O94925|GLSK_HUMAN	0.015653505
FAM162A	ENSG00000114023	MIM	154	1.325690523	1.746891298	0.409666087	1.401388108	sp|Q96A26|F162A_HUMAN	-0.196977258
ATP5MC3	ENSG00000154518	MIM	142	1.323855121	1.63595643	0.498817158	1.154884689
TIMM17B	ENSG00000126768	MIM	172	1.321682882	1.782535522	0.581113734	1.301602148	sp|O60830-2|TI17B_HUMAN	-0.102337692
ANTKMT	ENSG00000103254	MIM	235	1.320002496	1.886064788	-0.045956387	1.625745587	sp|Q9BQD7|ANKMT_HUMAN	-0.285251886
BOLA3	ENSG00000163170	Matrix	107	1.319762751	1.900777094	0.395970617	1.551676961	sp|Q53S33|BOLA3_HUMAN	0.017783178
ATP5MC2	ENSG00000135390	MIM	141	1.316623071	1.477011222	0.486920191	1.064913973	sp|Q06055-2|AT5G2_HUMAN	-0.014768965
MRPL37	ENSG00000116221	Matrix	423	1.296925839	1.445157829	1.441977448	1.239297144	sp|Q9BZE1|RM37_HUMAN	-0.095221238
ERAL1	ENSG00000132591	Matrix	437	1.293436718	2.282883939	3.382638847	2.014527045	sp|O75616|ERAL1_HUMAN	-0.024158349
UQCC3	ENSG00000204922	MIM	93	1.280536698	1.584587943	0.161425914	1.244095285	sp|Q6UW78|UQCC3_HUMAN	0.054634334
HINT1	ENSG00000169567	unknown	126	1.277002692	1.921979246	0.232421029	1.378763805	sp|P49773|HINT1_HUMAN	0.025884731
MRPS33	ENSG00000090263	Matrix	106	1.270896333	1.449226692	0.160689259	1.105582577	sp|Q9Y291|RT33_HUMAN	-0.188036305
PMPCB	ENSG00000105819	Matrix	489	1.263013599	1.83292117	3.120088299	1.632286972	sp|O75439|MPPB_HUMAN	-0.096315299
UQCC2	ENSG00000137288	MIM	126	1.261888924	1.452191167	0.736478072	0.96638723	sp|Q9BRT2|UQCC2_HUMAN	-0.051274104
MRPL11	ENSG00000174547	Matrix	192	1.254418187	1.822610846	0.435503943	1.421911072	sp|Q9Y3B7|RM11_HUMAN	-0.142500905
MRPL36	ENSG00000171421	Matrix	103	1.241677367	1.354500105	0.779809902	1.214017333
FIS1	ENSG00000214253	MOM	152	1.238523858	1.645957633	0.376949127	1.303156103	sp|Q9Y3D6|FIS1_HUMAN	-0.167599242
TMEM14C	ENSG00000111843	MIM	112	1.236294719	1.035906078	0.494709307	0.84886305
MPC2	ENSG00000143158	MIM	127	1.230878512	1.056720154	0.210716621	0.915283016	sp|O95563|MPC2_HUMAN	0.272445548
DBT	ENSG00000137992	Matrix	482	1.211684332	-0.89107469	-0.267074906	-0.887037563	sp|P11182|ODB2_HUMAN	-0.075321219
COQ3	ENSG00000132423	MIM	369	1.197601045	1.181812016	2.249647205	1.070951045	sp|Q9NZJ6|COQ3_HUMAN	-0.309195293
CCDC58	ENSG00000160124	IMS	144	1.196549845	1.174986648	0.229251823	0.945426709	sp|Q4VC31|CCD58_HUMAN	0.016546786
NDUFA8	ENSG00000119421	MIM	172	1.180461361	1.704053086	0.687737883	1.36520995	sp|P51970|NDUA8_HUMAN	0.068027539
COA3	ENSG00000183978	MIM	106	1.179273532	1.238659761	0.10005555	1.011835035	sp|Q9Y2R0|COA3_HUMAN	0.026868981
COA6	ENSG00000168275	IMS	125	1.176416727	1.035894689	0.586893841	0.914446108	sp|Q5JTJ3-2|COA6_HUMAN	-0.271247026
NDUFB4	ENSG00000065518	MIM	129	1.172892356	2.271967944	0.71106198	1.733502894	sp|O95168|NDUB4_HUMAN	-0.188439646
NDUFB6	ENSG00000165264	MIM	128	1.161437441	1.749051068	0.413215168	1.281354549	sp|O95139|NDUB6_HUMAN	-0.010845274
BCS1L	ENSG00000074582	MIM	419	1.160448332	0.966737282	1.411615993	0.857462845	sp|Q9Y276|BCS1_HUMAN	-0.329326418
ALKBH7	ENSG00000125652	Matrix	221	1.15492236	1.544556324	0.108862774	1.195529661	sp|Q9BT30|ALKB7_HUMAN	0.006462732
NDUFV3	ENSG00000160194	MIM	108	1.151384612	1.13657595	0.052256597	0.640237011	sp|P56181-2|NDUV3_HUMAN	0.036661453
NDUFS2	ENSG00000158864	MIM	463	1.14628598	1.400193317	2.302855295	1.173886548	sp|O75306|NDUS2_HUMAN	-0.122079392
MRPL20	ENSG00000242485	Matrix	149	1.14059071	1.53339317	0.21976515	1.230762799	sp|Q9BYC9|RM20_HUMAN	-0.06347185
PDHX	ENSG00000110435	Matrix	501	1.13545873	0.037812573	1.148411137	0.042186206	sp|O00330|ODPX_HUMAN	-0.243967026
MRPL47	ENSG00000136522	Matrix	250	1.122435879	1.29744244	0.937723456	0.941878399	sp|Q9HD33|RM47_HUMAN	-0.096975347
TIMM13	ENSG00000099800	MIM	95	1.122355875	1.640651839	0.456786357	1.270954749	sp|Q9Y5L4|TIM13_HUMAN	-0.039714979
SDHAF4	ENSG00000154079	Matrix	108	1.113349126	0.831808992	-0.817480184	0.683675626
NDUFS6	ENSG00000145494	MIM	124	1.097410111	1.670385744	0.554257249	1.413908259	sp|O75380|NDUS6_HUMAN	-0.242047901
DTYMK	ENSG00000168393	Matrix	212	1.095789872	1.596301794	0.196762956	1.212320127	sp|P23919|KTHY_HUMAN	-0.322825937
FBXL4	ENSG00000112234	IMS	621	1.085384698	-0.444354868	0.386468922	-0.459391885	sp|Q9UKA2|FBXL4_HUMAN	0.210925738
EARS2	ENSG00000103356	Matrix	523	1.084078177	0.73220363	1.934670536	0.652760183	sp|Q5JPH6-2|SYEM_HUMAN	-0.208954102
GATB	ENSG00000059691	Matrix	557	1.077999738	1.950082987	3.015389093	1.743354354	sp|O75879|GATB_HUMAN	0.210477349
SLIRP	ENSG00000119705	Matrix	109	1.072531323	2.117280446	0.4044694	1.554030713	sp|Q9GZT3|SLIRP_HUMAN	-0.120550734
MRPS30	ENSG00000112996	Matrix	439	1.070625929	-0.029145879	1.018936236	-0.12221576	sp|Q9NP92|RT30_HUMAN	0.021674525
MPC1	ENSG00000060762	MIM	109	1.069228081	0.974097523	0.738078157	0.812985355	sp|Q9Y5U8|MPC1_HUMAN	0.267706672
GLRX5	ENSG00000182512	Matrix	157	1.052932382	1.13606341	0.778840929	1.008064942	sp|Q86SX6|GLRX5_HUMAN	0.032636971
PARK7	ENSG00000116288	MOM	189	1.043173635	1.615358648	0.501333683	1.22140549	sp|Q99497|PARK7_HUMAN	-0.030520814
MCUB	ENSG00000005059	MIM	336	1.034742627	1.128571433	0.631455177	1.083874011	sp|Q9NWR8|MCUB_HUMAN	-0.128832125
TMEM143	ENSG00000161558	MIM	459	1.032070875	0.484311883	0.902190506	0.448050772
DMAC1	ENSG00000137038	MIM	112	1.030067106	1.642850457	0.380383881	1.056886635
ABCD3	ENSG00000117528	Membrane	659	1.018917393	0.358463819	1.935763742	0.51716366	sp|P28288|ABCD3_HUMAN	0.065940606
SDHAF3	ENSG00000196636	Matrix	125	1.017445057	1.182391396	0.696184548	0.963259536	sp|Q9NRP4|SDHF3_HUMAN	-0.194496385
BOLA1	ENSG00000178096	Matrix	137	1.015755829	1.065931467	0.244292432	1.005713056	sp|Q9Y3E2|BOLA1_HUMAN	-0.374687083
ABCB8	ENSG00000197150	MIM	735	1.011635587	1.212590595	2.096792645	1.182297543	sp|Q9NUT2|MITOS_HUMAN	-0.380039857
MFF	ENSG00000168958	MOM	342	0.99963123	0.558056635	-0.033945172	0.465248469	sp|Q9GZY8-2|MFF_HUMAN	-0.057128922
FASTK	ENSG00000164896	MIM	549	0.991657046	0.333484638	-0.322544308	0.306396865	sp|Q14296|FASTK_HUMAN	-0.230968942
NDUFAF5	ENSG00000101247	MIM	345	0.987204303	0.666047639	0.85023547	0.507975561	sp|Q5TEU4|NDUF5_HUMAN	0.1293917
SSBP1	ENSG00000106028	Matrix	148	0.981756158	1.510512813	0.741315513	0.918592772	sp|Q04837|SSBP_HUMAN	0.006717981
ACP6	ENSG00000162836	IMS	428	0.979554789	0.483459224	0.77474527	0.313794394	sp|Q9NPH0|PPA6_HUMAN	-0.356427497
YARS2	ENSG00000139131	Matrix	477	0.974918042	1.363386565	2.764148185	1.155823831	sp|Q9Y2Z4|SYYM_HUMAN	-0.058864249
COA1	ENSG00000106603	MIM	146	0.9705352	0.757203757	0.141940831	0.515759244	sp|Q9GZY4|COA1_HUMAN	0.039394173
NDUFAF3	ENSG00000178057	MIM	184	0.96820259	1.42719593	0.538904805	1.066685028	sp|Q9BU61|NDUF3_HUMAN	0.143764272
HSCB	ENSG00000100209	Matrix	235	0.962335528	1.073417446	0.52954431	1.002062209	sp|Q8IWL3|HSC20_HUMAN	-0.201939351
HAGH	ENSG00000063854	Matrix	308	0.959553991	1.36890153	0.353676274	0.968379297	sp|Q16775|GLO2_HUMAN	-0.032471274
NDUFS5	ENSG00000168653	MIM	106	0.953324699	2.063240435	0.505775831	1.493856427	sp|O43920|NDUS5_HUMAN	-0.119837323
RCC1L	ENSG00000274523	Matrix	464	0.945693059	1.081616409	1.724876021	1.054933891	sp|Q96I51|RCC1L_HUMAN	-0.271041171
ATP5F1B	ENSG00000110955	MIM	529	0.944664167	1.220760891	2.198104506	0.754209345	sp|P06576|ATPB_HUMAN	-0.27968883
ATP5F1B	ENSG00000110955	MIM	529	0.944664167	1.220760891	2.198104506	0.754209345	tr|H0YI37|H0YI37_HUMAN	-0.238126505
MPV17L2	ENSG00000254858	MIM	206	0.944145326	1.122196933	0.819640574	1.060052629	sp|Q567V2|M17L2_HUMAN	0.197620358
RARS2	ENSG00000146282	Matrix	578	0.943354148	0.300985711	0.776394065	0.171269114	sp|Q5T160|SYRM_HUMAN	0.462014199
PNKD	ENSG00000127838	MIM	385	0.933778352	1.400833375	0.527915254	0.868024934	sp|Q8N490-2|PNKD_HUMAN	-0.302052241
MRPS21	ENSG00000266472	Matrix	87	0.932954889	1.197463907	0.408088727	0.964959346	sp|P82921|RT21_HUMAN	-0.359413133
TFB2M	ENSG00000162851	Matrix	396	0.928440759	1.092932483	1.923095442	1.033262174	sp|Q9H5Q4|TFB2M_HUMAN	0.060451251
CHDH	ENSG00000016391	MIM	594	0.927298552	0.160208945	1.323754151	0.205035076	sp|Q8NE62|CHDH_HUMAN	-0.196024962
NDUFAB1	ENSG00000004779	MIM	156	0.925225354	1.554390777	0.73610568	1.227434842
ATP5PF	ENSG00000154723	MIM	116	0.923368313	1.431389664	1.046901066	1.114523392
OGDH	ENSG00000105953	Matrix	1023	0.920022206	0.176417878	1.340069575	0.347126675	sp|Q02218|ODO1_HUMAN	-0.070795379
MRPS16	ENSG00000182180	Matrix	137	0.918943159	0.413577017	-0.211182045	0.295558162	sp|Q9Y3D3|RT16_HUMAN	-0.198623326
FPGS	ENSG00000136877	Matrix	587	0.908136362	0.633530795	1.21662736	0.577785889	sp|Q05932|FOLC_HUMAN	0.148864592
LYRM4	ENSG00000214113	Matrix	91	0.903966048	1.199121049	0.376392307	0.905334622	sp|Q9HD34|LYRM4_HUMAN	-0.055873806
BCKDK	ENSG00000103507	Matrix	412	0.901685545	1.632702577	2.576189816	1.57206601	sp|O14874|BCKD_HUMAN	-0.069284532
MRPL13	ENSG00000172172	Matrix	178	0.900839487	1.016549115	0.203137874	0.83049814	sp|Q9BYD1|RM13_HUMAN	-0.107589501
C1QBP	ENSG00000108561	Matrix	282	0.897359095	1.606284985	2.383137376	1.252994973	sp|Q07021|C1QBP_HUMAN	0.095345858
FUNDC2	ENSG00000165775	MOM	189	0.897118521	1.067544696	0.518576683	0.911765138	sp|Q9BWH2|FUND2_HUMAN	0.123711092
COA4	ENSG00000181924	IMS	87	0.897015985	1.040340057	0.075595406	0.864479667	sp|Q9NYJ1-2|COA4_HUMAN	0.019638426
ROMO1	ENSG00000125995	MIM	79	0.893571501	2.199460911	0.112002724	1.594109739	sp|P60602|ROMO1_HUMAN	-0.197152647
PDK3	ENSG00000067992	Matrix	406	0.88915338	-0.624485101	0.335594507	-0.694963665	sp|Q15120-2|PDK3_HUMAN	-0.052146887
VWA8	ENSG00000102763	Matrix	1905	0.887793923	-0.835743012	0.03064675	-0.750184016	sp|A3KMH1|VWA8_HUMAN	-0.193032234
MTARC2	ENSG00000117791	MOM	335	0.880077792	0.140947432	0.51322592	0.211187348
SMIM20	ENSG00000250317	MIM	67	0.877003323	1.060196272	0.191628829	1.037122953	sp|Q8N5G0-2|SIM20_HUMAN	-0.171234901
GPT2	ENSG00000166123	Matrix	523	0.86887434	0.308717394	0.741929966	0.381421462	sp|Q8TD30|ALAT2_HUMAN	-0.001249055
GCAT	ENSG00000100116	unknown	419	0.868736228	0.942577137	1.236315347	0.843783652	sp|O75600-2|KBL_HUMAN	0.037518315
MALSU1	ENSG00000156928	Matrix	234	0.865217045	1.231056499	0.502575072	1.155995678	sp|Q96EH3|MASU1_HUMAN	-0.1019511
GLRX2	ENSG00000023572	Matrix	165	0.850911593	0.838984459	0.233553021	0.496354386	sp|Q9NS18-2|GLRX2_HUMAN	-0.13156103
MTFR1	ENSG00000066855	Membrane	333	0.847403354	0.245456654	0.416611857	0.192646924	sp|Q15390|MTFR1_HUMAN	-0.091528938
MGST1	ENSG00000008394	Membrane	155	0.845467999	0.822696219	0.718059358	0.94242849	sp|P10620|MGST1_HUMAN	0.425572454
SUOX	ENSG00000139531	IMS	545	0.840153111	-0.207157322	0.535456782	0.019664731	sp|P51687|SUOX_HUMAN	-0.191763041
COA5	ENSG00000183513	IMS	74	0.833189332	0.507293617	-0.039796339	0.161157298	sp|Q86WW8|COA5_HUMAN	-0.092183491
MRPS18C	ENSG00000163319	Matrix	142	0.832663993	1.400470764	0.676837921	1.138644597	sp|Q9Y3D5|RT18C_HUMAN	-0.283682549
MSRB2	ENSG00000148450	Matrix	182	0.825956654	1.427053901	0.898678995	1.081322757	sp|Q9Y3D2|MSRB2_HUMAN	-0.329745007
MRPL54	ENSG00000183617	Matrix	138	0.819495263	1.470321516	0.537927668	1.190428463	sp|Q6P161|RM54_HUMAN	-0.210946588
ALDH1L2	ENSG00000136010	Matrix	923	0.812641922	-0.359641678	1.216642489	-0.315921266	sp|Q3SY69|AL1L2_HUMAN	-0.329280922
MIGA1	ENSG00000180488	MOM	632	0.812548582	-0.400877703	0.590062217	-0.2995084	sp|Q8NAN2|MIGA1_HUMAN	0.195855576
ACOT13	ENSG00000112304	Matrix	140	0.80749064	0.714792103	0.319181049	0.501495876	sp|Q9NPJ3|ACO13_HUMAN	0.143083758
CHPT1	ENSG00000111666	MIM	406	0.805850624	0.555191971	0.6307195	0.571712238
AGPAT5	ENSG00000155189	MOM	364	0.803138856	-0.476573022	-0.099414542	-0.187190424	sp|Q9NUQ2|PLCE_HUMAN	-0.015904168
MTFMT	ENSG00000103707	Matrix	389	0.799808817	0.593240307	0.465115481	0.685356107	sp|Q96DP5|FMT_HUMAN	-0.216931608
COX7A2L	ENSG00000115944	MIM	114	0.799640865	0.884420596	0.092523607	0.807477378	sp|O14548|COX7R_HUMAN	-0.008479264
RMDN3	ENSG00000137824	MOM	470	0.796177988	1.008751025	1.450929077	1.226406226	sp|Q96TC7|RMD3_HUMAN	-0.164244807
MRPS15	ENSG00000116898	Matrix	257	0.792541718	1.150250994	0.777264884	0.896451361	sp|P82914|RT15_HUMAN	-0.203303775
MRPS11	ENSG00000181991	Matrix	194	0.791756545	1.012632691	0.51295941	0.651772845	sp|P82912|RT11_HUMAN	-0.176702015
DUT	ENSG00000128951	Matrix	252	0.78887536	0.894578923	0.328861541	1.064386327	sp|P33316|DUT_HUMAN	-0.063600682
MRPL17	ENSG00000158042	Matrix	175	0.787020222	1.166838349	0.455947152	0.815929935	sp|Q9NRX2|RM17_HUMAN	-0.092214575
TRIAP1	ENSG00000170855	IMS	76	0.784932473	0.904033779	0.220841895	0.8259404
DELE1	ENSG00000081791	MIM	515	0.76421554	0.598711524	1.94757756	0.556232302
COQ5	ENSG00000110871	MIM	327	0.762062197	0.681546847	0.91492802	0.529055962	sp|Q5HYK3|COQ5_HUMAN	-0.470961751
NUDT8	ENSG00000167799	Matrix	236	0.758494091	1.689372878	0.62651534	1.348097963	sp|Q8WV74|NUDT8_HUMAN	0.093543459
NDUFB11	ENSG00000147123	MIM	153	0.754697199	1.558086577	0.306517191	1.198091412	sp|Q9NX14-2|NDUBB_HUMAN	-0.015990871
SOD1	ENSG00000142168	IMS	154	0.752033998	1.220970777	0.665195852	1.04953499	sp|P00441|SODC_HUMAN	0.024019964
ALDH6A1	ENSG00000119711	MIM	535	0.747969311	-0.138328688	1.452308305	-0.135847294	sp|Q02252|MMSA_HUMAN	0.028054918
DGUOK	ENSG00000114956	Matrix	277	0.741682317	1.030024781	0.372209776	1.020895308	sp|Q16854|DGUOK_HUMAN	0.026237432
HTATIP2	ENSG00000109854	Membrane	242	0.740960461	0.944107733	0.680878347	0.952954375	sp|Q9BUP3-3|HTAI2_HUMAN	-0.241564498
PNPT1	ENSG00000138035	Matrix|IMS	783	0.740294892	-0.07596243	1.305635334	-0.030139948	sp|Q8TCS8|PNPT1_HUMAN	-0.11022694
GOT2	ENSG00000125166	MIM	430	0.736683219	0.419915762	1.704274219	0.187408464	sp|P00505|AATM_HUMAN	-0.038033232
MRPS34	ENSG00000074071	Matrix	218	0.732799581	1.483187714	0.690456748	1.239114396	sp|P82930|RT34_HUMAN	-0.149383206
ATP5IF1	ENSG00000130770	Matrix	106	0.729700829	1.674609655	0.392484914	1.090925132	sp|Q9UII2|ATIF1_HUMAN	-0.340064923
MRPL32	ENSG00000106591	Matrix	188	0.729046579	0.973899632	1.06711687	0.827672814	sp|Q9BYC8|RM32_HUMAN	-0.04234871
MRPL43	ENSG00000055950	Matrix	215	0.724435986	1.577537254	0.437411962	0.967197112	sp|Q8N983-4|RM43_HUMAN	-0.172888012
CHCHD7	ENSG00000170791	IMS	85	0.7193821	0.636734185	-0.417259011	0.389307078
MRM3	ENSG00000171861	Matrix	420	0.717969431	1.312724923	2.463399144	1.182347936	sp|Q9HC36|MRM3_HUMAN	-0.111269867
TIMM44	ENSG00000104980	MIM	452	0.710977431	1.669829052	2.472800173	1.427803837	sp|O43615|TIM44_HUMAN	-0.044658355
MRPL40	ENSG00000185608	Matrix	206	0.69819287	1.354724986	0.859923836	0.884780946	sp|Q9NQ50|RM40_HUMAN	-0.456243137
AADAT	ENSG00000109576	Matrix	425	0.697266322	-0.025698867	-0.066708791	0.06721109
CISD1	ENSG00000122873	MOM	108	0.69645603	0.862519536	0.428208341	0.735562731	sp|Q9NZ45|CISD1_HUMAN	0.091222971
MTRF1L	ENSG00000112031	Matrix	380	0.696340151	-0.332358731	0.175294036	-0.215162336	sp|Q9UGC7|RF1ML_HUMAN	0.186537076
DHODH	ENSG00000102967	MIM	395	0.695973008	0.077716958	0.405352735	0.209033925	sp|Q02127|PYRD_HUMAN	-0.232107685
GSTK1	ENSG00000197448	Matrix	226	0.693862231	0.631562599	0.218388262	0.530058359	sp|Q9Y2Q3|GSTK1_HUMAN	-0.17621631
HTRA2	ENSG00000115317	MIM	458	0.683900174	0.763160368	0.508094519	0.56977004	sp|O43464|HTRA2_HUMAN	-0.094705711
MRPL24	ENSG00000143314	Matrix	216	0.681111157	1.196897772	0.2757463	0.809627078	sp|Q96A35|RM24_HUMAN	-0.053746113
NDUFB2	ENSG00000090266	MIM	105	0.679396374	2.005003348	0.489200303	1.445242137	sp|O95178|NDUB2_HUMAN	-0.272936679
PISD	ENSG00000241878	MIM	375	0.679342332	0.619127631	1.541094408	0.482935444	sp|Q9UG56|PISD_HUMAN	0.058881077
ACAT1	ENSG00000075239	Matrix	427	0.677031442	2.007714236	3.511383815	1.757941252	sp|P24752|THIL_HUMAN	-0.237080586
ACAT1	ENSG00000075239	Matrix	427	0.677031442	2.007714236	3.511383815	1.757941252	tr|A0A5F9ZHJ0|A0A5F9ZHJ0_HUMAN	-0.018829749
NUDT2	ENSG00000164978	Matrix	147	0.666225662	0.957647275	0.490046885	0.931990823	sp|P50583|AP4A_HUMAN	-0.158389386
NDUFA12	ENSG00000184752	MIM	145	0.660884322	1.593532391	0.736445091	1.264652482	sp|Q9UI09|NDUAC_HUMAN	-0.236592033
CHCHD5	ENSG00000125611	IMS	110	0.66052417	1.724527572	0.075495163	1.00141264	sp|Q9BSY4-2|CHCH5_HUMAN	-0.067157064
MRPL34	ENSG00000130312	Matrix	92	0.660211169	1.139221089	0.581705266	1.026547463	sp|Q9BQ48|RM34_HUMAN	-0.069338686
PUSL1	ENSG00000169972	Matrix	303	0.65908073	0.647417824	-0.128839967	0.627222562	sp|Q8N0Z8|PUSL1_HUMAN	-0.103273459
STARD7	ENSG00000084090	IMS	370	0.644727989	0.322807732	0.444740067	0.300775335	sp|Q9NQZ5|STAR7_HUMAN	0.0073622
MTHFD2L	ENSG00000163738	Matrix	347	0.63986052	0.132839801	-0.249964122	0.081159103
ATP23	ENSG00000166896	IMS	246	0.634418336	0.493612225	0.758920303	0.426812286	sp|Q9Y6H3|ATP23_HUMAN	0.126132736
AIFM1	ENSG00000156709	MIM	613	0.632913565	1.854225201	3.253267234	1.790353599	sp|O95831|AIFM1_HUMAN	-0.068582963
PRDX5	ENSG00000126432	Matrix	214	0.630476413	1.311197523	0.649017252	1.101776688	sp|P30044|PRDX5_HUMAN	-0.084024622
NAXE	ENSG00000163382	Matrix	288	0.627594512	1.112533399	0.780322398	1.055747818	sp|Q8NCW5|NNRE_HUMAN	-0.0492436
NDUFS4	ENSG00000164258	MIM	175	0.618913265	1.607378944	0.110880184	1.144590861	sp|O43181|NDUS4_HUMAN	-0.118994087
MRPS14	ENSG00000120333	Matrix	128	0.615690657	0.669334721	0.226659658	0.452147637
METTL5	ENSG00000138382	Matrix	209	0.60755663	1.35057333	0.504985823	0.980905134	sp|Q9NRN9|METL5_HUMAN	-0.026407273
POLDIP2	ENSG00000004142	Matrix	368	0.607035326	0.773529391	1.417301268	0.836632584	sp|Q9Y2S7|PDIP2_HUMAN	-0.187005092
PPTC7	ENSG00000196850	Matrix	304	0.605370458	-0.703143456	0.233879104	-0.650207739	sp|Q8NI37|PPTC7_HUMAN	-0.36840832
DHRS7B	ENSG00000109016	Membrane	325	0.603832868	0.918722435	0.516462655	0.748729288	sp|Q6IAN0|DRS7B_HUMAN	0.202036551
MRS2	ENSG00000124532	MIM	443	0.601180977	0.091827801	0.298533554	0.177275527
ATP5PD	ENSG00000167863	MIM	161	0.597855445	1.630470349	0.308356519	1.224163837	sp|O75947|ATP5H_HUMAN	-0.297253666
MRPS25	ENSG00000131368	Matrix	173	0.596721156	-0.090036944	-0.278208585	-0.331337089	sp|P82663|RT25_HUMAN	-0.120768377
CLPB	ENSG00000162129	IMS	707	0.593851917	0.228593445	1.479496894	0.197650861	sp|Q9H078-2|CLPB_HUMAN	-0.171902806
MRPL14	ENSG00000180992	Matrix	145	0.592496378	1.293389689	0.697899673	1.075058584	sp|Q6P1L8|RM14_HUMAN	-0.121330162
GHITM	ENSG00000165678	MIM	345	0.589567576	0.873652777	1.948362008	0.814475329	sp|Q9H3K2|GHITM_HUMAN	-0.088183837
DAP3	ENSG00000132676	Matrix	398	0.58628744	0.435364107	0.811395728	0.398835104	sp|P51398|RT29_HUMAN	-0.137368085
CHCHD6	ENSG00000159685	MIM	235	0.586280717	1.273407231	0.900403773	0.743454509	sp|Q9BRQ6|MIC25_HUMAN	-0.13131518
CYB5B	ENSG00000103018	MOM	150	0.582306182	0.34193763	0.118062121	0.346403224	sp|O43169|CYB5B_HUMAN	-0.104867145
RPUSD3	ENSG00000156990	Matrix	351	0.581806404	0.716524172	0.47335032	0.464383657	sp|Q6P087|RUSD3_HUMAN	0.022293914
PTRH1	ENSG00000187024	Matrix	214	0.561043425	0.620684155	0.060384295	0.885878527	sp|Q86Y79|PTH_HUMAN	0.093153908
YBEY	ENSG00000182362	Matrix	167	0.558273451	0.728642954	0.375503563	0.576794526	sp|P58557|YBEY_HUMAN	-0.236312629
CDK5RAP1	ENSG00000101391	Matrix	601	0.555023306	0.101946575	0.691284129	0.099116233	sp|Q96SZ6-3|CK5P1_HUMAN	0.01194027
MCRIP2	ENSG00000172366	unknown	160	0.552233235	1.256322908	-0.107730676	0.995390439	sp|Q9BUT9|MCRI2_HUMAN	-0.093137479
SLC30A9	ENSG00000014824	MIM	568	0.551583097	0.336624667	1.281525338	0.364505201	sp|Q6PML9|ZNT9_HUMAN	-0.316403633
TARS2	ENSG00000143374	Matrix	718	0.547915436	0.774580025	2.082615324	0.639235844	sp|Q9BW92|SYTM_HUMAN	0.01541238
PRDX4	ENSG00000123131	IMS	271	0.537910787	1.197406827	0.990517912	1.194946282	sp|Q13162|PRDX4_HUMAN	-0.061514927
MTX1	ENSG00000173171	MOM	466	0.536897716	0.884520973	0.299444705	0.422458042	sp|Q13505|MTX1_HUMAN	-0.148606425
DDX28	ENSG00000182810	Matrix	540	0.536453062	0.957407452	1.611393873	0.821843558	sp|Q9NUL7|DDX28_HUMAN	-0.077007233
MRPS7	ENSG00000125445	Matrix	242	0.534911326	0.842820833	0.442986105	0.628837804	sp|Q9Y2R9|RT07_HUMAN	-0.086267613
COQ4	ENSG00000167113	MIM	265	0.533335605	0.164633989	-0.362429284	0.314993007	sp|Q9Y3A0|COQ4_HUMAN	-0.107049637
COMT	ENSG00000093010	Membrane	271	0.528686142	0.884267879	0.400160545	0.806012494	sp|P21964|COMT_HUMAN	0.042947246
SLC25A1	ENSG00000100075	MIM	311	0.528479112	0.877356058	0.449126437	0.787080268	sp|P53007|TXTP_HUMAN	0.048514894
COX11	ENSG00000166260	MIM	276	0.52768906	0.177972423	0.425374934	0.255319407	sp|Q9Y6N1|COX11_HUMAN	0.038641924
MRPL22	ENSG00000082515	Matrix	206	0.526906715	0.828240984	0.572066325	0.508615693	sp|Q9NWU5|RM22_HUMAN	-0.115220822
UQCRC2	ENSG00000140740	MIM	453	0.525049069	0.673506606	1.91918134	0.463853553	sp|P22695|QCR2_HUMAN	-0.138365274
TIMM21	ENSG00000075336	MIM	248	0.517760032	0.419135122	0.453076496	0.604342793	sp|Q9BVV7|TIM21_HUMAN	-0.083056225
ATP5F1D	ENSG00000099624	MIM	168	0.516131061	1.170153791	0.139742087	1.073494933	sp|P30049|ATPD_HUMAN	-0.169660993
ECI1	ENSG00000167969	Matrix	302	0.51202963	0.959707248	0.216969651	0.826957699	sp|P42126|ECI1_HUMAN	-0.093515521
MRPS18B	ENSG00000204568	Matrix	258	0.510936934	0.871741886	0.525348397	0.81157072	sp|Q9Y676|RT18B_HUMAN	-0.071417701
MRPS18A	ENSG00000096080	Matrix	196	0.508269165	1.23391935	0.712008867	0.875449257	sp|Q9NVS2|RT18A_HUMAN	-0.069230475
FDX1	ENSG00000137714	Matrix	184	0.504803804	0.553870449	0.108189997	0.518330985	sp|P10109|ADX_HUMAN	0.049275124
CYC1	ENSG00000179091	MIM	325	0.504522153	1.154630031	0.758061786	0.927473303	sp|P08574|CY1_HUMAN	-0.085292208
NDUFS8	ENSG00000110717	MIM	210	0.502454007	1.459640863	0.563692406	1.044406629	sp|O00217|NDUS8_HUMAN	-0.064229115
MCUR1	ENSG00000050393	MIM	359	0.501659108	0.125251108	-0.288351565	0.131490723	sp|Q96AQ8|MCUR1_HUMAN	0.049202719
STOML2	ENSG00000165283	MIM	356	0.499833383	1.011881155	0.777022895	0.769392986	sp|Q9UJZ1|STML2_HUMAN	-0.082424109
MRPL18	ENSG00000112110	Matrix	180	0.499091957	0.889366464	0.544060295	0.840451026	sp|Q9H0U6|RM18_HUMAN	0.040377636
HSD17B10	ENSG00000072506	Matrix	261	0.495476766	1.144602102	0.479833492	0.76504475	sp|Q99714|HCD2_HUMAN	-0.074233418
MTCH2	ENSG00000109919	MOM	303	0.493013492	0.6155261	0.198622494	0.447888075	sp|Q9Y6C9|MTCH2_HUMAN	-0.181178244
NDUFV1	ENSG00000167792	MIM	464	0.487098013	1.110350624	1.794616262	0.991855852	sp|P49821|NDUV1_HUMAN	-0.169257688
MRPL58	ENSG00000167862	Matrix	206	0.481250113	1.101914363	0.898714714	0.780625069	sp|Q14197|ICT1_HUMAN	-0.062754916
MRPS27	ENSG00000113048	Matrix	414	0.480571226	0.07571016	1.054397208	0.058664416	sp|Q92552-2|RT27_HUMAN	-0.139464231
HADHA	ENSG00000084754	MIM	763	0.476741346	0.890020842	2.143574525	0.903957933	sp|P40939|ECHA_HUMAN	-0.203244771
NDUFAF4	ENSG00000123545	MIM	175	0.468368491	0.457565029	0.504133981	0.463108928	sp|Q9P032|NDUF4_HUMAN	0.294357375
MRPS23	ENSG00000181610	Matrix	190	0.460429515	0.682607656	0.412634985	0.599802181	sp|Q9Y3D9|RT23_HUMAN	-0.123698722
PDK2	ENSG00000005882	Matrix	407	0.456052721	0.584506251	1.061260148	0.416663379	sp|Q15119|PDK2_HUMAN	-0.124730184
AURKAIP1	ENSG00000175756	Matrix	199	0.453992163	1.339801345	0.646705263	1.032951201
NOA1	ENSG00000084092	MIM	698	0.453869258	0.326462641	0.956750182	0.440891494	sp|Q8NC60|NOA1_HUMAN	-0.080767763
HEBP1	ENSG00000013583	IMS	189	0.44871186	0.702045957	0.490596891	0.704781327	sp|Q9NRV9|HEBP1_HUMAN	0.102141049
PTRH2	ENSG00000141378	MOM	179	0.448286565	0.247881359	0.521616714	0.143773273	sp|Q9Y3E5|PTH2_HUMAN	0.164288055
SHMT2	ENSG00000182199	Matrix	504	0.439446832	0.975062117	1.951833714	0.68239765	sp|P34897|GLYM_HUMAN	0.124029494
ALDH7A1	ENSG00000164904	Matrix	539	0.438978696	0.465679518	1.444339021	0.336814702	sp|P49419|AL7A1_HUMAN	-0.052073307
RBFA	ENSG00000101546	Matrix	343	0.437284455	0.418492924	0.260332228	0.262536984	sp|Q8N0V3|RBFA_HUMAN	-0.352236701
ISOC2	ENSG00000063241	Matrix	205	0.436686721	1.066850782	0.440570848	1.054005972	sp|Q96AB3-2|ISOC2_HUMAN	-0.041506603
NDUFB3	ENSG00000119013	MIM	98	0.432365421	1.843836648	-0.051860522	1.269693099	sp|O43676|NDUB3_HUMAN	-0.275208172
TIMM17A	ENSG00000134375	MIM	171	0.430120602	0.759802931	0.789555732	0.777853589	sp|Q99595|TI17A_HUMAN	0.169624543
YME1L1	ENSG00000136758	MIM	773	0.428587665	0.111438139	0.820740124	0.14439108	sp|Q96TA2|YMEL1_HUMAN	-0.071692063
MPV17	ENSG00000115204	MIM	176	0.420856046	0.474742348	0.230674091	0.393304251	sp|P39210|MPV17_HUMAN	-0.088466011
GADD45GIP1	ENSG00000179271	Matrix	222	0.420127018	1.138895809	0.690663014	1.12132134	sp|Q8TAE8|G45IP_HUMAN	-0.062713295
ACAD9	ENSG00000177646	MIM	621	0.420102932	0.309680673	1.099887895	0.119639936	sp|Q9H845|ACAD9_HUMAN	-0.010432805
ATPAF1	ENSG00000123472	Matrix	351	0.418968971	0.137321647	0.553678922	0.236963183	sp|Q5TC12|ATPF1_HUMAN	-0.110641431
PDSS2	ENSG00000164494	MIM	399	0.416506816	0.003314428	0.937427816	0.018204544	sp|Q86YH6|DLP1_HUMAN	0.193547921
PNPLA8	ENSG00000135241	MIM	782	0.413540728	0.133292994	1.311718309	0.29109541	sp|Q9NP80|PLPL8_HUMAN	-0.106518329
CHCHD3	ENSG00000106554	MIM	227	0.412427679	0.737155516	0.615787607	0.699466327	sp|Q9NX63|MIC19_HUMAN	-0.01101268
COMTD1	ENSG00000165644	Membrane	262	0.407251169	0.867502809	0.244656192	0.566212867	sp|Q86VU5|CMTD1_HUMAN	-0.306895588
PDP1	ENSG00000164951	MIM	562	0.396854794	-0.694817671	0.15166622	-0.544264513	sp|Q9P0J1-2|PDP1_HUMAN	-0.124030322
MTIF3	ENSG00000122033	Matrix	278	0.390627795	0.615909649	0.31079062	0.501409307	sp|Q9H2K0|IF3M_HUMAN	-0.215774841
YRDC	ENSG00000196449	Matrix	279	0.383738501	0.431513409	0.244824133	0.497433829	sp|Q86U90|YRDC_HUMAN	0.298298395
MRPL35	ENSG00000132313	Matrix	188	0.376706397	0.142790002	0.146192552	0.157327461	sp|Q9NZE8|RM35_HUMAN	-0.042934616
HCCS	ENSG00000004961	IMS	268	0.376185427	0.373899253	0.584801847	0.334061026	sp|P53701|CCHL_HUMAN	0.019013691
BAX	ENSG00000087088	MOM	192	0.375573964	0.788585628	0.631752475	0.83438325	sp|Q07812-2|BAX_HUMAN	0.01579761
ARF5	ENSG00000004059	unknown	180	0.37295563	0.935678619	0.825392516	0.872040182	sp|P84085|ARF5_HUMAN	0.058034806
GFER	ENSG00000127554	IMS	205	0.372358534	0.514788361	0.630768721	0.566637752	sp|P55789|ALR_HUMAN	-0.036133502
ALDH5A1	ENSG00000112294	Matrix	535	0.368623038	0.801565744	2.534400633	0.782500787	sp|P51649-2|SSDH_HUMAN	0.022613674
DMAC2L	ENSG00000125375	MIM	200	0.367468838	-0.174129809	-0.419714138	-0.195492555	sp|Q99766|ATP5S_HUMAN	-0.039188016
IDH2	ENSG00000182054	Matrix	452	0.36424219	1.227445246	1.799323887	1.056305451	sp|P48735|IDHP_HUMAN	-0.683309596
SUCLA2	ENSG00000136143	Matrix	463	0.361689982	0.290424316	1.203940976	0.235553474	sp|Q9P2R7|SUCB1_HUMAN	-0.01278005
LYPLAL1	ENSG00000143353	unknown	237	0.361326824	0.261587629	0.3851016	0.091383163	sp|Q5VWZ2|LYPL1_HUMAN	-0.314454897
C8orf82	ENSG00000213563	Matrix	216	0.359689618	0.787781095	0.308220317	0.715544111	sp|Q6P1X6|CH082_HUMAN	-0.286834271
DARS2	ENSG00000117593	Matrix	645	0.35780427	0.646003528	1.865578465	0.637354279	sp|Q6PI48|SYDM_HUMAN	-0.31202608
FDPS	ENSG00000160752	MIM	419	0.350294566	0.567819503	0.298371082	0.412979302	sp|P14324|FPPS_HUMAN	0.206467795
GTPBP6	ENSG00000178605	Matrix	516	0.348826623	0.755120942	0.851220869	0.641038853	sp|O43824|GTPB6_HUMAN	-0.071169387
CLPP	ENSG00000125656	Matrix	277	0.346890595	1.17161982	0.571474264	0.872329248	sp|Q16740|CLPP_HUMAN	-0.116656363
MRPS22	ENSG00000175110	Matrix	360	0.340968992	1.021885654	1.514269463	0.667602792	sp|P82650|RT22_HUMAN	-0.064342892
MRPS12	ENSG00000128626	Matrix	138	0.332925297	1.143635402	0.419702605	0.910970301	sp|O15235|RT12_HUMAN	-0.165167208
MRPS5	ENSG00000144029	Matrix	430	0.332073365	1.509508818	2.035599263	1.332891896	sp|P82675|RT05_HUMAN	-0.229313151
MRPL45	ENSG00000278845	Matrix	306	0.331976948	0.475837749	0.7501192	0.270254187	sp|Q9BRJ2|RM45_HUMAN	-0.089963685
SLC25A38	ENSG00000144659	MIM	304	0.328875017	0.40334566	-0.170500824	0.51144089
PHB2	ENSG00000215021	MIM	299	0.321202957	0.524784427	0.296792312	0.439752574	sp|Q99623|PHB2_HUMAN	0.018268225
OGG1	ENSG00000114026	Matrix	345	0.317461382	0.201726124	0.064843693	0.206148534
COASY	ENSG00000068120	Matrix	564	0.31673485	0.371401512	0.180468906	0.346065571	sp|Q13057-2|COASY_HUMAN	-0.085631078
C16orf91	ENSG00000174109	IMS	132	0.303194108	0.869833971	0.416335756	0.711626808
SPR	ENSG00000116096	unknown	261	0.301917767	0.619758851	0.42311239	0.587951999	sp|P35270|SPRE_HUMAN	-0.195511471
USP30	ENSG00000135093	MOM	517	0.296702822	-0.207532296	0.416489473	-0.052720928	sp|Q70CQ3|UBP30_HUMAN	0.037904123
FKBP10	ENSG00000141756	IMS	582	0.287899259	0.451839373	0.903275695	0.494887435	sp|Q96AY3|FKB10_HUMAN	-0.41570943
PDHA1	ENSG00000131828	Matrix	390	0.287670706	0.752140042	1.852043006	0.650708368	sp|P08559-4|ODPA_HUMAN	-0.141504349
TRMT2B	ENSG00000188917	Matrix	504	0.284378238	-0.062092849	0.132167834	0.035727402	sp|Q96GJ1|TRM2_HUMAN	-0.141986022
ALKBH1	ENSG00000100601	Matrix	389	0.284262129	-0.165755009	-0.080056814	-0.209545304	sp|Q13686|ALKB1_HUMAN	0.024301638
CLYBL	ENSG00000125246	Matrix	340	0.282606259	0.167294509	0.1282769	0.188643984	sp|Q8N0X4|CLYBL_HUMAN	-0.326436882
CARS2	ENSG00000134905	Matrix	564	0.282432855	0.510032449	1.117823642	0.404538657	sp|Q9HA77|SYCM_HUMAN	-0.115212821
TMEM205	ENSG00000105518	Membrane	189	0.281695491	1.222721085	0.55612727	1.257477325	sp|Q6UW68|TM205_HUMAN	-0.020207229
ABCD1	ENSG00000101986	Membrane	745	0.280935507	0.58481106	1.862020468	0.814631272	sp|P33897|ABCD1_HUMAN	0.099176123
UQCRH	ENSG00000173660	MIM	91	0.277418379	1.250817405	-0.292057377	0.87027994	sp|P07919|QCR6_HUMAN	-0.114621606
ALDH9A1	ENSG00000143149	Matrix	518	0.276087029	0.234212583	1.366711048	0.349037907	sp|P49189|AL9A1_HUMAN	-0.016008977
CPT1A	ENSG00000110090	MOM	773	0.276069752	-0.316947566	0.705023931	-0.223157118	sp|P50416|CPT1A_HUMAN	-0.172232405
COQ2	ENSG00000173085	MIM	371	0.274703553	0.475295825	0.562653406	0.518952293	sp|Q96H96|COQ2_HUMAN	-0.132547393
SDHB	ENSG00000117118	MIM	280	0.272231012	1.061805274	0.377307641	0.788754588	sp|P21912|SDHB_HUMAN	-0.350909747
TCAIM	ENSG00000179152	Matrix	496	0.270667172	-0.491892272	-0.384754505	-0.535957058	sp|Q8N3R3|TCAIM_HUMAN	0.214428458
GRHPR	ENSG00000137106	Matrix	328	0.262116794	0.717670241	0.323318724	0.48479388	sp|Q9UBQ7|GRHPR_HUMAN	0.095634039
TMEM177	ENSG00000144120	MIM	311	0.239893694	0.199292358	0.376437194	0.522651387	sp|Q53S58|TM177_HUMAN	0.30437978
SLC25A12	ENSG00000115840	MIM	678	0.238624702	-0.60109884	-0.438334028	-0.668651354	sp|O75746|CMC1_HUMAN	0.000927098
OXLD1	ENSG00000204237	unknown	147	0.237462061	0.732940187	0.342983408	0.797845728
AUH	ENSG00000148090	Matrix	339	0.234242272	0.092057549	0.487904742	0.169099526	sp|Q13825|AUHM_HUMAN	-0.052148577
SPG7	ENSG00000197912	MIM	795	0.231985426	0.230014487	0.619077024	0.174960383	sp|Q9UQ90|SPG7_HUMAN	-0.386870459
TRMT61B	ENSG00000171103	Matrix	477	0.229588626	0.229288357	0.384208733	0.215057713	sp|Q9BVS5|TR61B_HUMAN	-0.029945668
MTERF3	ENSG00000156469	Matrix	417	0.22795357	0.392689416	1.483438351	0.258834067	sp|Q96E29|MTEF3_HUMAN	0.027147182
COX18	ENSG00000163626	MIM	333	0.224694102	-0.320779009	-0.047026425	-0.346564809	sp|Q8N8Q8|COX18_HUMAN	-0.295277651
PINK1	ENSG00000158828	MOM	581	0.218204034	0.585152483	1.023472811	0.642659578
SLC25A19	ENSG00000125454	MIM	320	0.216693164	0.670067274	0.359503784	0.449452261	sp|Q9HC21|TPC_HUMAN	0.009843051
CYB5R3	ENSG00000100243	MOM	301	0.212972496	0.360550397	0.530066545	0.495570351	sp|P00387-3|NB5R3_HUMAN	-0.129421248
MTCH1	ENSG00000137409	MOM	389	0.208836204	0.431367955	0.284054163	0.433718158	sp|Q9NZJ7|MTCH1_HUMAN	-0.065152937
LYRM7	ENSG00000186687	Matrix	104	0.207906297	-0.996081923	-0.802331336	-0.892344312	sp|Q5U5X0|LYRM7_HUMAN	-0.0902285
DNAJC30	ENSG00000176410	MIM	226	0.20564738	0.596759709	0.208368806	0.518416767
SLC25A15	ENSG00000102743	MIM	301	0.201404048	-0.274501242	-0.393056012	-0.115997093	sp|Q9Y619|ORNT1_HUMAN	-0.096548731
MMAB	ENSG00000139428	Matrix	250	0.200289549	0.77295743	0.421245875	0.481266118	sp|Q96EY8|MMAB_HUMAN	-0.206792105
GARS1	ENSG00000106105	Matrix	739	0.195350885	-0.307915547	0.003185545	-0.306086062	sp|P41250|GARS_HUMAN	0.018419089
BNIP3	ENSG00000176171	MOM	194	0.194683694	0.126184905	0.259634431	0.304341298
ACSF3	ENSG00000176715	Matrix	576	0.192844178	0.20197622	0.780779082	0.17593183	sp|Q4G176|ACSF3_HUMAN	-0.03986668
MIEF2	ENSG00000177427	MOM	454	0.191201301	0.969295566	1.197192359	0.794415266
LYRM1	ENSG00000102897	unknown	122	0.188489258	0.372870084	0.267354339	0.453223917
ME2	ENSG00000082212	Matrix	584	0.187142131	0.501792985	1.785949493	0.364308385	sp|P23368|MAOM_HUMAN	-0.150305518
SLC25A14	ENSG00000102078	MIM	325	0.183233116	0.656974606	0.279501585	0.711813885	sp|O95258-3|UCP5_HUMAN	0.105006278
PRXL2A	ENSG00000122378	Membrane	229	0.180550544	0.355345038	0.204376705	0.571236298	sp|Q9BRX8|PXL2A_HUMAN	0.103912078
RMDN1	ENSG00000176623	MOM	314	0.178466756	0.017960308	0.150371088	0.092861168	sp|Q96DB5|RMD1_HUMAN	-0.137676216
ISCA2	ENSG00000165898	Matrix	154	0.17145248	0.743193252	0.421945056	0.647894744	sp|Q86U28|ISCA2_HUMAN	-0.157233822
CYCS	ENSG00000172115	IMS	105	0.169971909	0.449375534	0.38808688	0.517363791	sp|P99999|CYC_HUMAN	0.029853104
TEFM	ENSG00000172171	Matrix	360	0.169625923	-0.068194667	-0.005688353	0.040636393	sp|Q96QE5|TEFM_HUMAN	-0.03201671
PDSS1	ENSG00000148459	MIM	415	0.161508002	0.403391612	0.349050959	0.291212557	sp|Q5T2R2|DPS1_HUMAN	-0.048747979
CBR4	ENSG00000145439	Matrix	237	0.161213885	-0.756046123	-0.359495027	-0.712684612	sp|Q8N4T8|CBR4_HUMAN	-0.088104998
CEP89	ENSG00000121289	IMS	783	0.160935732	-0.235388727	-0.2154293	-0.046560864	sp|Q96ST8|CEP89_HUMAN	0.072919335
DLAT	ENSG00000150768	Matrix	647	0.159504112	-0.402583971	0.82097583	-0.203488873	sp|P10515|ODP2_HUMAN	-0.075935878
RPUSD4	ENSG00000165526	Matrix	377	0.158756172	-0.224349055	0.200466404	0.004675427	sp|Q96CM3|RUSD4_HUMAN	-0.16963346
ADCK2	ENSG00000133597	MIM	626	0.157553091	0.410374123	0.530153569	0.573417575	sp|Q7Z695|ADCK2_HUMAN	0.193656669
TMLHE	ENSG00000185973	Matrix	421	0.154339112	0.321491557	1.374060269	0.145416381	sp|Q9NVH6-8|TMLH_HUMAN	0.128401569
ECI2	ENSG00000198721	Matrix	394	0.148936574	1.36104939	0.457266564	1.141466389	sp|O75521|ECI2_HUMAN	0.271668392
SLC25A23	ENSG00000125648	MIM	468	0.136548489	-0.303347382	-0.372585712	-0.236781046
SDR39U1	ENSG00000100445	unknown	293	0.136545597	0.578128003	0.130442642	0.589491193	sp|Q9NRG7|D39U1_HUMAN	-0.251833116
TMEM70	ENSG00000175606	MIM	260	0.136191154	0.346330256	0.605760616	0.488224746	sp|Q9BUB7|TMM70_HUMAN	0.063323243
MPST	ENSG00000128309	MIM	297	0.129816074	0.463263853	-0.072663366	0.479553247	sp|P25325-2|THTM_HUMAN	-0.044794951
SFXN4	ENSG00000183605	MIM	337	0.129402934	0.826929964	0.364311265	0.788807446	sp|Q6P4A7|SFXN4_HUMAN	0.079681313
CHCHD4	ENSG00000163528	IMS	142	0.128537209	0.689678297	0.327036808	0.605568341	sp|Q8N4Q1-2|MIA40_HUMAN	-0.130896044
SLC25A22	ENSG00000177542	MIM	323	0.128159748	0.088044145	-0.075683297	0.129358547	sp|Q9H936|GHC1_HUMAN	0.063880497
OSBPL1A	ENSG00000141447	unknown	950	0.124550581	-0.154822221	-0.082856008	-0.182911658	sp|Q9BXW6|OSBL1_HUMAN	-0.408509783
ATP5F1C	ENSG00000165629	MIM	298	0.124389941	0.596358999	0.513012588	0.406444138	sp|P36542|ATPG_HUMAN	-0.189680443
PLGRKT	ENSG00000107020	Membrane	147	0.118664078	0.635103215	0.571230107	0.47457955	sp|Q9HBL7|PLRKT_HUMAN	0.079704266
PRELID3B	ENSG00000101166	IMS	194	0.112782134	-0.116376911	0.278556556	0.018694688	sp|Q9Y3B1|PLD3B_HUMAN	0.185562155
TIMMDC1	ENSG00000113845	MIM	285	0.104255159	0.70424473	0.016243302	0.702195811	sp|Q9NPL8|TIDC1_HUMAN	-0.03649202
HADH	ENSG00000138796	Matrix	314	0.102827822	-0.344782731	-0.051969638	-0.222644674	sp|Q16836-2|HCDH_HUMAN	-0.02369756
MRPL49	ENSG00000149792	Matrix	166	0.101367174	0.194695408	0.482738035	0.324156705	sp|Q13405|RM49_HUMAN	-0.065033522
MAIP1	ENSG00000162972	Matrix	291	0.095023586	0.324270319	0.510607403	0.296185874	sp|Q8WWC4|MAIP1_HUMAN	-0.173240876
BCAT2	ENSG00000105552	Matrix	392	0.094378919	0.595567531	0.465765125	0.519603035	sp|O15382|BCAT2_HUMAN	-0.036268832
TRMT1	ENSG00000104907	Matrix	659	0.094376072	-0.283759128	0.38006357	-0.093739596	sp|Q9NXH9|TRM1_HUMAN	0.082376529
BAD	ENSG00000002330	MOM	168	0.094165878	1.010702403	0.065373217	0.951142823	sp|Q92934|BAD_HUMAN	0.524524396
GRPEL1	ENSG00000109519	Matrix	217	0.091822808	0.627892353	0.435351876	0.587623332	sp|Q9HAV7|GRPE1_HUMAN	0.018646364
PTGES2	ENSG00000148334	MIM	377	0.090125378	1.109341201	1.212554077	0.92285779	sp|Q9H7Z7|PGES2_HUMAN	-0.048068155
FAM136A	ENSG00000035141	IMS	138	0.086864919	0.619191416	0.20391477	0.550374334	sp|Q96C01|F136A_HUMAN	0.13120299
MRPL9	ENSG00000143436	Matrix	267	0.078350688	0.685354644	0.421200157	0.645880029	sp|Q9BYD2|RM09_HUMAN	-0.035854435
MRPL3	ENSG00000114686	Matrix	348	0.0776782	0.29274223	0.703133892	0.25205555	sp|P09001|RM03_HUMAN	-0.061935334
PLD6	ENSG00000179598	MOM	252	0.077415711	-0.009943809	-0.06655822	0.091632953	sp|Q8N2A8|PLD6_HUMAN	0.204177246
MDH2	ENSG00000146701	Matrix	338	0.076067446	0.670161551	0.300423717	0.567749638	sp|P40926|MDHM_HUMAN	0.004483702
MECR	ENSG00000116353	Matrix	373	0.071512298	0.392322693	0.154917326	0.203350287	sp|Q9BV79|MECR_HUMAN	-0.323151995
LIPT2	ENSG00000175536	Matrix	231	0.066810702	0.487473253	0.398706828	0.480153061
SFXN1	ENSG00000164466	MIM	322	0.061266352	-0.433056193	-0.097422218	-0.275758929	sp|Q9H9B4|SFXN1_HUMAN	-0.110688989
OAT	ENSG00000065154	Matrix	439	0.061004737	0.423877977	1.494896538	0.374514691	sp|P04181|OAT_HUMAN	0.125446741
TOMM22	ENSG00000100216	MOM	142	0.054380249	1.032661278	-0.015729621	0.933105758	sp|Q9NS69|TOM22_HUMAN	-0.096807388
PDHB	ENSG00000168291	Matrix	359	0.050928385	0.306133975	0.894604261	0.259104762	sp|P11177|ODPB_HUMAN	-0.173270214
PRDX6	ENSG00000117592	unknown	224	0.050833445	0.446332559	0.274033353	0.370170459	sp|P30041|PRDX6_HUMAN	0.045462807
COQ7	ENSG00000167186	MIM	217	0.048965161	-0.306502098	-0.082800272	-0.197512113	sp|Q99807|COQ7_HUMAN	-0.256813347
SNAP29	ENSG00000099940	IMS	258	0.046117217	-0.028471666	0.12087271	0.025211858	sp|O95721|SNP29_HUMAN	-0.145632137
TOMM34	ENSG00000025772	MOM	309	0.045157643	0.52013285	0.468278288	0.51073344	sp|Q15785|TOM34_HUMAN	-0.276670241
QDPR	ENSG00000151552	Matrix	244	0.041569544	0.62473805	0.264957296	0.579360246	sp|P09417|DHPR_HUMAN	-0.024980429
SLC25A6	ENSG00000169100	MIM	298	0.039203763	0.340341435	0.269710669	0.302240591	sp|P12236|ADT3_HUMAN	-0.028394408
SLC25A11	ENSG00000108528	MIM	314	0.037907686	0.664082282	0.392244888	0.498861177	sp|Q02978|M2OM_HUMAN	-0.311828616
SLC25A39	ENSG00000013306	MIM	359	0.036907874	0.778053021	-0.173018954	0.60934643
ATP5PB	ENSG00000116459	MIM	256	0.032919867	0.297266789	0.328479054	0.282671679	sp|P24539|AT5F1_HUMAN	-0.302686395
MACROD1	ENSG00000133315	Matrix	325	0.032859036	0.7253921	0.844882235	0.567248226	sp|Q9BQ69|MACD1_HUMAN	0.123158892
MTO1	ENSG00000135297	Matrix	717	0.026889884	-0.511344635	0.162136034	-0.36685426	sp|Q9Y2Z2-6|MTO1_HUMAN	0.347056996
COQ10A	ENSG00000135469	MIM	247	0.02313775	0.106415512	0.071367345	0.140608784
ACADSB	ENSG00000196177	Matrix	432	0.022394082	-0.454441092	0.893871674	-0.510302988	sp|P45954|ACDSB_HUMAN	0.079283563
MRPS26	ENSG00000125901	Matrix	205	0.020627826	0.807013212	0.455691746	0.719234555	sp|Q9BYN8|RT26_HUMAN	-0.080272239
MRPL15	ENSG00000137547	Matrix	296	0.019326561	0.673288448	0.266503544	0.642594883	sp|Q9P015|RM15_HUMAN	-0.089743715
TMEM11	ENSG00000178307	MIM	192	0.016012015	0.859548877	0.791744613	0.894569263	sp|P17152|TMM11_HUMAN	-0.039465065
GRPEL2	ENSG00000164284	Matrix	225	0.015909265	-1.097153534	-0.492988358	-0.939713653	sp|Q8TAA5|GRPE2_HUMAN	-0.21511955
MRPL27	ENSG00000108826	Matrix	148	0.015394954	0.904624002	0.465156165	0.741069125	sp|Q9P0M9|RM27_HUMAN	-0.014868798
NDUFA10	ENSG00000130414	MIM	355	0.011913401	0.779672982	1.824410921	0.524425318	sp|O95299|NDUAA_HUMAN	-0.14229024
SLC25A3	ENSG00000075415	MIM	362	0.009961313	0.237712934	-0.015206056	0.350008979	sp|Q00325|MPCP_HUMAN	0.077215495
HIBCH	ENSG00000198130	Matrix	386	0.007044425	0.199370726	1.261924228	-0.023699055	sp|Q6NVY1|HIBCH_HUMAN	-0.185618409
AK3	ENSG00000147853	Matrix	227	0.003614805	-0.667744849	-0.006510856	-0.509941984	sp|Q9UIJ7|KAD3_HUMAN	0.039450871
RHOT2	ENSG00000140983	MOM	618	0.002753342	-0.242551541	-0.218983626	-0.253419566	sp|Q8IXI1|MIRO2_HUMAN	-0.059152255
TRMT10C	ENSG00000174173	Matrix	403	0.002549436	-0.004804339	0.896856802	0.005161173	sp|Q7L0Y3|TM10C_HUMAN	-0.5055459
PDP2	ENSG00000172840	Matrix	529	0.002219479	-0.850917148	-0.441355475	-0.779143137	sp|Q9P2J9|PDP2_HUMAN	-0.084334098
MRPL4	ENSG00000105364	Matrix	311	-0.000281399	0.662603087	0.547545662	0.725923027	sp|Q9BYD3|RM04_HUMAN	-0.091151377
MTRES1	ENSG00000130349	Matrix	240	-0.007923461	0.162709857	0.072663765	0.240107719
TOMM20	ENSG00000173726	MOM	145	-0.008126673	-0.178571136	-0.07253622	-0.080656556	sp|Q15388|TOM20_HUMAN	-0.267175519
CCDC51	ENSG00000164051	MIM	411	-0.011977305	0.338599778	0.408314676	0.394288824	sp|Q96ER9|MITOK_HUMAN	-0.400659908
GRSF1	ENSG00000132463	Matrix	480	-0.014530343	-0.441514165	-0.268323452	-0.285878284	sp|Q12849|GRSF1_HUMAN	0.112418949
TIMM50	ENSG00000105197	MIM	353	-0.0163095	0.283745289	0.008625339	0.319858272	sp|Q3ZCQ8-2|TIM50_HUMAN	-0.00927277
PLPBP	ENSG00000147471	Matrix	275	-0.016362257	-0.098246444	0.155790028	0.000935839	sp|O94903|PLPHP_HUMAN	0.100607672
TOMM40	ENSG00000130204	MOM	361	-0.019773522	0.391011638	0.697587761	0.472655154	sp|O96008|TOM40_HUMAN	0.011888386
HSPD1	ENSG00000144381	Matrix	573	-0.026268608	0.9185697	2.327532331	0.80679038	sp|P10809|CH60_HUMAN	-0.011996351
GSR	ENSG00000104687	Matrix	522	-0.026731895	0.369471419	1.132947626	0.617547251	sp|P00390|GSHR_HUMAN	-0.370022153
FAM210B	ENSG00000124098	MIM	192	-0.028590232	0.114639692	0.210376035	0.104882984	sp|Q96KR6|F210B_HUMAN	-0.65501218
LONP1	ENSG00000196365	Matrix	959	-0.028714981	0.455639124	0.968007351	0.4801144	sp|P36776|LONM_HUMAN	-0.110687143
SND1	ENSG00000197157	unknown	910	-0.029425259	0.17642054	0.54761123	0.199130916	sp|Q7KZF4|SND1_HUMAN	-0.059769056
RPIA	ENSG00000153574	Matrix	311	-0.03292427	0.428652337	-0.006538487	0.719009386	sp|P49247|RPIA_HUMAN	0.008563312
SLC25A4	ENSG00000151729	MIM	298	-0.034180163	0.559085348	0.597482365	0.645952843	sp|P12235|ADT1_HUMAN	0.028559055
VDAC3	ENSG00000078668	MOM	283	-0.03698428	0.005528812	0.020125119	0.056508526	sp|Q9Y277-2|VDAC3_HUMAN	0.04484165
CLPX	ENSG00000166855	Matrix	633	-0.038094475	-0.130543827	0.716539164	-0.144501165	sp|O76031|CLPX_HUMAN	-0.034790754
SDHC	ENSG00000143252	MIM	169	-0.0487448	0.589205505	0.128482969	0.601208862	sp|Q99643|C560_HUMAN	-0.254105528
PHB	ENSG00000167085	MIM	272	-0.050427614	0.571382555	0.360943866	0.438509396	sp|P35232|PHB_HUMAN	0.075009161
TWNK	ENSG00000107815	Matrix	684	-0.051289109	0.076815637	0.331063403	0.177776503	sp|Q96RR1|PEO1_HUMAN	0.057154531
TFAM	ENSG00000108064	Matrix	246	-0.05270965	-0.591200619	0.02443707	-0.33087877	sp|Q00059|TFAM_HUMAN	-0.055393336
NUDT5	ENSG00000165609	unknown	219	-0.055758423	0.090216371	0.016720579	0.032721858	sp|Q9UKK9|NUDT5_HUMAN	0.187688792
MCAT	ENSG00000100294	Matrix	390	-0.056046047	0.640511637	0.572267013	0.454500822	sp|Q8IVS2|FABD_HUMAN	-0.070278609
ECHS1	ENSG00000127884	Matrix	290	-0.060523676	0.549228649	0.299009743	0.432114097	sp|P30084|ECHM_HUMAN	-0.179555504
NUDT9	ENSG00000170502	Matrix	350	-0.062924078	0.194645849	0.534594275	0.337499937	sp|Q9BW91|NUDT9_HUMAN	-0.074650112
DMAC2	ENSG00000105341	MIM	263	-0.064188475	0.492687479	0.457075761	0.522982044	sp|Q9NW81-4|DMAC2_HUMAN	-0.235251688
IBA57	ENSG00000181873	Matrix	356	-0.06483933	-0.548804076	-0.789427181	-0.44997056	sp|Q5T440|CAF17_HUMAN	-0.821528631
AKR7A2	ENSG00000053371	Matrix	359	-0.066726367	0.59518628	0.241058244	0.546035389	sp|O43488|ARK72_HUMAN	0.1017332
PUS1	ENSG00000177192	Matrix	427	-0.070751455	-0.146634613	0.033075317	0.181901751	sp|Q9Y606|TRUA_HUMAN	-0.083358033
PRDX3	ENSG00000165672	Matrix	256	-0.071881277	0.034036345	0.68968108	0.181398147	sp|P30048|PRDX3_HUMAN	-0.07338604
MRPL39	ENSG00000154719	Matrix	338	-0.072728343	0.450705497	0.719557421	0.226236322	sp|Q9NYK5|RM39_HUMAN	-0.076535338
LIG3	ENSG00000005156	Matrix	1009	-0.073738457	-0.227534419	0.231645008	-0.044734519	sp|P49916|DNLI3_HUMAN	0.004798563
NT5DC2	ENSG00000168268	Matrix	557	-0.080833612	0.792438613	0.495586855	0.752191549	sp|Q9H857-2|NT5D2_HUMAN	-0.013495276
MGME1	ENSG00000125871	Matrix	344	-0.082469224	-0.02734319	0.563477481	0.02318591	sp|Q9BQP7|MGME1_HUMAN	-0.046189037
ACAD8	ENSG00000151498	Matrix	415	-0.086282971	-0.30138489	-0.161348545	-0.113273776	sp|Q9UKU7|ACAD8_HUMAN	-0.242147941
FAM210A	ENSG00000177150	MIM	272	-0.086435559	-0.488279201	0.013498967	-0.270059329	sp|Q96ND0|F210A_HUMAN	-0.186764134
GLOD4	ENSG00000167699	Matrix	298	-0.087683118	-0.118997753	-0.080375502	0.02458545	sp|Q9HC38-2|GLOD4_HUMAN	-0.002534231
NSUN3	ENSG00000178694	Matrix	340	-0.089167443	-0.987522715	-0.662716807	-0.964659499	sp|Q9H649|NSUN3_HUMAN	-0.173182562
MMADHC	ENSG00000168288	Matrix	296	-0.090293132	0.096590581	0.241828898	0.23667668	sp|Q9H3L0|MMAD_HUMAN	0.006897829
PRDX2	ENSG00000167815	unknown	198	-0.091459991	0.710894657	0.592477392	0.62491932	sp|P32119|PRDX2_HUMAN	0.048989965
SLC25A5	ENSG00000005022	MIM	298	-0.093062008	0.233187073	0.300073612	0.281119637	sp|P05141|ADT2_HUMAN	0.189658198
FH	ENSG00000091483	Matrix	510	-0.095373274	0.94286413	2.034824836	0.820451604	sp|P07954|FUMH_HUMAN	-0.03908762
HINT3	ENSG00000111911	unknown	182	-0.096222109	-0.324933046	0.001657495	-0.169674521	sp|Q9NQE9|HINT3_HUMAN	0.354169743
TRMU	ENSG00000100416	Matrix	421	-0.096231949	0.202572798	0.217744599	0.187967349	sp|O75648|MTU1_HUMAN	-0.058275451
LACTB2	ENSG00000147592	Matrix	288	-0.096845823	0.08153591	0.43175556	0.41792323	sp|Q53H82|LACB2_HUMAN	-0.158274444
TACO1	ENSG00000136463	Matrix	297	-0.101547629	0.46299387	0.798985192	0.413865143	sp|Q9BSH4|TACO1_HUMAN	0.009071637
EHHADH	ENSG00000113790	unknown	723	-0.103728342	-0.708851187	-0.42597189	-0.774351361	sp|Q08426|ECHP_HUMAN	0.130272635
PC	ENSG00000173599	Matrix	1178	-0.105122925	-0.158101219	0.817813992	-0.108808039	sp|P11498|PYC_HUMAN	-0.137553291
MRPS10	ENSG00000048544	Matrix	201	-0.110456434	0.312107643	0.272469155	0.285695653	sp|P82664|RT10_HUMAN	-0.014090735
MRPL28	ENSG00000086504	Matrix	256	-0.113026734	0.569765232	0.658983976	0.595074998	sp|Q13084|RM28_HUMAN	-0.102044162
MCCC2	ENSG00000131844	Matrix	563	-0.113535594	-0.092298602	0.711349842	-0.148969073	sp|Q9HCC0|MCCB_HUMAN	-0.271655553
DHRS4	ENSG00000157326	Matrix	278	-0.113591553	0.650294722	0.357908971	0.513009351	sp|Q9BTZ2|DHRS4_HUMAN	-0.08476377
ATPAF2	ENSG00000171953	Matrix	289	-0.120296193	0.566320749	0.157242501	0.271721426	sp|Q8N5M1|ATPF2_HUMAN	-0.003199261
STYXL1	ENSG00000127952	Matrix	313	-0.120719781	0.682011108	0.098201965	0.361762538
GTPBP10	ENSG00000105793	Matrix	387	-0.1217536	-0.246385508	0.534720066	-0.212621043	sp|A4D1E9|GTPBA_HUMAN	-0.101233444
SFXN2	ENSG00000156398	MIM	322	-0.122064199	-0.574175289	-0.292509423	-0.450422302	sp|Q96NB2|SFXN2_HUMAN	0.285471125
SLC25A25	ENSG00000148339	MIM	469	-0.124063057	-0.02460045	-0.038011643	0.189407711	sp|Q6KCM7-3|SCMC2_HUMAN	0.139373401
NME6	ENSG00000172113	Matrix	194	-0.130784987	-0.285781916	0.056776038	-0.105421292	sp|O75414|NDK6_HUMAN	-0.132450477
DCXR	ENSG00000169738	Matrix	244	-0.131020235	0.68706874	0.156604505	0.575958908	sp|Q7Z4W1|DCXR_HUMAN	0.142711503
TMEM186	ENSG00000184857	MIM	213	-0.131447539	0.551068635	0.625693244	0.655955485
PARS2	ENSG00000162396	Matrix	475	-0.136472897	0.121118537	0.401808566	0.231776189	sp|Q7L3T8|SYPM_HUMAN	-0.141085979
MRPL42	ENSG00000198015	Matrix	142	-0.137854127	-0.799402313	-0.817669066	-0.628673864	sp|Q9Y6G3|RM42_HUMAN	0.004084841
PMAIP1	ENSG00000141682	MOM	54	-0.142400505	-0.176753737	0.317161783	0.116759655	sp|Q13794|APR_HUMAN	-0.391767416
DNAJA3	ENSG00000103423	Matrix	480	-0.144760762	-0.334609116	0.074731571	-0.227576986	sp|Q96EY1|DNJA3_HUMAN	-0.169212776
LYPLA1	ENSG00000120992	unknown	230	-0.146797083	-0.350321473	0.103655844	-0.123644037	sp|O75608|LYPA1_HUMAN	0.028271183
FOXRED1	ENSG00000110074	MIM	486	-0.152258238	0.010780555	0.594606007	0.050976146	sp|Q96CU9|FXRD1_HUMAN	-0.327001613
LAP3	ENSG00000002549	Matrix	519	-0.15309073	0.422773776	0.983520259	0.279604862	sp|P28838|AMPL_HUMAN	-0.010012765
PEX11B	ENSG00000131779	Membrane	259	-0.15669481	-0.08428975	0.163270622	0.044171372	sp|O96011|PX11B_HUMAN	-0.229265155
PGAM5	ENSG00000247077	MOM	289	-0.157478106	-0.122399217	-0.234196096	-0.041418485	sp|Q96HS1|PGAM5_HUMAN	0.072057373
MICU1	ENSG00000107745	MIM	476	-0.160201992	0.082629818	1.079101135	0.029739692	sp|Q9BPX6-3|MICU1_HUMAN	-0.113660871
TBRG4	ENSG00000136270	Matrix	631	-0.162099603	-0.065575486	0.31595428	-0.039460599	sp|Q969Z0|FAKD4_HUMAN	0.155089862
CAT	ENSG00000121691	IMS	527	-0.168195192	-0.493072507	0.194490125	-0.375928576	sp|P04040|CATA_HUMAN	-0.012929178
TST	ENSG00000128311	Matrix	297	-0.169225861	0.349377485	0.273808165	0.485485262	sp|Q16762|THTR_HUMAN	-0.265268539
IVD	ENSG00000128928	Matrix	426	-0.170901249	-0.294619953	0.206363138	-0.241165283	sp|P26440|IVD_HUMAN	-0.088439379
THG1L	ENSG00000113272	Matrix	298	-0.175020202	0.004191584	0.071798324	-0.001213066	sp|Q9NWX6|THG1_HUMAN	-0.089768533
SCO1	ENSG00000133028	MIM	301	-0.178698913	-0.306567569	0.186845446	-0.232076714	sp|O75880|SCO1_HUMAN	-0.225213721
C2orf69	ENSG00000178074	Matrix	385	-0.182574854	-0.841012763	0.319425068	-0.765250635	sp|Q8N8R5|CB069_HUMAN	-0.076380009
PDF	ENSG00000258429	Matrix	243	-0.18373276	0.631326523	0.58564055	0.836307231	sp|Q9HBH1|DEFM_HUMAN	-0.133065532
SUCLG1	ENSG00000163541	Matrix	346	-0.186380328	0.565377929	0.419112269	0.300740812	sp|P53597|SUCA_HUMAN	-0.002462286
ARG2	ENSG00000081181	Matrix	354	-0.189868662	0.39316175	1.174573155	0.402890686	sp|P78540|ARGI2_HUMAN	0.034035308
TRMT5	ENSG00000126814	Matrix	509	-0.195026217	-0.255112177	0.355394984	-0.305797961	sp|Q32P41|TRM5_HUMAN	-0.024167158
RDH14	ENSG00000240857	Membrane	336	-0.206051834	0.442376279	0.79022816	0.780716578	sp|Q9HBH5|RDH14_HUMAN	-0.124241864
VDAC2	ENSG00000165637	MOM	294	-0.20629255	0.12959733	0.111013464	0.202052105	sp|P45880|VDAC2_HUMAN	0.051438298
NADK2	ENSG00000152620	Matrix	442	-0.206993827	-0.555562405	0.084690464	-0.319102997	sp|Q4G0N4|NAKD2_HUMAN	-0.134877602
LACTB	ENSG00000103642	IMS	547	-0.208449334	-0.099842364	1.051392702	0.015132448	sp|P83111|LACTB_HUMAN	-0.126042411
TIMM22	ENSG00000177370	MIM	194	-0.209751304	0.576508561	0.290743897	0.671205779	sp|Q9Y584|TIM22_HUMAN	0.149873339
TIMM8B	ENSG00000150779	MIM	83	-0.212504429	1.79031575	0.183478596	1.178048445	tr|G3XAN8|G3XAN8_HUMAN	-0.174163939
GCDH	ENSG00000105607	Matrix	438	-0.214537984	-0.153177866	0.057080232	-0.081412736	sp|Q92947|GCDH_HUMAN	-0.102010716
VDAC1	ENSG00000213585	MOM	283	-0.216164969	-0.309237959	0.021871462	-0.118825919	sp|P21796|VDAC1_HUMAN	0.11396977
DCAKD	ENSG00000172992	Membrane	231	-0.217182823	0.223000614	0.280798757	0.219192021	sp|Q8WVC6|DCAKD_HUMAN	-0.065319535
AK4	ENSG00000162433	Matrix	223	-0.226198787	-0.546655987	-0.501035307	-0.589319017	sp|P27144|KAD4_HUMAN	-0.029170263
PYCR1	ENSG00000183010	Matrix	319	-0.226287588	0.390332599	0.536344167	0.367370715	sp|P32322-3|P5CR1_HUMAN	0.352724364
ECHDC1	ENSG00000093144	unknown	307	-0.229189184	-0.073098357	0.080561893	-0.036747507	sp|Q9NTX5|ECHD1_HUMAN	0.54638648
ABHD10	ENSG00000144827	Matrix	306	-0.243599978	-0.149131133	0.685805142	-0.217022052	sp|Q9NUJ1|ABHDA_HUMAN	-0.126263809
ATAD1	ENSG00000138138	MOM	361	-0.24462048	-0.347880099	0.08795134	-0.061463517	sp|Q8NBU5|ATAD1_HUMAN	-0.022384117
MRPL44	ENSG00000135900	Matrix	332	-0.244724836	0.173918488	0.66591769	0.361271051	sp|Q9H9J2|RM44_HUMAN	-0.13333006
PANK2	ENSG00000125779	IMS	570	-0.245385326	-0.065987467	-0.217197515	0.08419161	sp|Q9BZ23|PANK2_HUMAN	0.180399976
MRPL16	ENSG00000166902	Matrix	251	-0.245476811	0.196871322	0.112506488	0.429864086	sp|Q9NX20|RM16_HUMAN	-0.073808514
PHYH	ENSG00000107537	Matrix	338	-0.245610308	0.140547935	0.112981019	0.042909723	sp|O14832|PAHX_HUMAN	-0.052427775
IDH3B	ENSG00000101365	Matrix	385	-0.248936888	0.287910058	0.637452343	0.274684036	sp|O43837|IDH3B_HUMAN	-0.39823398
LYRM2	ENSG00000083099	Matrix	88	-0.250074556	-0.099180325	-0.352215982	-0.071619333	sp|Q9NU23|LYRM2_HUMAN	0.476832403
HIBADH	ENSG00000106049	Matrix	336	-0.25624221	0.059768484	0.250933301	0.174657104	sp|P31937|3HIDH_HUMAN	-0.183952799
SPTLC2	ENSG00000100596	Membrane	562	-0.257938647	-0.595816659	-0.23471384	-0.49887091	sp|O15270|SPTC2_HUMAN	-0.075551533
BCKDHB	ENSG00000083123	MIM	392	-0.258223304	-0.433130155	0.378777173	-0.334869731	sp|P21953|ODBB_HUMAN	0.052521644
PPA2	ENSG00000138777	Matrix	334	-0.258984454	0.500907629	0.299564862	0.414884847	sp|Q9H2U2|IPYR2_HUMAN	-0.055091263
PPIF	ENSG00000108179	Matrix	207	-0.259437013	0.277738975	0.31173087	0.283264287	sp|P30405|PPIF_HUMAN	-0.168196647
XPNPEP3	ENSG00000196236	Matrix	507	-0.261699773	-0.783913234	-0.13647697	-0.744647699	sp|Q9NQH7|XPP3_HUMAN	-0.287988596
RIDA	ENSG00000132541	Matrix	137	-0.262002192	0.478984013	0.894000827	0.54492447	sp|P52758|RIDA_HUMAN	-0.033600538
MRPL19	ENSG00000115364	Matrix	292	-0.263428528	-0.426763302	-0.432434458	-0.367307994	sp|P49406|RM19_HUMAN	-0.062977744
SLC25A24	ENSG00000085491	MIM	477	-0.26384319	-0.631876983	-0.047804208	-0.529706202	sp|Q6NUK1|SCMC1_HUMAN	-0.221003316
MRPS31	ENSG00000102738	Matrix	395	-0.264971199	0.079692689	0.399318173	-0.03593346	sp|Q92665|RT31_HUMAN	-0.177886154
POLG	ENSG00000140521	Matrix	1239	-0.271472223	0.151860156	0.879639584	0.166532099	sp|P54098|DPOG1_HUMAN	-0.259269209
POLG	ENSG00000140521	Matrix	1239	-0.271472223	0.151860156	0.879639584	0.166532099	tr|A0A3B3IS91|A0A3B3IS91_HUMAN	-0.186740576
PGS1	ENSG00000087157	MIM	556	-0.274363137	-0.113737801	0.150188217	-0.101098728	sp|Q32NB8|PGPS1_HUMAN	0.045903802
SUPV3L1	ENSG00000156502	Matrix	786	-0.274802378	-0.106103809	0.335396612	-0.024461512	sp|Q8IYB8|SUV3_HUMAN	0.049490426
METTL8	ENSG00000123600	Matrix	407	-0.276569784	-0.602036173	-0.130337807	-0.543873213	tr|B3KW44|B3KW44_HUMAN	-0.285084215
NIF3L1	ENSG00000196290	Matrix	377	-0.278419918	-0.248036326	-0.295114511	-0.170968439	sp|Q9GZT8|NIF3L_HUMAN	-0.145646272
ZADH2	ENSG00000180011	unknown	377	-0.279442133	-0.683998836	-0.290869345	-0.570621929	sp|Q8N4Q0|PTGR3_HUMAN	0.040906729
NDUFS1	ENSG00000023228	MIM	727	-0.282972782	-0.525621251	-0.443916708	-0.617631507	sp|P28331-2|NDUS1_HUMAN	-0.193430112
NIPSNAP2	ENSG00000146729	Matrix	286	-0.283840069	-0.146228823	0.392495369	0.0273518	sp|O75323|NIPS2_HUMAN	-0.085873412
POLQ	ENSG00000051341	Matrix	2590	-0.284661677	-1.385805071	-1.089544682	-1.365237238	sp|O75417|DPOLQ_HUMAN	0.222610921
C6orf136	ENSG00000204564	Matrix	315	-0.288530658	-0.172095917	-0.133068241	0.026169868
DHX30	ENSG00000132153	Matrix	1194	-0.289153717	0.15137766	0.539236021	0.191700222	sp|Q7L2E3-2|DHX30_HUMAN	0.026009436
NUBPL	ENSG00000151413	Matrix	319	-0.291087938	-0.081138999	0.620999272	-0.069524367	sp|Q8TB37|NUBPL_HUMAN	-0.124144318
DNAJC11	ENSG00000007923	MOM	559	-0.292183676	-0.319262985	-0.123917819	-0.230233154	sp|Q9NVH1|DJC11_HUMAN	-0.055163952
NIPSNAP1	ENSG00000184117	Matrix	284	-0.292552223	0.056503593	0.332169164	0.108901624	sp|Q9BPW8|NIPS1_HUMAN	-0.095865522
ACACA	ENSG00000278540	matrix	2346	-0.292954836	-1.660495056	-1.160349581	-1.74493508	sp|Q13085-4|ACACA_HUMAN	0.127540667
MIEF1	ENSG00000100335	MOM|Matrix	463	-0.293172411	-0.253963109	0.085135756	-0.172940509	sp|L0R8F8|MIDUO_HUMAN	-0.136527236
MIEF1	ENSG00000100335	MOM|Matrix	463	-0.293172411	-0.253963109	0.085135756	-0.172940509	sp|Q9NQG6|MID51_HUMAN	0.005628394
PPM1K	ENSG00000163644	Matrix	372	-0.293534621	-1.095164455	-0.945754133	-1.034762348	sp|Q8N3J5|PPM1K_HUMAN	0.142522259
RFK	ENSG00000135002	Matrix	155	-0.29556457	-0.12400312	0.193698612	0.092961069	sp|Q969G6|RIFK_HUMAN	-0.016292094
MRRF	ENSG00000148187	Matrix	262	-0.299659334	-0.279989961	-0.108799723	-0.249855367	sp|Q96E11|RRFM_HUMAN	-0.159793201
TTC19	ENSG00000011295	MIM	380	-0.300793898	0.003257789	0.047114783	0.044481746	sp|Q6DKK2|TTC19_HUMAN	0.060173545
GLUD1	ENSG00000148672	Matrix	558	-0.301517427	0.144486151	1.147367193	0.070937565	sp|P00367|DHE3_HUMAN	-0.019168521
NDUFAF7	ENSG00000003509	MIM	441	-0.302843973	-0.247103118	0.193816778	-0.376557064	sp|Q7L592|NDUF7_HUMAN	0.045681029
FAHD1	ENSG00000180185	Matrix	221	-0.310316727	0.216537395	0.324749868	0.191175899	sp|Q6P587-3|FAHD1_HUMAN	0.263393873
WARS2	ENSG00000116874	Matrix	360	-0.313015777	-0.46132521	0.037994539	-0.468842019	sp|Q9UGM6|SYWM_HUMAN	-0.21232383
OCIAD1	ENSG00000109180	MOM	245	-0.313908369	0.155576027	0.493937625	0.183282568	sp|Q9NX40|OCAD1_HUMAN	-0.099989278
OCIAD1	ENSG00000109180	MOM	245	-0.313908369	0.155576027	0.493937625	0.183282568	tr|D6RDK6|D6RDK6_HUMAN	-0.087531669
ABHD11	ENSG00000106077	Matrix	306	-0.315999636	0.347338429	0.549767323	0.217041504	sp|Q8NFV4|ABHDB_HUMAN	-0.031343277
MUL1	ENSG00000090432	MOM	352	-0.326325661	0.440303771	1.074807796	0.715194858	sp|Q969V5|MUL1_HUMAN	-0.073080729
C12orf65	ENSG00000130921	Matrix	166	-0.327873736	0.575277251	0.632392128	0.683634705
LRPPRC	ENSG00000138095	Matrix	1394	-0.34107067	-0.74978517	-0.355474252	-0.806809371	sp|P42704|LPPRC_HUMAN	-0.132037713
OGDHL	ENSG00000197444	Matrix	1010	-0.34410443	-0.793475406	-0.816841757	-0.70433089
GTPBP3	ENSG00000130299	Matrix	492	-0.350100217	0.431586965	0.268422959	0.443662914	sp|Q969Y2-2|GTPB3_HUMAN	0.067073942
PREPL	ENSG00000138078	Matrix	727	-0.355252317	-0.508867808	0.069129515	-0.540217477	sp|Q4J6C6|PPCEL_HUMAN	-0.082836552
ALAS1	ENSG00000023330	Matrix	640	-0.356494414	-0.208737155	-0.272659832	-0.110188244	sp|P13196|HEM1_HUMAN	-0.13499883
TFB1M	ENSG00000029639	Matrix	346	-0.357975708	-0.110160767	0.014726632	-0.187030528	sp|Q8WVM0|TFB1M_HUMAN	0.164942224
NSUN2	ENSG00000037474	Matrix	767	-0.360757459	-0.096227389	0.514173851	0.008856946	sp|Q08J23|NSUN2_HUMAN	-0.017451608
MRPL1	ENSG00000169288	Matrix	325	-0.361691225	0.268490838	0.196148608	0.164061042	sp|Q9BYD6|RM01_HUMAN	0.018564923
TAMM41	ENSG00000144559	MIM	337	-0.364522788	-0.608068735	-0.461854148	-0.433453652	sp|Q96BW9-3|TAM41_HUMAN	0.213401954
NIT1	ENSG00000158793	Matrix	327	-0.370321243	-0.007297423	0.115782188	-0.014316779	sp|Q86X76|NIT1_HUMAN	-0.085329075
MARCHF5	ENSG00000198060	MOM	278	-0.389474864	-0.288025456	0.012829974	-0.178704075
NT5DC3	ENSG00000111696	Matrix	548	-0.3916395	-0.89075803	-0.594189447	-0.940539686	sp|Q86UY8|NT5D3_HUMAN	0.031463265
TIMM29	ENSG00000142444	MIM	260	-0.400002545	0.288893564	0.176481454	0.562874521	sp|Q9BSF4|TIM29_HUMAN	-0.316045368
SDHAF1	ENSG00000205138	Matrix	115	-0.400408035	0.957955818	0.461095452	1.122355056
SLC25A44	ENSG00000160785	MIM	314	-0.410942197	-0.667711815	-0.664004511	-0.486850614
CCDC127	ENSG00000164366	Membrane	260	-0.411606882	0.15950821	0.220312296	0.315397661	sp|Q96BQ5|CC127_HUMAN	0.002939677
MTERF4	ENSG00000122085	Matrix	381	-0.412633741	-0.008557607	0.164102884	0.160824386	sp|Q7Z6M4|MTEF4_HUMAN	-0.110119065
NIPSNAP3A	ENSG00000136783	Matrix	247	-0.415586554	-0.09767215	0.126894316	0.047999233	sp|Q9UFN0|NPS3A_HUMAN	-0.096352581
MRPS9	ENSG00000135972	Matrix	396	-0.416919424	0.030909837	0.391680255	-0.005754866	sp|P82933|RT09_HUMAN	-0.086740128
GOLPH3	ENSG00000113384	IMS	298	-0.417653415	-0.453214903	-0.083179684	-0.151566154	sp|Q9H4A6|GOLP3_HUMAN	-0.043142203
TRUB2	ENSG00000167112	Matrix	331	-0.419612498	-0.007328336	0.028420646	-0.057500166	sp|O95900|TRUB2_HUMAN	-0.083516492
RMND1	ENSG00000155906	MIM	449	-0.427136359	0.36564254	0.834420286	0.386734279	sp|Q9NWS8|RMND1_HUMAN	0.392105829
QTRT1	ENSG00000213339	Matrix	403	-0.433673456	-0.221609192	-0.237299472	-0.360050831	sp|Q9BXR0|TGT_HUMAN	0.079010633
UQCRB	ENSG00000156467	MIM	111	-0.437491525	1.633482811	0.220608416	1.13949309	sp|P14927|QCR7_HUMAN	-0.033721226
SOD2	ENSG00000112096	Matrix	222	-0.441378772	-0.318581593	-0.323581209	-0.310907523	sp|P04179|SODM_HUMAN	0.302127078
ENDOG	ENSG00000167136	IMS	297	-0.44160242	0.525009349	0.733220456	0.528265393	sp|Q14249|NUCG_HUMAN	0.254591119
HSDL2	ENSG00000119471	Matrix	418	-0.444298721	-0.459982334	-0.041378509	-0.34800089	sp|Q6YN16|HSDL2_HUMAN	-0.163293585
MTG2	ENSG00000101181	Matrix	406	-0.45202621	0.123353715	0.776107166	0.324841224	sp|Q9H4K7|MTG2_HUMAN	-0.249128325
MRPS2	ENSG00000122140	Matrix	296	-0.456808605	0.181078253	0.392716642	0.215729048	sp|Q9Y399|RT02_HUMAN	-0.137984484
HSDL1	ENSG00000103160	unknown	330	-0.458604031	-0.2756653	0.281737526	-0.210192823	sp|Q3SXM5|HSDL1_HUMAN	-0.071271121
UNG	ENSG00000076248	Matrix	313	-0.462480614	-0.152752344	0.269864324	-0.007802662	sp|P13051|UNG_HUMAN	0.07395607
FUNDC1	ENSG00000069509	MOM	155	-0.469214301	0.476174612	0.054783089	0.591353456
ANGEL2	ENSG00000174606	Matrix	544	-0.469286185	-0.770008634	-0.27553059	-0.593419556	sp|Q5VTE6|ANGE2_HUMAN	-0.269401523
SLC25A46	ENSG00000164209	MOM	418	-0.475039003	-0.944168765	0.011824612	-0.694444539
HMGCL	ENSG00000117305	Matrix	325	-0.47928544	-0.015014629	0.076806424	0.020064505	sp|P35914|HMGCL_HUMAN	-0.424835616
COQ10B	ENSG00000115520	MIM	238	-0.481113415	-0.409924163	0.200911189	-0.101895171	sp|Q9H8M1|CQ10B_HUMAN	0.022498538
IDI1	ENSG00000067064	Matrix	227	-0.486693155	-0.420820021	0.296538849	-0.226897284	sp|Q13907-2|IDI1_HUMAN	0.213520899
SPRYD4	ENSG00000176422	Matrix	207	-0.487248818	-0.96551432	-0.588837938	-0.573030078	sp|Q8WW59|SPRY4_HUMAN	-0.003864504
TMEM65	ENSG00000164983	MIM	240	-0.487804834	-0.879047809	-0.196819278	-0.746278878	sp|Q6PI78|TMM65_HUMAN	-0.180725612
MRPL50	ENSG00000136897	Matrix	158	-0.488599198	0.150012863	0.32142068	0.3451206	sp|Q8N5N7|RM50_HUMAN	-0.240775836
GSTZ1	ENSG00000100577	Matrix	216	-0.490642302	0.523289211	0.109900075	0.40867159	tr|G3V4T6|G3V4T6_HUMAN	-0.038097523
SCO2	ENSG00000284194	MIM	266	-0.505660855	0.440035105	0.641461037	0.639126376	sp|O43819|SCO2_HUMAN	-0.15008822
SLC25A20	ENSG00000178537	MIM	301	-0.510603744	0.137109115	0.115852069	0.427678432	sp|O43772|MCAT_HUMAN	-0.152470234
MICU2	ENSG00000165487	MIM	434	-0.51498719	-0.269059176	0.214111452	-0.084966831	sp|Q8IYU8|MICU2_HUMAN	-0.070700505
COA7	ENSG00000162377	IMS	231	-0.518659171	-0.436630001	-0.093002911	-0.276035179	sp|Q96BR5|COA7_HUMAN	0.096827407
METAP1D	ENSG00000172878	Matrix	335	-0.526419415	-0.427541081	0.01184295	-0.131663215	sp|Q6UB28|MAP12_HUMAN	-0.108263011
APEX1	ENSG00000100823	Matrix	318	-0.532318025	0.237563268	0.227854807	0.290584793	sp|P27695|APEX1_HUMAN	0.003057183
NTHL1	ENSG00000065057	unknown	312	-0.53591978	0.915120123	0.492851837	0.601797381	sp|P78549|NTH_HUMAN	0.310855306
MTX3	ENSG00000177034	MOM	312	-0.542752721	-1.365934536	-0.882323541	-1.435110031	sp|Q5HYI7|MTX3_HUMAN	-0.299541547
HDHD3	ENSG00000119431	Matrix	251	-0.546883519	-0.252105015	-0.091740104	0.147414807	sp|Q9BSH5|HDHD3_HUMAN	0.038724376
SERAC1	ENSG00000122335	MOM	654	-0.552940292	-0.68016115	-0.142678462	-0.510858156	sp|Q96JX3|SRAC1_HUMAN	-0.127233742
APOOL	ENSG00000155008	MIM	268	-0.572099614	-1.313245097	-0.968895794	-1.191354845	sp|Q6UXV4|MIC27_HUMAN	-0.218371292
TOMM70	ENSG00000154174	MOM	608	-0.579506166	-0.617500665	-0.13150028	-0.480172711	sp|O94826|TOM70_HUMAN	0.129010958
UQCRFS1	ENSG00000169021	MIM	274	-0.579671744	0.574939207	0.111569668	0.629886253	sp|P47985|UCRI_HUMAN	-0.050748854
DLST	ENSG00000119689	Matrix	453	-0.598657221	-0.331862705	0.182798018	-0.31241942	sp|P36957|ODO2_HUMAN	-0.178345961
ACADS	ENSG00000122971	Matrix	412	-0.609835423	-0.038473673	0.431875806	0.327012204	sp|P16219|ACADS_HUMAN	-0.005454926
SCP2	ENSG00000116171	MIM	547	-0.615579142	-0.024061398	0.018562068	0.038955788	sp|P22307|NLTP_HUMAN	0.072789862
FASTKD3	ENSG00000124279	Matrix	662	-0.645063912	-0.319219211	0.606309887	-0.299476515	sp|Q14CZ7|FAKD3_HUMAN	-0.178668949
DHRS1	ENSG00000157379	MIM	313	-0.645063912	0.044906988	-0.330683158	-0.350817743	sp|Q96LJ7|DHRS1_HUMAN	-0.147505907
D2HGDH	ENSG00000180902	Matrix	521	-0.64581304	0.428652337	0.878049099	0.119535774	sp|Q8N465|D2HDH_HUMAN	-0.172783409
IDE	ENSG00000119912	Matrix	1019	-0.647902086	-0.665493367	-0.076850465	-0.65874099	sp|P14735|IDE_HUMAN	-0.129626443
OSGEPL1	ENSG00000128694	Matrix	414	-0.65211867	-0.20957803	0.226308645	-0.203730539	sp|Q9H4B0|OSGP2_HUMAN	-0.076854694
MTHFD1L	ENSG00000120254	Matrix	979	-0.681076932	0.107966204	0.124968798	0.049597603	tr|B7ZM99|B7ZM99_HUMAN	0.467865446
PICK1	ENSG00000100151	unknown	415	-0.687870198	-0.005346935	0.013734202	0.12306566	sp|Q9NRD5|PICK1_HUMAN	-0.019694232
SLC25A28	ENSG00000155287	MIM	364	-0.694261103	-0.052656342	0.359198674	0.201244224	sp|Q96A46|MFRN2_HUMAN	0.325451739
NAT8L	ENSG00000185818	Membrane	302	-0.694581808	-0.014559193	-0.248087422	0.136488226	sp|Q8N9F0|NAT8L_HUMAN	0.011426133
TXNRD1	ENSG00000198431	unknown	649	-0.701461205	-0.45482545	-0.140873913	-0.279696281	sp|Q16881|TRXR1_HUMAN	-0.080639392
COQ6	ENSG00000119723	MIM	468	-0.706385359	-0.131363806	-0.416651262	-0.349559315	sp|Q9Y2Z9|COQ6_HUMAN	-0.660670314
MCL1	ENSG00000143384	MOM	350	-0.710503997	-0.571834038	-0.227544547	-0.397564985	sp|Q07820|MCL1_HUMAN	-0.084407704
UCP2	ENSG00000175567	MIM	309	-0.719064493	0.29633413	-0.142643387	0.253143716
CROT	ENSG00000005469	unknown	612	-0.727626507	-0.926589507	-0.442727994	-0.722277989	sp|Q9UKG9-3|OCTC_HUMAN	-0.022611108
TXN2	ENSG00000100348	Matrix	166	-0.736159605	0.717888089	0.285771039	0.618554762	sp|Q99757|THIOM_HUMAN	-0.073857606
POLG2	ENSG00000256525	Matrix	485	-0.736986401	-0.455590582	-0.341164864	-0.446592833	sp|Q9UHN1|DPOG2_HUMAN	-0.001945787
ACOT7	ENSG00000097021	Matrix	380	-0.738912345	0.322163903	0.336114899	0.344756774	sp|O00154|BACH_HUMAN	0.204957813
NOCT	ENSG00000151014	Matrix	431	-0.746847123	-0.316650148	0.045298883	-0.34678223	sp|Q9UK39|NOCT_HUMAN	-0.019605528
CRYZ	ENSG00000116791	Matrix	329	-0.753402267	-0.352394682	-0.031110991	-0.182356614	sp|Q08257|QOR_HUMAN	0.063898159
IDH3G	ENSG00000067829	Matrix	393	-0.759061324	-0.10592751	0.347401255	-0.111900968	sp|P51553|IDH3G_HUMAN	-0.094522243
ACAA1	ENSG00000060971	unknown	424	-0.768330688	0.144036058	0.335379554	0.10859539	sp|P09110|THIK_HUMAN	0.010551538
MRPS35	ENSG00000061794	Matrix	323	-0.772839768	0.068335517	0.266246612	0.230259813	sp|P82673|RT35_HUMAN	-0.157663614
MTERF1	ENSG00000127989	Matrix	399	-0.775879204	-0.439770405	0.222655724	-0.436775661	sp|Q99551|MTEF1_HUMAN	-0.007356736
CASP8	ENSG00000064012	MOM	479	-0.785153686	-0.722523815	-0.301073854	-0.234572726	sp|Q14790-9|CASP8_HUMAN	0.067000324
FKBP8	ENSG00000105701	MOM	413	-0.788569599	0.162905098	0.268462838	0.408393394	sp|Q14318-2|FKBP8_HUMAN	-0.033910225
FKBP8	ENSG00000105701	MOM	413	-0.788569599	0.162905098	0.268462838	0.408393394	sp|Q14318|FKBP8_HUMAN	-0.076909281
CASP3	ENSG00000164305	IMS	277	-0.788731136	-0.311416288	-0.013814798	-0.135689385	sp|P42574|CASP3_HUMAN	0.132956573
PAICS	ENSG00000128050	Matrix	425	-0.795050928	-0.579258126	-0.408555152	-0.552789465	sp|P22234-2|PUR6_HUMAN	0.071893571
NUDT19	ENSG00000213965	Matrix	375	-0.818390507	-0.441073443	-0.266619122	-0.141785706	sp|A8MXV4|NUD19_HUMAN	-0.105406752
EPHX2	ENSG00000120915	unknown	555	-0.821446051	-0.249902156	0.035329693	-0.314194935	sp|P34913|HYES_HUMAN	-0.035144311
ACLY	ENSG00000131473	Matrix	1101	-0.853603979	-0.311672042	-0.094654863	-0.282439411	sp|P53396-2|ACLY_HUMAN	0.31781586
ACLY	ENSG00000131473	Matrix	1101	-0.853603979	-0.311672042	-0.094654863	-0.282439411	sp|P53396|ACLY_HUMAN	0.046834415
BNIP3L	ENSG00000104765	MOM	219	-0.867456333	-0.62735133	0.101254608	-0.361848528
SLC25A13	ENSG00000004864	MIM	675	-0.891378935	-0.463330324	-0.305988695	-0.36348672	sp|Q9UJS0-2|CMC2_HUMAN	-0.048732569
NDUFAF1	ENSG00000137806	MIM	327	-0.926938757	0.069997308	0.205162979	0.113493968	sp|Q9Y375|CIA30_HUMAN	-0.188052873
NRDC	ENSG00000078618	Matrix	1219	-0.931077829	-0.471859699	-0.198566555	-0.357045136	sp|O43847-2|NRDC_HUMAN	-0.106385724
MFN1	ENSG00000171109	MOM	741	-0.943558437	-0.80898235	-0.13554938	-0.624516455	sp|Q8IWA4|MFN1_HUMAN	-0.1399038
TIMM23	ENSG00000265354	MIM	209	-0.948490304	0.422981825	0.390284851	0.326704272	sp|O14925|TIM23_HUMAN	0.03335846
EFHD1	ENSG00000115468	MIM	239	-1.026493018	0.12707713	0.155683631	0.07606006	sp|Q9BUP0|EFHD1_HUMAN	-0.368440872
MAVS	ENSG00000088888	MOM	540	-1.027839444	-0.98177938	-0.785574405	-0.934130008	sp|Q7Z434|MAVS_HUMAN	0.062522505
AHCYL1	ENSG00000168710	MOM	530	-1.03399802	-0.508028848	-0.219839365	-0.418507711	sp|O43865|SAHH2_HUMAN	-0.076928406
RSAD1	ENSG00000136444	MIM	442	-1.050931287	-0.001193848	0.25769047	0.179820569	sp|Q9HA92|RSAD1_HUMAN	0.172625239
COQ9	ENSG00000088682	MIM	318	-1.053714487	0.227203751	0.486092805	0.247481089	sp|O75208|COQ9_HUMAN	-0.329852468
SLC25A36	ENSG00000114120	MIM	311	-1.059669919	-1.641539764	-0.968571801	-1.421659826	sp|Q96CQ1|S2536_HUMAN	0.058380462
NBR1	ENSG00000188554	IMS	966	-1.08282742	-0.481860734	-0.00214939	-0.367789884	sp|Q14596|NBR1_HUMAN	-0.185772543
FASN	ENSG00000169710	IMS	2511	-1.087738574	-0.795066719	-0.99354607	-0.610612831	sp|P49327|FAS_HUMAN	-0.081207832
SPIRE1	ENSG00000134278	MOM	756	-1.088298305	-0.791045944	-0.380380482	-0.547149344	sp|Q08AE8-2|SPIR1_HUMAN	-0.04381521
RECQL4	ENSG00000160957	Matrix	1208	-1.090745622	0.096713012	0.128731667	0.158072511	sp|O94761|RECQ4_HUMAN	0.084530113
VPS13D	ENSG00000048707	MOM	4388	-1.100773821	-1.471753145	-1.320868493	-1.488993821	sp|Q5THJ4|VP13D_HUMAN	-0.324865031
PRKACA	ENSG00000072062	MIM	351	-1.147794901	-0.285216663	-0.017802564	-0.108559846	sp|P17612|KAPCA_HUMAN	-0.134059999
STOM	ENSG00000148175	Membrane	288	-1.1520239	-0.374775694	0.173835286	-0.236640281	sp|P27105|STOM_HUMAN	-0.227866428
CRY1	ENSG00000008405	unknown	586	-1.229624603	-0.252285585	-0.123081652	-0.193041649	sp|Q16526|CRY1_HUMAN	0.068803776
CASP9	ENSG00000132906	IMS	416	-1.251559574	-0.002431481	-0.112849358	0.158607093	sp|P55211|CASP9_HUMAN	-0.014468507
NAXD	ENSG00000213995	MIM	347	-1.259590868	0.110806702	0.15588009	0.293431002	sp|Q8IW45|NNRD_HUMAN	0.130842755
DNA2	ENSG00000138346	Matrix	1060	-1.306702983	-1.185502151	-0.893863526	-1.175907149	sp|P51530|DNA2_HUMAN	0.025797567
NDUFS7	ENSG00000115286	MIM	213	-1.391666169	0.890106744	0.592646623	0.609312364	sp|O75251|NDUS7_HUMAN	-0.127007429
AGMAT	ENSG00000116771	Matrix	352	-1.397136402	-0.135809711	-0.365632149	0.045535193	sp|Q9BSE5|SPEB_HUMAN	-0.421050232
MRPL21	ENSG00000197345	Matrix	205	-1.654316987	1.602194093	0.349310468	1.142869183	sp|Q7Z2W9|RM21_HUMAN	-0.146158822
SLC25A21	ENSG00000183032	MIM	299	-1.827588949	-0.670049168	-0.015263495	-0.4589073	sp|Q9BQT8|ODC_HUMAN	0.07310067
