# Supplementary material for: Proximity-specific ribosome profiling reveals the logic of localized mitochondrial translation
Source: Cell. Author manuscript; Available in PMC 2025 Nov 26. (PMC12650760; doi:10.1016/j.cell.2025.08.002)
Supplement: 7 — Supplemental Table 1: ER-specific LOCL-TL data Related to Figures 1F, 1G, S2A and S2F [file NIHMS2102290-supplement-7.xlsx]

## Sheet: Summary
Supplemental table 1: ER-specific LOCL-TL data
Tab	Related to Figures	Note
ER-WT-BirA vs ER-LOV-BirA	Fig. S2A	ER-specific ribosome profiling comparing ER-localized wild-type BirA to ER-localized LOV-BirA in HEK293T cells expressing lentivirally-integrated Avi-RPL10A
RPL29 vs RPL10A with ER-LOV-BirA	Fig. S2F	A comparison of ER-specific LOCL-TL with ribosome profiling data from HEK293T cells expressing either endogenously tagged RPL29-Avi or lentiviral-integrated Avi-RPL10A
ER-LOV-BirA replicates	Figs. 1F and 1G	Two biological replicates of ER-specific LOCL-TL with ribosome profiling data from HEK293T cells expressing endogenously tagged RPL29-Avi and stably expressing 3xFLAG-LOV-BirA-Sec61β
Cytosolic-LOV-BirA	Fig. 1G	LOCL-TL with ribosome profiling data from HEK293T cells expressing endogenously tagged RPL29-Avi and cytosolic LOV-BirA
Localized translation score= log2enrichment (pulldown/total)

## Sheet: ER-WT-BirA vs ER-LOV-BirA 
Ensembl_Gene	Name	Avi-RPL10A-WT-BirA (log2enrichment)	Avi-RPL10A-LOV-BirA(log2enrichment)	Annotation
ENSG00000134871	COL4A2	3.598	3.58067	Secretome
ENSG00000115884	SDC1	3.59189	3.68881	Secretome
ENSG00000106236	NPTX2	3.54208	3.57377	Secretome
ENSG00000187498	COL4A1	3.52628	3.56083	Secretome
ENSG00000139219	COL2A1	3.52252	3.69124	Secretome
ENSG00000125266	EFNB2	3.50305	3.30082	Secretome
ENSG00000150093	ITGB1	3.48886	1.59547	Secretome
ENSG00000198663	C6orf89	3.45637	3.53546	Secretome
ENSG00000197565	COL4A6	3.43155	3.62176	Secretome
ENSG00000150893	FREM2	3.38383	3.45629	Secretome
ENSG00000115461	IGFBP5	3.38088	3.21494	Secretome
ENSG00000087303	NID2	3.37968	3.39062	Secretome
ENSG00000069188	SDK2	3.37601	3.50205	Secretome
ENSG00000198756	COLGALT2	3.36671	3.07034	Secretome
ENSG00000188153	COL4A5	3.36064	3.70432	Secretome
ENSG00000018236	CNTN1	3.35077	3.36909	Secretome
ENSG00000184992	BRI3BP	3.34831	2.68599	Secretome
ENSG00000162512	SDC3	3.33554	3.62808	Secretome
ENSG00000166450	PRTG	3.32317	3.15058	Secretome
ENSG00000187955	COL14A1	3.31965	3.46164	Secretome
ENSG00000169490	TM2D2	3.31648	3.34925	Secretome
ENSG00000188157	AGRN	3.31465	3.78358	Secretome
ENSG00000142949	PTPRF	3.30221	3.67822	Secretome
ENSG00000134901	POGLUT2	3.29932	2.97156	Secretome
ENSG00000156535	CD109	3.29274	3.53107	Secretome
ENSG00000064115	TM7SF3	3.29021	3.27712	Secretome
ENSG00000166341	DCHS1	3.28975	3.72284	Secretome
ENSG00000169851	PCDH7	3.27622	3.39212	Secretome
ENSG00000112769	LAMA4	3.27379	3.2626	Secretome
ENSG00000182985	CADM1	3.27055	3.22026	Secretome
ENSG00000105696	TMEM59L	3.2644	3.22432	Secretome
ENSG00000197746	PSAP	3.26085	3.30707	Secretome
ENSG00000155660	PDIA4	3.26038	3.349	Secretome
ENSG00000114646	CSPG5	3.25908	3.75009	Secretome
ENSG00000166033	HTRA1	3.25897	3.45776	Secretome
ENSG00000091129	NRCAM	3.25306	3.55821	Secretome
ENSG00000130175	PRKCSH	3.24926	3.17121	Secretome
ENSG00000106397	PLOD3	3.245	3.40223	Secretome
ENSG00000134755	DSC2	3.23538	3.40439	Secretome
ENSG00000104805	NUCB1	3.23319	3.45442	Secretome
ENSG00000041982	TNC	3.2311	3.47217	Secretome
ENSG00000003056	M6PR	3.22937	2.85931	Secretome
ENSG00000118523	CCN2	3.22306	3.11945	Secretome
ENSG00000127418	FGFRL1	3.22203	3.48311	Secretome
ENSG00000172270	BSG	3.2196	3.20174	Secretome
ENSG00000118705	RPN2	3.21496	3.3683	Secretome
ENSG00000049323	LTBP1	3.21144	3.24521	Secretome
ENSG00000114631	PODXL2	3.21003	3.32465	Secretome
ENSG00000115414	FN1	3.20634	3.3899	Secretome
ENSG00000146555	SDK1	3.19389	3.46687	Secretome
ENSG00000170558	CDH2	3.18657	3.67264	Secretome
ENSG00000106868	SUSD1	3.18626	3.09083	Secretome
ENSG00000198732	SMOC1	3.18331	3.3501	Secretome
ENSG00000244038	DDOST	3.17971	3.17882	Secretome
ENSG00000090020	SLC9A1	3.16433	3.1997	Secretome
ENSG00000134247	PTGFRN	3.16392	3.3239	Secretome
ENSG00000138829	FBN2	3.1633	3.35129	Secretome
ENSG00000113140	SPARC	3.16112	3.1992	Secretome
ENSG00000204217	BMPR2	3.15963	3.48684	Secretome
ENSG00000143870	PDIA6	3.15848	3.07784	Secretome
ENSG00000110917	MLEC	3.15456	3.3555	Secretome
ENSG00000116106	EPHA4	3.15224	3.39565	Secretome
ENSG00000184232	OAF	3.14748	3.53486	Secretome
ENSG00000182871	COL18A1	3.14714	3.37587	Secretome
ENSG00000116962	NID1	3.14429	3.07714	Secretome
ENSG00000167323	STIM1	3.1385	3.48389	Secretome
ENSG00000083444	PLOD1	3.13691	3.08965	Secretome
ENSG00000138600	SPPL2A	3.13623	3.2157	Secretome
ENSG00000077942	FBLN1	3.13565	3.37092	Secretome
ENSG00000067141	NEO1	3.13407	3.62382	Secretome
ENSG00000132205	EMILIN2	3.12088	2.64797	Secretome
ENSG00000205213	LGR4	3.11775	3.18322	Secretome
ENSG00000162729	IGSF8	3.11718	3.56961	Secretome
ENSG00000185896	LAMP1	3.11699	2.98805	Secretome
ENSG00000134153	EMC7	3.1134	3.01204	Secretome
ENSG00000088812	ATRN	3.1123	3.29117	Secretome
ENSG00000169855	ROBO1	3.11186	3.39202	Secretome
ENSG00000135333	EPHA7	3.11183	2.96277	Secretome
ENSG00000007402	CACNA2D2	3.11064	2.76522	Secretome
ENSG00000147955	SIGMAR1	3.10912	2.79049	Secretome
ENSG00000044524	EPHA3	3.10828	3.48823	Secretome
ENSG00000063660	GPC1	3.10589	3.54924	Secretome
ENSG00000173402	DAG1	3.10233	3.48708	Secretome
ENSG00000144749	LRIG1	3.10184	3.43146	Secretome
ENSG00000183853	KIRREL1	3.10022	3.59322	Secretome
ENSG00000197594	ENPP1	3.09748	2.18786	Secretome
ENSG00000173706	HEG1	3.09716	3.31255	Secretome
ENSG00000184164	CRELD2	3.09237	2.80348	Secretome
ENSG00000137573	SULF1	3.08929	3.08186	Secretome
ENSG00000183098	GPC6	3.08711	3.07464	Secretome
ENSG00000234745	HLA-B	3.08711	2.4237	Secretome
ENSG00000150471	ADGRL3	3.08568	3.01124	Secretome
ENSG00000100234	TIMP3	3.08556	2.80701	Secretome
ENSG00000065923	SLC9A7	3.08457	2.6181	Secretome
ENSG00000158966	CACHD1	3.08314	3.03894	Secretome
ENSG00000117298	ECE1	3.08254	3.34758	Secretome
ENSG00000165661	QSOX2	3.08195	2.97797	Secretome
ENSG00000076716	GPC4	3.07724	3.0993	Secretome
ENSG00000105767	CADM4	3.07535	2.84892	Secretome
ENSG00000106799	TGFBR1	3.07512	3.02849	Secretome
ENSG00000076356	PLXNA2	3.07409	3.26145	Secretome
ENSG00000169439	SDC2	3.07016	2.98101	Secretome
ENSG00000076706	MCAM	3.06505	3.13734	Secretome
ENSG00000147257	GPC3	3.06307	3.27548	Secretome
ENSG00000122756	CNTFR	3.06291	2.73966	Secretome
ENSG00000116406	EDEM3	3.06151	3.41228	Secretome
ENSG00000163328	GPR155	3.05909	2.67925	Secretome
ENSG00000163430	FSTL1	3.05718	3.16956	Secretome
ENSG00000102595	UGGT2	3.0548	3.02041	Secretome
ENSG00000156140	ADAMTS3	3.05365	2.92468	Secretome
ENSG00000138085	ATRAID	3.04936	3.09731	Secretome
ENSG00000169223	LMAN2	3.04878	2.69869	Secretome
ENSG00000123146	ADGRE5	3.04875	3.00445	Secretome
ENSG00000196376	SLC35F1	3.04695	2.47799	Secretome
ENSG00000117122	MFAP2	3.04555	2.79083	Secretome
ENSG00000049656	CLPTM1L	3.04484	3.37815	Secretome
ENSG00000104853	CLPTM1	3.04448	3.18841	Secretome
ENSG00000135677	GNS	3.04275	2.9529	Secretome
ENSG00000142156	COL6A1	3.0404	3.05786	Secretome
ENSG00000110328	GALNT18	3.04011	3.2029	Secretome
ENSG00000135862	LAMC1	3.03964	3.21669	Secretome
ENSG00000120885	CLU	3.03879	3.13721	Secretome
ENSG00000038427	VCAN	3.03871	3.31426	Secretome
ENSG00000134569	LRP4	3.03844	2.82205	Secretome
ENSG00000196562	SULF2	3.0367	3.11124	Secretome
ENSG00000100473	COCH	3.02949	3.31315	Secretome
ENSG00000099999	RNF215	3.0261	3.14167	Secretome
ENSG00000115652	UXS1	3.02501	3.2624	Secretome
ENSG00000142798	HSPG2	3.02009	2.9946	Secretome
ENSG00000149294	NCAM1	3.01986	3.32032	Secretome
ENSG00000150687	PRSS23	3.01825	3.14765	Secretome
ENSG00000178752	ERFE	3.01722	3.28953	Secretome
ENSG00000116260	QSOX1	3.01684	3.06772	Secretome
ENSG00000127463	EMC1	3.01575	3.112	Secretome
ENSG00000155760	FZD7	3.01258	2.97098	Secretome
ENSG00000081479	LRP2	3.01219	3.08631	Secretome
ENSG00000134250	NOTCH2	3.00782	3.16805	Secretome
ENSG00000113739	STC2	3.00767	3.05089	Secretome
ENSG00000130635	COL5A1	3.00741	3.36528	Secretome
ENSG00000169116	PARM1	3.00487	3.47674	Secretome
ENSG00000135414	GDF11	3.00467	2.60636	Secretome
ENSG00000142192	APP	3.00344	2.92552	Secretome
ENSG00000172037	LAMB2	3.00153	3.17708	Secretome
ENSG00000071537	SEL1L	3.00102	3.14265	Secretome
ENSG00000145147	SLIT2	3.00096	3.35069	Secretome
ENSG00000011105	TSPAN9	3.00032	2.35122	Secretome
ENSG00000171603	CLSTN1	3.00004	3.2923	Secretome
ENSG00000182220	ATP6AP2	2.99853	2.69158	Secretome
ENSG00000196743	GM2A	2.99836	2.5594	Secretome
ENSG00000262655	SPON1	2.99781	3.07832	Secretome
ENSG00000146648	EGFR	2.99544	3.25116	Secretome
ENSG00000149177	PTPRJ	2.99485	3.65572	Secretome
ENSG00000144724	PTPRG	2.99378	3.43157	Secretome
ENSG00000128567	PODXL	2.99299	2.97397	Secretome
ENSG00000170017	ALCAM	2.99114	3.39437	Secretome
ENSG00000135503	ACVR1B	2.98734	3.10885	Secretome
ENSG00000111261	MANSC1	2.98713	3.54993	Secretome
ENSG00000070214	SLC44A1	2.98498	3.1808	Secretome
ENSG00000161638	ITGA5	2.98428	2.90287	Secretome
ENSG00000172594	SMPDL3A	2.98309	3.24101	Secretome
ENSG00000104723	TUSC3	2.98249	2.83349	Secretome
ENSG00000070413	DGCR2	2.98159	3.13752	Secretome
ENSG00000074181	NOTCH3	2.98033	3.64561	Secretome
ENSG00000008300	CELSR3	2.97986	3.35951	Secretome
ENSG00000117906	RCN2	2.97978	2.56817	Secretome
ENSG00000181291	TMEM132E	2.97889	2.83192	Secretome
ENSG00000184349	EFNA5	2.97834	2.67685	Secretome
ENSG00000152952	PLOD2	2.97814	3.52659	Secretome
ENSG00000166147	FBN1	2.97755	3.20814	Secretome
ENSG00000143641	GALNT2	2.97527	2.44989	Secretome
ENSG00000132182	NUP210	2.97168	3.42111	Secretome
ENSG00000214063	TSPAN4	2.96869	2.6513	Secretome
ENSG00000198689	SLC9A6	2.96807	2.44	Secretome
ENSG00000184226	PCDH9	2.96684	3.41891	Secretome
ENSG00000148842	CNNM2	2.9656	2.58746	Secretome
ENSG00000099219	ERMP1	2.96464	2.93012	Secretome
ENSG00000030582	GRN	2.96421	2.81661	Secretome
ENSG00000109472	CPE	2.96406	2.98584	Secretome
ENSG00000116005	PCYOX1	2.96287	2.9398	Secretome
ENSG00000158850	B4GALT3	2.96089	2.74053	Secretome
ENSG00000117899	MESD	2.9592	2.71115	Secretome
ENSG00000152558	TMEM123	2.95912	3.35892	Secretome
ENSG00000114554	PLXNA1	2.95858	3.2174	Secretome
ENSG00000090863	GLG1	2.95629	3.11085	Secretome
ENSG00000133216	EPHB2	2.95593	3.54269	Secretome
ENSG00000115457	IGFBP2	2.95555	3.11991	Secretome
ENSG00000163902	RPN1	2.95511	3.23414	Secretome
ENSG00000138604	GLCE	2.95103	3.25941	Secretome
ENSG00000023318	ERP44	2.9496	2.97147	Secretome
ENSG00000196352	CD55	2.94291	2.8368	Secretome
ENSG00000134762	DSC3	2.94161	2.99571	Secretome
ENSG00000196776	CD47	2.94099	2.95043	Secretome
ENSG00000142173	COL6A2	2.93798	3.07161	Secretome
ENSG00000099139	PCSK5	2.93691	3.14832	Secretome
ENSG00000196411	EPHB4	2.93665	2.7796	Secretome
ENSG00000001461	NIPAL3	2.93637	3.4429	Secretome
ENSG00000154639	CXADR	2.93544	3.15287	Secretome
ENSG00000123384	LRP1	2.93407	3.36481	Secretome
ENSG00000108582	CPD	2.93312	3.27832	Secretome
ENSG00000075223	SEMA3C	2.93258	3.06876	Secretome
ENSG00000017260	ATP2C1	2.92925	2.34874	Secretome
ENSG00000173705	SUSD5	2.92911	3.17916	Secretome
ENSG00000107731	UNC5B	2.92831	3.32832	Secretome
ENSG00000118257	NRP2	2.92662	2.90817	Secretome
ENSG00000146802	TMEM168	2.92494	2.94391	Secretome
ENSG00000084234	APLP2	2.92225	2.52041	Secretome
ENSG00000147649	MTDH	2.92109	3.46319	Secretome
ENSG00000149428	HYOU1	2.92085	2.98908	Secretome
ENSG00000168702	LRP1B	2.91783	2.67881	Secretome
ENSG00000130309	COLGALT1	2.91711	3.05087	Secretome
ENSG00000150938	CRIM1	2.9165	2.96255	Secretome
ENSG00000157837	SPPL3	2.91643	2.78077	Secretome
ENSG00000011028	MRC2	2.91636	3.06606	Secretome
ENSG00000137642	SORL1	2.91456	3.13329	Secretome
ENSG00000078808	SDF4	2.90888	2.95889	Secretome
ENSG00000124155	PIGT	2.90663	2.48952	Secretome
ENSG00000113594	LIFR	2.90645	3.38975	Secretome
ENSG00000115232	ITGA4	2.90634	3.09997	Secretome
ENSG00000198363	ASPH	2.90385	2.98451	Secretome
ENSG00000109255	NMU	2.90193	2.80917	Secretome
ENSG00000132386	SERPINF1	2.90006	2.83121	Secretome
ENSG00000197081	IGF2R	2.89936	2.85143	Secretome
ENSG00000154734	ADAMTS1	2.89615	3.05417	Secretome
ENSG00000130203	APOE	2.89495	3.09113	Secretome
ENSG00000101439	CST3	2.89488	2.38543	Secretome
ENSG00000053747	LAMA3	2.89357	3.0516	Neither
ENSG00000033100	CHPF2	2.89345	3.03651	Neither
ENSG00000110400	NECTIN1	2.89318	3.20961	Secretome
ENSG00000151348	EXT2	2.88957	3.00298	Secretome
ENSG00000177628	GBA	2.88862	3.08431	Secretome
ENSG00000129636	ITFG1	2.88837	3.19119	Secretome
ENSG00000138650	PCDH10	2.88533	3.19389	Secretome
ENSG00000128595	CALU	2.88506	2.9382	Secretome
ENSG00000139182	CLSTN3	2.88403	3.36586	Secretome
ENSG00000076351	SLC46A1	2.88324	2.76461	Secretome
ENSG00000077147	TM9SF3	2.88293	3.0207	Secretome
ENSG00000038002	AGA	2.88172	2.71143	Secretome
ENSG00000134243	SORT1	2.88161	3.20503	Secretome
ENSG00000058262	SEC61A1	2.88076	2.70527	Secretome
ENSG00000138759	FRAS1	2.8806	3.28222	Secretome
ENSG00000120725	SIL1	2.88047	3.28383	Secretome
ENSG00000113083	LOX	2.88004	2.74311	Secretome
ENSG00000231925	TAPBP	2.87949	3.09838	Secretome
ENSG00000082641	NFE2L1	2.87909	2.84687	Secretome
ENSG00000141458	NPC1	2.87865	2.91159	Secretome
ENSG00000174227	PIGG	2.87665	2.38348	Secretome
ENSG00000085563	ABCB1	2.87619	2.82907	Secretome
ENSG00000169919	GUSB	2.87574	2.46781	Secretome
ENSG00000115828	QPCT	2.87365	2.67831	Secretome
ENSG00000164199	ADGRV1	2.87294	3.15345	Secretome
ENSG00000181826	RELL1	2.87258	2.73324	Secretome
ENSG00000169684	CHRNA5	2.87257	2.70724	Secretome
ENSG00000138459	SLC35A5	2.87247	3.09404	Secretome
ENSG00000181104	F2R	2.87129	2.34668	Secretome
ENSG00000091947	TMEM101	2.87103	2.04085	Secretome
ENSG00000187244	BCAM	2.86688	3.10819	Secretome
ENSG00000101474	APMAP	2.86642	2.76082	Secretome
ENSG00000178607	ERN1	2.86355	2.74249	Secretome
ENSG00000173546	CSPG4	2.86277	3.32566	Secretome
ENSG00000092421	SEMA6A	2.86162	3.14186	Secretome
ENSG00000130702	LAMA5	2.86129	3.32869	Secretome
ENSG00000160161	CILP2	2.86112	3.03339	Secretome
ENSG00000110651	CD81	2.85962	2.50925	Secretome
ENSG00000044574	HSPA5	2.85953	3.09935	Secretome
ENSG00000046604	DSG2	2.85825	3.1893	Secretome
ENSG00000167123	CERCAM	2.85769	3.36356	Neither
ENSG00000156869	FRRS1	2.85756	2.94975	Secretome
ENSG00000124145	SDC4	2.85675	3.05557	Secretome
ENSG00000122884	P4HA1	2.85602	2.79106	Secretome
ENSG00000110492	MDK	2.85415	2.65896	Secretome
ENSG00000146242	TPBG	2.8532	3.33229	Secretome
ENSG00000121989	ACVR2A	2.85283	3.01526	Secretome
ENSG00000136770	DNAJC1	2.85031	3.3074	Secretome
ENSG00000090776	EFNB1	2.8486	3.3789	Secretome
ENSG00000164251	F2RL1	2.84848	2.66938	Secretome
ENSG00000107798	LIPA	2.84493	3.06594	Secretome
ENSG00000165029	ABCA1	2.84402	3.07381	Secretome
ENSG00000117410	ATP6V0B	2.84324	2.81299	Secretome
ENSG00000074695	LMAN1	2.84266	2.86601	Secretome
ENSG00000129353	SLC44A2	2.84157	3.12461	Secretome
ENSG00000130508	PXDN	2.84149	3.18067	Secretome
ENSG00000068078	FGFR3	2.83961	3.21504	Secretome
ENSG00000174607	UGT8	2.83573	3.06291	Secretome
ENSG00000171246	NPTX1	2.83014	3.28463	Secretome
ENSG00000198171	DDRGK1	2.83002	2.92452	Secretome
ENSG00000149257	SERPINH1	2.82977	2.95982	Secretome
ENSG00000198715	GLMP	2.82867	2.85927	Secretome
ENSG00000196159	FAT4	2.82804	3.33861	Secretome
ENSG00000106066	CPVL	2.82731	2.72881	Secretome
ENSG00000104331	BPNT2	2.82668	3.26392	Secretome
ENSG00000170088	TMEM192	2.82664	2.41706	Secretome
ENSG00000100258	LMF2	2.82617	2.39961	Secretome
ENSG00000128590	DNAJB9	2.82496	2.86561	Secretome
ENSG00000179218	CALR	2.82452	2.3142	Secretome
ENSG00000164168	TMEM184C	2.82398	2.91293	Secretome
ENSG00000135506	OS9	2.82195	2.5504	Secretome
ENSG00000170412	GPRC5C	2.81949	2.83482	Secretome
ENSG00000152291	TGOLN2	2.81771	2.86723	Secretome
ENSG00000055211	GINM1	2.81762	2.79666	Secretome
ENSG00000154305	MIA3	2.81711	2.97323	Secretome
ENSG00000183798	EMILIN3	2.81614	2.83003	Secretome
ENSG00000165282	PIGO	2.8145	2.67568	Secretome
ENSG00000185483	ROR1	2.81378	3.21438	Secretome
ENSG00000197324	LRP10	2.81264	2.85745	Secretome
ENSG00000153993	SEMA3D	2.81215	2.98578	Secretome
ENSG00000083857	FAT1	2.81095	3.10108	Secretome
ENSG00000105612	DNASE2	2.80781	2.91417	Secretome
ENSG00000169814	BTD	2.80767	2.94376	Secretome
ENSG00000187764	SEMA4D	2.80752	3.22966	Secretome
ENSG00000084444	FAM234B	2.80602	2.54644	Secretome
ENSG00000171302	CANT1	2.80599	2.85936	Secretome
ENSG00000162493	PDPN	2.80529	2.53188	Secretome
ENSG00000114948	ADAM23	2.80483	3.31125	Secretome
ENSG00000138448	ITGAV	2.80425	3.00957	Secretome
ENSG00000046653	GPM6B	2.80362	2.71749	Secretome
ENSG00000153132	CLGN	2.8034	2.98685	Secretome
ENSG00000099250	NRP1	2.8022	3.28576	Secretome
ENSG00000180340	FZD2	2.79998	2.57408	Secretome
ENSG00000198162	MAN1A2	2.79991	2.8988	Secretome
ENSG00000117691	NENF	2.79934	2.18019	Secretome
ENSG00000166311	SMPD1	2.79933	3.10361	Secretome
ENSG00000140443	IGF1R	2.79917	3.04413	Secretome
ENSG00000171105	INSR	2.79758	3.37947	Secretome
ENSG00000115170	ACVR1	2.79308	2.82592	Secretome
ENSG00000137161	CNPY3	2.79224	2.9162	Secretome
ENSG00000143126	CELSR2	2.79119	3.11517	Secretome
ENSG00000143643	TTC13	2.78883	2.95401	Secretome
ENSG00000142627	EPHA2	2.78554	3.21612	Secretome
ENSG00000116199	FAM20B	2.78483	3.01289	Secretome
ENSG00000148110	MFSD14B	2.78239	2.3546	Secretome
ENSG00000177663	IL17RA	2.78143	2.77917	Secretome
ENSG00000105426	PTPRS	2.78044	3.40497	Secretome
ENSG00000175283	DOLK	2.77959	1.95016	Secretome
ENSG00000173376	NDNF	2.77171	3.22502	Secretome
ENSG00000108639	SYNGR2	2.76667	1.92445	Secretome
ENSG00000110013	SIAE	2.76389	3.02011	Secretome
ENSG00000187676	B3GLCT	2.75794	2.90501	Secretome
ENSG00000136295	TTYH3	2.75074	3.17197	Secretome
ENSG00000138074	SLC5A6	2.74724	2.11301	Secretome
ENSG00000103257	SLC7A5	2.74706	2.61844	Secretome
ENSG00000143418	CERS2	2.7464	2.67604	Secretome
ENSG00000042445	RETSAT	2.74349	2.80971	Secretome
ENSG00000002586	CD99	2.74263	2.36547	Secretome
ENSG00000101337	TM9SF4	2.73673	2.71276	Secretome
ENSG00000079931	MOXD1	2.73637	2.78006	Secretome
ENSG00000135048	CEMIP2	2.73578	2.50036	Secretome
ENSG00000155304	HSPA13	2.73562	2.66416	Secretome
ENSG00000104635	SLC39A14	2.73472	2.56089	Secretome
ENSG00000167536	DHRS13	2.73417	2.71256	Secretome
ENSG00000003436	TFPI	2.73349	2.72697	Secretome
ENSG00000117335	CD46	2.73212	3.00572	Secretome
ENSG00000165102	HGSNAT	2.73211	2.65561	Secretome
ENSG00000137968	SLC44A5	2.73125	2.97455	Secretome
ENSG00000010278	CD9	2.72998	1.81877	Secretome
ENSG00000102755	FLT1	2.72874	3.3264	Secretome
ENSG00000143537	ADAM15	2.72861	2.87744	Secretome
ENSG00000157404	KIT	2.72703	3.02842	Secretome
ENSG00000178202	POGLUT3	2.72629	2.76131	Secretome
ENSG00000184840	TMED9	2.72599	2.50197	Secretome
ENSG00000103222	ABCC1	2.72448	2.24516	Secretome
ENSG00000182168	UNC5C	2.7235	2.97577	Secretome
ENSG00000188211	NCR3LG1	2.72199	3.33591	Secretome
ENSG00000168938	PPIC	2.72117	2.44897	Secretome
ENSG00000141756	FKBP10	2.72082	2.41211	MitoCarta3.0
ENSG00000147027	TMEM47	2.71916	2.18708	Secretome
ENSG00000150403	TMCO3	2.7182	3.54508	Secretome
ENSG00000179241	LDLRAD3	2.71763	2.59211	Secretome
ENSG00000140199	SLC12A6	2.71687	2.39819	Secretome
ENSG00000158604	TMED4	2.71557	2.77192	Secretome
ENSG00000107331	ABCA2	2.7102	2.89943	Secretome
ENSG00000141540	TTYH2	2.70997	2.67625	Secretome
ENSG00000105281	SLC1A5	2.7089	2.45411	Secretome
ENSG00000133135	RNF128	2.70682	2.82053	Secretome
ENSG00000113441	LNPEP	2.70679	2.89209	Secretome
ENSG00000141696	P3H4	2.70595	2.74681	Secretome
ENSG00000112655	PTK7	2.7059	2.63904	Secretome
ENSG00000140391	TSPAN3	2.70359	3.1049	Secretome
ENSG00000015532	XYLT2	2.70215	2.42115	Secretome
ENSG00000144468	RHBDD1	2.70093	2.30312	Secretome
ENSG00000164465	DCBLD1	2.69874	2.71412	Secretome
ENSG00000144136	SLC20A1	2.69819	2.59729	Secretome
ENSG00000130202	NECTIN2	2.69777	2.91555	Secretome
ENSG00000196576	PLXNB2	2.69651	3.09973	Secretome
ENSG00000005893	LAMP2	2.69529	2.79256	Secretome
ENSG00000070961	ATP2B1	2.6919	3.01687	Secretome
ENSG00000148248	SURF4	2.69083	1.88269	Secretome
ENSG00000113273	ARSB	2.68876	2.36911	Secretome
ENSG00000105677	TMEM147	2.68875	1.97109	Secretome
ENSG00000143819	EPHX1	2.68773	2.6161	Neither
ENSG00000186283	TOR3A	2.68674	2.3143	Secretome
ENSG00000149218	ENDOD1	2.68203	3.62495	Secretome
ENSG00000159063	ALG8	2.68177	2.43122	Secretome
ENSG00000168476	REEP4	2.68111	1.90467	Secretome
ENSG00000157637	SLC38A10	2.68054	2.56241	Secretome
ENSG00000057019	DCBLD2	2.67991	2.88555	Secretome
ENSG00000140526	ABHD2	2.6783	2.59645	Secretome
ENSG00000088298	EDEM2	2.67764	2.63517	Secretome
ENSG00000104368	PLAT	2.67736	1.89172	Secretome
ENSG00000105976	MET	2.67715	2.82012	Secretome
ENSG00000152127	MGAT5	2.67688	3.24008	Secretome
ENSG00000183255	PTTG1IP	2.67553	2.18772	Secretome
ENSG00000134575	ACP2	2.67358	2.01074	Secretome
ENSG00000135052	GOLM1	2.67249	2.62053	Secretome
ENSG00000184371	CSF1	2.67224	3.0058	Secretome
ENSG00000139514	SLC7A1	2.67135	2.15964	Secretome
ENSG00000126062	TMEM115	2.67121	2.00015	Secretome
ENSG00000123983	ACSL3	2.66663	2.69137	Secretome
ENSG00000136816	TOR1B	2.6625	2.47265	Secretome
ENSG00000167930	FAM234A	2.65921	3.30394	Secretome
ENSG00000162885	B3GALNT2	2.65847	2.06866	Secretome
ENSG00000103335	PIEZO1	2.65792	3.02149	Secretome
ENSG00000109586	GALNT7	2.65705	2.36125	Secretome
ENSG00000178904	DPY19L3	2.65586	2.90242	Secretome
ENSG00000115902	SLC1A4	2.65575	2.19034	Secretome
ENSG00000070018	LRP6	2.65571	3.04662	Secretome
ENSG00000110108	TMEM109	2.65382	2.33156	Secretome
ENSG00000101680	LAMA1	2.65305	2.87863	Secretome
ENSG00000182087	TMEM259	2.65216	2.5654	Secretome
ENSG00000131724	IL13RA1	2.65206	2.79107	Secretome
ENSG00000056736	IL17RB	2.65019	2.38248	Secretome
ENSG00000145740	SLC30A5	2.64974	2.71242	Secretome
ENSG00000116704	SLC35D1	2.64963	1.74598	Secretome
ENSG00000196950	SLC39A10	2.64901	2.83455	Secretome
ENSG00000166086	JAM3	2.64897	2.60244	Secretome
ENSG00000167543	TP53I13	2.64581	3.19818	Secretome
ENSG00000169604	ANTXR1	2.64536	2.95621	Secretome
ENSG00000141424	SLC39A6	2.63881	3.16445	Secretome
ENSG00000001036	FUCA2	2.6376	2.45242	Secretome
ENSG00000179403	VWA1	2.63755	2.28062	Secretome
ENSG00000156642	NPTN	2.63601	2.82811	Secretome
ENSG00000013288	MAN2B2	2.63364	2.66971	Secretome
ENSG00000065320	NTN1	2.63357	3.06246	Secretome
ENSG00000105699	LSR	2.62826	2.93159	Secretome
ENSG00000067167	TRAM1	2.6279	2.51938	Secretome
ENSG00000103978	TMEM87A	2.62685	2.34996	Secretome
ENSG00000163527	STT3B	2.62557	2.45563	Secretome
ENSG00000093010	COMT	2.62457	2.74577	MitoCarta3.0
ENSG00000095209	TMEM38B	2.62444	2.30384	Secretome
ENSG00000114739	ACVR2B	2.62336	3.09131	Secretome
ENSG00000125037	EMC3	2.62124	2.52037	Secretome
ENSG00000172893	DHCR7	2.61995	2.26102	Secretome
ENSG00000037280	FLT4	2.61873	2.69742	Secretome
ENSG00000143153	ATP1B1	2.61851	2.39334	Secretome
ENSG00000105223	PLD3	2.61804	2.65795	Secretome
ENSG00000094975	SUCO	2.61742	3.49013	Secretome
ENSG00000111885	MAN1A1	2.61727	3.28528	Secretome
ENSG00000153956	CACNA2D1	2.61414	3.44315	Secretome
ENSG00000136802	LRRC8A	2.61373	3.28912	Secretome
ENSG00000166224	SGPL1	2.61329	2.54443	Secretome
ENSG00000198799	LRIG2	2.61282	3.14703	Secretome
ENSG00000135956	TMEM127	2.61109	2.65726	Secretome
ENSG00000107789	MINPP1	2.61055	2.97885	Secretome
ENSG00000049239	H6PD	2.60806	3.28447	Secretome
ENSG00000075568	TMEM131	2.60722	3.02578	Secretome
ENSG00000135919	SERPINE2	2.6066	2.62501	Secretome
ENSG00000106609	TMEM248	2.60503	2.85332	Secretome
ENSG00000163399	ATP1A1	2.60338	2.55046	Secretome
ENSG00000105329	TGFB1	2.60296	2.95987	Secretome
ENSG00000131019	ULBP3	2.60262	2.75245	Neither
ENSG00000135535	CD164	2.60084	2.40781	Secretome
ENSG00000151176	PLBD2	2.59915	2.67741	Secretome
ENSG00000106688	SLC1A1	2.59729	2.43459	Secretome
ENSG00000153066	TXNDC11	2.5965	2.18788	Secretome
ENSG00000147650	LRP12	2.59564	2.71165	Secretome
ENSG00000070081	NUCB2	2.59364	3.15782	Secretome
ENSG00000109689	STIM2	2.59329	3.18736	Secretome
ENSG00000172292	CERS6	2.59315	2.58469	Secretome
ENSG00000102580	DNAJC3	2.59269	3.08208	Neither
ENSG00000145860	RNF145	2.59137	2.28442	Secretome
ENSG00000124067	SLC12A4	2.59095	2.71643	Secretome
ENSG00000170266	GLB1	2.58933	2.59396	Secretome
ENSG00000169783	LINGO1	2.586	3.47848	Secretome
ENSG00000058668	ATP2B4	2.58509	2.74596	Secretome
ENSG00000121210	TMEM131L	2.58411	2.676	Secretome
ENSG00000155380	SLC16A1	2.58253	2.12929	Secretome
ENSG00000085741	WNT11	2.57862	3.07134	Secretome
ENSG00000131446	MGAT1	2.57842	2.48864	Secretome
ENSG00000112473	SLC39A7	2.57829	2.87667	Secretome
ENSG00000114251	WNT5A	2.57756	2.18239	Secretome
ENSG00000164300	SERINC5	2.57713	2.29975	Secretome
ENSG00000186815	TPCN1	2.5756	1.66065	Secretome
ENSG00000173456	RNF26	2.57236	2.1634	Secretome
ENSG00000120519	SLC10A7	2.57194	2.19009	Secretome
ENSG00000109572	CLCN3	2.56873	2.46621	Secretome
ENSG00000001561	ENPP4	2.56835	2.72309	Secretome
ENSG00000025796	SEC63	2.56827	3.00663	Secretome
ENSG00000075275	CELSR1	2.5669	2.8351	Secretome
ENSG00000133065	SLC41A1	2.5662	2.6377	Secretome
ENSG00000074842	MYDGF	2.56505	2.17491	Secretome
ENSG00000198951	NAGA	2.56319	2.5601	Secretome
ENSG00000171067	C11orf24	2.56105	3.24939	Secretome
ENSG00000160867	FGFR4	2.55945	2.4719	Secretome
ENSG00000072071	ADGRL1	2.55918	3.23569	Secretome
ENSG00000000003	TSPAN6	2.55911	2.60282	Secretome
ENSG00000130164	LDLR	2.5587	2.72579	Secretome
ENSG00000089057	SLC23A2	2.55835	2.27135	Secretome
ENSG00000140943	MBTPS1	2.5574	2.93118	Secretome
ENSG00000087111	PIGS	2.55735	1.22226	Secretome
ENSG00000110218	PANX1	2.55381	2.46664	Secretome
ENSG00000186908	ZDHHC17	2.55222	2.30633	Secretome
ENSG00000072274	TFRC	2.55191	2.3262	Secretome
ENSG00000170965	PLAC1	2.55021	1.7108	Secretome
ENSG00000168394	TAP1	2.54998	2.79577	Secretome
ENSG00000197930	ERO1A	2.54994	2.34595	Secretome
ENSG00000164187	LMBRD2	2.5464	2.79573	Secretome
ENSG00000143315	PIGM	2.54368	2.13155	Secretome
ENSG00000161999	JMJD8	2.54066	2.22453	Secretome
ENSG00000136026	CKAP4	2.5395	2.81326	Secretome
ENSG00000115084	SLC35F5	2.53811	2.67414	Secretome
ENSG00000102109	PCSK1N	2.53808	2.90651	Secretome
ENSG00000080815	PSEN1	2.53707	2.21497	Secretome
ENSG00000136827	TOR1A	2.53682	2.4311	Secretome
ENSG00000104549	SQLE	2.53584	2.5204	Secretome
ENSG00000163900	TMEM41A	2.53567	2.1375	Secretome
ENSG00000182240	BACE2	2.53395	3.3162	Secretome
ENSG00000204520	MICA	2.53375	2.73116	Secretome
ENSG00000102265	TIMP1	2.53359	2.73306	Secretome
ENSG00000168758	SEMA4C	2.53248	3.00115	Secretome
ENSG00000145284	SCD5	2.5322	2.5052	Secretome
ENSG00000100612	DHRS7	2.53118	2.79123	Secretome
ENSG00000116815	CD58	2.52826	2.75616	Secretome
ENSG00000197375	SLC22A5	2.52812	2.44875	Secretome
ENSG00000163162	RNF149	2.52576	2.73034	Secretome
ENSG00000077232	DNAJC10	2.52537	2.30647	Secretome
ENSG00000102158	MAGT1	2.52492	2.39363	Secretome
ENSG00000006042	TMEM98	2.52443	2.62902	Secretome
ENSG00000196517	SLC6A9	2.52377	2.85627	Secretome
ENSG00000139324	TMTC3	2.52267	2.76597	Secretome
ENSG00000070614	NDST1	2.52254	2.39228	Secretome
ENSG00000117479	SLC19A2	2.52249	2.522	Secretome
ENSG00000112893	MAN2A1	2.52101	2.85253	Secretome
ENSG00000087301	TXNDC16	2.51585	3.0799	Secretome
ENSG00000170385	SLC30A1	2.5104	2.47036	Secretome
ENSG00000132824	SERINC3	2.5097	2.38199	Secretome
ENSG00000226479	TMEM185B	2.50953	2.1568	Secretome
ENSG00000153933	DGKE	2.50304	2.74507	Secretome
ENSG00000204642	HLA-F	2.50222	2.15837	Secretome
ENSG00000112378	PERP	2.50195	1.76645	Secretome
ENSG00000101017	CD40	2.50177	1.78923	Secretome
ENSG00000109066	TMEM104	2.4999	2.53507	Secretome
ENSG00000179163	FUCA1	2.49883	2.4215	Secretome
ENSG00000155256	ZFYVE27	2.49846	2.15732	Secretome
ENSG00000123131	PRDX4	2.49798	2.59009	MitoCarta3.0
ENSG00000163710	PCOLCE2	2.49459	2.50018	Secretome
ENSG00000175414	ARL10	2.49267	2.14068	Secretome
ENSG00000171867	PRNP	2.49048	2.93204	Secretome
ENSG00000100299	ARSA	2.48957	2.93583	Secretome
ENSG00000118402	ELOVL4	2.48912	1.92798	Secretome
ENSG00000182197	EXT1	2.48901	2.52092	Secretome
ENSG00000159461	AMFR	2.48851	2.6752	Secretome
ENSG00000138678	GPAT3	2.48747	2.41098	Secretome
ENSG00000146842	TMEM209	2.48706	2.38132	Secretome
ENSG00000231389	HLA-DPA1	2.48654	2.13582	Secretome
ENSG00000182858	ALG12	2.48646	2.48804	Secretome
ENSG00000182704	TSKU	2.48583	2.06454	Secretome
ENSG00000052841	TTC17	2.48552	2.90522	Neither
ENSG00000142687	KIAA0319L	2.48429	2.84196	Secretome
ENSG00000142871	CCN1	2.48354	2.85856	Secretome
ENSG00000113269	RNF130	2.48281	2.65693	Secretome
ENSG00000133318	RTN3	2.48016	2.01767	Secretome
ENSG00000121005	CRISPLD1	2.47829	2.60318	Neither
ENSG00000134910	STT3A	2.47721	2.41785	Secretome
ENSG00000104213	PDGFRL	2.47641	2.4877	Secretome
ENSG00000180879	SSR4	2.47519	1.94304	Secretome
ENSG00000165349	SLC7A3	2.47378	1.81579	Secretome
ENSG00000135750	KCNK1	2.4723	2.08686	Secretome
ENSG00000145569	OTULINL	2.47174	2.81203	Secretome
ENSG00000139263	LRIG3	2.47048	2.91353	Secretome
ENSG00000115526	CHST10	2.46888	2.36051	Secretome
ENSG00000158158	CNNM4	2.46801	2.74205	Secretome
ENSG00000174165	ZDHHC24	2.46747	1.73156	Secretome
ENSG00000168282	MGAT2	2.46581	3.24129	Secretome
ENSG00000086619	ERO1B	2.46508	2.62512	Secretome
ENSG00000101346	POFUT1	2.46479	2.26136	Secretome
ENSG00000148468	FAM171A1	2.46322	2.7624	Secretome
ENSG00000128228	SDF2L1	2.46174	2.49407	Secretome
ENSG00000111371	SLC38A1	2.46115	2.09505	Secretome
ENSG00000198719	DLL1	2.46074	2.88354	Secretome
ENSG00000087253	LPCAT2	2.46	2.46841	Secretome
ENSG00000146828	SLC12A9	2.4545	2.18979	Secretome
ENSG00000111670	GNPTAB	2.45271	3.06901	Secretome
ENSG00000162298	SYVN1	2.4522	2.41297	Secretome
ENSG00000119655	NPC2	2.45216	1.96826	Secretome
ENSG00000099282	TSPAN15	2.4494	2.38778	Secretome
ENSG00000117385	P3H1	2.44813	2.49783	Secretome
ENSG00000101464	PIGU	2.44644	2.16721	Secretome
ENSG00000156599	ZDHHC5	2.44344	2.8915	Secretome
ENSG00000058804	NDC1	2.44304	2.07562	Secretome
ENSG00000157593	SLC35B2	2.4383	2.15899	Secretome
ENSG00000100979	PLTP	2.43696	2.60969	Secretome
ENSG00000016864	GLT8D1	2.43597	2.29498	Secretome
ENSG00000119977	TCTN3	2.43506	2.34255	Secretome
ENSG00000105726	ATP13A1	2.43441	2.18709	Secretome
ENSG00000153214	TMEM87B	2.43359	2.9257	Secretome
ENSG00000171298	GAA	2.42891	2.63941	Secretome
ENSG00000143162	CREG1	2.42886	2.62646	Secretome
ENSG00000113504	SLC12A7	2.42808	2.18304	Secretome
ENSG00000120889	TNFRSF10B	2.42745	2.11665	Secretome
ENSG00000173638	SLC19A1	2.42493	2.14336	Secretome
ENSG00000170275	CRTAP	2.42359	2.44194	Secretome
ENSG00000182544	MFSD5	2.42206	2.11287	Secretome
ENSG00000197858	GPAA1	2.42178	2.20076	Secretome
ENSG00000163956	LRPAP1	2.42168	2.45161	Secretome
ENSG00000104290	FZD3	2.42118	2.8149	Secretome
ENSG00000102195	GPR50	2.41771	2.34986	Secretome
ENSG00000111897	SERINC1	2.41699	2.21586	Secretome
ENSG00000072682	P4HA2	2.41519	1.85219	Secretome
ENSG00000185127	C6orf120	2.41481	2.41855	Secretome
ENSG00000003989	SLC7A2	2.41268	1.83485	Secretome
ENSG00000122778	KIAA1549	2.41138	2.8705	Secretome
ENSG00000204386	NEU1	2.41066	2.4076	Secretome
ENSG00000170425	ADORA2B	2.41011	1.781	Secretome
ENSG00000107566	ERLIN1	2.4079	2.22472	Secretome
ENSG00000116138	DNAJC16	2.40684	1.84917	Secretome
ENSG00000147475	ERLIN2	2.40592	1.81565	Secretome
ENSG00000116209	TMEM59	2.40384	2.98822	Secretome
ENSG00000057252	SOAT1	2.4026	1.87378	Secretome
ENSG00000204310	AGPAT1	2.40072	2.66877	Secretome
ENSG00000165300	SLITRK5	2.40009	2.92298	Secretome
ENSG00000081087	OSTM1	2.39879	2.73161	Secretome
ENSG00000159884	CCDC107	2.39744	2.22832	Secretome
ENSG00000163346	PBXIP1	2.39619	2.7733	Secretome
ENSG00000158270	COLEC12	2.39577	2.6741	Secretome
ENSG00000137509	PRCP	2.39407	3.05762	Secretome
ENSG00000012174	MBTPS2	2.39376	2.07965	Secretome
ENSG00000121057	AKAP1	2.39063	2.14326	MitoCarta3.0
ENSG00000171004	HS6ST2	2.38924	2.2326	Secretome
ENSG00000196715	VKORC1L1	2.38923	2.72289	Secretome
ENSG00000143515	ATP8B2	2.38919	2.45251	Secretome
ENSG00000162694	EXTL2	2.38564	2.27104	Secretome
ENSG00000116729	WLS	2.38334	2.09879	Secretome
ENSG00000146433	TMEM181	2.38318	2.28457	Secretome
ENSG00000166130	IKBIP	2.38271	2.29392	Secretome
ENSG00000145495	MARCHF6	2.38121	2.25208	Secretome
ENSG00000155850	SLC26A2	2.38079	2.41634	Secretome
ENSG00000065665	SEC61A2	2.38045	1.77562	Secretome
ENSG00000206503	HLA-A	2.37792	1.84956	Secretome
ENSG00000012660	ELOVL5	2.37592	1.66018	Secretome
ENSG00000100147	CCDC134	2.37159	2.42649	Secretome
ENSG00000108523	RNF167	2.37085	2.72859	Secretome
ENSG00000163975	MELTF	2.3708	2.80544	Secretome
ENSG00000196187	TMEM63A	2.36554	2.64132	Secretome
ENSG00000163536	SERPINI1	2.36496	2.79213	Secretome
ENSG00000140157	NIPA2	2.36456	2.34911	Secretome
ENSG00000153395	LPCAT1	2.36268	2.18357	Secretome
ENSG00000177728	TMEM94	2.36245	2.26616	Secretome
ENSG00000148841	ITPRIP	2.36221	2.2633	Secretome
ENSG00000198018	ENTPD7	2.36198	2.31661	Secretome
ENSG00000156162	DPY19L4	2.36163	2.43676	Secretome
ENSG00000137845	ADAM10	2.36138	2.17979	Secretome
ENSG00000101144	BMP7	2.36019	2.87372	Secretome
ENSG00000125912	NCLN	2.35779	2.36393	Secretome
ENSG00000158470	B4GALT5	2.35475	2.72743	Secretome
ENSG00000066322	ELOVL1	2.35357	1.64201	Secretome
ENSG00000136213	CHST12	2.35092	2.93272	Secretome
ENSG00000112759	SLC29A1	2.34824	2.38761	Secretome
ENSG00000132670	PTPRA	2.34766	3.24537	Secretome
ENSG00000152749	GPR180	2.34611	2.32571	Secretome
ENSG00000114988	LMAN2L	2.34537	1.47199	Secretome
ENSG00000206527	HACD2	2.34499	2.30342	Secretome
ENSG00000110811	P3H3	2.34473	2.34442	Secretome
ENSG00000166881	NEMP1	2.3442	1.76242	Secretome
ENSG00000188706	ZDHHC9	2.34392	2.82012	Secretome
ENSG00000106537	TSPAN13	2.3416	1.99265	Secretome
ENSG00000142494	SLC47A1	2.3378	2.27	Secretome
ENSG00000109016	DHRS7B	2.3377	1.30803	MitoCarta3.0
ENSG00000185432	METTL7A	2.33219	1.82386	Secretome
ENSG00000115307	AUP1	2.33183	2.65045	Secretome
ENSG00000188338	SLC38A3	2.33177	1.669	Secretome
ENSG00000167191	GPRC5B	2.32933	2.48164	Secretome
ENSG00000100196	KDELR3	2.32922	1.60232	Secretome
ENSG00000204592	HLA-E	2.3291	2.30272	Secretome
ENSG00000151012	SLC7A11	2.32907	1.76298	Secretome
ENSG00000154265	ABCA5	2.32824	1.8886	Secretome
ENSG00000068650	ATP11A	2.32411	2.03194	Secretome
ENSG00000123684	LPGAT1	2.32345	2.1887	Secretome
ENSG00000147654	EBAG9	2.32293	2.90043	Secretome
ENSG00000172889	EGFL7	2.32157	2.62614	Secretome
ENSG00000068912	ERLEC1	2.32054	2.83764	Neither
ENSG00000054967	RELT	2.32042	2.52218	Secretome
ENSG00000109854	HTATIP2	2.31873	1.86887	MitoCarta3.0
ENSG00000091409	ITGA6	2.31644	3.23282	Secretome
ENSG00000137216	TMEM63B	2.31553	2.50928	Secretome
ENSG00000177707	NECTIN3	2.31496	3.19617	Secretome
ENSG00000159348	CYB5R1	2.31262	2.26812	Secretome
ENSG00000090006	LTBP4	2.31215	2.34352	Secretome
ENSG00000148175	STOM	2.31083	2.24934	MitoCarta3.0
ENSG00000124574	ABCC10	2.30957	2.41191	Secretome
ENSG00000169242	EFNA1	2.30915	1.59871	Secretome
ENSG00000109084	TMEM97	2.30879	1.80763	Secretome
ENSG00000176022	B3GALT6	2.30835	2.65053	Secretome
ENSG00000101856	PGRMC1	2.30821	1.97143	Secretome
ENSG00000158669	GPAT4	2.30704	3.0547	Secretome
ENSG00000168763	CNNM3	2.30519	2.63161	Secretome
ENSG00000213699	SLC35F6	2.30499	1.36578	Secretome
ENSG00000125827	TMX4	2.30267	2.97569	Secretome
ENSG00000101290	CDS2	2.30195	1.90777	Secretome
ENSG00000177697	CD151	2.30115	1.9643	Secretome
ENSG00000129103	SUMF2	2.30086	1.46242	Secretome
ENSG00000079150	FKBP7	2.3005	1.52872	Secretome
ENSG00000170881	RNF139	2.29979	2.41024	Secretome
ENSG00000149328	GLB1L2	2.29903	2.34182	Secretome
ENSG00000133935	ERG28	2.29662	1.53135	Secretome
ENSG00000186866	POFUT2	2.29511	1.70093	Secretome
ENSG00000185825	BCAP31	2.29393	1.66367	Secretome
ENSG00000151233	GXYLT1	2.29214	2.90908	Secretome
ENSG00000171517	LPAR3	2.2897	1.72429	Secretome
ENSG00000170439	METTL7B	2.28884	2.05393	Secretome
ENSG00000173905	GOLIM4	2.28818	2.88104	Secretome
ENSG00000137404	NRM	2.28664	2.11496	Secretome
ENSG00000105135	ILVBL	2.2856	2.73249	Secretome
ENSG00000121039	RDH10	2.2839	2.29025	Secretome
ENSG00000109736	MFSD10	2.28227	1.57095	Secretome
ENSG00000162769	FLVCR1	2.28205	2.21045	Secretome
ENSG00000182963	GJC1	2.28131	1.80203	Secretome
ENSG00000112276	BVES	2.27942	1.74228	Secretome
ENSG00000218336	TENM3	2.27921	2.31088	Secretome
ENSG00000131871	SELENOS	2.27867	2.21979	Secretome
ENSG00000013523	ANGEL1	2.27307	2.43749	Secretome
ENSG00000160216	AGPAT3	2.27215	1.95813	Secretome
ENSG00000118762	PKD2	2.27149	2.45549	Secretome
ENSG00000130827	PLXNA3	2.27052	2.7226	Secretome
ENSG00000167114	SLC27A4	2.26826	2.45767	Secretome
ENSG00000160606	TLCD1	2.26548	1.40653	Secretome
ENSG00000132329	RAMP1	2.26281	1.66123	Secretome
ENSG00000126709	IFI6	2.26094	2.0435	Secretome
ENSG00000163590	PPM1L	2.2601	2.41752	Secretome
ENSG00000148154	UGCG	2.25919	2.21698	Secretome
ENSG00000108588	CCDC47	2.25912	2.04207	Secretome
ENSG00000181744	DIPK2A	2.2584	2.12137	Secretome
ENSG00000060656	PTPRU	2.25736	2.59465	Secretome
ENSG00000136856	SLC2A8	2.2563	2.55306	Secretome
ENSG00000166557	TMED3	2.25597	1.7746	Secretome
ENSG00000144320	LNPK	2.24984	2.74021	Secretome
ENSG00000196126	HLA-DRB1	2.24943	1.58518	Secretome
ENSG00000125991	ERGIC3	2.24914	2.30734	Secretome
ENSG00000133657	ATP13A3	2.24856	2.49544	Secretome
ENSG00000167925	GHDC	2.24591	2.61453	Secretome
ENSG00000112715	VEGFA	2.24453	2.23667	Secretome
ENSG00000103249	CLCN7	2.24271	1.8013	Secretome
ENSG00000049860	HEXB	2.24231	2.4833	Secretome
ENSG00000117500	TMED5	2.24	1.73538	Secretome
ENSG00000008952	SEC62	2.2383	2.12962	Secretome
ENSG00000105518	TMEM205	2.23652	1.41	MitoCarta3.0
ENSG00000176915	ANKLE2	2.23509	1.76819	Secretome
ENSG00000137700	SLC37A4	2.23417	1.98438	Secretome
ENSG00000160767	FAM189B	2.23295	2.49377	Secretome
ENSG00000139644	TMBIM6	2.23219	1.68976	Secretome
ENSG00000171310	CHST11	2.23078	2.10647	Secretome
ENSG00000052802	MSMO1	2.2298	2.12714	Secretome
ENSG00000185475	TMEM179B	2.22839	1.92784	Secretome
ENSG00000101000	PROCR	2.22631	2.36678	Secretome
ENSG00000123989	CHPF	2.22581	2.09886	Secretome
ENSG00000204525	HLA-C	2.22563	1.98668	Secretome
ENSG00000167775	CD320	2.22468	1.71103	Secretome
ENSG00000102393	GLA	2.22421	1.88715	Secretome
ENSG00000186907	RTN4RL2	2.22392	2.19043	Secretome
ENSG00000139921	TMX1	2.22005	1.30973	Secretome
ENSG00000174233	ADCY6	2.21676	1.99532	Secretome
ENSG00000113583	C5orf15	2.21097	2.41964	Secretome
ENSG00000121073	SLC35B1	2.21079	1.74834	Secretome
ENSG00000148290	SURF1	2.21051	1.61981	MitoCarta3.0
ENSG00000108219	TSPAN14	2.2082	2.10387	Secretome
ENSG00000165915	SLC39A13	2.20797	2.09675	Secretome
ENSG00000160446	ZDHHC12	2.20778	1.5778	Secretome
ENSG00000132563	REEP2	2.20651	1.31582	Secretome
ENSG00000086598	TMED2	2.20422	1.95791	Secretome
ENSG00000277161	PIGW	2.20413	2.05722	Secretome
ENSG00000158457	TSPAN33	2.20401	2.17907	Secretome
ENSG00000162695	SLC30A7	2.20289	2.01984	Secretome
ENSG00000144867	SRPRB	2.20075	1.86042	Secretome
ENSG00000161682	FAM171A2	2.19907	2.83786	Secretome
ENSG00000116133	DHCR24	2.19904	1.33576	Secretome
ENSG00000164294	GPX8	2.19552	1.27634	Secretome
ENSG00000134882	UBAC2	2.1929	1.60558	Secretome
ENSG00000156171	DRAM2	2.19225	1.59725	Secretome
ENSG00000151229	SLC2A13	2.19221	2.478	Secretome
ENSG00000169692	AGPAT2	2.18794	1.93896	Secretome
ENSG00000162337	LRP5	2.18554	2.74985	Secretome
ENSG00000117868	ESYT2	2.18451	2.00659	Secretome
ENSG00000177830	CHID1	2.18424	1.94036	Secretome
ENSG00000064545	TMEM161A	2.18404	1.68087	Secretome
ENSG00000181045	SLC26A11	2.18197	2.30683	Secretome
ENSG00000166997	CNPY4	2.18155	1.94035	Secretome
ENSG00000177283	FZD8	2.17729	3.12679	Secretome
ENSG00000054793	ATP9A	2.17648	2.03554	Secretome
ENSG00000138031	ADCY3	2.17583	2.14897	Secretome
ENSG00000131067	GGT7	2.17394	2.43372	Neither
ENSG00000169992	NLGN2	2.17272	1.84955	Secretome
ENSG00000171155	C1GALT1C1	2.17073	1.85982	Secretome
ENSG00000116857	TMEM9	2.16825	1.62065	Secretome
ENSG00000138018	SELENOI	2.1641	1.56276	Secretome
ENSG00000114902	SPCS1	2.16325	0.880039	Secretome
ENSG00000174684	B4GAT1	2.16177	1.96344	Secretome
ENSG00000133195	SLC39A11	2.16175	1.72368	Secretome
ENSG00000197818	SLC9A8	2.16128	2.1863	Secretome
ENSG00000169105	CHST14	2.15903	1.93749	Secretome
ENSG00000143753	DEGS1	2.15293	1.81844	Secretome
ENSG00000164366	CCDC127	2.15046	2.60479	MitoCarta3.0
ENSG00000168528	SERINC2	2.14975	2.91546	Secretome
ENSG00000196968	FUT11	2.14915	1.94717	Secretome
ENSG00000135916	ITM2C	2.14528	2.07921	Secretome
ENSG00000074696	HACD3	2.1404	1.55546	Secretome
ENSG00000122707	RECK	2.13963	3.3035	Secretome
ENSG00000064651	SLC12A2	2.13752	2.15924	Secretome
ENSG00000157600	TMEM164	2.13136	1.4775	Secretome
ENSG00000181264	TLCD5	2.13103	1.16093	Secretome
ENSG00000179387	ELMOD2	2.12441	2.05005	Neither
ENSG00000090054	SPTLC1	2.12254	2.38135	Secretome
ENSG00000149150	SLC43A1	2.12254	1.88199	Secretome
ENSG00000065308	TRAM2	2.12249	1.63594	Secretome
ENSG00000173950	XXYLT1	2.11551	2.38338	Secretome
ENSG00000109929	SC5D	2.11461	1.75236	Secretome
ENSG00000140479	PCSK6	2.11452	2.88637	Neither
ENSG00000091317	CMTM6	2.11418	1.01071	Secretome
ENSG00000171017	LRRC8E	2.1126	2.41242	Secretome
ENSG00000196547	MAN2A2	2.11259	2.28085	Secretome
ENSG00000139370	SLC15A4	2.11059	1.42133	Secretome
ENSG00000117362	APH1A	2.10695	1.91136	Secretome
ENSG00000148358	GPR107	2.10688	2.02742	Secretome
ENSG00000115486	GGCX	2.10602	1.97406	Secretome
ENSG00000152894	PTPRK	2.10486	2.72437	Secretome
ENSG00000133874	RNF122	2.10023	2.16775	Secretome
ENSG00000153029	MR1	2.0998	1.83928	Secretome
ENSG00000142892	PIGK	2.09692	1.63241	Secretome
ENSG00000142166	IFNAR1	2.09495	3.44759	Secretome
ENSG00000183723	CMTM4	2.09102	1.44462	Secretome
ENSG00000010270	STARD3NL	2.08763	1.89538	Secretome
ENSG00000064687	ABCA7	2.0869	2.72912	Secretome
ENSG00000058063	ATP11B	2.08529	2.2782	Secretome
ENSG00000072041	SLC6A15	2.07464	1.32721	Secretome
ENSG00000143554	SLC27A3	2.0744	2.14245	Secretome
ENSG00000119899	SLC17A5	2.07302	2.19133	Secretome
ENSG00000172057	ORMDL3	2.07286	1.32102	Secretome
ENSG00000081177	EXD2	2.07126	2.32557	MitoCarta3.0
ENSG00000092931	MFSD11	2.07069	2.37306	Secretome
ENSG00000197136	PCNX3	2.07002	2.44695	Secretome
ENSG00000080189	SLC35C2	2.06924	2.1336	Secretome
ENSG00000168615	ADAM9	2.06714	1.53509	Secretome
ENSG00000228300	FAM174C	2.06534	1.71249	Secretome
ENSG00000100731	PCNX1	2.06481	1.90351	Secretome
ENSG00000134824	FADS2	2.06299	1.71482	Secretome
ENSG00000185808	PIGP	2.06269	1.65912	Secretome
ENSG00000109099	PMP22	2.05445	0.994319	Secretome
ENSG00000112394	SLC16A10	2.05246	1.71575	Secretome
ENSG00000197586	ENTPD6	2.04889	2.01133	Secretome
ENSG00000166471	TMEM41B	2.04757	1.81607	Secretome
ENSG00000090971	NAT14	2.04723	1.29924	Secretome
ENSG00000173852	DPY19L1	2.04708	1.79326	Secretome
ENSG00000164124	TMEM144	2.04419	1.31636	Secretome
ENSG00000106771	TMEM245	2.0418	2.25553	Secretome
ENSG00000164081	TEX264	2.03929	2.16779	Secretome
ENSG00000090674	MCOLN1	2.03897	2.16476	Secretome
ENSG00000100321	SYNGR1	2.03809	1.60368	Secretome
ENSG00000116237	ICMT	2.03375	1.20874	Secretome
ENSG00000065600	PACC1	2.02998	2.0359	Secretome
ENSG00000177042	TMEM80	2.02866	1.07826	Secretome
ENSG00000128699	ORMDL1	2.0284	1.38339	Secretome
ENSG00000143028	SYPL2	2.02756	1.72207	Secretome
ENSG00000159164	SV2A	2.02223	2.05718	Secretome
ENSG00000243449	C4orf48	2.02208	1.45725	Secretome
ENSG00000122378	PRXL2A	2.02035	1.94741	MitoCarta3.0
ENSG00000144369	FAM171B	2.02009	2.77823	Secretome
ENSG00000197822	OCLN	2.0186	2.08275	Secretome
ENSG00000170348	TMED10	2.01851	1.78051	Secretome
ENSG00000137824	RMDN3	2.01652	1.33573	MitoCarta3.0
ENSG00000101974	ATP11C	2.01621	2.00581	Secretome
ENSG00000143324	XPR1	2.01606	1.72117	Secretome
ENSG00000068615	REEP1	2.01521	2.15675	Secretome
ENSG00000110057	UNC93B1	2.01432	1.77289	Secretome
ENSG00000086062	B4GALT1	2.01414	2.36336	Secretome
ENSG00000149932	TMEM219	2.01345	1.98824	Secretome
ENSG00000177119	ANO6	2.01242	2.00738	Secretome
ENSG00000156471	PTDSS1	2.0048	1.3009	Secretome
ENSG00000136986	DERL1	2.0045	1.25708	Secretome
ENSG00000115255	REEP6	2.00046	1.31122	Secretome
ENSG00000132581	SDF2	1.99857	1.12778	Secretome
ENSG00000119946	CNNM1	1.99677	2.37117	Secretome
ENSG00000118292	C1orf54	1.98899	1.98418	Secretome
ENSG00000135124	P2RX4	1.98699	0.983433	Secretome
ENSG00000142188	TMEM50B	1.98419	0.335836	Secretome
ENSG00000166794	PPIB	1.97798	1.2633	Secretome
ENSG00000179820	MYADM	1.97551	1.69057	Secretome
ENSG00000198818	SFT2D1	1.97479	1.28851	Secretome
ENSG00000163382	NAXE	1.96794	1.61899	MitoCarta3.0
ENSG00000143797	MBOAT2	1.96604	1.2532	Secretome
ENSG00000180488	MIGA1	1.96578	1.79291	MitoCarta3.0
ENSG00000150433	TMEM218	1.96385	0.644598	Secretome
ENSG00000105438	KDELR1	1.9605	1.54395	Secretome
ENSG00000177854	TMEM187	1.95951	1.64798	Secretome
ENSG00000099194	SCD	1.95856	1.35931	Secretome
ENSG00000121064	SCPEP1	1.95702	1.17154	Secretome
ENSG00000213853	EMP2	1.9535	1.76311	Secretome
ENSG00000163069	SGCB	1.94869	2.34346	Secretome
ENSG00000163624	CDS1	1.94857	2.37915	Secretome
ENSG00000007341	ST7L	1.94451	2.24582	Secretome
ENSG00000213064	SFT2D2	1.94407	0.713276	Secretome
ENSG00000155189	AGPAT5	1.94399	0.835515	MitoCarta3.0
ENSG00000109180	OCIAD1	1.94188	2.18378	MitoCarta3.0
ENSG00000143771	CNIH4	1.94173	1.57605	Secretome
ENSG00000099203	TMED1	1.94005	1.09052	Secretome
ENSG00000197977	ELOVL2	1.93991	1.54434	Secretome
ENSG00000124406	ATP8A1	1.93534	1.85004	Secretome
ENSG00000108474	PIGL	1.93372	1.65979	Secretome
ENSG00000228594	FNDC10	1.93367	2.95692	Secretome
ENSG00000183726	TMEM50A	1.93053	1.40765	Secretome
ENSG00000172469	MANEA	1.92855	2.13907	Secretome
ENSG00000106080	FKBP14	1.9249	1.41587	Secretome
ENSG00000169733	RFNG	1.92243	1.25512	Secretome
ENSG00000071553	ATP6AP1	1.91111	1.08522	Secretome
ENSG00000204178	MACO1	1.90782	2.01413	Secretome
ENSG00000123353	ORMDL2	1.90669	1.51602	Secretome
ENSG00000130193	THEM6	1.90428	2.01901	Secretome
ENSG00000162104	ADCY9	1.89998	2.44632	Secretome
ENSG00000117791	MTARC2	1.898	1.90817	MitoCarta3.0
ENSG00000128791	TWSG1	1.89376	0.907128	Secretome
ENSG00000136868	SLC31A1	1.89227	1.43944	Secretome
ENSG00000069482	GAL	1.89185	1.52558	Secretome
ENSG00000125841	NRSN2	1.89137	1.54554	Secretome
ENSG00000050130	JKAMP	1.88364	1.41648	Secretome
ENSG00000100350	FOXRED2	1.87926	2.96802	Secretome
ENSG00000170340	B3GNT2	1.87865	2.67919	Secretome
ENSG00000152700	SAR1B	1.87781	1.78135	Neither
ENSG00000180694	TMEM64	1.87516	2.22978	Secretome
ENSG00000151694	ADAM17	1.8731	0.971407	Secretome
ENSG00000174938	SEZ6L2	1.8725	2.14927	Secretome
ENSG00000146416	AIG1	1.87095	1.49703	Secretome
ENSG00000182749	PAQR7	1.86979	0.848024	Secretome
ENSG00000114770	ABCC5	1.86966	1.68165	Secretome
ENSG00000198832	SELENOM	1.86856	1.53994	Secretome
ENSG00000133597	ADCK2	1.86184	2.75077	MitoCarta3.0
ENSG00000153982	GDPD1	1.86054	1.35812	Secretome
ENSG00000138138	ATAD1	1.85932	1.20734	MitoCarta3.0
ENSG00000163479	SSR2	1.85909	1.27931	Secretome
ENSG00000152661	GJA1	1.85637	1.74552	Secretome
ENSG00000166562	SEC11C	1.85243	1.23306	Secretome
ENSG00000006831	ADIPOR2	1.84954	1.40614	Secretome
ENSG00000176273	SLC35G1	1.84951	1.70613	Secretome
ENSG00000180773	SLC36A4	1.84803	2.46108	Secretome
ENSG00000221968	FADS3	1.8397	0.937434	Secretome
ENSG00000122642	FKBP9	1.83967	1.12941	Secretome
ENSG00000139163	ETNK1	1.83714	2.14761	Neither
ENSG00000068697	LAPTM4A	1.83271	1.58465	Secretome
ENSG00000170522	ELOVL6	1.83224	1.24933	Secretome
ENSG00000181704	YIPF6	1.83125	0.935959	Secretome
ENSG00000164040	PGRMC2	1.82753	1.2593	Secretome
ENSG00000115310	RTN4	1.82565	1.59259	Secretome
ENSG00000204160	ZDHHC18	1.82155	1.92777	Secretome
ENSG00000164291	ARSK	1.82137	1.11541	Secretome
ENSG00000165996	HACD1	1.81679	1.01573	Secretome
ENSG00000117394	SLC2A1	1.81481	1.90819	Secretome
ENSG00000104341	LAPTM4B	1.81238	1.56117	Secretome
ENSG00000109133	TMEM33	1.81129	1.01804	Secretome
ENSG00000165476	REEP3	1.80975	1.36298	Secretome
ENSG00000197296	FITM2	1.79423	1.4115	Secretome
ENSG00000164733	CTSB	1.78918	1.06897	Secretome
ENSG00000197965	MPZL1	1.78827	1.78886	Secretome
ENSG00000170502	NUDT9	1.78567	1.42945	MitoCarta3.0
ENSG00000114544	SLC41A3	1.78127	1.61453	Secretome
ENSG00000051523	CYBA	1.78101	1.1318	Secretome
ENSG00000166479	TMX3	1.78092	0.688278	Secretome
ENSG00000100596	SPTLC2	1.77026	1.86575	MitoCarta3.0
ENSG00000158156	XKR8	1.76383	1.31914	Secretome
ENSG00000006576	PHTF2	1.75853	2.43285	Secretome
ENSG00000011422	PLAUR	1.75552	0.840213	Secretome
ENSG00000008282	SYPL1	1.75287	1.74833	Secretome
ENSG00000126777	KTN1	1.74943	2.14146	Secretome
ENSG00000157800	SLC37A3	1.74717	1.5546	Secretome
ENSG00000163870	TPRA1	1.74528	1.36962	Secretome
ENSG00000148180	GSN	1.74474	1.78855	Neither
ENSG00000067113	PLPP1	1.74324	1.71985	Secretome
ENSG00000134109	EDEM1	1.7416	2.26881	Secretome
ENSG00000215712	TMEM242	1.73966	0.91267	Secretome
ENSG00000205060	SLC35B4	1.73772	1.47853	Secretome
ENSG00000180398	MCFD2	1.73694	1.7019	Secretome
ENSG00000140612	SEC11A	1.73271	1.38124	Secretome
ENSG00000174915	PTDSS2	1.72755	2.01765	Secretome
ENSG00000224531	SMIM13	1.71873	1.05103	Secretome
ENSG00000085871	MGST2	1.7178	1.15302	Secretome
ENSG00000164023	SGMS2	1.71751	1.85594	Secretome
ENSG00000168216	LMBRD1	1.70948	1.46134	Secretome
ENSG00000184277	TM2D3	1.709	1.29271	Secretome
ENSG00000169446	MMGT1	1.70771	0.926408	Secretome
ENSG00000138463	SLC49A4	1.70671	0.755357	Secretome
ENSG00000160404	TOR2A	1.70574	1.85125	Secretome
ENSG00000185090	MANEAL	1.70228	1.61642	Secretome
ENSG00000101294	HM13	1.69998	1.55509	Secretome
ENSG00000160746	ANO10	1.69903	1.15463	Secretome
ENSG00000095739	BAMBI	1.69306	2.80469	Secretome
ENSG00000136908	DPM2	1.68568	0.992481	Secretome
ENSG00000100600	LGMN	1.68097	1.55083	Secretome
ENSG00000196747	H2AC13	1.67971	2.38043	Neither
ENSG00000108306	FBXL20	1.67787	2.30027	Neither
ENSG00000197696	NMB	1.67744	1.98637	Secretome
ENSG00000185818	NAT8L	1.67597	1.04324	MitoCarta3.0
ENSG00000169762	TAPT1	1.66704	0.265384	Secretome
ENSG00000174106	LEMD3	1.66353	2.09835	Secretome
ENSG00000090432	MUL1	1.66045	2.12268	MitoCarta3.0
ENSG00000170293	CMTM8	1.65789	2.00675	Secretome
ENSG00000101187	SLCO4A1	1.65631	1.68581	Secretome
ENSG00000165650	PDZD8	1.64243	1.82813	Secretome
ENSG00000179344	HLA-DQB1	1.63019	1.41759	Secretome
ENSG00000211445	GPX3	1.62963	0.955329	Secretome
ENSG00000168824	NSG1	1.62652	1.34703	Secretome
ENSG00000127948	POR	1.62493	1.54581	Secretome
ENSG00000179085	DPM3	1.6248	1.04847	Secretome
ENSG00000166734	GOLM2	1.62413	1.62736	Secretome
ENSG00000167740	CYB5D2	1.62043	1.43237	Secretome
ENSG00000197121	PGAP1	1.61838	0.426538	Secretome
ENSG00000168003	SLC3A2	1.6172	0.84657	Secretome
ENSG00000172339	ALG14	1.61715	1.79181	Secretome
ENSG00000106460	TMEM106B	1.61313	1.93133	Secretome
ENSG00000111843	TMEM14C	1.61299	0.898967	MitoCarta3.0
ENSG00000138821	SLC39A8	1.61148	0.973045	Secretome
ENSG00000143337	TOR1AIP1	1.60371	1.52167	Secretome
ENSG00000033011	ALG1	1.60091	1.15681	Neither
ENSG00000165948	IFI27L1	1.59835	0.855508	Secretome
ENSG00000163389	POGLUT1	1.59259	0.957085	Secretome
ENSG00000106603	COA1	1.59194	1.52982	MitoCarta3.0
ENSG00000173218	VANGL1	1.59124	1.81078	Secretome
ENSG00000115446	UNC50	1.59071	0.727556	Secretome
ENSG00000111666	CHPT1	1.58722	1.29672	MitoCarta3.0
ENSG00000155254	MARVELD1	1.5863	1.38596	Secretome
ENSG00000167700	MFSD3	1.57997	1.90575	Secretome
ENSG00000168569	TMEM223	1.5781	1.56657	Secretome
ENSG00000135404	CD63	1.57649	1.04868	Secretome
ENSG00000084073	ZMPSTE24	1.5762	0.533391	Secretome
ENSG00000112234	FBXL4	1.57347	1.46155	MitoCarta3.0
ENSG00000165716	DIPK1B	1.56001	1.92134	Secretome
ENSG00000129128	SPCS3	1.55779	1.47288	Secretome
ENSG00000169905	TOR1AIP2	1.54757	1.9585	Secretome
ENSG00000100532	CGRRF1	1.54261	0.460173	Secretome
ENSG00000157916	RER1	1.53601	0.648235	Secretome
ENSG00000154511	DIPK1A	1.53515	2.00779	Secretome
ENSG00000087502	ERGIC2	1.53247	1.84052	Neither
ENSG00000109323	MANBA	1.51225	1.2942	Secretome
ENSG00000116521	SCAMP3	1.51178	0.555445	Secretome
ENSG00000096092	TMEM14A	1.51004	0.583168	Secretome
ENSG00000164897	TMUB1	1.50762	2.47696	Secretome
ENSG00000134255	CEPT1	1.49819	0.890748	Secretome
ENSG00000177054	ZDHHC13	1.49456	1.4495	Secretome
ENSG00000120265	PCMT1	1.49123	1.72192	Neither
ENSG00000160131	VMA21	1.48491	1.05401	Secretome
ENSG00000099904	ZDHHC8	1.47895	1.64305	Secretome
ENSG00000113719	ERGIC1	1.47287	1.26013	Secretome
ENSG00000124785	NRN1	1.46766	0.647214	Secretome
ENSG00000158201	ABHD3	1.46619	2.13711	Secretome
ENSG00000006327	TNFRSF12A	1.45769	1.14581	Secretome
ENSG00000113194	FAF2	1.44898	1.89452	Secretome
ENSG00000204922	UQCC3	1.44736	0.652356	MitoCarta3.0
ENSG00000006007	GDE1	1.44394	0.567991	Secretome
ENSG00000149485	FADS1	1.43693	1.37216	Secretome
ENSG00000198856	OSTC	1.43185	0.714391	Secretome
ENSG00000126821	SGPP1	1.42384	1.10501	Secretome
ENSG00000073008	PVR	1.42166	0.527627	Secretome
ENSG00000162738	VANGL2	1.41789	1.93087	Secretome
ENSG00000160055	TMEM234	1.41513	0.885303	Secretome
ENSG00000145050	MANF	1.41093	0.61947	Secretome
ENSG00000166598	HSP90B1	1.40801	1.55492	Secretome
ENSG00000151327	FAM177A1	1.40767	1.18055	Neither
ENSG00000164715	LMTK2	1.40063	1.48697	Secretome
ENSG00000102078	SLC25A14	1.39887	1.5397	MitoCarta3.0
ENSG00000173726	TOMM20	1.397	0.861525	MitoCarta3.0
ENSG00000088035	ALG6	1.39469	0.656752	Secretome
ENSG00000121900	TMEM54	1.39417	1.42035	Secretome
ENSG00000120942	UBIAD1	1.39262	1.04994	Secretome
ENSG00000140497	SCAMP2	1.39213	0.592618	Secretome
ENSG00000179598	PLD6	1.39148	1.09985	MitoCarta3.0
ENSG00000062716	VMP1	1.38629	0.847584	Secretome
ENSG00000100243	CYB5R3	1.38523	2.07466	MitoCarta3.0
ENSG00000131507	NDFIP1	1.38093	0.852269	Secretome
ENSG00000149483	TMEM138	1.37988	0.484987	Secretome
ENSG00000080493	SLC4A4	1.37883	1.35116	Secretome
ENSG00000174669	SLC29A2	1.37705	1.13212	Secretome
ENSG00000123179	EBPL	1.36995	0.725859	Secretome
ENSG00000064601	CTSA	1.36584	1.59816	Secretome
ENSG00000196313	POM121	1.36079	1.02536	Neither
ENSG00000168917	SLC35G2	1.35877	1.11131	Secretome
ENSG00000125844	RRBP1	1.35534	1.35411	Secretome
ENSG00000173409	ARV1	1.35291	1.33457	Secretome
ENSG00000240857	RDH14	1.34983	1.7077	MitoCarta3.0
ENSG00000102003	SYP	1.33991	0.403448	Secretome
ENSG00000144746	ARL6IP5	1.3277	1.02396	Secretome
ENSG00000170915	PAQR8	1.32678	1.02304	Secretome
ENSG00000114529	C3orf52	1.32667	1.54281	Secretome
ENSG00000161091	MFSD12	1.32529	1.26739	Secretome
ENSG00000159322	ADPGK	1.32423	1.06935	Secretome
ENSG00000134490	TMEM241	1.31399	0.712294	Secretome
ENSG00000114850	SSR3	1.31376	0.807511	Secretome
ENSG00000148719	DNAJB12	1.29379	0.781792	Secretome
ENSG00000135093	USP30	1.28705	0.82783	MitoCarta3.0
ENSG00000166377	ATP9B	1.28458	1.26189	Secretome
ENSG00000158615	PPP1R15B	1.26767	1.98263	Neither
ENSG00000166710	B2M	1.26667	0.757357	Secretome
ENSG00000183291	SELENOF	1.2608	0.384393	Secretome
ENSG00000113732	ATP6V0E1	1.25783	0.695493	Secretome
ENSG00000129625	REEP5	1.25726	0.622058	Secretome
ENSG00000141378	PTRH2	1.25592	1.65561	MitoCarta3.0
ENSG00000129562	DAD1	1.25219	0.450676	Secretome
ENSG00000121775	TMEM39B	1.24966	0.997157	Secretome
ENSG00000185900	POMK	1.24814	0.524862	Secretome
ENSG00000133678	TMEM254	1.24239	0.786726	Secretome
ENSG00000033627	ATP6V0A1	1.24229	0.842528	Secretome
ENSG00000113391	FAM172A	1.23995	0.98386	Secretome
ENSG00000276045	ORAI1	1.23363	1.49131	Secretome
ENSG00000113621	TXNDC15	1.22388	0.23988	Secretome
ENSG00000188807	TMEM201	1.21757	1.55779	Secretome
ENSG00000183605	SFXN4	1.20574	1.19341	MitoCarta3.0
ENSG00000113161	HMGCR	1.20179	0.821256	Secretome
ENSG00000103319	EEF2K	1.20102	1.31964	Neither
ENSG00000143815	LBR	1.19509	0.674925	Secretome
ENSG00000167130	DOLPP1	1.18192	1.45105	Secretome
ENSG00000118363	SPCS2	1.18134	0.823524	Secretome
ENSG00000178719	GRINA	1.18113	0.946831	Secretome
ENSG00000105464	GRIN2D	1.17849	1.35794	Secretome
ENSG00000145022	TCTA	1.14823	0.49035	Secretome
ENSG00000132406	TMEM128	1.14721	0.781564	Secretome
ENSG00000011478	QPCTL	1.14439	0.38864	Secretome
ENSG00000107175	CREB3	1.13562	0.313312	Secretome
ENSG00000258429	PDF	1.13412	1.80687	MitoCarta3.0
ENSG00000079332	SAR1A	1.13004	1.87139	Neither
ENSG00000090932	DLL3	1.12318	0.533291	Secretome
ENSG00000171823	FBXL14	1.12268	2.13538	Neither
ENSG00000182934	SRPRA	1.11933	1.52211	Neither
ENSG00000165997	ARL5B	1.10498	1.80846	Neither
ENSG00000136478	TEX2	1.10385	0.739373	Secretome
ENSG00000111711	GOLT1B	1.10249	0.501975	Secretome
ENSG00000134851	TMEM165	1.08668	0.623896	Secretome
ENSG00000129667	RHBDF2	1.07511	1.12485	Secretome
ENSG00000163866	SMIM12	1.0647	0.280441	Secretome
ENSG00000198911	SREBF2	1.05859	0.666671	Secretome
ENSG00000175782	SLC35E3	1.05546	0.744423	Secretome
ENSG00000135211	TMEM60	1.03503	1.52302	Secretome
ENSG00000185624	P4HB	1.03396	0.071933	Secretome
ENSG00000107020	PLGRKT	1.02903	0.569004	MitoCarta3.0
ENSG00000131669	NINJ1	1.02747	0.734838	Secretome
ENSG00000131238	PPT1	1.02376	0.443672	Secretome
ENSG00000161013	MGAT4B	1.01958	1.55983	Secretome
ENSG00000138030	KHK	1.01825	1.60814	Secretome
ENSG00000142655	PEX14	1.01271	1.16992	Secretome
ENSG00000122557	HERPUD2	1.01097	0.852193	Secretome
ENSG00000173653	RCE1	0.999951	0.560865	Secretome
ENSG00000093183	SEC22C	0.993665	0.998493	Secretome
ENSG00000173349	SFT2D3	0.99247	0.392143	Secretome
ENSG00000141429	GALNT1	0.991257	0.419272	Secretome
ENSG00000127022	CANX	0.982858	0.0456435	Secretome
ENSG00000158711	ELK4	0.96638	1.27698	Neither
ENSG00000105971	CAV2	0.964642	0.0959269	Secretome
ENSG00000254858	MPV17L2	0.9612	0.791988	MitoCarta3.0
ENSG00000171130	ATP6V0E2	0.956831	0.441811	Secretome
ENSG00000036672	USP2	0.956029	1.85076	Neither
ENSG00000106591	MRPL32	0.944983	0.616368	MitoCarta3.0
ENSG00000139970	RTN1	0.93732	0.290792	Secretome
ENSG00000215717	TMEM167B	0.934252	0.220768	Secretome
ENSG00000117543	DPH5	0.927013	0.219354	Neither
ENSG00000075240	GRAMD4	0.926618	1.10945	Secretome
ENSG00000167645	YIF1B	0.924609	0.624255	Secretome
ENSG00000178952	TUFM	0.923306	0.661681	MitoCarta3.0
ENSG00000075336	TIMM21	0.919032	0.697255	MitoCarta3.0
ENSG00000189077	TMEM120A	0.919008	0.221285	Secretome
ENSG00000162736	NCSTN	0.91545	-0.115821	Secretome
ENSG00000119688	ABCD4	0.91485	0.435773	Secretome
ENSG00000160785	SLC25A44	0.913118	1.74928	MitoCarta3.0
ENSG00000109861	CTSC	0.910876	0.647668	Secretome
ENSG00000136731	UGGT1	0.905682	-0.166086	Secretome
ENSG00000225697	SLC26A6	0.905033	-0.0128638	Secretome
ENSG00000158122	PRXL2C	0.905032	0.924733	Neither
ENSG00000074370	ATP2A3	0.904749	0.639414	Secretome
ENSG00000153551	CMTM7	0.89619	0.438935	Secretome
ENSG00000141232	TOB1	0.889197	1.85513	Neither
ENSG00000085365	SCAMP1	0.884374	-0.135009	Secretome
ENSG00000157181	ODR4	0.878271	0.951477	Secretome
ENSG00000135776	ABCB10	0.874788	1.10645	MitoCarta3.0
ENSG00000102967	DHODH	0.874559	1.15991	MitoCarta3.0
ENSG00000186480	INSIG1	0.87129	0.668766	Secretome
ENSG00000133639	BTG1	0.871185	2.14947	Neither
ENSG00000145817	YIPF5	0.86514	-0.140858	Secretome
ENSG00000184270	H2AC21	0.864343	0.647583	Neither
ENSG00000197448	GSTK1	0.864156	1.40754	MitoCarta3.0
ENSG00000164889	SLC4A2	0.861613	0.239966	Secretome
ENSG00000187713	TMEM203	0.851068	0.080163	Secretome
ENSG00000089327	FXYD5	0.845378	0.172216	Secretome
ENSG00000143198	MGST3	0.836447	0.871321	MitoCarta3.0
ENSG00000188917	TRMT2B	0.836431	1.26179	MitoCarta3.0
ENSG00000102181	CD99L2	0.819011	0.432259	Secretome
ENSG00000273611	ZNHIT3	0.818241	-0.287401	Neither
ENSG00000253352	TUG1	0.813978	0.423425	Secretome
ENSG00000005448	WDR54	0.810384	1.31654	Neither
ENSG00000156671	SAMD8	0.809366	0.550746	Secretome
ENSG00000119537	KDSR	0.799074	0.310638	Secretome
ENSG00000186501	TMEM222	0.778055	0.775811	Secretome
ENSG00000141349	G6PC3	0.776902	0.232294	Secretome
ENSG00000147526	TACC1	0.774792	0.281637	Neither
ENSG00000137563	GGH	0.772386	0.868897	Secretome
ENSG00000104886	PLEKHJ1	0.767359	0.347606	Neither
ENSG00000165389	SPTSSA	0.764678	0.210428	Secretome
ENSG00000161671	EMC10	0.749786	0.153544	Secretome
ENSG00000115275	MOGS	0.742714	0.192728	Secretome
ENSG00000151923	TIAL1	0.740444	1.25766	Neither
ENSG00000163281	GNPDA2	0.736392	1.34987	Neither
ENSG00000250317	SMIM20	0.73558	0.496592	MitoCarta3.0
ENSG00000152683	SLC30A6	0.732596	0.345902	Secretome
ENSG00000160179	ABCG1	0.731893	0.530817	Secretome
ENSG00000103855	CD276	0.729014	0.456087	Secretome
ENSG00000159346	ADIPOR1	0.728741	0.260906	Secretome
ENSG00000148985	PGAP2	0.722432	0.204967	Secretome
ENSG00000204954	C12orf73	0.721469	-0.163408	Secretome
ENSG00000167842	MIS12	0.706439	2.22586	Neither
ENSG00000142227	EMP3	0.702097	0.571654	Secretome
ENSG00000106638	TBL2	0.698803	-0.0307969	Secretome
ENSG00000134108	ARL8B	0.697282	0.0188045	Neither
ENSG00000072849	DERL2	0.682357	0.773647	Secretome
ENSG00000125356	NDUFA1	0.676236	0.0464319	MitoCarta3.0
ENSG00000140688	RUSF1	0.673696	0.706593	Secretome
ENSG00000141699	RETREG3	0.671703	-0.372004	Secretome
ENSG00000143578	CREB3L4	0.670064	0.0212309	Secretome
ENSG00000008394	MGST1	0.669716	0.119329	MitoCarta3.0
ENSG00000142541	RPL13A	0.666353	-0.0592771	Neither
ENSG00000100219	XBP1	0.664726	-0.0370626	Neither
ENSG00000112697	TMEM30A	0.663506	-0.12063	Secretome
ENSG00000165644	COMTD1	0.660251	0.918711	MitoCarta3.0
ENSG00000182195	LDOC1	0.65272	1.29011	Secretome
ENSG00000173085	COQ2	0.65138	1.04975	MitoCarta3.0
ENSG00000169241	SLC50A1	0.648853	0.150279	Secretome
ENSG00000120805	ARL1	0.640067	0.82878	Neither
ENSG00000265354	TIMM23	0.639151	0.797478	MitoCarta3.0
ENSG00000185115	NSMCE3	0.635287	0.460291	Neither
ENSG00000073060	SCARB1	0.626182	-0.0814116	Secretome
ENSG00000214160	ALG3	0.623747	0.554271	Secretome
ENSG00000176095	IP6K1	0.614235	-0.0872231	Neither
ENSG00000184857	TMEM186	0.609799	0.0552158	MitoCarta3.0
ENSG00000160932	LY6E	0.606838	0.0939489	Neither
ENSG00000127774	EMC6	0.597159	-0.216737	Secretome
ENSG00000106803	SEC61B	0.595463	0.330643	Secretome
ENSG00000051108	HERPUD1	0.593368	0.417574	Secretome
ENSG00000138760	SCARB2	0.588924	0.362412	Secretome
ENSG00000133027	PEMT	0.584076	-0.0523826	Secretome
ENSG00000116670	MAD2L2	0.571345	0.723445	Neither
ENSG00000137414	FAM8A1	0.566423	0.695929	Secretome
ENSG00000167004	PDIA3	0.562688	-0.00188737	Secretome
ENSG00000127838	PNKD	0.562433	0.107895	MitoCarta3.0
ENSG00000004059	ARF5	0.560631	0.787783	MitoCarta3.0
ENSG00000129255	MPDU1	0.554774	0.592923	Secretome
ENSG00000112167	SAYSD1	0.552902	-0.131414	Secretome
ENSG00000148450	MSRB2	0.551213	0.35162	MitoCarta3.0
ENSG00000147804	SLC39A4	0.550731	0.230675	Secretome
ENSG00000100372	SLC25A17	0.548712	0.0574102	Secretome
ENSG00000106636	YKT6	0.544493	-0.498326	Neither
ENSG00000188883	KLRG2	0.540059	-0.0527321	Secretome
ENSG00000166575	TMEM135	0.539573	1.02435	Secretome
ENSG00000133895	MEN1	0.539413	1.52715	Neither
ENSG00000114738	MAPKAPK3	0.520675	-0.419962	Neither
ENSG00000180822	PSMG4	0.51689	-0.164778	Neither
ENSG00000119632	IFI27L2	0.51085	0.675684	Secretome
ENSG00000278463	H2AC4	0.508115	0.558241	Neither
ENSG00000121680	PEX16	0.503731	1.11016	Secretome
ENSG00000103160	HSDL1	0.4894	1.38359	MitoCarta3.0
ENSG00000122026	RPL21	0.475287	-0.23534	Neither
ENSG00000115107	STEAP3	0.460122	0.0680927	Secretome
ENSG00000182718	ANXA2	0.459608	0.329526	Neither
ENSG00000196262	PPIA	0.450536	-0.354922	Neither
ENSG00000213719	CLIC1	0.450083	0.799336	Neither
ENSG00000177370	TIMM22	0.449439	0.539901	MitoCarta3.0
ENSG00000131475	VPS25	0.443281	0.997063	Neither
ENSG00000168061	SAC3D1	0.443092	-0.17531	Neither
ENSG00000197457	STMN3	0.442597	0.594555	Secretome
ENSG00000197756	RPL37A	0.427936	-0.498605	Neither
ENSG00000163904	SENP2	0.42502	0.117223	Neither
ENSG00000135801	TAF5L	0.423473	0.372777	Neither
ENSG00000175906	ARL4D	0.421271	1.02291	Neither
ENSG00000100564	PIGH	0.419564	0.116102	Secretome
ENSG00000170291	ELP5	0.416986	0.324328	Neither
ENSG00000103254	ANTKMT	0.404695	0.644038	MitoCarta3.0
ENSG00000125454	SLC25A19	0.398037	-0.21269	MitoCarta3.0
ENSG00000134825	TMEM258	0.388504	0.183926	Secretome
ENSG00000068137	PLEKHH3	0.388161	0.0829262	Neither
ENSG00000092140	G2E3	0.388112	0.321144	Neither
ENSG00000118960	HS1BP3	0.386325	-0.180477	Neither
ENSG00000127184	COX7C	0.385187	0.0172182	MitoCarta3.0
ENSG00000135245	HILPDA	0.384685	0.84649	Secretome
ENSG00000134265	NAPG	0.38454	0.106223	Neither
ENSG00000224051	CPTP	0.380807	1.2198	Neither
ENSG00000204977	TRIM13	0.37962	-0.959623	Secretome
ENSG00000184903	IMMP2L	0.379202	0.757589	MitoCarta3.0
ENSG00000130748	TMEM160	0.377943	0.247145	Secretome
ENSG00000151726	ACSL1	0.377555	-0.421465	MitoCarta3.0
ENSG00000054116	TRAPPC3	0.373114	0.791631	Neither
ENSG00000116885	OSCP1	0.372903	1.83893	Neither
ENSG00000160392	C19orf47	0.371897	-0.5961	Secretome
ENSG00000164182	NDUFAF2	0.371616	-1.26657	MitoCarta3.0
ENSG00000115204	MPV17	0.367792	0.0270927	MitoCarta3.0
ENSG00000121644	DESI2	0.365994	0.141936	Neither
ENSG00000137522	RNF121	0.364348	0.184242	Secretome
ENSG00000011009	LYPLA2	0.364122	-0.88319	Neither
ENSG00000078061	ARAF	0.356849	0.982902	Neither
ENSG00000166451	CENPN	0.351957	-0.123796	Neither
ENSG00000087086	FTL	0.349804	0.780847	Neither
ENSG00000162604	TM2D1	0.349271	0.167442	Secretome
ENSG00000090238	YPEL3	0.339845	-0.0598967	Neither
ENSG00000124532	MRS2	0.339457	0.227868	MitoCarta3.0
ENSG00000108506	INTS2	0.333802	0.743603	Secretome
ENSG00000118515	SGK1	0.331036	-0.437599	Neither
ENSG00000103502	CDIPT	0.327424	-0.245903	Secretome
ENSG00000114982	KANSL3	0.324799	-0.459387	Neither
ENSG00000276903	H2AC16	0.318596	0.488935	Neither
ENSG00000124098	FAM210B	0.316746	0.00367671	MitoCarta3.0
ENSG00000101138	CSTF1	0.316025	0.279015	Neither
ENSG00000147533	GOLGA7	0.309805	0.0358273	Neither
ENSG00000110090	CPT1A	0.309571	1.11421	MitoCarta3.0
ENSG00000177239	MAN1B1	0.306318	0.234912	Secretome
ENSG00000105983	LMBR1	0.303754	0.292785	Secretome
ENSG00000089248	ERP29	0.300581	-0.0574055	Secretome
ENSG00000110060	PUS3	0.295602	0.546965	Neither
ENSG00000174851	YIF1A	0.294471	0.185696	Secretome
ENSG00000167272	POP5	0.290178	0.0453026	Neither
ENSG00000167526	RPL13	0.286908	-0.344525	Neither
ENSG00000115944	COX7A2L	0.286736	0.0017861	MitoCarta3.0
ENSG00000162928	PEX13	0.286527	0.955414	Secretome
ENSG00000218739	CEBPZOS	0.284398	0.0530285	Secretome
ENSG00000066651	TRMT11	0.280973	-0.0919632	Neither
ENSG00000168461	RAB31	0.279272	-0.492253	Neither
ENSG00000179941	BBS10	0.269791	0.672877	Neither
ENSG00000147274	RBMX	0.267307	-0.148143	Neither
ENSG00000105011	ASF1B	0.267055	-0.155507	Neither
ENSG00000147123	NDUFB11	0.266738	-0.0963867	MitoCarta3.0
ENSG00000174206	C12orf66	0.263772	-0.025211	Neither
ENSG00000100221	JOSD1	0.25844	-0.61582	Neither
ENSG00000106635	BCL7B	0.256345	-0.609375	Neither
ENSG00000116096	SPR	0.244054	0.665066	MitoCarta3.0
ENSG00000143761	ARF1	0.244042	0.714247	Neither
ENSG00000159556	ISL2	0.242176	0.117236	Neither
ENSG00000143653	SCCPDH	0.239185	-0.0707101	Secretome
ENSG00000196683	TOMM7	0.233387	0.0479172	MitoCarta3.0
ENSG00000103429	BFAR	0.233086	-0.646569	Secretome
ENSG00000147100	SLC16A2	0.23127	-0.721638	Secretome
ENSG00000087088	BAX	0.230077	-0.120697	MitoCarta3.0
ENSG00000143612	C1orf43	0.22988	0.409352	Secretome
ENSG00000158985	CDC42SE2	0.223499	-0.549299	Neither
ENSG00000170855	TRIAP1	0.213	-0.329084	MitoCarta3.0
ENSG00000149262	INTS4	0.203631	-0.799541	Neither
ENSG00000124920	MYRF	0.201898	-0.293407	Secretome
ENSG00000169504	CLIC4	0.201101	-0.0950206	Neither
ENSG00000145354	CISD2	0.200428	-0.256598	Secretome
ENSG00000147224	PRPS1	0.199187	-0.531399	Neither
ENSG00000108384	RAD51C	0.199129	-0.179908	Neither
ENSG00000167186	COQ7	0.198146	-0.484448	MitoCarta3.0
ENSG00000139926	FRMD6	0.193851	-0.56134	Neither
ENSG00000177427	MIEF2	0.191785	0.515216	MitoCarta3.0
ENSG00000136098	NEK3	0.188148	-0.280072	Neither
ENSG00000110344	UBE4A	0.186496	-0.492147	Neither
ENSG00000108094	CUL2	0.181314	0.15808	Neither
ENSG00000102882	MAPK3	0.180235	-0.338701	Neither
ENSG00000132589	FLOT2	0.179365	0.207573	Neither
ENSG00000083457	ITGAE	0.176752	0.497379	Secretome
ENSG00000130023	ERMARD	0.175959	0.0105773	Secretome
ENSG00000140968	IRF8	0.174004	-1.93374	Neither
ENSG00000107669	ATE1	0.173501	-0.431225	Neither
ENSG00000232388	SMIM26	0.167218	0.0809873	Secretome
ENSG00000213588	ZBTB9	0.164762	0.286657	Neither
ENSG00000196636	SDHAF3	0.164744	-0.371424	MitoCarta3.0
ENSG00000128463	EMC4	0.164142	-0.492373	Secretome
ENSG00000175274	TP53I11	0.159628	-0.295198	Secretome
ENSG00000131966	ACTR10	0.156782	-0.0262663	Neither
ENSG00000185344	ATP6V0A2	0.156361	0.0385484	Secretome
ENSG00000119705	SLIRP	0.153844	-0.427909	MitoCarta3.0
ENSG00000134291	TMEM106C	0.152114	0.125999	Secretome
ENSG00000126768	TIMM17B	0.146967	-0.25508	MitoCarta3.0
ENSG00000167085	PHB	0.146581	0.292543	MitoCarta3.0
ENSG00000134371	CDC73	0.143909	0.0583806	Neither
ENSG00000106268	NUDT1	0.141197	-0.00586131	Neither
ENSG00000184076	UQCR10	0.138136	-0.0448133	MitoCarta3.0
ENSG00000168256	NKIRAS2	0.136865	-0.371873	Neither
ENSG00000112695	COX7A2	0.132134	-0.432258	MitoCarta3.0
ENSG00000145912	NHP2	0.131773	-0.413514	Neither
ENSG00000050426	LETMD1	0.124909	-0.142409	MitoCarta3.0
ENSG00000113811	SELENOK	0.124863	-0.0259674	Secretome
ENSG00000174917	MICOS13	0.121886	0.19672	MitoCarta3.0
ENSG00000034693	PEX3	0.118659	0.826363	Secretome
ENSG00000187954	CYHR1	0.118368	-0.133574	Secretome
ENSG00000168273	SMIM4	0.117857	-0.608254	Secretome
ENSG00000004779	NDUFAB1	0.114871	0.0786606	MitoCarta3.0
ENSG00000144713	RPL32	0.114337	-0.377083	Neither
ENSG00000111726	CMAS	0.114011	0.0920167	Neither
ENSG00000164919	COX6C	0.113754	-0.00381331	MitoCarta3.0
ENSG00000274997	H2AC12	0.112698	0.451082	Neither
ENSG00000157778	PSMG3	0.109839	-0.359844	Neither
ENSG00000167699	GLOD4	0.107901	-0.424378	MitoCarta3.0
ENSG00000180573	H2AC6	0.107348	0.136635	Neither
ENSG00000101361	NOP56	0.106256	1.00311	Neither
ENSG00000177700	POLR2L	0.104441	-0.51906	Neither
ENSG00000174839	DENND6A	0.104386	0.132169	Neither
ENSG00000161904	LEMD2	0.104127	-0.177774	Secretome
ENSG00000014123	UFL1	0.103643	0.0138199	Neither
ENSG00000129315	CCNT1	0.0983149	0.786411	Neither
ENSG00000173039	RELA	0.0943227	-0.588354	Neither
ENSG00000101246	ARFRP1	0.0942308	-0.813126	Neither
ENSG00000137818	RPLP1	0.0907431	-0.253747	Neither
ENSG00000087157	PGS1	0.0905389	-0.536016	MitoCarta3.0
ENSG00000140386	SCAPER	0.0859847	-1.43856	Neither
ENSG00000100410	PHF5A	0.0854764	-0.0965807	Neither
ENSG00000125875	TBC1D20	0.0846283	-1.00048	Secretome
ENSG00000188735	TMEM120B	0.0840966	-0.0437559	Secretome
ENSG00000104969	SGTA	0.0840957	0.0103863	Neither
ENSG00000143742	SRP9	0.0837962	0.174646	Neither
ENSG00000143862	ARL8A	0.0831558	0.380953	Neither
ENSG00000107862	GBF1	0.0820599	0.00546279	Secretome
ENSG00000166260	COX11	0.079913	-0.153905	MitoCarta3.0
ENSG00000170043	TRAPPC1	0.076849	-0.274682	Neither
ENSG00000147044	CASK	0.0764241	0.455034	Secretome
ENSG00000266472	MRPS21	0.0763989	-0.495408	MitoCarta3.0
ENSG00000213741	RPS29	0.0750705	0.0325836	Neither
ENSG00000171700	RGS19	0.0717198	-0.63751	Neither
ENSG00000100711	ZFYVE21	0.069414	-0.0631546	Neither
ENSG00000254999	BRK1	0.0682333	-0.278091	Neither
ENSG00000100300	TSPO	0.0674181	0.241276	MitoCarta3.0
ENSG00000120697	ALG5	0.0649422	-0.350882	Secretome
ENSG00000138621	PPCDC	0.0637066	-0.641146	Neither
ENSG00000156411	ATP5MJ	0.0627761	0.167181	MitoCarta3.0
ENSG00000015676	NUDCD3	0.0623991	0.428674	Neither
ENSG00000103485	QPRT	0.0600235	0.968076	Secretome
ENSG00000101888	NXT2	0.0590239	-0.837971	Neither
ENSG00000088986	DYNLL1	0.0586112	-0.193766	Neither
ENSG00000172172	MRPL13	0.0566029	-0.539831	MitoCarta3.0
ENSG00000149179	C11orf49	0.0564722	-0.689145	Neither
ENSG00000178531	CTXN1	0.0550939	-0.0116935	Secretome
ENSG00000147889	CDKN2A	0.0546433	-0.282285	Neither
ENSG00000154146	NRGN	0.0543718	-0.213593	Neither
ENSG00000070756	PABPC1	0.0543096	-0.113691	Neither
ENSG00000107874	CUEDC2	0.0526978	0.5002	Secretome
ENSG00000184752	NDUFA12	0.0524815	-0.173914	MitoCarta3.0
ENSG00000121766	ZCCHC17	0.0517447	-0.11891	Neither
ENSG00000166347	CYB5A	0.0506267	-0.524055	Secretome
ENSG00000138002	IFT172	0.0480546	-1.33426	Neither
ENSG00000084733	RAB10	0.0406092	0.794	Secretome
ENSG00000144224	UBXN4	0.0373933	-0.117629	Secretome
ENSG00000084754	HADHA	0.0366146	-0.0284939	MitoCarta3.0
ENSG00000167088	SNRPD1	0.0346578	-0.317167	Neither
ENSG00000145945	FAM50B	0.03392	-0.727313	Neither
ENSG00000103148	NPRL3	0.0334096	-0.11832	Neither
ENSG00000233927	RPS28	0.031346	0.00948181	Neither
ENSG00000141385	AFG3L2	0.0290894	0.398974	MitoCarta3.0
ENSG00000089157	RPLP0	0.0284477	0.413077	Neither
ENSG00000134375	TIMM17A	0.0272606	-0.259158	MitoCarta3.0
ENSG00000113272	THG1L	0.0254023	-1.02868	MitoCarta3.0
ENSG00000099622	CIRBP	0.0247693	-0.333257	Neither
ENSG00000168118	RAB4A	0.0200354	0.491716	Neither
ENSG00000129472	RAB2B	0.0191396	-0.217962	Neither
ENSG00000182004	SNRPE	0.0156817	-0.437675	Neither
ENSG00000173915	ATP5MK	0.0154757	0.267706	MitoCarta3.0
ENSG00000185504	FAAP100	0.0150139	-0.182014	Secretome
ENSG00000158864	NDUFS2	0.014405	0.395383	MitoCarta3.0
ENSG00000005194	CIAPIN1	0.0114184	-0.491877	Neither
ENSG00000125445	MRPS7	0.00823763	-0.477517	MitoCarta3.0
ENSG00000189043	NDUFA4	0.00763317	-0.394351	MitoCarta3.0
ENSG00000164713	BRI3	0.00689121	-0.133247	Secretome
ENSG00000119523	ALG2	0.00439336	0.0632326	Neither
ENSG00000277075	H2AC8	0.00382455	0.422744	Neither
ENSG00000086232	EIF2AK1	0.00102123	-0.236821	Neither
ENSG00000109680	TBC1D19	0.000191182	-1.17277	Secretome
ENSG00000101452	DHX35	6.0128e-05	-0.580664	Neither
ENSG00000155463	OXA1L	-0.00016563	0.417505	MitoCarta3.0
ENSG00000184787	UBE2G2	-0.000799507	-0.301683	Neither
ENSG00000145425	RPS3A	-0.00145995	-0.317197	Neither
ENSG00000178537	SLC25A20	-0.00209688	-0.779671	MitoCarta3.0
ENSG00000177666	PNPLA2	-0.00613634	1.18016	Neither
ENSG00000137409	MTCH1	-0.00755474	0.231946	MitoCarta3.0
ENSG00000049245	VAMP3	-0.00790855	-0.232807	Secretome
ENSG00000152147	GEMIN6	-0.012587	-0.166623	Neither
ENSG00000066583	ISOC1	-0.0130703	0.279458	Neither
ENSG00000154553	PDLIM3	-0.0144088	-0.644204	Neither
ENSG00000120333	MRPS14	-0.0155073	-0.3753	MitoCarta3.0
ENSG00000143320	CRABP2	-0.0162292	-0.534545	Neither
ENSG00000099797	TECR	-0.0174002	-0.422269	Secretome
ENSG00000128951	DUT	-0.0174037	-0.0909367	MitoCarta3.0
ENSG00000125246	CLYBL	-0.0183519	-1.04205	MitoCarta3.0
ENSG00000160058	BSDC1	-0.0191541	-0.160275	Neither
ENSG00000185088	RPS27L	-0.0194894	-0.600973	Neither
ENSG00000165792	METTL17	-0.0215918	-0.427648	MitoCarta3.0
ENSG00000151498	ACAD8	-0.0231689	-0.277703	MitoCarta3.0
ENSG00000139579	NABP2	-0.0254966	-0.436066	Neither
ENSG00000181218	H2AW	-0.0256027	0.109002	Neither
ENSG00000173418	NAA20	-0.0280434	-0.224918	Neither
ENSG00000172586	CHCHD1	-0.0282669	-0.369142	MitoCarta3.0
ENSG00000153914	SREK1	-0.0286191	-0.238788	Neither
ENSG00000185298	CCDC137	-0.0302479	-0.463196	Neither
ENSG00000213995	NAXD	-0.0307506	-0.376366	MitoCarta3.0
ENSG00000122971	ACADS	-0.031291	-0.862422	MitoCarta3.0
ENSG00000109475	RPL34	-0.0326191	-0.431946	Neither
ENSG00000131943	C19orf12	-0.0326764	0.116833	Neither
ENSG00000104228	TRIM35	-0.0330553	-1.10202	Neither
ENSG00000143702	CEP170	-0.0332674	-0.781285	Neither
ENSG00000185722	ANKFY1	-0.0333865	-0.942395	Neither
ENSG00000140299	BNIP2	-0.033436	-0.465773	Neither
ENSG00000188486	H2AX	-0.0349157	0.53918	Neither
ENSG00000172269	DPAGT1	-0.0355101	-0.233365	Secretome
ENSG00000158526	TSR2	-0.0365949	-0.686175	Neither
ENSG00000148690	FRA10AC1	-0.0369394	-0.211964	Neither
ENSG00000149089	APIP	-0.0370989	-1.03547	Neither
ENSG00000177225	GATD1	-0.0396513	-0.212426	Secretome
ENSG00000111877	MCM9	-0.0405311	-0.218722	Neither
ENSG00000075785	RAB7A	-0.0414819	-0.327448	Secretome
ENSG00000197226	TBC1D9B	-0.0424211	0.422032	Neither
ENSG00000161981	SNRNP25	-0.0428724	-0.419302	Neither
ENSG00000087191	PSMC5	-0.0436007	-0.205818	Neither
ENSG00000103671	TRIP4	-0.0436645	-0.825935	Neither
ENSG00000111678	C12orf57	-0.0459799	-0.259446	Neither
ENSG00000177556	ATOX1	-0.0479558	-0.315791	Neither
ENSG00000122085	MTERF4	-0.0480436	-0.302999	MitoCarta3.0
ENSG00000122218	COPA	-0.0481473	-0.417116	Neither
ENSG00000137822	TUBGCP4	-0.0497308	-0.535702	Neither
ENSG00000137876	RSL24D1	-0.0501677	-0.205321	Neither
ENSG00000122565	CBX3	-0.0528552	-0.369669	Neither
ENSG00000188690	UROS	-0.055869	-0.192282	Neither
ENSG00000103152	MPG	-0.0560952	0.286171	Secretome
ENSG00000158079	PTPDC1	-0.0589652	-0.509511	Neither
ENSG00000197894	ADH5	-0.0593633	0.218982	Neither
ENSG00000161677	JOSD2	-0.0600846	-0.349086	Secretome
ENSG00000143774	GUK1	-0.0616848	-0.379688	MitoCarta3.0
ENSG00000100528	CNIH1	-0.066901	-0.160849	Secretome
ENSG00000240344	PPIL3	-0.0669634	-0.308291	Neither
ENSG00000008838	MED24	-0.067654	-0.214365	Secretome
ENSG00000180992	MRPL14	-0.0678194	-0.52809	MitoCarta3.0
ENSG00000137200	CMTR1	-0.0710989	0.129271	Neither
ENSG00000173141	MRPL57	-0.0712662	-0.599914	MitoCarta3.0
ENSG00000140632	GLYR1	-0.0713778	-0.298973	Neither
ENSG00000157870	PRXL2B	-0.0745722	-0.496077	Neither
ENSG00000175854	SWI5	-0.0746648	-0.704553	Neither
ENSG00000166128	RAB8B	-0.0746979	-0.19047	Neither
ENSG00000151552	QDPR	-0.0767945	-0.181996	MitoCarta3.0
ENSG00000204392	LSM2	-0.0775207	-0.18891	Neither
ENSG00000120533	ENY2	-0.0777133	-0.205881	Neither
ENSG00000161558	TMEM143	-0.0779849	0.0547591	MitoCarta3.0
ENSG00000151065	DCP1B	-0.0782053	-0.121976	Neither
ENSG00000228474	OST4	-0.0793417	-0.250293	Secretome
ENSG00000165832	TRUB1	-0.0799157	-0.139434	Neither
ENSG00000148090	AUH	-0.0804244	-0.613848	MitoCarta3.0
ENSG00000197860	SGTB	-0.0814015	-0.228727	Neither
ENSG00000123374	CDK2	-0.0815069	-0.871752	Neither
ENSG00000139131	YARS2	-0.0816848	0.0582821	MitoCarta3.0
ENSG00000004961	HCCS	-0.0818676	-0.70467	MitoCarta3.0
ENSG00000148803	FUOM	-0.0819197	-0.473635	Neither
ENSG00000175110	MRPS22	-0.0823841	0.368758	MitoCarta3.0
ENSG00000133641	C12orf29	-0.0827087	-1.07607	Neither
ENSG00000244509	APOBEC3C	-0.0833957	0.0359286	Neither
ENSG00000122694	GLIPR2	-0.0849142	-0.340713	Neither
ENSG00000114115	RBP1	-0.0859969	-0.284679	Neither
ENSG00000100413	POLR3H	-0.0868612	-0.173724	Neither
ENSG00000099817	POLR2E	-0.0869237	-0.276496	Neither
ENSG00000124172	ATP5F1E	-0.087788	-0.168166	MitoCarta3.0
ENSG00000137054	POLR1E	-0.0879241	-0.630486	Neither
ENSG00000090266	NDUFB2	-0.0889957	-0.418274	MitoCarta3.0
ENSG00000154518	ATP5MC3	-0.0893917	-0.41477	MitoCarta3.0
ENSG00000163291	PAQR3	-0.0911254	-0.209213	Secretome
ENSG00000119927	GPAM	-0.091292	-0.102201	MitoCarta3.0
ENSG00000159267	HLCS	-0.0930922	-0.855286	Neither
ENSG00000174775	HRAS	-0.0931573	-0.769861	Neither
ENSG00000165480	SKA3	-0.0931998	-0.680309	Neither
ENSG00000162385	MAGOH	-0.0940314	-0.426108	Neither
ENSG00000069509	FUNDC1	-0.0945657	-0.233234	MitoCarta3.0
ENSG00000137814	HAUS2	-0.0961541	-0.748298	Neither
ENSG00000164405	UQCRQ	-0.0980102	-0.368385	MitoCarta3.0
ENSG00000164815	ORC5	-0.100114	-0.906816	Neither
ENSG00000175105	ZNF654	-0.104272	0.362523	Neither
ENSG00000174437	ATP2A2	-0.107291	-1.0482	Secretome
ENSG00000137207	YIPF3	-0.107341	0.231266	Secretome
ENSG00000130770	ATP5IF1	-0.108892	-0.171271	MitoCarta3.0
ENSG00000139428	MMAB	-0.109219	-0.0426527	MitoCarta3.0
ENSG00000164096	C4orf3	-0.109349	-0.435433	Secretome
ENSG00000166295	ANAPC16	-0.110957	-0.176945	Neither
ENSG00000115317	HTRA2	-0.111153	0.161787	MitoCarta3.0
ENSG00000100206	DMC1	-0.111359	-0.107828	Neither
ENSG00000119574	ZBTB45	-0.112477	-1.70243	Neither
ENSG00000008988	RPS20	-0.11273	0.653806	Neither
ENSG00000041802	LSG1	-0.112738	-0.14345	Neither
ENSG00000120137	PANK3	-0.115242	-1.38941	Neither
ENSG00000182512	GLRX5	-0.115242	-0.239998	MitoCarta3.0
ENSG00000145494	NDUFS6	-0.117419	-0.526189	MitoCarta3.0
ENSG00000160584	SIK3	-0.118403	-0.50369	Secretome
ENSG00000136319	TTC5	-0.119301	-0.954905	Neither
ENSG00000198736	MSRB1	-0.120305	-0.410682	Neither
ENSG00000141552	ANAPC11	-0.120468	-0.427043	Neither
ENSG00000125746	EML2	-0.120543	-0.446084	Neither
ENSG00000198168	SVIP	-0.120964	-0.12989	Neither
ENSG00000151353	TMEM18	-0.122357	-0.184042	Secretome
ENSG00000115425	PECR	-0.122457	-0.687392	Neither
ENSG00000176422	SPRYD4	-0.123406	-0.359449	MitoCarta3.0
ENSG00000130520	LSM4	-0.123474	-0.358764	Neither
ENSG00000139546	TARBP2	-0.12427	-0.436454	Neither
ENSG00000113648	MACROH2A1	-0.124328	0.0499451	Neither
ENSG00000105671	DDX49	-0.12624	-0.308148	Neither
ENSG00000088992	TESC	-0.127261	-1.09511	Neither
ENSG00000005059	MCUB	-0.127647	-0.330105	MitoCarta3.0
ENSG00000177125	ZBTB34	-0.127805	-0.423175	Neither
ENSG00000177917	ARL6IP6	-0.127866	-0.479465	Secretome
ENSG00000156239	N6AMT1	-0.128098	-1.44683	Neither
ENSG00000077152	UBE2T	-0.129475	-0.292041	Neither
ENSG00000242802	AP5Z1	-0.129551	-1.05178	Neither
ENSG00000198258	UBL5	-0.130451	-0.0861427	Neither
ENSG00000154277	UCHL1	-0.130782	-0.507045	Neither
ENSG00000007255	TRAPPC6A	-0.132632	-0.682853	Neither
ENSG00000260027	HOXB7	-0.133142	-0.892121	Neither
ENSG00000133028	SCO1	-0.134835	-0.503966	MitoCarta3.0
ENSG00000109775	UFSP2	-0.135137	-0.5024	Neither
ENSG00000131368	MRPS25	-0.135637	-0.25549	MitoCarta3.0
ENSG00000010256	UQCRC1	-0.138257	-0.196191	MitoCarta3.0
ENSG00000197747	S100A10	-0.139178	-0.188918	Secretome
ENSG00000117632	STMN1	-0.14074	-0.166914	Neither
ENSG00000205659	LIN52	-0.14209	-0.602253	Neither
ENSG00000189227	C15orf61	-0.142892	0.276016	MitoCarta3.0
ENSG00000034510	TMSB10	-0.143118	-1.15604	Neither
ENSG00000196850	PPTC7	-0.143699	0.105455	MitoCarta3.0
ENSG00000089053	ANAPC5	-0.145056	0.482186	Neither
ENSG00000076201	PTPN23	-0.145087	0.0731995	Neither
ENSG00000167468	GPX4	-0.145846	-0.0204834	MitoCarta3.0
ENSG00000180228	PRKRA	-0.146867	-0.0623823	Neither
ENSG00000175606	TMEM70	-0.148525	0.425133	MitoCarta3.0
ENSG00000066855	MTFR1	-0.149192	-1.05661	MitoCarta3.0
ENSG00000214113	LYRM4	-0.150186	-0.485103	MitoCarta3.0
ENSG00000169740	ZNF32	-0.150464	-0.653913	Neither
ENSG00000100417	PMM1	-0.15213	-0.730196	Neither
ENSG00000170889	RPS9	-0.152886	-0.578116	Neither
ENSG00000015133	CCDC88C	-0.1529	-0.817811	Neither
ENSG00000137288	UQCC2	-0.155435	-0.479506	MitoCarta3.0
ENSG00000055950	MRPL43	-0.156406	-0.44002	MitoCarta3.0
ENSG00000131495	NDUFA2	-0.156488	-0.408006	MitoCarta3.0
ENSG00000115073	ACTR1B	-0.157542	-0.843202	Neither
ENSG00000023171	GRAMD1B	-0.157755	-0.394382	Secretome
ENSG00000187140	FOXD3	-0.15813	0.500368	Neither
ENSG00000164221	CCDC112	-0.158258	1.22324	Secretome
ENSG00000146223	RPL7L1	-0.159129	-0.615837	Neither
ENSG00000161542	PRPSAP1	-0.162123	-0.617191	Secretome
ENSG00000143158	MPC2	-0.162148	0.158123	MitoCarta3.0
ENSG00000067082	KLF6	-0.162608	-0.870145	Neither
ENSG00000183513	COA5	-0.163083	-0.265862	MitoCarta3.0
ENSG00000186666	BCDIN3D	-0.163087	-0.0676944	Neither
ENSG00000125995	ROMO1	-0.164612	-0.50617	MitoCarta3.0
ENSG00000270170	NCBP2AS2	-0.16601	-0.0222503	Secretome
ENSG00000109220	CHIC2	-0.166904	-0.148068	Secretome
ENSG00000117682	DHDDS	-0.167625	0.11495	Neither
ENSG00000169689	CENPX	-0.168494	-0.213228	Neither
ENSG00000170035	UBE2E3	-0.171829	-0.787347	Neither
ENSG00000141179	PCTP	-0.172359	-0.748762	Neither
ENSG00000100360	IFT27	-0.172707	-0.691832	Neither
ENSG00000155868	MED7	-0.174853	-0.155358	Neither
ENSG00000174903	RAB1B	-0.175427	-0.384577	Neither
ENSG00000163344	PMVK	-0.175623	-0.464005	Neither
ENSG00000144120	TMEM177	-0.175644	-0.131617	MitoCarta3.0
ENSG00000119820	YIPF4	-0.175696	-0.440374	Secretome
ENSG00000162433	AK4	-0.175831	-0.380848	MitoCarta3.0
ENSG00000197885	NKIRAS1	-0.177308	-1.10977	Neither
ENSG00000141956	PRDM15	-0.181715	-1.21374	Neither
ENSG00000140416	TPM1	-0.181839	-0.979132	Neither
ENSG00000184743	ATL3	-0.182677	-0.394518	Secretome
ENSG00000110717	NDUFS8	-0.183625	0.084835	MitoCarta3.0
ENSG00000149923	PPP4C	-0.184426	-0.540386	Neither
ENSG00000146918	NCAPG2	-0.18443	-0.433249	Secretome
ENSG00000145687	SSBP2	-0.18471	0.492269	Neither
ENSG00000047621	C12orf4	-0.184902	-0.431981	Neither
ENSG00000085491	SLC25A24	-0.185018	-0.730522	MitoCarta3.0
ENSG00000154582	ELOC	-0.185042	-0.673234	Neither
ENSG00000100908	EMC9	-0.185134	-0.645716	Neither
ENSG00000162063	CCNF	-0.186249	-0.0396858	Secretome
ENSG00000186522	SEPTIN10	-0.186428	-1.18917	Neither
ENSG00000103275	UBE2I	-0.186802	-0.389084	Neither
ENSG00000187051	RPS19BP1	-0.187575	-0.353795	Neither
ENSG00000198890	PRMT6	-0.189586	-1.0911	Neither
ENSG00000103363	ELOB	-0.1899	-0.240824	Neither
ENSG00000214087	ARL16	-0.190237	-1.52248	Neither
ENSG00000066697	MSANTD3	-0.19038	0.0020811	Neither
ENSG00000108064	TFAM	-0.190877	0.330905	MitoCarta3.0
ENSG00000112667	DNPH1	-0.191095	-0.513395	Neither
ENSG00000131373	HACL1	-0.191913	0.101897	Secretome
ENSG00000171314	PGAM1	-0.192728	-0.640952	Neither
ENSG00000071051	NCK2	-0.192867	-1.26863	Neither
ENSG00000113643	RARS1	-0.193672	-0.540896	Neither
ENSG00000128245	YWHAH	-0.193727	-0.243217	Neither
ENSG00000064199	SPA17	-0.194617	-0.620821	Neither
ENSG00000100416	TRMU	-0.19516	-0.579403	MitoCarta3.0
ENSG00000183172	SMDT1	-0.195619	-0.186707	MitoCarta3.0
ENSG00000124275	MTRR	-0.196525	-0.0271725	Neither
ENSG00000278053	DDX52	-0.196756	-0.405653	Neither
ENSG00000105173	CCNE1	-0.197615	-0.965154	Neither
ENSG00000160124	MIX23	-0.197777	-0.264291	MitoCarta3.0
ENSG00000164904	ALDH7A1	-0.199408	-0.886703	MitoCarta3.0
ENSG00000105514	RAB3D	-0.200231	-0.406734	Neither
ENSG00000101928	MOSPD1	-0.200633	-0.340713	Secretome
ENSG00000143942	CHAC2	-0.201281	-0.543008	Neither
ENSG00000154640	BTG3	-0.201311	0.300539	Secretome
ENSG00000119862	LGALSL	-0.202883	-0.869101	Neither
ENSG00000130921	C12orf65	-0.205273	-0.548957	MitoCarta3.0
ENSG00000132541	RIDA	-0.206386	-0.889868	MitoCarta3.0
ENSG00000164211	STARD4	-0.206585	0.233981	Neither
ENSG00000111196	MAGOHB	-0.206917	-0.705361	Neither
ENSG00000183648	NDUFB1	-0.207372	-0.341149	MitoCarta3.0
ENSG00000076604	TRAF4	-0.207503	-0.0421991	Neither
ENSG00000278705	H4C2	-0.207882	-0.309298	Neither
ENSG00000151332	MBIP	-0.208056	0.00848435	Neither
ENSG00000186184	POLR1D	-0.208417	-0.542803	Neither
ENSG00000178921	PFAS	-0.209866	-0.263326	Neither
ENSG00000177868	SVBP	-0.210035	-0.709503	Neither
ENSG00000253250	C8orf88	-0.210276	-0.326313	Neither
ENSG00000144401	METTL21A	-0.210951	-1.32095	Secretome
ENSG00000134070	IRAK2	-0.211578	-0.533358	Neither
ENSG00000128694	OSGEPL1	-0.213358	0.217854	MitoCarta3.0
ENSG00000108829	LRRC59	-0.214293	-0.875981	Secretome
ENSG00000172613	RAD9A	-0.216306	0.153167	Neither
ENSG00000129195	PIMREG	-0.216646	-0.810733	Neither
ENSG00000256269	HMBS	-0.21672	-0.213319	Neither
ENSG00000197061	H4C3	-0.217022	-0.317238	Neither
ENSG00000178096	BOLA1	-0.218483	-0.27433	MitoCarta3.0
ENSG00000165264	NDUFB6	-0.218705	-0.579185	MitoCarta3.0
ENSG00000129460	NGDN	-0.219218	0.0157886	Neither
ENSG00000115840	SLC25A12	-0.220784	0.18124	MitoCarta3.0
ENSG00000140990	NDUFB10	-0.221396	-0.590421	MitoCarta3.0
ENSG00000114388	NPRL2	-0.221796	-0.0873649	Neither
ENSG00000158406	H4C8	-0.222075	-0.295252	Neither
ENSG00000100209	HSCB	-0.222428	-0.600992	MitoCarta3.0
ENSG00000040633	PHF23	-0.222584	-0.407118	Neither
ENSG00000160293	VAV2	-0.223194	0.139067	Neither
ENSG00000177105	RHOG	-0.224865	0.221804	Neither
ENSG00000173171	MTX1	-0.225639	-0.0302119	MitoCarta3.0
ENSG00000090263	MRPS33	-0.22589	-0.557993	MitoCarta3.0
ENSG00000166228	PCBD1	-0.22601	-0.639542	Neither
ENSG00000159210	SNF8	-0.226338	-0.715366	Neither
ENSG00000158234	FAIM	-0.22672	-0.689549	Neither
ENSG00000196923	PDLIM7	-0.226832	-0.915078	Neither
ENSG00000111737	RAB35	-0.226881	-0.40797	Neither
ENSG00000103111	MON1B	-0.228232	-0.893583	Neither
ENSG00000169750	RAC3	-0.228817	-0.414484	Neither
ENSG00000118816	CCNI	-0.229185	0.902693	Neither
ENSG00000175634	RPS6KB2	-0.231066	-1.32633	Neither
ENSG00000106077	ABHD11	-0.231756	-0.36421	MitoCarta3.0
ENSG00000162971	TYW5	-0.231756	-0.834527	Neither
ENSG00000155508	CNOT8	-0.231756	-0.628586	Neither
ENSG00000136783	NIPSNAP3A	-0.231915	-0.961367	MitoCarta3.0
ENSG00000188529	SRSF10	-0.231996	-0.30849	Neither
ENSG00000166199	ALKBH3	-0.233489	-1.05813	Neither
ENSG00000131469	RPL27	-0.234186	-0.189611	Neither
ENSG00000164167	LSM6	-0.234473	-0.88542	Neither
ENSG00000144231	POLR2D	-0.234498	-0.670308	Neither
ENSG00000115350	POLE4	-0.237539	-0.777373	Neither
ENSG00000149792	MRPL49	-0.23796	-0.0469871	MitoCarta3.0
ENSG00000170584	NUDCD2	-0.238172	-0.880204	Neither
ENSG00000101247	NDUFAF5	-0.238915	0.124951	MitoCarta3.0
ENSG00000108107	RPL28	-0.239954	-0.206222	Neither
ENSG00000147874	HAUS6	-0.240718	0.824719	Neither
ENSG00000173992	CCS	-0.241124	-0.467149	Neither
ENSG00000105793	GTPBP10	-0.241661	-1.04221	MitoCarta3.0
ENSG00000126756	UXT	-0.242099	-0.505957	Neither
ENSG00000029993	HMGB3	-0.242403	-0.995775	Neither
ENSG00000182117	NOP10	-0.242711	-0.236683	Neither
ENSG00000104299	INTS9	-0.24319	-1.31293	Neither
ENSG00000144580	CNOT9	-0.243347	-0.0201824	Secretome
ENSG00000105968	H2AZ2	-0.243376	-0.641045	Neither
ENSG00000162458	FBLIM1	-0.243634	-1.35402	Secretome
ENSG00000141759	TXNL4A	-0.244081	0.043542	Neither
ENSG00000162972	MAIP1	-0.244861	-0.0899917	MitoCarta3.0
ENSG00000161888	SPC24	-0.245346	-0.759594	Neither
ENSG00000136943	CTSV	-0.246168	0.573486	Secretome
ENSG00000100697	DICER1	-0.246862	-1.74837	Neither
ENSG00000109919	MTCH2	-0.24798	0.214351	MitoCarta3.0
ENSG00000144381	HSPD1	-0.248176	-0.565735	MitoCarta3.0
ENSG00000117450	PRDX1	-0.24931	-0.543988	Neither
ENSG00000156709	AIFM1	-0.250118	-0.227465	MitoCarta3.0
ENSG00000165516	KLHDC2	-0.250411	-0.629866	Neither
ENSG00000139620	KANSL2	-0.251	-0.622072	Neither
ENSG00000163319	MRPS18C	-0.251357	-0.712166	MitoCarta3.0
ENSG00000048471	SNX29	-0.252529	-0.198009	Neither
ENSG00000275221	H2AC15	-0.253014	0.474276	Neither
ENSG00000165233	CARD19	-0.253364	-0.280342	Secretome
ENSG00000106683	LIMK1	-0.253451	-0.565963	Neither
ENSG00000081760	AACS	-0.255334	-0.634689	Secretome
ENSG00000125457	MIF4GD	-0.255918	-0.567268	Neither
ENSG00000165629	ATP5F1C	-0.256538	-0.632371	MitoCarta3.0
ENSG00000173465	ZNRD2	-0.257102	-0.823276	Neither
ENSG00000183688	RFLNB	-0.257885	-0.898813	Neither
ENSG00000143256	PFDN2	-0.2593	-0.604633	Neither
ENSG00000183576	SETD3	-0.259891	-0.464341	Neither
ENSG00000163945	UVSSA	-0.260438	-0.764683	Neither
ENSG00000172590	MRPL52	-0.260485	-0.695671	MitoCarta3.0
ENSG00000166192	SENP8	-0.260487	-0.806376	Neither
ENSG00000146386	ABRACL	-0.260902	-0.182973	Neither
ENSG00000143333	RGS16	-0.261426	-0.0560362	Neither
ENSG00000213563	C8orf82	-0.26204	-0.733541	MitoCarta3.0
ENSG00000070718	AP3M2	-0.262498	0.186654	Neither
ENSG00000173545	ZNF622	-0.263063	-0.0758056	Neither
ENSG00000156515	HK1	-0.263529	0.215991	Neither
ENSG00000105341	DMAC2	-0.263622	-0.430693	MitoCarta3.0
ENSG00000123737	EXOSC9	-0.263768	-0.356444	Neither
ENSG00000179091	CYC1	-0.264797	-0.12166	MitoCarta3.0
ENSG00000106028	SSBP1	-0.265397	-0.511501	MitoCarta3.0
ENSG00000154723	ATP5PF	-0.266531	-0.289938	MitoCarta3.0
ENSG00000178184	PARD6G	-0.268592	-0.897676	Neither
ENSG00000175334	BANF1	-0.268831	-0.515386	Neither
ENSG00000143409	MINDY1	-0.268985	-0.505344	Neither
ENSG00000099385	BCL7C	-0.27074	-0.596058	Neither
ENSG00000241878	PISD	-0.271284	-0.762177	MitoCarta3.0
ENSG00000067225	PKM	-0.271684	-0.363608	Neither
ENSG00000168653	NDUFS5	-0.27171	-0.510887	MitoCarta3.0
ENSG00000123607	TTC21B	-0.271884	-0.55106	Neither
ENSG00000167461	RAB8A	-0.272015	-0.0245218	Neither
ENSG00000179933	C14orf119	-0.273369	-0.597448	Neither
ENSG00000132912	DCTN4	-0.274225	-0.19964	Neither
ENSG00000067445	TRO	-0.27481	-0.597713	Neither
ENSG00000135469	COQ10A	-0.274824	-0.884432	MitoCarta3.0
ENSG00000100442	FKBP3	-0.274947	-0.939921	Neither
ENSG00000197724	PHF2	-0.275187	-1.1219	Neither
ENSG00000203778	FAM229B	-0.275809	-0.64596	Neither
ENSG00000130731	METTL26	-0.277622	-0.445288	Neither
ENSG00000021300	PLEKHB1	-0.278298	-0.151487	Neither
ENSG00000187024	PTRH1	-0.279061	-1.01335	MitoCarta3.0
ENSG00000116649	SRM	-0.279233	-0.332898	Neither
ENSG00000134809	TIMM10	-0.279346	-0.311671	MitoCarta3.0
ENSG00000149806	FAU	-0.279439	-0.0408842	Neither
ENSG00000124217	MOCS3	-0.280003	-0.509471	Neither
ENSG00000179456	ZBTB18	-0.280119	-1.25647	Neither
ENSG00000171861	MRM3	-0.2803	-1.27326	MitoCarta3.0
ENSG00000145388	METTL14	-0.281585	-0.192376	Neither
ENSG00000114956	DGUOK	-0.281784	-0.233459	MitoCarta3.0
ENSG00000170445	HARS1	-0.282722	-0.470622	Neither
ENSG00000111052	LIN7A	-0.282741	-0.453669	Neither
ENSG00000166788	SAAL1	-0.283217	-0.3218	Neither
ENSG00000177951	BET1L	-0.283347	-1.41418	Secretome
ENSG00000168393	DTYMK	-0.28551	-0.565514	MitoCarta3.0
ENSG00000170469	SPATA24	-0.285614	-1.11533	Neither
ENSG00000128534	LSM8	-0.286016	-0.571721	Neither
ENSG00000103047	TANGO6	-0.287681	-0.677748	Secretome
ENSG00000185305	ARL15	-0.28779	-0.166819	Neither
ENSG00000139343	SNRPF	-0.289628	-0.380741	Neither
ENSG00000155368	DBI	-0.290142	-0.455519	MitoCarta3.0
ENSG00000173207	CKS1B	-0.290829	-0.461002	Neither
ENSG00000198040	ZNF84	-0.291199	-1.62945	Neither
ENSG00000167862	MRPL58	-0.291537	-0.542598	MitoCarta3.0
ENSG00000174109	C16orf91	-0.291963	-0.0476174	MitoCarta3.0
ENSG00000204308	RNF5	-0.292053	0.114255	Secretome
ENSG00000160310	PRMT2	-0.293072	-1.40267	Neither
ENSG00000035403	VCL	-0.293706	-0.891516	Neither
ENSG00000136243	NUP42	-0.294093	-0.618366	Neither
ENSG00000171960	PPIH	-0.296407	-0.281777	Neither
ENSG00000138796	HADH	-0.297034	-0.389025	MitoCarta3.0
ENSG00000124767	GLO1	-0.297548	-0.671457	Neither
ENSG00000106554	CHCHD3	-0.297616	-0.57423	MitoCarta3.0
ENSG00000174173	TRMT10C	-0.297829	-0.576527	MitoCarta3.0
ENSG00000123933	MXD4	-0.298247	-0.323462	Neither
ENSG00000213190	MLLT11	-0.298721	-0.175595	Neither
ENSG00000183828	NUDT14	-0.299675	-0.857401	Neither
ENSG00000034677	RNF19A	-0.300468	-0.0758852	Secretome
ENSG00000162585	FAAP20	-0.301745	-0.570622	Neither
ENSG00000161057	PSMC2	-0.302877	-0.295216	Neither
ENSG00000183011	NAA38	-0.303153	-0.303036	Neither
ENSG00000144895	EIF2A	-0.303218	-0.545849	Neither
ENSG00000169062	UPF3A	-0.303371	-0.931097	Neither
ENSG00000102362	SYTL4	-0.303546	-0.458627	Neither
ENSG00000198034	RPS4X	-0.303949	-0.821486	Neither
ENSG00000177383	MAGEF1	-0.30407	-0.57783	Neither
ENSG00000111906	HDDC2	-0.304425	-0.591161	Neither
ENSG00000123395	ATG101	-0.305337	-0.0479311	Neither
ENSG00000277775	H3C7	-0.305833	-0.420168	Neither
ENSG00000119408	NEK6	-0.306401	-1.01648	Neither
ENSG00000182199	SHMT2	-0.306974	-0.189597	MitoCarta3.0
ENSG00000092621	PHGDH	-0.307111	-0.911853	Neither
ENSG00000165660	ABRAXAS2	-0.307609	-0.419795	Neither
ENSG00000276023	DUSP14	-0.307643	-0.728834	Neither
ENSG00000204899	MZT1	-0.307721	-0.390701	Secretome
ENSG00000167528	ZNF641	-0.30807	-0.73303	Neither
ENSG00000099849	RASSF7	-0.308254	-0.332081	Neither
ENSG00000086827	ZW10	-0.308597	-0.701123	Neither
ENSG00000112306	RPS12	-0.308952	-0.797899	Neither
ENSG00000115468	EFHD1	-0.309388	-0.513964	MitoCarta3.0
ENSG00000137574	TGS1	-0.309938	-0.638322	Neither
ENSG00000132740	IGHMBP2	-0.310047	-0.467888	Neither
ENSG00000131844	MCCC2	-0.3103	0.0891076	MitoCarta3.0
ENSG00000100395	L3MBTL2	-0.310552	-0.651319	Neither
ENSG00000161920	MED11	-0.311086	-0.17694	Neither
ENSG00000138326	RPS24	-0.311581	-0.459218	Neither
ENSG00000197766	CFD	-0.313285	-0.460294	Secretome
ENSG00000136159	NUDT15	-0.31361	-0.722079	Neither
ENSG00000162368	CMPK1	-0.313687	-0.529234	Secretome
ENSG00000176623	RMDN1	-0.314411	-0.289508	MitoCarta3.0
ENSG00000187626	ZKSCAN4	-0.314605	-1.71248	Neither
ENSG00000162384	CZIB	-0.314819	-0.874588	Neither
ENSG00000106462	EZH2	-0.314885	-0.563081	Neither
ENSG00000166860	ZBTB39	-0.315011	-1.14902	Neither
ENSG00000173113	TRMT112	-0.315417	-0.372918	Neither
ENSG00000182362	YBEY	-0.315605	-0.571597	MitoCarta3.0
ENSG00000134294	SLC38A2	-0.317176	-0.722391	Secretome
ENSG00000178585	CTNNBIP1	-0.317485	-0.32413	Neither
ENSG00000000457	SCYL3	-0.317729	-1.25015	Neither
ENSG00000166169	POLL	-0.318086	-1.7291	Neither
ENSG00000101911	PRPS2	-0.318227	-0.988236	Neither
ENSG00000126261	UBA2	-0.31876	-0.414478	Neither
ENSG00000134072	CAMK1	-0.3201	0.0144594	Neither
ENSG00000132661	NXT1	-0.320844	-0.569884	Neither
ENSG00000188566	NDOR1	-0.320918	-0.786872	Secretome
ENSG00000149292	TTC12	-0.321609	-1.03047	Neither
ENSG00000066777	ARFGEF1	-0.321641	0.39074	Neither
ENSG00000011295	TTC19	-0.32194	-0.0890994	MitoCarta3.0
ENSG00000138398	PPIG	-0.322078	-0.443889	Neither
ENSG00000084207	GSTP1	-0.322728	-0.158023	Neither
ENSG00000063241	ISOC2	-0.322837	-0.572761	MitoCarta3.0
ENSG00000014824	SLC30A9	-0.322903	-0.632894	MitoCarta3.0
ENSG00000150768	DLAT	-0.323774	-0.318764	MitoCarta3.0
ENSG00000180921	FAM83H	-0.323874	-0.453188	Secretome
ENSG00000078668	VDAC3	-0.324135	-0.561051	MitoCarta3.0
ENSG00000167118	URM1	-0.324433	-0.524725	Neither
ENSG00000099800	TIMM13	-0.325746	-0.64919	MitoCarta3.0
ENSG00000185009	AP3M1	-0.326807	-0.379762	Neither
ENSG00000003509	NDUFAF7	-0.328034	-0.290602	MitoCarta3.0
ENSG00000157191	NECAP2	-0.330132	-0.535932	Neither
ENSG00000144034	TPRKB	-0.330172	-0.575455	Neither
ENSG00000214253	FIS1	-0.330341	-0.368994	MitoCarta3.0
ENSG00000106049	HIBADH	-0.331057	-0.0898834	MitoCarta3.0
ENSG00000139531	SUOX	-0.331291	-0.0940729	MitoCarta3.0
ENSG00000169976	SF3B5	-0.331786	-0.532818	Neither
ENSG00000137486	ARRB1	-0.33407	-1.28157	Neither
ENSG00000130165	ELOF1	-0.334208	-0.841844	Neither
ENSG00000197045	GMFB	-0.335154	-0.25008	Neither
ENSG00000175213	ZNF408	-0.335503	-1.02564	Neither
ENSG00000115271	GCA	-0.336193	-0.814552	Neither
ENSG00000196787	H2AC11	-0.336473	-0.327352	Neither
ENSG00000174796	THAP6	-0.336578	-0.627685	Neither
ENSG00000164172	MOCS2	-0.337598	-0.434483	Neither
ENSG00000123191	ATP7B	-0.338314	-0.271408	Secretome
ENSG00000141682	PMAIP1	-0.338667	-0.543759	MitoCarta3.0
ENSG00000111652	COPS7A	-0.338671	-0.140347	Neither
ENSG00000082213	C5orf22	-0.338844	-0.736114	Neither
ENSG00000124333	VAMP7	-0.338984	-0.448119	Secretome
ENSG00000116874	WARS2	-0.339455	-0.852692	MitoCarta3.0
ENSG00000173457	PPP1R14B	-0.340651	-0.519916	Neither
ENSG00000204356	NELFE	-0.342145	-0.621402	Neither
ENSG00000101181	MTG2	-0.342428	-1.18189	MitoCarta3.0
ENSG00000181649	PHLDA2	-0.342599	0.153065	Neither
ENSG00000167081	PBX3	-0.342612	-0.960426	Neither
ENSG00000120992	LYPLA1	-0.343295	-1.04849	MitoCarta3.0
ENSG00000035141	FAM136A	-0.343373	-0.467746	MitoCarta3.0
ENSG00000147421	HMBOX1	-0.343648	-2.01335	Neither
ENSG00000101624	CEP76	-0.344329	-0.356163	Neither
ENSG00000102218	RP2	-0.345212	-0.261957	Neither
ENSG00000136878	USP20	-0.345879	-0.850387	Neither
ENSG00000181472	ZBTB2	-0.3462	-0.99279	Neither
ENSG00000050748	MAPK9	-0.347645	-0.552419	Neither
ENSG00000125733	TRIP10	-0.347797	-1.33616	Neither
ENSG00000161800	RACGAP1	-0.348032	-0.571535	Neither
ENSG00000136758	YME1L1	-0.348689	-0.466714	MitoCarta3.0
ENSG00000176410	DNAJC30	-0.349407	0.408761	MitoCarta3.0
ENSG00000189403	HMGB1	-0.349414	-0.0851635	Neither
ENSG00000120314	WDR55	-0.349862	-1.08477	Neither
ENSG00000132952	USPL1	-0.350738	-1.2304	Neither
ENSG00000100519	PSMC6	-0.350821	-1.20491	Neither
ENSG00000008018	PSMB1	-0.35149	-0.594356	Neither
ENSG00000212747	RTL8B	-0.352185	-0.879903	Neither
ENSG00000164258	NDUFS4	-0.352855	-0.699797	MitoCarta3.0
ENSG00000185024	BRF1	-0.353163	-0.738364	Neither
ENSG00000119801	YPEL5	-0.353841	-0.160414	Neither
ENSG00000225663	MCRIP1	-0.353844	-0.68562	Neither
ENSG00000187446	CHP1	-0.354099	-0.324167	Neither
ENSG00000093217	XYLB	-0.35424	-0.594758	Neither
ENSG00000132591	ERAL1	-0.35425	-0.634252	MitoCarta3.0
ENSG00000115268	RPS15	-0.355271	-1.29333	Neither
ENSG00000051620	HEBP2	-0.355614	-0.559062	Neither
ENSG00000100983	GSS	-0.355876	-0.539574	Neither
ENSG00000075142	SRI	-0.355984	-1.04615	Neither
ENSG00000177034	MTX3	-0.356206	-0.314718	MitoCarta3.0
ENSG00000162441	LZIC	-0.356343	-0.626115	Neither
ENSG00000114446	IFT57	-0.357053	-0.729101	Neither
ENSG00000163644	PPM1K	-0.357286	-0.999443	MitoCarta3.0
ENSG00000042753	AP2S1	-0.357955	-0.300926	Neither
ENSG00000175352	NRIP3	-0.358006	-0.833126	Neither
ENSG00000188313	PLSCR1	-0.3582	-0.675051	Neither
ENSG00000164615	CAMLG	-0.358717	-0.790014	Secretome
ENSG00000135632	SMYD5	-0.359356	-0.658103	Neither
ENSG00000117139	KDM5B	-0.36026	-0.754161	Neither
ENSG00000125812	GZF1	-0.361039	-0.786742	Neither
ENSG00000276966	H4C5	-0.361209	-0.487647	Neither
ENSG00000084764	MAPRE3	-0.362208	-0.583984	Neither
ENSG00000123545	NDUFAF4	-0.362236	-0.222505	MitoCarta3.0
ENSG00000100422	CERK	-0.362594	-1.19765	Neither
ENSG00000139722	VPS37B	-0.362861	-1.01332	Neither
ENSG00000126267	COX6B1	-0.362972	-0.298374	MitoCarta3.0
ENSG00000177600	RPLP2	-0.363173	-0.357562	Secretome
ENSG00000183508	TENT5C	-0.363352	-1.25918	Neither
ENSG00000171848	RRM2	-0.36348	-0.380737	Secretome
ENSG00000278637	H4C1	-0.363543	-0.198363	Neither
ENSG00000063177	RPL18	-0.363643	-0.118502	Neither
ENSG00000117308	GALE	-0.363947	-0.911364	Neither
ENSG00000105193	RPS16	-0.36399	-0.531656	Neither
ENSG00000099364	FBXL19	-0.364003	-2.25127	Neither
ENSG00000130529	TRPM4	-0.364206	-0.747888	Secretome
ENSG00000093009	CDC45	-0.364215	-0.290227	Neither
ENSG00000174547	MRPL11	-0.364358	0.0231346	MitoCarta3.0
ENSG00000144040	SFXN5	-0.36465	-0.139349	MitoCarta3.0
ENSG00000139668	WDFY2	-0.365022	-0.787115	Neither
ENSG00000101190	TCFL5	-0.365022	-0.905327	Neither
ENSG00000147684	NDUFB9	-0.365189	0.0520151	MitoCarta3.0
ENSG00000105258	POLR2I	-0.36524	-0.564051	Neither
ENSG00000025770	NCAPH2	-0.365372	-0.936004	Neither
ENSG00000180354	MTURN	-0.36569	-0.440249	Neither
ENSG00000072864	NDE1	-0.365757	-0.730418	Neither
ENSG00000196365	LONP1	-0.366068	-0.492651	MitoCarta3.0
[truncated: 5,119 more rows]

## Sheet: RPL29 vs RPL10A withER-LOV-BirA
Ensembl_Gene	Name	RPL29-Avi (log2enrichment)	Avi-RPL10A(log2enrichment)	Annotation
ENSG00000114646	CSPG5	3.32319	3.75009	Secretome
ENSG00000163453	IGFBP7	3.23217	3.81873	Secretome
ENSG00000183762	KREMEN1	3.1674	2.47028	Secretome
ENSG00000139219	COL2A1	3.16482	3.69124	Secretome
ENSG00000118523	CCN2	3.14338	3.11945	Secretome
ENSG00000187498	COL4A1	3.13991	3.56083	Secretome
ENSG00000069188	SDK2	3.13704	3.50205	Secretome
ENSG00000146555	SDK1	3.13703	3.46687	Secretome
ENSG00000134871	COL4A2	3.13058	3.58067	Secretome
ENSG00000172270	BSG	3.13026	3.20174	Secretome
ENSG00000162512	SDC3	3.12953	3.62808	Secretome
ENSG00000127418	FGFRL1	3.12759	3.48311	Secretome
ENSG00000188153	COL4A5	3.12465	3.70432	Secretome
ENSG00000150893	FREM2	3.12415	3.45629	Secretome
ENSG00000123146	ADGRE5	3.12269	3.00445	Secretome
ENSG00000173706	HEG1	3.10869	3.31255	Secretome
ENSG00000063660	GPC1	3.1039	3.54924	Secretome
ENSG00000115884	SDC1	3.10207	3.68881	Secretome
ENSG00000184226	PCDH9	3.08951	3.41891	Secretome
ENSG00000130203	APOE	3.08793	3.09113	Secretome
ENSG00000170153	RNF150	3.08479	3.49887	Secretome
ENSG00000111261	MANSC1	3.08024	3.54993	Secretome
ENSG00000149177	PTPRJ	3.06561	3.65572	Secretome
ENSG00000197565	COL4A6	3.06354	3.62176	Secretome
ENSG00000197746	PSAP	3.06212	3.30707	Secretome
ENSG00000170558	CDH2	3.05425	3.67264	Secretome
ENSG00000171208	NETO2	3.05181	2.7725	Secretome
ENSG00000112769	LAMA4	3.04882	3.2626	Secretome
ENSG00000166341	DCHS1	3.04465	3.72284	Secretome
ENSG00000183853	KIRREL1	3.04039	3.59322	Secretome
ENSG00000185008	ROBO2	3.03844	3.07826	Secretome
ENSG00000102755	FLT1	3.03529	3.3264	Secretome
ENSG00000188157	AGRN	3.03476	3.78358	Secretome
ENSG00000166033	HTRA1	3.03355	3.45776	Secretome
ENSG00000067141	NEO1	3.03202	3.62382	Secretome
ENSG00000038427	VCAN	3.02866	3.31426	Secretome
ENSG00000169855	ROBO1	3.02665	3.39202	Secretome
ENSG00000115414	FN1	3.02499	3.3899	Secretome
ENSG00000172594	SMPDL3A	3.02403	3.24101	Secretome
ENSG00000134755	DSC2	3.0235	3.40439	Secretome
ENSG00000152558	TMEM123	3.02309	3.35892	Secretome
ENSG00000196159	FAT4	3.0204	3.33861	Secretome
ENSG00000115232	ITGA4	3.01921	3.09997	Secretome
ENSG00000137573	SULF1	3.01913	3.08186	Secretome
ENSG00000104805	NUCB1	3.01231	3.45442	Secretome
ENSG00000152952	PLOD2	3.00891	3.52659	Secretome
ENSG00000105696	TMEM59L	3.00745	3.22432	Secretome
ENSG00000123384	LRP1	3.00586	3.36481	Secretome
ENSG00000106236	NPTX2	3.0056	3.57377	Secretome
ENSG00000134250	NOTCH2	3.00499	3.16805	Secretome
ENSG00000106868	SUSD1	3.00401	3.09083	Secretome
ENSG00000182871	COL18A1	3.00307	3.37587	Secretome
ENSG00000115457	IGFBP2	3.00176	3.11991	Secretome
ENSG00000178752	ERFE	2.99773	3.28953	Secretome
ENSG00000142949	PTPRF	2.99707	3.67822	Secretome
ENSG00000144724	PTPRG	2.99657	3.43157	Secretome
ENSG00000173402	DAG1	2.99433	3.48708	Secretome
ENSG00000091129	NRCAM	2.99015	3.55821	Secretome
ENSG00000169490	TM2D2	2.98837	3.34925	Secretome
ENSG00000149257	SERPINH1	2.98645	2.95982	Secretome
ENSG00000155660	PDIA4	2.9827	3.349	Secretome
ENSG00000187955	COL14A1	2.97675	3.46164	Secretome
ENSG00000169851	PCDH7	2.97634	3.39212	Secretome
ENSG00000130175	PRKCSH	2.97512	3.17121	Secretome
ENSG00000163704	PRRT3	2.97254	2.76971	Secretome
ENSG00000087303	NID2	2.96966	3.39062	Secretome
ENSG00000171603	CLSTN1	2.96753	3.2923	Secretome
ENSG00000044574	HSPA5	2.96404	3.09935	Secretome
ENSG00000221890	NPTXR	2.96002	2.92001	Secretome
ENSG00000167323	STIM1	2.95821	3.48389	Secretome
ENSG00000112149	CD83	2.95637	3.40425	Secretome
ENSG00000170017	ALCAM	2.95605	3.39437	Secretome
ENSG00000173376	NDNF	2.95471	3.22502	Secretome
ENSG00000134247	PTGFRN	2.95269	3.3239	Secretome
ENSG00000162729	IGSF8	2.95264	3.56961	Secretome
ENSG00000171067	C11orf24	2.94613	3.24939	Secretome
ENSG00000076716	GPC4	2.94192	3.0993	Secretome
ENSG00000118705	RPN2	2.94176	3.3683	Secretome
ENSG00000150093	ITGB1	2.94023	1.59547	Secretome
ENSG00000146648	EGFR	2.93557	3.25116	Secretome
ENSG00000106397	PLOD3	2.93548	3.40223	Secretome
ENSG00000168702	LRP1B	2.93374	2.67881	Secretome
ENSG00000198663	C6orf89	2.9335	3.53546	Secretome
ENSG00000106780	MEGF9	2.93244	3.63326	Secretome
ENSG00000149294	NCAM1	2.93208	3.32032	Secretome
ENSG00000076706	MCAM	2.93187	3.13734	Secretome
ENSG00000198732	SMOC1	2.93056	3.3501	Secretome
ENSG00000018236	CNTN1	2.93024	3.36909	Secretome
ENSG00000169439	SDC2	2.9279	2.98101	Secretome
ENSG00000163251	FZD5	2.92605	2.86894	Secretome
ENSG00000120885	CLU	2.92482	3.13721	Secretome
ENSG00000196562	SULF2	2.92032	3.11124	Secretome
ENSG00000166147	FBN1	2.91936	3.20814	Secretome
ENSG00000077942	FBLN1	2.919	3.37092	Secretome
ENSG00000180340	FZD2	2.91797	2.57408	Secretome
ENSG00000135862	LAMC1	2.91094	3.21669	Secretome
ENSG00000182168	UNC5C	2.91028	2.97577	Secretome
ENSG00000138829	FBN2	2.90239	3.35129	Secretome
ENSG00000187244	BCAM	2.89933	3.10819	Secretome
ENSG00000134243	SORT1	2.89837	3.20503	Secretome
ENSG00000142173	COL6A2	2.89617	3.07161	Secretome
ENSG00000128567	PODXL	2.8957	2.97397	Secretome
ENSG00000172037	LAMB2	2.89416	3.17708	Secretome
ENSG00000168778	TCTN2	2.89248	3.33481	Secretome
ENSG00000182985	CADM1	2.89087	3.22026	Secretome
ENSG00000147257	GPC3	2.88876	3.27548	Secretome
ENSG00000163430	FSTL1	2.88641	3.16956	Secretome
ENSG00000146242	TPBG	2.88491	3.33229	Secretome
ENSG00000074181	NOTCH3	2.8818	3.64561	Secretome
ENSG00000185896	LAMP1	2.87967	2.98805	Secretome
ENSG00000171246	NPTX1	2.87952	3.28463	Secretome
ENSG00000117298	ECE1	2.8791	3.34758	Secretome
ENSG00000173705	SUSD5	2.879	3.17916	Secretome
ENSG00000114631	PODXL2	2.87747	3.32465	Secretome
ENSG00000070018	LRP6	2.87687	3.04662	Secretome
ENSG00000129353	SLC44A2	2.87432	3.12461	Secretome
ENSG00000231925	TAPBP	2.8735	3.09838	Secretome
ENSG00000077943	ITGA8	2.87209	3.41316	Secretome
ENSG00000107731	UNC5B	2.87198	3.32832	Secretome
ENSG00000144749	LRIG1	2.87165	3.43146	Secretome
ENSG00000113140	SPARC	2.86936	3.1992	Secretome
ENSG00000169783	LINGO1	2.8693	3.47848	Secretome
ENSG00000081479	LRP2	2.86879	3.08631	Secretome
ENSG00000150471	ADGRL3	2.86868	3.01124	Secretome
ENSG00000049323	LTBP1	2.86576	3.24521	Secretome
ENSG00000164199	ADGRV1	2.86481	3.15345	Secretome
ENSG00000166450	PRTG	2.85959	3.15058	Secretome
ENSG00000157240	FZD1	2.85783	3.03573	Secretome
ENSG00000137642	SORL1	2.85347	3.13329	Secretome
ENSG00000142798	HSPG2	2.85252	2.9946	Secretome
ENSG00000003056	M6PR	2.84666	2.85931	Secretome
ENSG00000090863	GLG1	2.84644	3.11085	Secretome
ENSG00000130508	PXDN	2.84506	3.18067	Secretome
ENSG00000160161	CILP2	2.84462	3.03339	Secretome
ENSG00000129636	ITFG1	2.84306	3.19119	Secretome
ENSG00000082641	NFE2L1	2.84245	2.84687	Secretome
ENSG00000139182	CLSTN3	2.84103	3.36586	Secretome
ENSG00000116962	NID1	2.84067	3.07714	Secretome
ENSG00000205213	LGR4	2.84038	3.18322	Secretome
ENSG00000135677	GNS	2.84017	2.9529	Secretome
ENSG00000177707	NECTIN3	2.83857	3.19617	Secretome
ENSG00000116106	EPHA4	2.83844	3.39565	Secretome
ENSG00000145147	SLIT2	2.83722	3.35069	Secretome
ENSG00000023318	ERP44	2.83675	2.97147	Secretome
ENSG00000105426	PTPRS	2.83531	3.40497	Secretome
ENSG00000132182	NUP210	2.83501	3.42111	Secretome
ENSG00000182220	ATP6AP2	2.83451	2.69158	Secretome
ENSG00000104331	BPNT2	2.83446	3.26392	Secretome
ENSG00000115461	IGFBP5	2.83204	3.21494	Secretome
ENSG00000183098	GPC6	2.83192	3.07464	Secretome
ENSG00000006118	TMEM132A	2.82932	3.09337	Secretome
ENSG00000169116	PARM1	2.82892	3.47674	Secretome
ENSG00000150938	CRIM1	2.82882	2.96255	Secretome
ENSG00000078808	SDF4	2.82548	2.95889	Secretome
ENSG00000110400	NECTIN1	2.82534	3.20961	Secretome
ENSG00000198756	COLGALT2	2.82435	3.07034	Secretome
ENSG00000156535	CD109	2.82379	3.53107	Secretome
ENSG00000125266	EFNB2	2.82339	3.30082	Secretome
ENSG00000147955	SIGMAR1	2.82288	2.79049	Secretome
ENSG00000120725	SIL1	2.82215	3.28383	Secretome
ENSG00000184164	CRELD2	2.8221	2.80348	Secretome
ENSG00000088812	ATRN	2.82047	3.29117	Secretome
ENSG00000244038	DDOST	2.82016	3.17882	Secretome
ENSG00000124067	SLC12A4	2.81983	2.71643	Secretome
ENSG00000134762	DSC3	2.81972	2.99571	Secretome
ENSG00000167123	CERCAM	2.81789	3.36356	Neither
ENSG00000153132	CLGN	2.81372	2.98685	Secretome
ENSG00000130702	LAMA5	2.81037	3.32869	Secretome
ENSG00000038002	AGA	2.81031	2.71143	Secretome
ENSG00000174607	UGT8	2.8061	3.06291	Secretome
ENSG00000100473	COCH	2.80568	3.31315	Secretome
ENSG00000155760	FZD7	2.80535	2.97098	Secretome
ENSG00000109472	CPE	2.8047	2.98584	Secretome
ENSG00000099250	NRP1	2.80392	3.28576	Secretome
ENSG00000143870	PDIA6	2.80336	3.07784	Secretome
ENSG00000134153	EMC7	2.8006	3.01204	Secretome
ENSG00000107798	LIPA	2.80055	3.06594	Secretome
ENSG00000156642	NPTN	2.80027	2.82811	Secretome
ENSG00000138600	SPPL2A	2.7993	3.2157	Secretome
ENSG00000130309	COLGALT1	2.79899	3.05087	Secretome
ENSG00000156140	ADAMTS3	2.79778	2.92468	Secretome
ENSG00000046604	DSG2	2.79692	3.1893	Secretome
ENSG00000183798	EMILIN3	2.79574	2.83003	Secretome
ENSG00000157404	KIT	2.79568	3.02842	Secretome
ENSG00000197324	LRP10	2.79424	2.85745	Secretome
ENSG00000138759	FRAS1	2.79403	3.28222	Secretome
ENSG00000182197	EXT1	2.78933	2.52092	Secretome
ENSG00000148400	NOTCH1	2.78863	3.02762	Secretome
ENSG00000157593	SLC35B2	2.78843	2.15899	Secretome
ENSG00000076641	PAG1	2.78794	2.45221	Secretome
ENSG00000153956	CACNA2D1	2.78792	3.44315	Secretome
ENSG00000116260	QSOX1	2.78702	3.06772	Secretome
ENSG00000188211	NCR3LG1	2.78582	3.33591	Secretome
ENSG00000108582	CPD	2.78542	3.27832	Secretome
ENSG00000100234	TIMP3	2.78302	2.80701	Secretome
ENSG00000138085	ATRAID	2.78244	3.09731	Secretome
ENSG00000196776	CD47	2.7793	2.95043	Secretome
ENSG00000005893	LAMP2	2.77764	2.79256	Secretome
ENSG00000101439	CST3	2.77754	2.38543	Secretome
ENSG00000130635	COL5A1	2.77727	3.36528	Secretome
ENSG00000049656	CLPTM1L	2.77657	3.37815	Secretome
ENSG00000196352	CD55	2.77253	2.8368	Secretome
ENSG00000168282	MGAT2	2.76931	3.24129	Secretome
ENSG00000104853	CLPTM1	2.7686	3.18841	Secretome
ENSG00000083857	FAT1	2.76828	3.10108	Secretome
ENSG00000100299	ARSA	2.76804	2.93583	Secretome
ENSG00000174227	PIGG	2.76793	2.38348	Secretome
ENSG00000065320	NTN1	2.76633	3.06246	Secretome
ENSG00000090776	EFNB1	2.76452	3.3789	Secretome
ENSG00000113739	STC2	2.76348	3.05089	Secretome
ENSG00000142156	COL6A1	2.7631	3.05786	Secretome
ENSG00000178904	DPY19L3	2.76088	2.90242	Secretome
ENSG00000081087	OSTM1	2.75981	2.73161	Secretome
ENSG00000074695	LMAN1	2.7589	2.86601	Secretome
ENSG00000094975	SUCO	2.7582	3.49013	Secretome
ENSG00000070081	NUCB2	2.75546	3.15782	Secretome
ENSG00000163902	RPN1	2.75434	3.23414	Secretome
ENSG00000262655	SPON1	2.75416	3.07832	Secretome
ENSG00000152291	TGOLN2	2.75403	2.86723	Secretome
ENSG00000087301	TXNDC16	2.75268	3.0799	Secretome
ENSG00000135333	EPHA7	2.75258	2.96277	Secretome
ENSG00000066468	FGFR2	2.75224	3.12157	Secretome
ENSG00000171105	INSR	2.75221	3.37947	Secretome
ENSG00000127463	EMC1	2.74728	3.112	Secretome
ENSG00000141458	NPC1	2.74529	2.91159	Secretome
ENSG00000136770	DNAJC1	2.74396	3.3074	Secretome
ENSG00000158966	CACHD1	2.74278	3.03894	Secretome
ENSG00000165661	QSOX2	2.74108	2.97797	Secretome
ENSG00000143126	CELSR2	2.73963	3.11517	Secretome
ENSG00000011028	MRC2	2.73706	3.06606	Secretome
ENSG00000068078	FGFR3	2.73674	3.21504	Secretome
ENSG00000150687	PRSS23	2.73663	3.14765	Secretome
ENSG00000070214	SLC44A1	2.73577	3.1808	Secretome
ENSG00000134901	POGLUT2	2.73552	2.97156	Secretome
ENSG00000185127	C6orf120	2.73396	2.41855	Secretome
ENSG00000142166	IFNAR1	2.73285	3.44759	Secretome
ENSG00000077147	TM9SF3	2.73064	3.0207	Secretome
ENSG00000130202	NECTIN2	2.72947	2.91555	Secretome
ENSG00000164187	LMBRD2	2.72918	2.79573	Secretome
ENSG00000107789	MINPP1	2.72728	2.97885	Secretome
ENSG00000113594	LIFR	2.72703	3.38975	Secretome
ENSG00000152127	MGAT5	2.72501	3.24008	Secretome
ENSG00000110917	MLEC	2.72366	3.3555	Secretome
ENSG00000198799	LRIG2	2.7236	3.14703	Secretome
ENSG00000166086	JAM3	2.72191	2.60244	Secretome
ENSG00000117899	MESD	2.7218	2.71115	Secretome
ENSG00000135919	SERPINE2	2.7214	2.62501	Secretome
ENSG00000114739	ACVR2B	2.72082	3.09131	Secretome
ENSG00000007402	CACNA2D2	2.72025	2.76522	Secretome
ENSG00000092421	SEMA6A	2.71936	3.14186	Secretome
ENSG00000204217	BMPR2	2.71916	3.48684	Secretome
ENSG00000162694	EXTL2	2.71744	2.27104	Secretome
ENSG00000177628	GBA	2.71743	3.08431	Secretome
ENSG00000071537	SEL1L	2.7174	3.14265	Secretome
ENSG00000154639	CXADR	2.71635	3.15287	Secretome
ENSG00000196950	SLC39A10	2.71473	2.83455	Secretome
ENSG00000151233	GXYLT1	2.71443	2.90908	Secretome
ENSG00000116406	EDEM3	2.71019	3.41228	Secretome
ENSG00000147649	MTDH	2.70919	3.46319	Secretome
ENSG00000075568	TMEM131	2.70822	3.02578	Secretome
ENSG00000091409	ITGA6	2.7078	3.23282	Secretome
ENSG00000076356	PLXNA2	2.70606	3.26145	Secretome
ENSG00000138650	PCDH10	2.70549	3.19389	Secretome
ENSG00000122707	RECK	2.70396	3.3035	Secretome
ENSG00000153993	SEMA3D	2.70307	2.98578	Secretome
ENSG00000174938	SEZ6L2	2.70224	2.14927	Secretome
ENSG00000196743	GM2A	2.70175	2.5594	Secretome
ENSG00000132670	PTPRA	2.70015	3.24537	Secretome
ENSG00000001461	NIPAL3	2.69991	3.4429	Secretome
ENSG00000110492	MDK	2.69947	2.65896	Secretome
ENSG00000169604	ANTXR1	2.69902	2.95621	Secretome
ENSG00000177283	FZD8	2.69885	3.12679	Secretome
ENSG00000110651	CD81	2.69727	2.50925	Secretome
ENSG00000133216	EPHB2	2.69687	3.54269	Secretome
ENSG00000086619	ERO1B	2.69387	2.62512	Secretome
ENSG00000182240	BACE2	2.69375	3.3162	Secretome
ENSG00000112655	PTK7	2.69223	2.63904	Secretome
ENSG00000136026	CKAP4	2.69074	2.81326	Secretome
ENSG00000228594	FNDC10	2.68938	2.95692	Secretome
ENSG00000184232	OAF	2.68932	3.53486	Secretome
ENSG00000204520	MICA	2.68854	2.73116	Secretome
ENSG00000142192	APP	2.68754	2.92552	Secretome
ENSG00000003436	TFPI	2.68679	2.72697	Secretome
ENSG00000058262	SEC61A1	2.68497	2.70527	Secretome
ENSG00000128595	CALU	2.68487	2.9382	Secretome
ENSG00000114554	PLXNA1	2.68405	3.2174	Secretome
ENSG00000167930	FAM234A	2.68355	3.30394	Secretome
ENSG00000135535	CD164	2.68269	2.40781	Secretome
ENSG00000083444	PLOD1	2.68258	3.08965	Secretome
ENSG00000158850	B4GALT3	2.68199	2.74053	Secretome
ENSG00000117906	RCN2	2.68137	2.56817	Secretome
ENSG00000134569	LRP4	2.6799	2.82205	Secretome
ENSG00000102580	DNAJC3	2.67845	3.08208	Neither
ENSG00000106066	CPVL	2.67741	2.72881	Secretome
ENSG00000132205	EMILIN2	2.67704	2.64797	Secretome
ENSG00000075223	SEMA3C	2.67701	3.06876	Secretome
ENSG00000148468	FAM171A1	2.67546	2.7624	Secretome
ENSG00000117335	CD46	2.67541	3.00572	Secretome
ENSG00000196411	EPHB4	2.67304	2.7796	Secretome
ENSG00000184992	BRI3BP	2.66983	2.68599	Secretome
ENSG00000122756	CNTFR	2.66886	2.73966	Secretome
ENSG00000102109	PCSK1N	2.66882	2.90651	Secretome
ENSG00000169223	LMAN2	2.66559	2.69869	Secretome
ENSG00000181523	SGSH	2.66344	2.29666	Secretome
ENSG00000132386	SERPINF1	2.66005	2.83121	Secretome
ENSG00000143162	CREG1	2.65859	2.62646	Secretome
ENSG00000113441	LNPEP	2.65816	2.89209	Secretome
ENSG00000131019	ULBP3	2.65798	2.75245	Neither
ENSG00000154305	MIA3	2.65555	2.97323	Secretome
ENSG00000079931	MOXD1	2.65335	2.78006	Secretome
ENSG00000148110	MFSD14B	2.65252	2.3546	Secretome
ENSG00000149428	HYOU1	2.65035	2.98908	Secretome
ENSG00000140443	IGF1R	2.65017	3.04413	Secretome
ENSG00000118257	NRP2	2.64922	2.90817	Secretome
ENSG00000179403	VWA1	2.64902	2.28062	Secretome
ENSG00000101680	LAMA1	2.64855	2.87863	Secretome
ENSG00000197930	ERO1A	2.64627	2.34595	Secretome
ENSG00000177663	IL17RA	2.64603	2.77917	Secretome
ENSG00000030582	GRN	2.64341	2.81661	Secretome
ENSG00000175348	TMEM9B	2.64238	3.56144	Secretome
ENSG00000076351	SLC46A1	2.64237	2.76461	Secretome
ENSG00000163162	RNF149	2.64015	2.73034	Secretome
ENSG00000167543	TP53I13	2.63977	3.19818	Secretome
ENSG00000141756	FKBP10	2.63921	2.41211	MitoCarta3.0
ENSG00000090020	SLC9A1	2.63803	3.1997	Secretome
ENSG00000187676	B3GLCT	2.63558	2.90501	Secretome
ENSG00000106609	TMEM248	2.63471	2.85332	Secretome
ENSG00000114948	ADAM23	2.63344	3.31125	Secretome
ENSG00000122778	KIAA1549	2.63184	2.8705	Secretome
ENSG00000154734	ADAMTS1	2.63118	3.05417	Secretome
ENSG00000113273	ARSB	2.63054	2.36911	Secretome
ENSG00000151348	EXT2	2.63002	3.00298	Secretome
ENSG00000137509	PRCP	2.62858	3.05762	Secretome
ENSG00000128228	SDF2L1	2.62761	2.49407	Secretome
ENSG00000105281	SLC1A5	2.62376	2.45411	Secretome
ENSG00000138448	ITGAV	2.62296	3.00957	Secretome
ENSG00000142871	CCN1	2.62289	2.85856	Secretome
ENSG00000170088	TMEM192	2.62149	2.41706	Secretome
ENSG00000178202	POGLUT3	2.62141	2.76131	Secretome
ENSG00000104723	TUSC3	2.62017	2.83349	Secretome
ENSG00000185483	ROR1	2.61866	3.21438	Secretome
ENSG00000105223	PLD3	2.61835	2.65795	Secretome
ENSG00000136295	TTYH3	2.61759	3.17197	Secretome
ENSG00000117122	MFAP2	2.61595	2.79083	Secretome
ENSG00000112473	SLC39A7	2.6157	2.87667	Secretome
ENSG00000085741	WNT11	2.61488	3.07134	Secretome
ENSG00000049239	H6PD	2.61425	3.28447	Secretome
ENSG00000064115	TM7SF3	2.61276	3.27712	Secretome
ENSG00000001036	FUCA2	2.6113	2.45242	Secretome
ENSG00000161638	ITGA5	2.61002	2.90287	Secretome
ENSG00000158270	COLEC12	2.60887	2.6741	Secretome
ENSG00000179163	FUCA1	2.60871	2.4215	Secretome
ENSG00000138459	SLC35A5	2.6079	3.09404	Secretome
ENSG00000105612	DNASE2	2.6064	2.91417	Secretome
ENSG00000181104	F2R	2.60505	2.34668	Secretome
ENSG00000137845	ADAM10	2.60425	2.17979	Secretome
ENSG00000099139	PCSK5	2.6028	3.14832	Secretome
ENSG00000109689	STIM2	2.60266	3.18736	Secretome
ENSG00000105767	CADM4	2.60257	2.84892	Secretome
ENSG00000164251	F2RL1	2.60146	2.66938	Secretome
ENSG00000116209	TMEM59	2.60061	2.98822	Secretome
ENSG00000197081	IGF2R	2.60043	2.85143	Secretome
ENSG00000169814	BTD	2.59974	2.94376	Secretome
ENSG00000156869	FRRS1	2.59867	2.94975	Secretome
ENSG00000106688	SLC1A1	2.59818	2.43459	Secretome
ENSG00000122884	P4HA1	2.59808	2.79106	Secretome
ENSG00000112378	PERP	2.59793	1.76645	Secretome
ENSG00000158470	B4GALT5	2.59521	2.72743	Secretome
ENSG00000180776	ZDHHC20	2.59164	3.19932	Secretome
ENSG00000149218	ENDOD1	2.58966	3.62495	Secretome
ENSG00000163513	TGFBR2	2.58891	2.34111	Secretome
ENSG00000100350	FOXRED2	2.58882	2.96802	Secretome
ENSG00000167536	DHRS13	2.58753	2.71256	Secretome
ENSG00000057019	DCBLD2	2.58673	2.88555	Secretome
ENSG00000172889	EGFL7	2.5837	2.62614	Secretome
ENSG00000147526	TACC1	2.5836	0.281637	Neither
ENSG00000135414	GDF11	2.58338	2.60636	Secretome
ENSG00000046653	GPM6B	2.58261	2.71749	Secretome
ENSG00000110328	GALNT18	2.58205	3.2029	Secretome
ENSG00000085563	ABCB1	2.58091	2.82907	Secretome
ENSG00000169992	NLGN2	2.58039	1.84955	Secretome
ENSG00000110013	SIAE	2.57888	3.02011	Secretome
ENSG00000123131	PRDX4	2.57706	2.59009	MitoCarta3.0
ENSG00000125848	FLRT3	2.57699	2.92271	Secretome
ENSG00000136827	TOR1A	2.57679	2.4311	Secretome
ENSG00000168528	SERINC2	2.57523	2.91546	Secretome
ENSG00000102595	UGGT2	2.57404	3.02041	Secretome
ENSG00000135503	ACVR1B	2.57349	3.10885	Secretome
ENSG00000143537	ADAM15	2.5726	2.87744	Secretome
ENSG00000168394	TAP1	2.57175	2.79577	Secretome
ENSG00000115652	UXS1	2.56932	3.2624	Secretome
ENSG00000170275	CRTAP	2.56711	2.44194	Secretome
ENSG00000155304	HSPA13	2.56688	2.66416	Secretome
ENSG00000141696	P3H4	2.56611	2.74681	Secretome
ENSG00000198719	DLL1	2.56595	2.88354	Secretome
ENSG00000141424	SLC39A6	2.56573	3.16445	Secretome
ENSG00000204386	NEU1	2.56296	2.4076	Secretome
ENSG00000121210	TMEM131L	2.56267	2.676	Secretome
ENSG00000196376	SLC35F1	2.56079	2.47799	Secretome
ENSG00000163328	GPR155	2.55979	2.67925	Secretome
ENSG00000214063	TSPAN4	2.55977	2.6513	Secretome
ENSG00000173546	CSPG4	2.55873	3.32566	Secretome
ENSG00000196576	PLXNB2	2.55854	3.09973	Secretome
ENSG00000151176	PLBD2	2.55778	2.67741	Secretome
ENSG00000044524	EPHA3	2.55761	3.48823	Secretome
ENSG00000140391	TSPAN3	2.5573	3.1049	Secretome
ENSG00000091947	TMEM101	2.55715	2.04085	Secretome
ENSG00000165102	HGSNAT	2.55685	2.65561	Secretome
ENSG00000117410	ATP6V0B	2.55678	2.81299	Secretome
ENSG00000163536	SERPINI1	2.55594	2.79213	Secretome
ENSG00000102158	MAGT1	2.55281	2.39363	Secretome
ENSG00000172893	DHCR7	2.55249	2.26102	Secretome
ENSG00000101017	CD40	2.55142	1.78923	Secretome
ENSG00000184349	EFNA5	2.55047	2.67685	Secretome
ENSG00000104368	PLAT	2.54952	1.89172	Secretome
ENSG00000116199	FAM20B	2.54887	3.01289	Secretome
ENSG00000116005	PCYOX1	2.5485	2.9398	Secretome
ENSG00000162493	PDPN	2.54806	2.53188	Secretome
ENSG00000113269	RNF130	2.5469	2.65693	Secretome
ENSG00000002586	CD99	2.54623	2.36547	Secretome
ENSG00000135052	GOLM1	2.54494	2.62053	Secretome
ENSG00000033100	CHPF2	2.54354	3.03651	Neither
ENSG00000016864	GLT8D1	2.54099	2.29498	Secretome
ENSG00000095209	TMEM38B	2.53922	2.30384	Secretome
ENSG00000198018	ENTPD7	2.53913	2.31661	Secretome
ENSG00000143641	GALNT2	2.53836	2.44989	Secretome
ENSG00000140943	MBTPS1	2.5362	2.93118	Secretome
ENSG00000143643	TTC13	2.53609	2.95401	Secretome
ENSG00000187764	SEMA4D	2.53563	3.22966	Secretome
ENSG00000140564	FURIN	2.53264	3.0276	Secretome
ENSG00000161682	FAM171A2	2.53261	2.83786	Secretome
ENSG00000184840	TMED9	2.5319	2.50197	Secretome
ENSG00000121989	ACVR2A	2.53116	3.01526	Secretome
ENSG00000110108	TMEM109	2.53011	2.33156	Secretome
ENSG00000136816	TOR1B	2.53008	2.47265	Secretome
ENSG00000110811	P3H3	2.52996	2.34442	Secretome
ENSG00000001561	ENPP4	2.52943	2.72309	Secretome
ENSG00000144468	RHBDD1	2.52861	2.30312	Secretome
ENSG00000115170	ACVR1	2.52807	2.82592	Secretome
ENSG00000101337	TM9SF4	2.52571	2.71276	Secretome
ENSG00000182771	GRID1	2.52386	3.12383	Secretome
ENSG00000117691	NENF	2.52317	2.18019	Secretome
ENSG00000070961	ATP2B1	2.52258	3.01687	Secretome
ENSG00000150403	TMCO3	2.52249	3.54508	Secretome
ENSG00000133135	RNF128	2.52189	2.82053	Secretome
ENSG00000077232	DNAJC10	2.52131	2.30647	Secretome
ENSG00000158457	TSPAN33	2.51916	2.17907	Secretome
ENSG00000105290	APLP1	2.51873	2.31024	Secretome
ENSG00000139263	LRIG3	2.51825	2.91353	Secretome
ENSG00000169684	CHRNA5	2.51715	2.70724	Secretome
ENSG00000137161	CNPY3	2.5141	2.9162	Secretome
ENSG00000124145	SDC4	2.51278	3.05557	Secretome
ENSG00000168938	PPIC	2.51119	2.44897	Secretome
ENSG00000111885	MAN1A1	2.51074	3.28528	Secretome
ENSG00000170837	GPR27	2.51062	2.24243	Secretome
ENSG00000135048	CEMIP2	2.50931	2.50036	Secretome
ENSG00000124155	PIGT	2.50909	2.48952	Secretome
ENSG00000115828	QPCT	2.50751	2.67831	Secretome
ENSG00000148248	SURF4	2.50563	1.88269	Secretome
ENSG00000107331	ABCA2	2.50437	2.89943	Secretome
ENSG00000072071	ADGRL1	2.50368	3.23569	Secretome
ENSG00000121005	CRISPLD1	2.50321	2.60318	Neither
ENSG00000159063	ALG8	2.50215	2.43122	Secretome
ENSG00000145740	SLC30A5	2.50144	2.71242	Secretome
ENSG00000165300	SLITRK5	2.5013	2.92298	Secretome
ENSG00000011105	TSPAN9	2.50097	2.35122	Secretome
ENSG00000163956	LRPAP1	2.5008	2.45161	Secretome
ENSG00000126709	IFI6	2.50053	2.0435	Secretome
ENSG00000158158	CNNM4	2.49919	2.74205	Secretome
ENSG00000172292	CERS6	2.49748	2.58469	Secretome
ENSG00000198715	GLMP	2.49593	2.85927	Secretome
ENSG00000104635	SLC39A14	2.49545	2.56089	Secretome
ENSG00000093010	COMT	2.4949	2.74577	MitoCarta3.0
ENSG00000167191	GPRC5B	2.49316	2.48164	Secretome
ENSG00000243364	EFNA4	2.49228	1.94861	Secretome
ENSG00000226479	TMEM185B	2.48972	2.1568	Secretome
ENSG00000140479	PCSK6	2.48969	2.88637	Neither
ENSG00000179218	CALR	2.48787	2.3142	Secretome
ENSG00000100979	PLTP	2.48765	2.60969	Secretome
ENSG00000169105	CHST14	2.48579	1.93749	Secretome
ENSG00000159461	AMFR	2.48527	2.6752	Secretome
ENSG00000112759	SLC29A1	2.48457	2.38761	Secretome
ENSG00000204310	AGPAT1	2.48421	2.66877	Secretome
ENSG00000198171	DDRGK1	2.48335	2.92452	Secretome
ENSG00000025796	SEC63	2.48313	3.00663	Secretome
ENSG00000070413	DGCR2	2.48269	3.13752	Secretome
ENSG00000183255	PTTG1IP	2.48251	2.18772	Secretome
ENSG00000128590	DNAJB9	2.48224	2.86561	Secretome
ENSG00000099999	RNF215	2.47897	3.14167	Secretome
ENSG00000131724	IL13RA1	2.47814	2.79107	Secretome
ENSG00000166311	SMPD1	2.47773	3.10361	Secretome
ENSG00000101474	APMAP	2.47729	2.76082	Secretome
ENSG00000158604	TMED4	2.47705	2.77192	Secretome
ENSG00000040531	CTNS	2.47692	2.70222	Secretome
ENSG00000136802	LRRC8A	2.47683	3.28912	Secretome
ENSG00000089057	SLC23A2	2.47641	2.27135	Secretome
ENSG00000169919	GUSB	2.47559	2.46781	Secretome
ENSG00000104213	PDGFRL	2.47545	2.4877	Secretome
ENSG00000115902	SLC1A4	2.47428	2.19034	Secretome
ENSG00000117385	P3H1	2.47279	2.49783	Secretome
ENSG00000176022	B3GALT6	2.47265	2.65053	Secretome
ENSG00000171298	GAA	2.47258	2.63941	Secretome
ENSG00000145860	RNF145	2.46972	2.28442	Secretome
ENSG00000100647	SUSD6	2.46895	2.41417	Secretome
ENSG00000173456	RNF26	2.46762	2.1634	Secretome
ENSG00000101000	PROCR	2.46693	2.36678	Secretome
ENSG00000143418	CERS2	2.46564	2.67604	Secretome
ENSG00000142627	EPHA2	2.46434	3.21612	Secretome
ENSG00000055211	GINM1	2.46419	2.79666	Secretome
ENSG00000106799	TGFBR1	2.46417	3.02849	Secretome
ENSG00000141540	TTYH2	2.4625	2.67625	Secretome
ENSG00000037280	FLT4	2.46216	2.69742	Secretome
ENSG00000109066	TMEM104	2.46183	2.53507	Secretome
ENSG00000170340	B3GNT2	2.46163	2.67919	Secretome
ENSG00000198363	ASPH	2.45984	2.98451	Secretome
ENSG00000143315	PIGM	2.45959	2.13155	Secretome
ENSG00000153214	TMEM87B	2.45958	2.9257	Secretome
ENSG00000119977	TCTN3	2.4588	2.34255	Secretome
ENSG00000114251	WNT5A	2.4587	2.18239	Secretome
ENSG00000116815	CD58	2.45813	2.75616	Secretome
ENSG00000145284	SCD5	2.45804	2.5052	Secretome
ENSG00000102265	TIMP1	2.45712	2.73306	Secretome
ENSG00000145569	OTULINL	2.45695	2.81203	Secretome
ENSG00000173950	XXYLT1	2.45661	2.38338	Secretome
ENSG00000162769	FLVCR1	2.45658	2.21045	Secretome
ENSG00000140199	SLC12A6	2.45299	2.39819	Secretome
ENSG00000157637	SLC38A10	2.45203	2.56241	Secretome
ENSG00000165282	PIGO	2.4462	2.67568	Secretome
ENSG00000204642	HLA-F	2.44551	2.15837	Secretome
ENSG00000146433	TMEM181	2.44225	2.28457	Secretome
ENSG00000113083	LOX	2.44176	2.74311	Secretome
ENSG00000198951	NAGA	2.44058	2.5601	Secretome
ENSG00000165323	FAT3	2.43887	2.37613	Secretome
ENSG00000123983	ACSL3	2.43799	2.69137	Secretome
ENSG00000138074	SLC5A6	2.43611	2.11301	Secretome
ENSG00000125912	NCLN	2.43561	2.36393	Secretome
ENSG00000103257	SLC7A5	2.43401	2.61844	Secretome
ENSG00000136213	CHST12	2.43204	2.93272	Secretome
ENSG00000197375	SLC22A5	2.43192	2.44875	Secretome
ENSG00000162337	LRP5	2.43187	2.74985	Secretome
ENSG00000065923	SLC9A7	2.43092	2.6181	Secretome
ENSG00000075275	CELSR1	2.42961	2.8351	Secretome
ENSG00000125037	EMC3	2.42878	2.52037	Secretome
ENSG00000170385	SLC30A1	2.42774	2.47036	Secretome
ENSG00000113583	C5orf15	2.42755	2.41964	Secretome
ENSG00000118402	ELOVL4	2.42747	1.92798	Secretome
ENSG00000170439	METTL7B	2.42711	2.05393	Secretome
ENSG00000171867	PRNP	2.42628	2.93204	Secretome
ENSG00000052802	MSMO1	2.42617	2.12714	Secretome
ENSG00000053747	LAMA3	2.42613	3.0516	Neither
ENSG00000177830	CHID1	2.42591	1.94036	Secretome
ENSG00000186908	ZDHHC17	2.42503	2.30633	Secretome
ENSG00000196715	VKORC1L1	2.42484	2.72289	Secretome
ENSG00000117500	TMED5	2.42466	1.73538	Secretome
ENSG00000118762	PKD2	2.4235	2.45549	Secretome
ENSG00000182704	TSKU	2.42293	2.06454	Secretome
ENSG00000092931	MFSD11	2.42187	2.37306	Secretome
ENSG00000092445	TYRO3	2.42155	3.06935	Secretome
ENSG00000130164	LDLR	2.41981	2.72579	Secretome
ENSG00000104290	FZD3	2.41965	2.8149	Secretome
ENSG00000109572	CLCN3	2.41791	2.46621	Secretome
ENSG00000158669	GPAT4	2.41692	3.0547	Secretome
ENSG00000168758	SEMA4C	2.41611	3.00115	Secretome
ENSG00000148842	CNNM2	2.41549	2.58746	Secretome
ENSG00000100147	CCDC134	2.41538	2.42649	Secretome
ENSG00000163527	STT3B	2.41402	2.45563	Secretome
ENSG00000084444	FAM234B	2.41307	2.54644	Secretome
ENSG00000170266	GLB1	2.41096	2.59396	Secretome
ENSG00000054967	RELT	2.41081	2.52218	Secretome
ENSG00000143153	ATP1B1	2.40797	2.39334	Secretome
ENSG00000125827	TMX4	2.40718	2.97569	Secretome
ENSG00000180447	GAS1	2.40703	2.7798	Neither
ENSG00000103978	TMEM87A	2.40681	2.34996	Secretome
ENSG00000101346	POFUT1	2.40643	2.26136	Secretome
ENSG00000090674	MCOLN1	2.40609	2.16476	Secretome
ENSG00000146802	TMEM168	2.4056	2.94391	Secretome
ENSG00000168575	SLC20A2	2.40458	2.73046	Secretome
ENSG00000179241	LDLRAD3	2.404	2.59211	Secretome
ENSG00000165915	SLC39A13	2.40306	2.09675	Secretome
ENSG00000068615	REEP1	2.40212	2.15675	Secretome
ENSG00000197696	NMB	2.40142	1.98637	Secretome
ENSG00000100731	PCNX1	2.40105	1.90351	Secretome
ENSG00000156599	ZDHHC5	2.40035	2.8915	Secretome
ENSG00000004399	PLXND1	2.39923	2.89003	Secretome
ENSG00000164465	DCBLD1	2.39879	2.71412	Secretome
ENSG00000138678	GPAT3	2.39849	2.41098	Secretome
ENSG00000196517	SLC6A9	2.39602	2.85627	Secretome
ENSG00000160867	FGFR4	2.39601	2.4719	Secretome
ENSG00000105699	LSR	2.39513	2.93159	Secretome
ENSG00000234745	HLA-B	2.39412	2.4237	Secretome
ENSG00000140157	NIPA2	2.39384	2.34911	Secretome
ENSG00000152749	GPR180	2.39339	2.32571	Secretome
ENSG00000134352	IL6ST	2.39117	3.10197	Secretome
ENSG00000112893	MAN2A1	2.3905	2.85253	Secretome
ENSG00000178607	ERN1	2.39023	2.74249	Secretome
ENSG00000153933	DGKE	2.38898	2.74507	Secretome
ENSG00000198162	MAN1A2	2.38882	2.8988	Secretome
ENSG00000073008	PVR	2.38709	0.527627	Secretome
ENSG00000131067	GGT7	2.38585	2.43372	Neither
ENSG00000074842	MYDGF	2.38516	2.17491	Secretome
ENSG00000163346	PBXIP1	2.38233	2.7733	Secretome
ENSG00000171302	CANT1	2.38131	2.85936	Secretome
ENSG00000111897	SERINC1	2.38097	2.21586	Secretome
ENSG00000168763	CNNM3	2.38083	2.63161	Secretome
ENSG00000115084	SLC35F5	2.37975	2.67414	Secretome
ENSG00000105329	TGFB1	2.37843	2.95987	Secretome
ENSG00000135506	OS9	2.37762	2.5504	Secretome
ENSG00000137968	SLC44A5	2.3756	2.97455	Secretome
ENSG00000068912	ERLEC1	2.37371	2.83764	Neither
ENSG00000163710	PCOLCE2	2.3729	2.50018	Secretome
ENSG00000156162	DPY19L4	2.37265	2.43676	Secretome
ENSG00000197858	GPAA1	2.37168	2.20076	Secretome
ENSG00000015532	XYLT2	2.36926	2.42115	Secretome
ENSG00000117479	SLC19A2	2.36797	2.522	Secretome
ENSG00000204592	HLA-E	2.36708	2.30272	Secretome
ENSG00000135956	TMEM127	2.36658	2.65726	Secretome
ENSG00000164168	TMEM184C	2.366	2.91293	Secretome
ENSG00000013288	MAN2B2	2.36485	2.66971	Secretome
ENSG00000173905	GOLIM4	2.36267	2.88104	Secretome
ENSG00000108523	RNF167	2.36129	2.72859	Secretome
ENSG00000197594	ENPP1	2.36008	2.18786	Secretome
ENSG00000100600	LGMN	2.35862	1.55083	Secretome
ENSG00000090054	SPTLC1	2.35755	2.38135	Secretome
ENSG00000139324	TMTC3	2.35754	2.76597	Secretome
ENSG00000144136	SLC20A1	2.3569	2.59729	Secretome
ENSG00000139514	SLC7A1	2.35599	2.15964	Secretome
ENSG00000142687	KIAA0319L	2.35461	2.84196	Secretome
ENSG00000160606	TLCD1	2.35404	1.40653	Secretome
ENSG00000105976	MET	2.35371	2.82012	Secretome
ENSG00000163399	ATP1A1	2.35262	2.55046	Secretome
ENSG00000129103	SUMF2	2.35212	1.46242	Secretome
ENSG00000109255	NMU	2.35103	2.80917	Secretome
ENSG00000144369	FAM171B	2.35042	2.77823	Secretome
ENSG00000131446	MGAT1	2.34989	2.48864	Secretome
ENSG00000042445	RETSAT	2.3478	2.80971	Secretome
ENSG00000060656	PTPRU	2.34594	2.59465	Secretome
ENSG00000162496	DHRS3	2.34494	2.83057	Secretome
ENSG00000108639	SYNGR2	2.34483	1.92445	Secretome
ENSG00000206527	HACD2	2.34433	2.30342	Secretome
ENSG00000164124	TMEM144	2.34257	1.31636	Secretome
ENSG00000008300	CELSR3	2.3424	3.35951	Secretome
ENSG00000166130	IKBIP	2.34038	2.29392	Secretome
ENSG00000177728	TMEM94	2.33987	2.26616	Secretome
ENSG00000074696	HACD3	2.33679	1.55546	Secretome
ENSG00000163900	TMEM41A	2.33579	2.1375	Secretome
ENSG00000101464	PIGU	2.33511	2.16721	Secretome
ENSG00000084234	APLP2	2.33414	2.52041	Secretome
ENSG00000162298	SYVN1	2.33224	2.41297	Secretome
ENSG00000120519	SLC10A7	2.33119	2.19009	Secretome
ENSG00000177697	CD151	2.32865	1.9643	Secretome
ENSG00000086062	B4GALT1	2.32844	2.36336	Secretome
ENSG00000006042	TMEM98	2.32781	2.62902	Secretome
ENSG00000140526	ABHD2	2.3275	2.59645	Secretome
ENSG00000049860	HEXB	2.32677	2.4833	Secretome
ENSG00000167700	MFSD3	2.3254	1.90575	Secretome
ENSG00000185808	PIGP	2.32379	1.65912	Secretome
ENSG00000137404	NRM	2.32314	2.11496	Secretome
ENSG00000137216	TMEM63B	2.32273	2.50928	Secretome
ENSG00000110218	PANX1	2.32272	2.46664	Secretome
ENSG00000058799	YIPF1	2.32232	2.20735	Secretome
ENSG00000204178	MACO1	2.32188	2.01413	Secretome
ENSG00000164300	SERINC5	2.321	2.29975	Secretome
ENSG00000109586	GALNT7	2.32	2.36125	Secretome
ENSG00000101144	BMP7	2.31971	2.87372	Secretome
ENSG00000173638	SLC19A1	2.31948	2.14336	Secretome
ENSG00000080815	PSEN1	2.31923	2.21497	Secretome
ENSG00000105677	TMEM147	2.31906	1.97109	Secretome
ENSG00000198689	SLC9A6	2.31863	2.44	Secretome
ENSG00000138604	GLCE	2.31822	3.25941	Secretome
ENSG00000158615	PPP1R15B	2.31728	1.98263	Neither
ENSG00000157837	SPPL3	2.31577	2.78077	Secretome
ENSG00000100258	LMF2	2.3146	2.39961	Secretome
ENSG00000104549	SQLE	2.31299	2.5204	Secretome
ENSG00000177119	ANO6	2.31038	2.00738	Secretome
ENSG00000111670	GNPTAB	2.31037	3.06901	Secretome
ENSG00000151012	SLC7A11	2.31029	1.76298	Secretome
ENSG00000088298	EDEM2	2.30853	2.63517	Secretome
ENSG00000164715	LMTK2	2.30813	1.48697	Secretome
ENSG00000095739	BAMBI	2.30485	2.80469	Secretome
ENSG00000058063	ATP11B	2.30417	2.2782	Secretome
ENSG00000132329	RAMP1	2.30376	1.66123	Secretome
ENSG00000058668	ATP2B4	2.30363	2.74596	Secretome
ENSG00000186283	TOR3A	2.30302	2.3143	Secretome
ENSG00000155254	MARVELD1	2.30159	1.38596	Secretome
ENSG00000182087	TMEM259	2.30132	2.5654	Secretome
ENSG00000115526	CHST10	2.30101	2.36051	Secretome
ENSG00000143554	SLC27A3	2.30075	2.14245	Secretome
ENSG00000101856	PGRMC1	2.29828	1.97143	Secretome
ENSG00000172469	MANEA	2.29821	2.13907	Secretome
ENSG00000174684	B4GAT1	2.2977	1.96344	Secretome
ENSG00000179820	MYADM	2.2954	1.69057	Secretome
ENSG00000213853	EMP2	2.29463	1.76311	Secretome
ENSG00000166557	TMED3	2.29275	1.7746	Secretome
ENSG00000185475	TMEM179B	2.29139	1.92784	Secretome
ENSG00000010278	CD9	2.29139	1.81877	Secretome
ENSG00000180879	SSR4	2.28962	1.94304	Secretome
ENSG00000182022	CHST15	2.28861	2.67051	Secretome
ENSG00000106537	TSPAN13	2.28745	1.99265	Secretome
ENSG00000134910	STT3A	2.28709	2.41785	Secretome
ENSG00000125991	ERGIC3	2.28578	2.30734	Secretome
ENSG00000175283	DOLK	2.28434	1.95016	Secretome
ENSG00000113504	SLC12A7	2.28414	2.18304	Secretome
ENSG00000155380	SLC16A1	2.28316	2.12929	Secretome
ENSG00000182544	MFSD5	2.28087	2.11287	Secretome
ENSG00000166224	SGPL1	2.28023	2.54443	Secretome
ENSG00000000003	TSPAN6	2.27936	2.60282	Secretome
ENSG00000107566	ERLIN1	2.27855	2.22472	Secretome
ENSG00000117868	ESYT2	2.27749	2.00659	Secretome
ENSG00000168476	REEP4	2.27745	1.90467	Secretome
ENSG00000180398	MCFD2	2.27742	1.7019	Secretome
ENSG00000067167	TRAM1	2.27672	2.51938	Secretome
ENSG00000121039	RDH10	2.27305	2.29025	Secretome
ENSG00000170965	PLAC1	2.27277	1.7108	Secretome
ENSG00000147027	TMEM47	2.27247	2.18708	Secretome
ENSG00000171310	CHST11	2.27153	2.10647	Secretome
ENSG00000107562	CXCL12	2.27075	1.793	Secretome
ENSG00000116857	TMEM9	2.27066	1.62065	Secretome
ENSG00000100196	KDELR3	2.27058	1.60232	Secretome
ENSG00000017260	ATP2C1	2.27045	2.34874	Secretome
ENSG00000133065	SLC41A1	2.26999	2.6377	Secretome
ENSG00000072274	TFRC	2.26835	2.3262	Secretome
ENSG00000159884	CCDC107	2.26789	2.22832	Secretome
ENSG00000109736	MFSD10	2.26547	1.57095	Secretome
ENSG00000146842	TMEM209	2.26519	2.38132	Secretome
ENSG00000105438	KDELR1	2.26485	1.54395	Secretome
ENSG00000181458	TMEM45A	2.26428	2.13749	Secretome
ENSG00000100612	DHRS7	2.26424	2.79123	Secretome
ENSG00000197822	OCLN	2.26402	2.08275	Secretome
ENSG00000148154	UGCG	2.26236	2.21698	Secretome
ENSG00000152270	PDE3B	2.26087	2.00331	Secretome
ENSG00000117362	APH1A	2.26032	1.91136	Secretome
ENSG00000197965	MPZL1	2.25993	1.78886	Secretome
ENSG00000133935	ERG28	2.25982	1.53135	Secretome
ENSG00000134575	ACP2	2.25833	2.01074	Secretome
ENSG00000012660	ELOVL5	2.25664	1.66018	Secretome
ENSG00000123989	CHPF	2.25602	2.09886	Secretome
ENSG00000119655	NPC2	2.2541	1.96826	Secretome
ENSG00000177854	TMEM187	2.25259	1.64798	Secretome
ENSG00000103222	ABCC1	2.25246	2.24516	Secretome
ENSG00000072682	P4HA2	2.2523	1.85219	Secretome
ENSG00000067113	PLPP1	2.25139	1.71985	Secretome
ENSG00000171155	C1GALT1C1	2.25068	1.85982	Secretome
ENSG00000147650	LRP12	2.25055	2.71165	Secretome
ENSG00000086598	TMED2	2.25017	1.95791	Secretome
ENSG00000135750	KCNK1	2.24959	2.08686	Secretome
ENSG00000056736	IL17RB	2.24946	2.38248	Secretome
ENSG00000166471	TMEM41B	2.24898	1.81607	Secretome
ENSG00000105726	ATP13A1	2.24859	2.18709	Secretome
ENSG00000069482	GAL	2.24836	1.52558	Secretome
ENSG00000132563	REEP2	2.24741	1.31582	Secretome
ENSG00000138463	SLC49A4	2.24699	0.755357	Secretome
ENSG00000174165	ZDHHC24	2.24671	1.73156	Secretome
ENSG00000131871	SELENOS	2.24631	2.21979	Secretome
ENSG00000188338	SLC38A3	2.24616	1.669	Secretome
ENSG00000103260	METRN	2.24604	1.85722	Secretome
ENSG00000133657	ATP13A3	2.24463	2.49544	Secretome
ENSG00000128011	LRFN1	2.24373	2.76876	Secretome
ENSG00000126062	TMEM115	2.24234	2.00015	Secretome
ENSG00000162885	B3GALNT2	2.24127	2.06866	Secretome
ENSG00000112276	BVES	2.24096	1.74228	Secretome
ENSG00000106771	TMEM245	2.23989	2.25553	Secretome
ENSG00000170881	RNF139	2.23606	2.41024	Secretome
ENSG00000185432	METTL7A	2.23562	1.82386	Secretome
ENSG00000171004	HS6ST2	2.235	2.2326	Secretome
ENSG00000103335	PIEZO1	2.23331	3.02149	Secretome
ENSG00000099282	TSPAN15	2.23186	2.38778	Secretome
ENSG00000155850	SLC26A2	2.22818	2.41634	Secretome
ENSG00000185090	MANEAL	2.22736	1.61642	Secretome
ENSG00000152894	PTPRK	2.22537	2.72437	Secretome
ENSG00000143819	EPHX1	2.22389	2.6161	Neither
ENSG00000066322	ELOVL1	2.22367	1.64201	Secretome
ENSG00000003989	SLC7A2	2.22313	1.83485	Secretome
ENSG00000139370	SLC15A4	2.22306	1.42133	Secretome
ENSG00000196747	H2AC13	2.2229	2.38043	Neither
ENSG00000081177	EXD2	2.22279	2.32557	MitoCarta3.0
ENSG00000146828	SLC12A9	2.22218	2.18979	Secretome
ENSG00000099219	ERMP1	2.22212	2.93012	Secretome
ENSG00000148175	STOM	2.22171	2.24934	MitoCarta3.0
ENSG00000121064	SCPEP1	2.22038	1.17154	Secretome
ENSG00000167925	GHDC	2.21937	2.61453	Secretome
ENSG00000153395	LPCAT1	2.21869	2.18357	Secretome
ENSG00000134882	UBAC2	2.2186	1.60558	Secretome
ENSG00000169692	AGPAT2	2.21749	1.93896	Secretome
ENSG00000122642	FKBP9	2.21661	1.12941	Secretome
ENSG00000163975	MELTF	2.21532	2.80544	Secretome
ENSG00000132824	SERINC3	2.21485	2.38199	Secretome
ENSG00000116729	WLS	2.2139	2.09879	Secretome
ENSG00000243449	C4orf48	2.21224	1.45725	Secretome
ENSG00000100321	SYNGR1	2.20938	1.60368	Secretome
ENSG00000080189	SLC35C2	2.20934	2.1336	Secretome
ENSG00000058804	NDC1	2.20911	2.07562	Secretome
ENSG00000158156	XKR8	2.20774	1.31914	Secretome
ENSG00000170412	GPRC5C	2.20733	2.83482	Secretome
ENSG00000130827	PLXNA3	2.20638	2.7226	Secretome
ENSG00000121057	AKAP1	2.20563	2.14326	MitoCarta3.0
ENSG00000153029	MR1	2.20469	1.83928	Secretome
ENSG00000162695	SLC30A7	2.20445	2.01984	Secretome
ENSG00000143753	DEGS1	2.20429	1.81844	Secretome
ENSG00000163590	PPM1L	2.20344	2.41752	Secretome
ENSG00000111371	SLC38A1	2.2034	2.09505	Secretome
ENSG00000167114	SLC27A4	2.20323	2.45767	Secretome
ENSG00000188706	ZDHHC9	2.20029	2.82012	Secretome
ENSG00000149328	GLB1L2	2.19998	2.34182	Secretome
ENSG00000171517	LPAR3	2.19956	1.72429	Secretome
ENSG00000148358	GPR107	2.19937	2.02742	Secretome
ENSG00000165476	REEP3	2.19874	1.36298	Secretome
ENSG00000130193	THEM6	2.19813	2.01901	Secretome
ENSG00000180694	TMEM64	2.19649	2.22978	Secretome
ENSG00000100243	CYB5R3	2.19504	2.07466	MitoCarta3.0
ENSG00000109180	OCIAD1	2.19418	2.18378	MitoCarta3.0
ENSG00000064687	ABCA7	2.19382	2.72912	Secretome
ENSG00000173852	DPY19L1	2.19334	1.79326	Secretome
ENSG00000147654	EBAG9	2.19081	2.90043	Secretome
ENSG00000166794	PPIB	2.19077	1.2633	Secretome
ENSG00000159164	SV2A	2.19053	2.05718	Secretome
ENSG00000213699	SLC35F6	2.19046	1.36578	Secretome
ENSG00000145495	MARCHF6	2.18945	2.25208	Secretome
ENSG00000057252	SOAT1	2.18927	1.87378	Secretome
ENSG00000125844	RRBP1	2.18777	1.35411	Secretome
ENSG00000142494	SLC47A1	2.18748	2.27	Secretome
ENSG00000155256	ZFYVE27	2.18455	2.15732	Secretome
ENSG00000139644	TMBIM6	2.18435	1.68976	Secretome
ENSG00000110057	UNC93B1	2.18421	1.77289	Secretome
ENSG00000166881	NEMP1	2.18356	1.76242	Secretome
ENSG00000135916	ITM2C	2.18295	2.07921	Secretome
ENSG00000184371	CSF1	2.18293	3.0058	Secretome
ENSG00000123643	SLC36A1	2.18202	2.03968	Secretome
ENSG00000123684	LPGAT1	2.182	2.1887	Secretome
ENSG00000218336	TENM3	2.18152	2.31088	Secretome
ENSG00000172197	MBOAT1	2.18101	1.29477	Secretome
ENSG00000052841	TTC17	2.17858	2.90522	Neither
ENSG00000169242	EFNA1	2.17674	1.59871	Secretome
ENSG00000116237	ICMT	2.1757	1.20874	Secretome
ENSG00000121073	SLC35B1	2.17495	1.74834	Secretome
ENSG00000204525	HLA-C	2.17334	1.98668	Secretome
ENSG00000153066	TXNDC11	2.1728	2.18788	Secretome
ENSG00000144320	LNPK	2.17142	2.74021	Secretome
ENSG00000181744	DIPK2A	2.17092	2.12137	Secretome
ENSG00000065308	TRAM2	2.17091	1.63594	Secretome
ENSG00000070614	NDST1	2.16732	2.39228	Secretome
ENSG00000170915	PAQR8	2.1672	1.02304	Secretome
ENSG00000170348	TMED10	2.16416	1.78051	Secretome
ENSG00000206503	HLA-A	2.16406	1.84956	Secretome
ENSG00000144867	SRPRB	2.16378	1.86042	Secretome
ENSG00000159348	CYB5R1	2.16355	2.26812	Secretome
ENSG00000171307	ZDHHC16	2.16342	2.76127	Secretome
ENSG00000175414	ARL10	2.161	2.14068	Secretome
ENSG00000064651	SLC12A2	2.16096	2.15924	Secretome
ENSG00000101290	CDS2	2.16095	1.90777	Secretome
ENSG00000167775	CD320	2.15742	1.71103	Secretome
ENSG00000109929	SC5D	2.15368	1.75236	Secretome
ENSG00000012174	MBTPS2	2.15245	2.07965	Secretome
ENSG00000133195	SLC39A11	2.1514	1.72368	Secretome
ENSG00000166734	GOLM2	2.15081	1.62736	Secretome
ENSG00000123353	ORMDL2	2.15003	1.51602	Secretome
ENSG00000179387	ELMOD2	2.14923	2.05005	Neither
ENSG00000205808	PLPP6	2.14855	1.59685	Secretome
ENSG00000115307	AUP1	2.14731	2.65045	Secretome
ENSG00000162104	ADCY9	2.14669	2.44632	Secretome
ENSG00000152661	GJA1	2.14121	1.74552	Secretome
ENSG00000182963	GJC1	2.13916	1.80203	Secretome
ENSG00000079150	FKBP7	2.13845	1.52872	Secretome
ENSG00000182934	SRPRA	2.13477	1.52211	Neither
ENSG00000108219	TSPAN14	2.13447	2.10387	Secretome
ENSG00000198856	OSTC	2.13337	0.714391	Secretome
ENSG00000090432	MUL1	2.133	2.12268	MitoCarta3.0
ENSG00000137700	SLC37A4	2.12899	1.98438	Secretome
ENSG00000277161	PIGW	2.12847	2.05722	Secretome
ENSG00000112394	SLC16A10	2.12819	1.71575	Secretome
ENSG00000119899	SLC17A5	2.127	2.19133	Secretome
ENSG00000099194	SCD	2.12533	1.35931	Secretome
ENSG00000087253	LPCAT2	2.12384	2.46841	Secretome
ENSG00000154265	ABCA5	2.12318	1.8886	Secretome
ENSG00000133874	RNF122	2.12215	2.16775	Secretome
ENSG00000181826	RELL1	2.12121	2.73324	Secretome
ENSG00000153786	ZDHHC7	2.11956	2.06611	Secretome
ENSG00000006831	ADIPOR2	2.11928	1.40614	Secretome
ENSG00000164366	CCDC127	2.1178	2.60479	MitoCarta3.0
ENSG00000136856	SLC2A8	2.11726	2.55306	Secretome
ENSG00000147475	ERLIN2	2.11627	1.81565	Secretome
ENSG00000136986	DERL1	2.11367	1.25708	Secretome
ENSG00000114988	LMAN2L	2.11361	1.47199	Secretome
ENSG00000149150	SLC43A1	2.1136	1.88199	Secretome
ENSG00000162738	VANGL2	2.11169	1.93087	Secretome
ENSG00000180773	SLC36A4	2.11057	2.46108	Secretome
ENSG00000164897	TMUB1	2.10861	2.47696	Secretome
ENSG00000185900	POMK	2.10811	0.524862	Secretome
ENSG00000143324	XPR1	2.10772	1.72117	Secretome
ENSG00000116133	DHCR24	2.10677	1.33576	Secretome
ENSG00000163069	SGCB	2.10628	2.34346	Secretome
ENSG00000115255	REEP6	2.10552	1.31122	Secretome
ENSG00000185825	BCAP31	2.10233	1.66367	Secretome
ENSG00000120889	TNFRSF10B	2.10143	2.11665	Secretome
ENSG00000164023	SGMS2	2.10115	1.85594	Secretome
ENSG00000176915	ANKLE2	2.10019	1.76819	Secretome
ENSG00000008282	SYPL1	2.09633	1.74833	Secretome
ENSG00000125841	NRSN2	2.09629	1.54554	Secretome
ENSG00000186866	POFUT2	2.0871	1.70093	Secretome
ENSG00000117394	SLC2A1	2.08594	1.90819	Secretome
ENSG00000163870	TPRA1	2.08467	1.36962	Secretome
ENSG00000129128	SPCS3	2.08358	1.47288	Secretome
ENSG00000182858	ALG12	2.08343	2.48804	Secretome
ENSG00000174106	LEMD3	2.0831	2.09835	Secretome
ENSG00000163624	CDS1	2.08232	2.37915	Secretome
ENSG00000160325	CACFD1	2.08172	1.64395	Secretome
ENSG00000171017	LRRC8E	2.08038	2.41242	Secretome
ENSG00000147119	CHST7	2.07941	1.78857	Secretome
ENSG00000105518	TMEM205	2.07747	1.41	MitoCarta3.0
ENSG00000117791	MTARC2	2.07558	1.90817	MitoCarta3.0
ENSG00000109084	TMEM97	2.075	1.80763	Secretome
ENSG00000185818	NAT8L	2.07271	1.04324	MitoCarta3.0
ENSG00000085871	MGST2	2.0684	1.15302	Secretome
ENSG00000228300	FAM174C	2.06823	1.71249	Secretome
ENSG00000155189	AGPAT5	2.06417	0.835515	MitoCarta3.0
ENSG00000103249	CLCN7	2.0639	1.8013	Secretome
ENSG00000170522	ELOVL6	2.06201	1.24933	Secretome
ENSG00000138031	ADCY3	2.05734	2.14897	Secretome
ENSG00000138018	SELENOI	2.05671	1.56276	Secretome
ENSG00000149485	FADS1	2.05615	1.37216	Secretome
ENSG00000104341	LAPTM4B	2.05554	1.56117	Secretome
ENSG00000111666	CHPT1	2.05419	1.29672	MitoCarta3.0
ENSG00000065665	SEC61A2	2.0538	1.77562	Secretome
ENSG00000177042	TMEM80	2.05288	1.07826	Secretome
ENSG00000116704	SLC35D1	2.0513	1.74598	Secretome
ENSG00000148841	ITPRIP	2.05058	2.2633	Secretome
ENSG00000087111	PIGS	2.0499	1.22226	Secretome
ENSG00000174233	ADCY6	2.04641	1.99532	Secretome
ENSG00000101187	SLCO4A1	2.04421	1.68581	Secretome
ENSG00000115310	RTN4	2.03993	1.59259	Secretome
ENSG00000109133	TMEM33	2.03878	1.01804	Secretome
ENSG00000013523	ANGEL1	2.03828	2.43749	Secretome
ENSG00000071553	ATP6AP1	2.03608	1.08522	Secretome
ENSG00000142892	PIGK	2.03524	1.63241	Secretome
ENSG00000197296	FITM2	2.03502	1.4115	Secretome
ENSG00000126777	KTN1	2.03326	2.14146	Secretome
ENSG00000161999	JMJD8	2.03189	2.22453	Secretome
ENSG00000174915	PTDSS2	2.03128	2.01765	Secretome
ENSG00000100596	SPTLC2	2.03066	1.86575	MitoCarta3.0
ENSG00000128699	ORMDL1	2.02686	1.38339	Secretome
ENSG00000250722	SELENOP	2.02615	1.74675	Secretome
ENSG00000178719	GRINA	2.02588	0.946831	Secretome
ENSG00000179598	PLD6	2.025	1.09985	MitoCarta3.0
ENSG00000101294	HM13	2.02457	1.55509	Secretome
ENSG00000157600	TMEM164	2.02436	1.4775	Secretome
ENSG00000143337	TOR1AIP1	2.02403	1.52167	Secretome
ENSG00000091317	CMTM6	2.02248	1.01071	Secretome
ENSG00000151694	ADAM17	2.02245	0.971407	Secretome
ENSG00000072041	SLC6A15	2.02232	1.32721	Secretome
ENSG00000196547	MAN2A2	2.02177	2.28085	Secretome
ENSG00000134824	FADS2	2.021	1.71482	Secretome
ENSG00000137824	RMDN3	2.01397	1.33573	MitoCarta3.0
ENSG00000160216	AGPAT3	2.01218	1.95813	Secretome
ENSG00000099203	TMED1	2.01189	1.09052	Secretome
ENSG00000151229	SLC2A13	2.00875	2.478	Secretome
ENSG00000104044	OCA2	2.00871	1.54785	Secretome
ENSG00000112715	VEGFA	2.00783	2.23667	Secretome
ENSG00000108474	PIGL	2.00698	1.65979	Secretome
ENSG00000181045	SLC26A11	2.00613	2.30683	Secretome
ENSG00000164291	ARSK	2.00598	1.11541	Secretome
ENSG00000051523	CYBA	2.00596	1.1318	Secretome
ENSG00000196187	TMEM63A	2.00536	2.64132	Secretome
ENSG00000164081	TEX264	2.00462	2.16779	Secretome
ENSG00000105135	ILVBL	2.00411	2.73249	Secretome
ENSG00000124574	ABCC10	2.00295	2.41191	Secretome
ENSG00000140497	SCAMP2	2.00265	0.592618	Secretome
ENSG00000153982	GDPD1	2.00264	1.35812	Secretome
ENSG00000140612	SEC11A	2.00023	1.38124	Secretome
ENSG00000182749	PAQR7	2	0.848024	Secretome
ENSG00000122378	PRXL2A	1.99912	1.94741	MitoCarta3.0
ENSG00000176273	SLC35G1	1.99812	1.70613	Secretome
ENSG00000102393	GLA	1.99575	1.88715	Secretome
ENSG00000183723	CMTM4	1.99546	1.44462	Secretome
ENSG00000160767	FAM189B	1.99493	2.49377	Secretome
ENSG00000197136	PCNX3	1.99228	2.44695	Secretome
ENSG00000165349	SLC7A3	1.99227	1.81579	Secretome
ENSG00000110881	ASIC1	1.99032	1.46184	Secretome
ENSG00000221968	FADS3	1.98971	0.937434	Secretome
ENSG00000133597	ADCK2	1.9897	2.75077	MitoCarta3.0
ENSG00000106080	FKBP14	1.98916	1.41587	Secretome
ENSG00000116521	SCAMP3	1.98775	0.555445	Secretome
ENSG00000080493	SLC4A4	1.98511	1.35116	Secretome
ENSG00000121966	CXCR4	1.98502	2.22176	Secretome
ENSG00000065600	PACC1	1.98387	2.0359	Secretome
ENSG00000109016	DHRS7B	1.98228	1.30803	MitoCarta3.0
ENSG00000179085	DPM3	1.98102	1.04847	Secretome
ENSG00000143771	CNIH4	1.977	1.57605	Secretome
ENSG00000205060	SLC35B4	1.97575	1.47853	Secretome
ENSG00000197818	SLC9A8	1.97387	2.1863	Secretome
ENSG00000163479	SSR2	1.97341	1.27931	Secretome
ENSG00000110344	UBE4A	1.97133	-0.492147	Neither
ENSG00000160446	ZDHHC12	1.96954	1.5778	Secretome
ENSG00000161091	MFSD12	1.96921	1.26739	Secretome
ENSG00000068650	ATP11A	1.96577	2.03194	Secretome
ENSG00000115486	GGCX	1.96473	1.97406	Secretome
ENSG00000166562	SEC11C	1.96413	1.23306	Secretome
ENSG00000121900	TMEM54	1.96327	1.42035	Secretome
ENSG00000113719	ERGIC1	1.96239	1.26013	Secretome
ENSG00000145050	MANF	1.96058	0.61947	Secretome
ENSG00000173349	SFT2D3	1.9594	0.392143	Secretome
ENSG00000068697	LAPTM4A	1.95919	1.58465	Secretome
ENSG00000213064	SFT2D2	1.95905	0.713276	Secretome
ENSG00000131748	STARD3	1.95866	1.57596	Secretome
ENSG00000134109	EDEM1	1.95796	2.26881	Secretome
ENSG00000172057	ORMDL3	1.95604	1.32102	Secretome
ENSG00000064545	TMEM161A	1.95264	1.68087	Secretome
ENSG00000101974	ATP11C	1.94777	2.00581	Secretome
ENSG00000114544	SLC41A3	1.94601	1.61453	Secretome
ENSG00000173726	TOMM20	1.94187	0.861525	MitoCarta3.0
ENSG00000176788	BASP1	1.94037	0.0514653	Neither
ENSG00000108588	CCDC47	1.93656	2.04207	Secretome
ENSG00000166272	WBP1L	1.93626	2.3745	Secretome
ENSG00000179344	HLA-DQB1	1.93517	1.41759	Secretome
ENSG00000138821	SLC39A8	1.93425	0.973045	Secretome
ENSG00000167740	CYB5D2	1.93396	1.43237	Secretome
ENSG00000183726	TMEM50A	1.93279	1.40765	Secretome
ENSG00000124406	ATP8A1	1.93033	1.85004	Secretome
ENSG00000198818	SFT2D1	1.92927	1.28851	Secretome
ENSG00000143028	SYPL2	1.92676	1.72207	Secretome
ENSG00000143515	ATP8B2	1.92421	2.45251	Secretome
ENSG00000173085	COQ2	1.92305	1.04975	MitoCarta3.0
ENSG00000134851	TMEM165	1.9229	0.623896	Secretome
ENSG00000111711	GOLT1B	1.92218	0.501975	Secretome
ENSG00000163389	POGLUT1	1.91806	0.957085	Secretome
ENSG00000054793	ATP9A	1.91796	2.03554	Secretome
ENSG00000204160	ZDHHC18	1.91569	1.92777	Secretome
ENSG00000144746	ARL6IP5	1.91312	1.02396	Secretome
ENSG00000164733	CTSB	1.91277	1.06897	Secretome
ENSG00000103855	CD276	1.91201	0.456087	Secretome
ENSG00000149932	TMEM219	1.9061	1.98824	Secretome
ENSG00000138138	ATAD1	1.90291	1.20734	MitoCarta3.0
ENSG00000090006	LTBP4	1.90261	2.34352	Secretome
ENSG00000163382	NAXE	1.8989	1.61899	MitoCarta3.0
ENSG00000165650	PDZD8	1.89452	1.82813	Secretome
ENSG00000160613	PCSK7	1.89406	1.95529	Secretome
ENSG00000014123	UFL1	1.8923	0.0138199	Neither
ENSG00000240857	RDH14	1.88957	1.7077	MitoCarta3.0
ENSG00000132581	SDF2	1.88706	1.12778	Secretome
ENSG00000198832	SELENOM	1.88063	1.53994	Secretome
ENSG00000169446	MMGT1	1.88049	0.926408	Secretome
ENSG00000171823	FBXL14	1.88002	2.13538	Neither
ENSG00000170425	ADORA2B	1.87689	1.781	Secretome
ENSG00000165716	DIPK1B	1.87585	1.92134	Secretome
ENSG00000050130	JKAMP	1.8753	1.41648	Secretome
ENSG00000133318	RTN3	1.87142	2.01767	Secretome
ENSG00000136868	SLC31A1	1.86874	1.43944	Secretome
ENSG00000113194	FAF2	1.86815	1.89452	Secretome
ENSG00000146416	AIG1	1.86756	1.49703	Secretome
ENSG00000156171	DRAM2	1.8675	1.59725	Secretome
ENSG00000154511	DIPK1A	1.86694	2.00779	Secretome
ENSG00000197977	ELOVL2	1.86202	1.54434	Secretome
ENSG00000114902	SPCS1	1.86189	0.880039	Secretome
ENSG00000006007	GDE1	1.86	0.567991	Secretome
ENSG00000181704	YIPF6	1.85939	0.935959	Secretome
ENSG00000107020	PLGRKT	1.8531	0.569004	MitoCarta3.0
ENSG00000165996	HACD1	1.85191	1.01573	Secretome
ENSG00000106460	TMEM106B	1.85123	1.93133	Secretome
ENSG00000010270	STARD3NL	1.85113	1.89538	Secretome
ENSG00000164294	GPX8	1.85056	1.27634	Secretome
ENSG00000113732	ATP6V0E1	1.85034	0.695493	Secretome
ENSG00000008952	SEC62	1.8502	2.12962	Secretome
ENSG00000079332	SAR1A	1.84936	1.87139	Neither
ENSG00000085365	SCAMP1	1.84931	-0.135009	Secretome
ENSG00000165997	ARL5B	1.84919	1.80846	Neither
ENSG00000168615	ADAM9	1.84919	1.53509	Secretome
ENSG00000118363	SPCS2	1.84817	0.823524	Secretome
ENSG00000173409	ARV1	1.84749	1.33457	Secretome
ENSG00000167645	YIF1B	1.84602	0.624255	Secretome
ENSG00000181264	TLCD5	1.84006	1.16093	Secretome
ENSG00000084073	ZMPSTE24	1.83548	0.533391	Secretome
ENSG00000143797	MBOAT2	1.83385	1.2532	Secretome
ENSG00000156471	PTDSS1	1.83116	1.3009	Secretome
ENSG00000139921	TMX1	1.83111	1.30973	Secretome
ENSG00000175782	SLC35E3	1.82895	0.744423	Secretome
ENSG00000033011	ALG1	1.82868	1.15681	Neither
ENSG00000196313	POM121	1.82868	1.02536	Neither
ENSG00000172339	ALG14	1.82852	1.79181	Secretome
ENSG00000128791	TWSG1	1.8277	0.907128	Secretome
ENSG00000135211	TMEM60	1.8247	1.52302	Secretome
ENSG00000182195	LDOC1	1.82349	1.29011	Secretome
ENSG00000160055	TMEM234	1.82348	0.885303	Secretome
ENSG00000135093	USP30	1.82256	0.82783	MitoCarta3.0
ENSG00000164040	PGRMC2	1.82219	1.2593	Secretome
ENSG00000169905	TOR1AIP2	1.82196	1.9585	Secretome
ENSG00000173218	VANGL1	1.82097	1.81078	Secretome
ENSG00000135124	P2RX4	1.81902	0.983433	Secretome
ENSG00000276045	ORAI1	1.81288	1.49131	Secretome
ENSG00000168216	LMBRD1	1.81164	1.46134	Secretome
ENSG00000161013	MGAT4B	1.80883	1.55983	Secretome
ENSG00000173653	RCE1	1.80881	0.560865	Secretome
ENSG00000170502	NUDT9	1.80728	1.42945	MitoCarta3.0
ENSG00000006327	TNFRSF12A	1.80409	1.14581	Secretome
ENSG00000006576	PHTF2	1.80002	2.43285	Secretome
ENSG00000159322	ADPGK	1.79983	1.06935	Secretome
ENSG00000197586	ENTPD6	1.79468	2.01133	Secretome
ENSG00000168824	NSG1	1.7936	1.34703	Secretome
ENSG00000114770	ABCC5	1.78954	1.68165	Secretome
ENSG00000148290	SURF1	1.78785	1.61981	MitoCarta3.0
ENSG00000134255	CEPT1	1.78764	0.890748	Secretome
ENSG00000170293	CMTM8	1.78732	2.00675	Secretome
ENSG00000123179	EBPL	1.78293	0.725859	Secretome
ENSG00000109861	CTSC	1.78101	0.647668	Secretome
ENSG00000186815	TPCN1	1.77577	1.66065	Secretome
ENSG00000109323	MANBA	1.77516	1.2942	Secretome
ENSG00000116138	DNAJC16	1.77506	1.84917	Secretome
ENSG00000158201	ABHD3	1.77415	2.13711	Secretome
ENSG00000145022	TCTA	1.77394	0.49035	Secretome
ENSG00000168003	SLC3A2	1.76724	0.84657	Secretome
ENSG00000168569	TMEM223	1.76431	1.56657	Secretome
ENSG00000126821	SGPP1	1.76162	1.10501	Secretome
ENSG00000129562	DAD1	1.76109	0.450676	Secretome
ENSG00000189077	TMEM120A	1.75738	0.221285	Secretome
ENSG00000120265	PCMT1	1.75627	1.72192	Neither
ENSG00000188807	TMEM201	1.75368	1.55779	Secretome
ENSG00000132406	TMEM128	1.75251	0.781564	Secretome
ENSG00000166479	TMX3	1.74962	0.688278	Secretome
ENSG00000120942	UBIAD1	1.74644	1.04994	Secretome
ENSG00000180488	MIGA1	1.74413	1.79291	MitoCarta3.0
ENSG00000087502	ERGIC2	1.74371	1.84052	Neither
ENSG00000099904	ZDHHC8	1.74047	1.64305	Secretome
ENSG00000168917	SLC35G2	1.7391	1.11131	Secretome
ENSG00000113161	HMGCR	1.73833	0.821256	Secretome
ENSG00000177054	ZDHHC13	1.72962	1.4495	Secretome
ENSG00000073060	SCARB1	1.728	-0.0814116	Secretome
ENSG00000167842	MIS12	1.72238	2.22586	Neither
ENSG00000109099	PMP22	1.71926	0.994319	Secretome
ENSG00000160131	VMA21	1.71794	1.05401	Secretome
ENSG00000008394	MGST1	1.71576	0.119329	MitoCarta3.0
ENSG00000100532	CGRRF1	1.71569	0.460173	Secretome
ENSG00000153551	CMTM7	1.70946	0.438935	Secretome
ENSG00000101417	PXMP4	1.70939	0.0602676	MitoCarta3.0
ENSG00000160404	TOR2A	1.70806	1.85125	Secretome
ENSG00000129667	RHBDF2	1.70775	1.12485	Secretome
ENSG00000136908	DPM2	1.70656	0.992481	Secretome
ENSG00000158122	PRXL2C	1.70508	0.924733	Neither
ENSG00000120805	ARL1	1.70203	0.82878	Neither
ENSG00000106603	COA1	1.70203	1.52982	MitoCarta3.0
ENSG00000204922	UQCC3	1.69567	0.652356	MitoCarta3.0
ENSG00000198911	SREBF2	1.69324	0.666671	Secretome
ENSG00000143198	MGST3	1.68724	0.871321	MitoCarta3.0
ENSG00000007341	ST7L	1.67958	2.24582	Secretome
ENSG00000116885	OSCP1	1.67852	1.83893	Neither
ENSG00000224531	SMIM13	1.67177	1.05103	Secretome
ENSG00000129625	REEP5	1.66633	0.622058	Secretome
ENSG00000127948	POR	1.66527	1.54581	Secretome
ENSG00000186480	INSIG1	1.65784	0.668766	Secretome
ENSG00000169733	RFNG	1.65747	1.25512	Secretome
ENSG00000109854	HTATIP2	1.6554	1.86887	MitoCarta3.0
ENSG00000108306	FBXL20	1.65499	2.30027	Neither
ENSG00000135404	CD63	1.63979	1.04868	Secretome
ENSG00000137414	FAM8A1	1.63873	0.695929	Secretome
ENSG00000113621	TXNDC15	1.63453	0.23988	Secretome
ENSG00000166575	TMEM135	1.63291	1.02435	Secretome
ENSG00000157916	RER1	1.63233	0.648235	Secretome
ENSG00000114529	C3orf52	1.63108	1.54281	Secretome
ENSG00000152700	SAR1B	1.6294	1.78135	Neither
ENSG00000166997	CNPY4	1.62734	1.94035	Secretome
ENSG00000090971	NAT14	1.62644	1.29924	Secretome
ENSG00000107175	CREB3	1.62611	0.313312	Secretome
ENSG00000143815	LBR	1.61845	0.674925	Secretome
ENSG00000133639	BTG1	1.61495	2.14947	Neither
ENSG00000145817	YIPF5	1.61168	-0.140858	Secretome
ENSG00000141378	PTRH2	1.61062	1.65561	MitoCarta3.0
ENSG00000005448	WDR54	1.60846	1.31654	Neither
ENSG00000160746	ANO10	1.60512	1.15463	Secretome
ENSG00000139163	ETNK1	1.60325	2.14761	Neither
ENSG00000184277	TM2D3	1.60112	1.29271	Secretome
ENSG00000115446	UNC50	1.59955	0.727556	Secretome
ENSG00000157800	SLC37A3	1.5965	1.5546	Secretome
ENSG00000254858	MPV17L2	1.59628	0.791988	MitoCarta3.0
ENSG00000178952	TUFM	1.59301	0.661681	MitoCarta3.0
ENSG00000141349	G6PC3	1.58843	0.232294	Secretome
ENSG00000141699	RETREG3	1.58308	-0.372004	Secretome
ENSG00000215712	TMEM242	1.58116	0.91267	Secretome
ENSG00000150433	TMEM218	1.57716	0.644598	Secretome
ENSG00000166710	B2M	1.57344	0.757357	Secretome
ENSG00000167130	DOLPP1	1.57259	1.45105	Secretome
ENSG00000167004	PDIA3	1.57233	-0.0018874	Secretome
ENSG00000163866	SMIM12	1.56838	0.280441	Secretome
ENSG00000036672	USP2	1.56759	1.85076	Neither
ENSG00000160932	LY6E	1.56465	0.0939489	Neither
ENSG00000164889	SLC4A2	1.56343	0.239966	Secretome
ENSG00000141429	GALNT1	1.56157	0.419272	Secretome
ENSG00000258429	PDF	1.56098	1.80687	MitoCarta3.0
ENSG00000177427	MIEF2	1.55763	0.515216	MitoCarta3.0
ENSG00000169762	TAPT1	1.55681	0.265384	Secretome
ENSG00000138760	SCARB2	1.55435	0.362412	Secretome
ENSG00000011478	QPCTL	1.55297	0.38864	Secretome
ENSG00000131507	NDFIP1	1.55234	0.852269	Secretome
ENSG00000100564	PIGH	1.5523	0.116102	Secretome
ENSG00000102181	CD99L2	1.55173	0.432259	Secretome
ENSG00000009830	POMT2	1.54828	-0.498013	Secretome
ENSG00000225697	SLC26A6	1.54802	-0.0128638	Secretome
ENSG00000064601	CTSA	1.54152	1.59816	Secretome
ENSG00000096092	TMEM14A	1.53569	0.583168	Secretome
ENSG00000133678	TMEM254	1.53565	0.786726	Secretome
ENSG00000103160	HSDL1	1.53389	1.38359	MitoCarta3.0
ENSG00000106591	MRPL32	1.52817	0.616368	MitoCarta3.0
ENSG00000110090	CPT1A	1.52374	1.11421	MitoCarta3.0
ENSG00000197448	GSTK1	1.52162	1.40754	MitoCarta3.0
ENSG00000171130	ATP6V0E2	1.52073	0.441811	Secretome
ENSG00000105983	LMBR1	1.51969	0.292785	Secretome
ENSG00000159346	ADIPOR1	1.51917	0.260906	Secretome
ENSG00000004059	ARF5	1.50827	0.787783	MitoCarta3.0
ENSG00000102078	SLC25A14	1.50756	1.5397	MitoCarta3.0
ENSG00000165948	IFI27L1	1.50744	0.855508	Secretome
ENSG00000160785	SLC25A44	1.50631	1.74928	MitoCarta3.0
ENSG00000102003	SYP	1.50569	0.403448	Secretome
ENSG00000184270	H2AC21	1.50424	0.647583	Neither
ENSG00000162928	PEX13	1.50224	0.955414	Secretome
ENSG00000134490	TMEM241	1.48766	0.712294	Secretome
ENSG00000142188	TMEM50B	1.48561	0.335836	Secretome
ENSG00000160179	ABCG1	1.48135	0.530817	Secretome
ENSG00000196968	FUT11	1.47845	1.94717	Secretome
ENSG00000075240	GRAMD4	1.47842	1.10945	Secretome
ENSG00000187140	FOXD3	1.4737	0.500368	Neither
ENSG00000103502	CDIPT	1.4719	-0.245903	Secretome
ENSG00000185624	P4HB	1.46871	0.071933	Secretome
ENSG00000224051	CPTP	1.45817	1.2198	Neither
ENSG00000197121	PGAP1	1.44712	0.426538	Secretome
ENSG00000161904	LEMD2	1.44711	-0.177774	Secretome
ENSG00000115107	STEAP3	1.44444	0.0680927	Secretome
ENSG00000121775	TMEM39B	1.43839	0.997157	Secretome
ENSG00000148719	DNAJB12	1.43413	0.781792	Secretome
ENSG00000130714	POMT1	1.43256	0.0299888	Secretome
ENSG00000183605	SFXN4	1.42492	1.19341	MitoCarta3.0
ENSG00000149483	TMEM138	1.4248	0.484987	Secretome
ENSG00000119820	YIPF4	1.42447	-0.440374	Secretome
ENSG00000211445	GPX3	1.42392	0.955329	Secretome
ENSG00000157181	ODR4	1.42161	0.951477	Secretome
ENSG00000174669	SLC29A2	1.42153	1.13212	Secretome
ENSG00000111843	TMEM14C	1.40757	0.898967	MitoCarta3.0
ENSG00000102967	DHODH	1.40716	1.15991	MitoCarta3.0
ENSG00000166598	HSP90B1	1.40614	1.55492	Secretome
ENSG00000186501	TMEM222	1.40549	0.775811	Secretome
ENSG00000100219	XBP1	1.40392	-0.0370626	Neither
ENSG00000214160	ALG3	1.39941	0.554271	Secretome
ENSG00000188735	TMEM120B	1.39902	-0.0437559	Secretome
ENSG00000080200	CRYBG3	1.39741	-1.18713	Neither
ENSG00000105971	CAV2	1.39083	0.0959269	Secretome
ENSG00000112697	TMEM30A	1.38693	-0.12063	Secretome
ENSG00000129255	MPDU1	1.38403	0.592923	Secretome
ENSG00000151327	FAM177A1	1.37997	1.18055	Neither
ENSG00000142227	EMP3	1.37934	0.571654	Secretome
ENSG00000133895	MEN1	1.37849	1.52715	Neither
ENSG00000011422	PLAUR	1.37355	0.840213	Secretome
ENSG00000034693	PEX3	1.37353	0.826363	Secretome
ENSG00000140688	RUSF1	1.37168	0.706593	Secretome
ENSG00000062716	VMP1	1.36917	0.847584	Secretome
ENSG00000185115	NSMCE3	1.3678	0.460291	Neither
ENSG00000253352	TUG1	1.36734	0.423425	Secretome
ENSG00000135776	ABCB10	1.36539	1.10645	MitoCarta3.0
ENSG00000103429	BFAR	1.35784	-0.646568	Secretome
ENSG00000088035	ALG6	1.3544	0.656752	Secretome
ENSG00000131475	VPS25	1.34855	0.997063	Neither
ENSG00000115275	MOGS	1.34837	0.192728	Secretome
ENSG00000148985	PGAP2	1.34666	0.204967	Secretome
ENSG00000131725	WDR44	1.34161	-1.35086	Neither
ENSG00000277443	MARCKS	1.33774	-0.947603	Neither
ENSG00000188883	KLRG2	1.33438	-0.0527321	Secretome
ENSG00000183291	SELENOF	1.33421	0.384393	Secretome
ENSG00000029364	SLC39A9	1.33226	0.71457	Secretome
ENSG00000113811	SELENOK	1.33211	-0.0259674	Secretome
ENSG00000119537	KDSR	1.32904	0.310638	Secretome
ENSG00000033627	ATP6V0A1	1.32128	0.842528	Secretome
ENSG00000141232	TOB1	1.32051	1.85513	Neither
ENSG00000136731	UGGT1	1.32034	-0.166086	Secretome
ENSG00000137563	GGH	1.31808	0.868897	Secretome
ENSG00000166377	ATP9B	1.31448	1.26189	Secretome
ENSG00000103319	EEF2K	1.31361	1.31964	Neither
ENSG00000177666	PNPLA2	1.31219	1.18016	Neither
ENSG00000119900	OGFRL1	1.31143	0.426565	Neither
ENSG00000119632	IFI27L2	1.30673	0.675684	Secretome
ENSG00000131669	NINJ1	1.3029	0.734838	Secretome
ENSG00000156671	SAMD8	1.30221	0.550746	Secretome
ENSG00000114850	SSR3	1.29977	0.807511	Secretome
ENSG00000152683	SLC30A6	1.29217	0.345902	Secretome
ENSG00000165389	SPTSSA	1.29058	0.210428	Secretome
ENSG00000143761	ARF1	1.29022	0.714247	Neither
ENSG00000163291	PAQR3	1.28858	-0.209213	Secretome
ENSG00000133027	PEMT	1.28629	-0.0523826	Secretome
ENSG00000166821	PEX11A	1.2827	-0.167689	Secretome
ENSG00000174851	YIF1A	1.27773	0.185696	Secretome
ENSG00000143612	C1orf43	1.2759	0.409352	Secretome
ENSG00000265354	TIMM23	1.27529	0.797478	MitoCarta3.0
ENSG00000246705	H2AJ	1.27027	0.186209	Neither
ENSG00000113569	NUP155	1.25823	-0.867945	Secretome
ENSG00000124785	NRN1	1.25242	0.647214	Secretome
ENSG00000142655	PEX14	1.2512	1.16992	Secretome
ENSG00000151923	TIAL1	1.24365	1.25766	Neither
ENSG00000135245	HILPDA	1.24125	0.84649	Secretome
ENSG00000232388	SMIM26	1.24088	0.0809873	Secretome
ENSG00000177917	ARL6IP6	1.23928	-0.479465	Secretome
ENSG00000122557	HERPUD2	1.23872	0.852193	Secretome
ENSG00000112234	FBXL4	1.23452	1.46155	MitoCarta3.0
ENSG00000138688	KIAA1109	1.23378	1.20361	Secretome
ENSG00000159596	TMEM69	1.23329	0.388458	Secretome
ENSG00000163281	GNPDA2	1.23327	1.34987	Neither
ENSG00000165644	COMTD1	1.22944	0.918711	MitoCarta3.0
ENSG00000139970	RTN1	1.22931	0.290792	Secretome
ENSG00000155463	OXA1L	1.22817	0.417505	MitoCarta3.0
ENSG00000174469	CNTNAP2	1.21932	0.613746	Secretome
ENSG00000204439	C6orf47	1.2155	-0.0187848	Secretome
ENSG00000278463	H2AC4	1.21392	0.558241	Neither
ENSG00000134108	ARL8B	1.20884	0.0188045	Neither
ENSG00000172269	DPAGT1	1.20136	-0.233365	Secretome
ENSG00000136943	CTSV	1.20082	0.573486	Secretome
ENSG00000188917	TRMT2B	1.19926	1.26179	MitoCarta3.0
ENSG00000197157	SND1	1.19875	-0.677916	MitoCarta3.0
ENSG00000215717	TMEM167B	1.1985	0.220768	Secretome
ENSG00000158864	NDUFS2	1.19205	0.395383	MitoCarta3.0
ENSG00000075336	TIMM21	1.18656	0.697255	MitoCarta3.0
ENSG00000176105	YES1	1.18238	0.138248	Neither
ENSG00000127022	CANX	1.18219	0.0456435	Secretome
ENSG00000089327	FXYD5	1.17637	0.172216	Secretome
ENSG00000184857	TMEM186	1.17341	0.0552158	MitoCarta3.0
ENSG00000137207	YIPF3	1.16913	0.231266	Secretome
ENSG00000136478	TEX2	1.15973	0.739373	Secretome
ENSG00000277075	H2AC8	1.15087	0.422744	Neither
ENSG00000164751	PEX2	1.14843	1.45276	Secretome
ENSG00000158711	ELK4	1.14637	1.27698	Neither
ENSG00000074370	ATP2A3	1.14354	0.639414	Secretome
ENSG00000102471	NDFIP2	1.13944	-0.948634	Secretome
ENSG00000121680	PEX16	1.13639	1.11016	Secretome
ENSG00000175906	ARL4D	1.1332	1.02291	Neither
ENSG00000109501	WFS1	1.13269	-1.64423	Secretome
ENSG00000124532	MRS2	1.13044	0.227868	MitoCarta3.0
ENSG00000078061	ARAF	1.13016	0.982902	Neither
ENSG00000100372	SLC25A17	1.12995	0.0574102	Secretome
ENSG00000174695	TMEM167A	1.12592	-0.197743	Secretome
ENSG00000102218	RP2	1.12538	-0.261957	Neither
ENSG00000187713	TMEM203	1.12256	0.080163	Secretome
ENSG00000144224	UBXN4	1.11719	-0.117628	Secretome
ENSG00000204977	TRIM13	1.11442	-0.959623	Secretome
ENSG00000119688	ABCD4	1.11312	0.435773	Secretome
ENSG00000167272	POP5	1.11258	0.0453026	Neither
ENSG00000188486	H2AX	1.1064	0.53918	Neither
ENSG00000175274	TP53I11	1.10242	-0.295198	Secretome
ENSG00000108506	INTS2	1.10227	0.743603	Secretome
ENSG00000141385	AFG3L2	1.09665	0.398974	MitoCarta3.0
ENSG00000130748	TMEM160	1.09616	0.247145	Secretome
ENSG00000127774	EMC6	1.0908	-0.216737	Secretome
ENSG00000093183	SEC22C	1.0857	0.998493	Secretome
ENSG00000162604	TM2D1	1.08234	0.167442	Secretome
ENSG00000143653	SCCPDH	1.08192	-0.0707101	Secretome
ENSG00000147804	SLC39A4	1.07345	0.230675	Secretome
ENSG00000134294	SLC38A2	1.07196	-0.722391	Secretome
ENSG00000169241	SLC50A1	1.06186	0.150279	Secretome
ENSG00000100300	TSPO	1.05668	0.241276	MitoCarta3.0
ENSG00000116670	MAD2L2	1.05634	0.723445	Neither
ENSG00000087995	METTL2A	1.05432	-0.378116	Neither
ENSG00000163626	COX18	1.05417	0.473684	MitoCarta3.0
ENSG00000254087	LYN	1.05028	-0.361335	Neither
ENSG00000137522	RNF121	1.04689	0.184242	Secretome
ENSG00000089248	ERP29	1.04435	-0.0574055	Secretome
ENSG00000128463	EMC4	1.03364	-0.492373	Secretome
ENSG00000250317	SMIM20	1.02976	0.496592	MitoCarta3.0
ENSG00000103254	ANTKMT	1.02573	0.644038	MitoCarta3.0
ENSG00000104886	PLEKHJ1	1.02551	0.347606	Neither
ENSG00000218739	CEBPZOS	1.02442	0.0530285	Secretome
ENSG00000134825	TMEM258	1.02055	0.183926	Secretome
ENSG00000179941	BBS10	1.01578	0.672877	Neither
ENSG00000130204	TOMM40	1.01547	-0.728688	MitoCarta3.0
ENSG00000087086	FTL	1.00561	0.780847	Neither
ENSG00000186666	BCDIN3D	1.00521	-0.0676944	Neither
ENSG00000112167	SAYSD1	0.999508	-0.131414	Secretome
ENSG00000168374	ARF4	0.996653	0.0902927	Neither
ENSG00000130023	ERMARD	0.995071	0.0105773	Secretome
ENSG00000161558	TMEM143	0.989395	0.0547591	MitoCarta3.0
ENSG00000143158	MPC2	0.988043	0.158123	MitoCarta3.0
ENSG00000163728	TTC14	0.987433	-0.295859	Neither
ENSG00000144401	METTL21A	0.985104	-1.32095	Secretome
ENSG00000137200	CMTR1	0.978454	0.129271	Neither
ENSG00000174456	C12orf76	0.977385	0.106327	Secretome
ENSG00000276903	H2AC16	0.975143	0.488935	Neither
ENSG00000185344	ATP6V0A2	0.972832	0.0385484	Secretome
ENSG00000115204	MPV17	0.969631	0.0270927	MitoCarta3.0
ENSG00000164615	CAMLG	0.960871	-0.790014	Secretome
ENSG00000274997	H2AC12	0.958019	0.451082	Neither
ENSG00000144567	RETREG2	0.952752	-0.333345	Secretome
ENSG00000164068	RNF123	0.952715	0.549015	Neither
ENSG00000134291	TMEM106C	0.950066	0.125999	Secretome
ENSG00000119523	ALG2	0.939351	0.0632326	Neither
ENSG00000275221	H2AC15	0.938643	0.474276	Neither
ENSG00000180573	H2AC6	0.937542	0.136635	Neither
ENSG00000181218	H2AW	0.936304	0.109002	Neither
ENSG00000072849	DERL2	0.936221	0.773647	Secretome
ENSG00000162736	NCSTN	0.929501	-0.115821	Secretome
ENSG00000161671	EMC10	0.923247	0.153544	Secretome
ENSG00000066777	ARFGEF1	0.923074	0.39074	Neither
ENSG00000143862	ARL8A	0.92295	0.380953	Neither
ENSG00000051108	HERPUD1	0.920123	0.417574	Secretome
ENSG00000055147	FAM114A2	0.919306	-0.661423	Neither
ENSG00000123191	ATP7B	0.912783	-0.271408	Secretome
ENSG00000126767	ELK1	0.908816	1.2345	Neither
ENSG00000132589	FLOT2	0.904914	0.207573	Neither
ENSG00000175606	TMEM70	0.901965	0.425133	MitoCarta3.0
ENSG00000138030	KHK	0.896772	1.60814	Secretome
ENSG00000005059	MCUB	0.89507	-0.330105	MitoCarta3.0
ENSG00000103485	QPRT	0.888827	0.968076	Secretome
ENSG00000090932	DLL3	0.888794	0.533291	Secretome
ENSG00000131238	PPT1	0.885862	0.443672	Secretome
ENSG00000177370	TIMM22	0.883463	0.539901	MitoCarta3.0
ENSG00000177239	MAN1B1	0.878797	0.234912	Secretome
ENSG00000050426	LETMD1	0.875416	-0.142409	MitoCarta3.0
ENSG00000100528	CNIH1	0.874593	-0.160849	Secretome
ENSG00000189043	NDUFA4	0.872916	-0.394351	MitoCarta3.0
ENSG00000126217	MCF2L	0.869856	-0.615152	Neither
ENSG00000113391	FAM172A	0.868324	0.98386	Secretome
ENSG00000072310	SREBF1	0.865356	-1.51086	Secretome
ENSG00000213719	CLIC1	0.863711	0.799336	Neither
ENSG00000124098	FAM210B	0.860695	0.00367671	MitoCarta3.0
ENSG00000174437	ATP2A2	0.860653	-1.0482	Secretome
ENSG00000106803	SEC61B	0.858405	0.330643	Secretome
ENSG00000119777	TMEM214	0.858048	-0.408281	Secretome
ENSG00000164221	CCDC112	0.853398	1.22324	Secretome
ENSG00000120697	ALG5	0.847935	-0.350882	Secretome
ENSG00000111684	LPCAT3	0.84695	-0.663363	Secretome
ENSG00000004961	HCCS	0.846495	-0.70467	MitoCarta3.0
ENSG00000129315	CCNT1	0.842955	0.786411	Neither
ENSG00000108829	LRRC59	0.834505	-0.875981	Secretome
ENSG00000147123	NDUFB11	0.828527	-0.0963867	MitoCarta3.0
ENSG00000127564	PKMYT1	0.827802	-1.32664	Neither
ENSG00000054116	TRAPPC3	0.824044	0.791631	Neither
ENSG00000115241	PPM1G	0.822136	-0.701151	Neither
ENSG00000147533	GOLGA7	0.819579	0.0358273	Neither
ENSG00000117543	DPH5	0.818784	0.219354	Neither
ENSG00000147044	CASK	0.816795	0.455034	Secretome
ENSG00000125356	NDUFA1	0.811248	0.0464319	MitoCarta3.0
ENSG00000118816	CCNI	0.809279	0.902693	Neither
ENSG00000197457	STMN3	0.808285	0.594555	Secretome
ENSG00000198792	TMEM184B	0.808144	-0.749911	Secretome
ENSG00000181449	SOX2	0.794079	0.0642833	Neither
ENSG00000176410	DNAJC30	0.791523	0.408761	MitoCarta3.0
ENSG00000197226	TBC1D9B	0.789778	0.422032	Neither
ENSG00000124588	NQO2	0.787817	0.0389665	Neither
ENSG00000135241	PNPLA8	0.784057	-0.379648	MitoCarta3.0
ENSG00000148180	GSN	0.783676	1.78855	Neither
ENSG00000099797	TECR	0.77638	-0.422269	Secretome
ENSG00000145354	CISD2	0.775948	-0.256598	Secretome
ENSG00000119927	GPAM	0.77372	-0.102201	MitoCarta3.0
ENSG00000165264	NDUFB6	0.769915	-0.579185	MitoCarta3.0
ENSG00000129933	MAU2	0.768504	-0.612408	Secretome
ENSG00000128694	OSGEPL1	0.758723	0.217854	MitoCarta3.0
ENSG00000116096	SPR	0.75575	0.665066	MitoCarta3.0
ENSG00000011021	CLCN6	0.753117	0.845154	Secretome
ENSG00000137409	MTCH1	0.75197	0.231946	MitoCarta3.0
ENSG00000163904	SENP2	0.741889	0.117223	Neither
ENSG00000100335	MIEF1	0.740499	0.140673	MitoCarta3.0
ENSG00000107874	CUEDC2	0.733995	0.5002	Secretome
ENSG00000144580	CNOT9	0.732973	-0.0201824	Secretome
ENSG00000189227	C15orf61	0.732852	0.276016	MitoCarta3.0
ENSG00000164830	OXR1	0.732353	-0.625197	MitoCarta3.0
ENSG00000168118	RAB4A	0.731886	0.491716	Neither
ENSG00000117528	ABCD3	0.730543	0.0329106	MitoCarta3.0
ENSG00000197122	SRC	0.727321	-0.802965	Neither
ENSG00000167526	RPL13	0.713351	-0.344525	Neither
ENSG00000164061	BSN	0.713069	-1.6939	Neither
ENSG00000151726	ACSL1	0.710932	-0.421465	MitoCarta3.0
ENSG00000148450	MSRB2	0.710654	0.35162	MitoCarta3.0
ENSG00000174917	MICOS13	0.709544	0.19672	MitoCarta3.0
ENSG00000015676	NUDCD3	0.709342	0.428674	Neither
ENSG00000164031	DNAJB14	0.703143	-0.685527	Secretome
ENSG00000101361	NOP56	0.700448	1.00311	Neither
ENSG00000178531	CTXN1	0.696766	-0.0116935	Secretome
ENSG00000182158	CREB3L2	0.693647	-0.91699	Secretome
ENSG00000147874	HAUS6	0.691677	0.824719	Neither
ENSG00000179988	PSTK	0.681116	-0.364758	Neither
ENSG00000175110	MRPS22	0.679444	0.368758	MitoCarta3.0
ENSG00000143624	INTS3	0.67554	0.198392	Secretome
ENSG00000184887	BTBD6	0.674936	-0.544673	Secretome
ENSG00000108064	TFAM	0.671693	0.330905	MitoCarta3.0
ENSG00000087088	BAX	0.667853	-0.120697	MitoCarta3.0
ENSG00000127838	PNKD	0.664363	0.107895	MitoCarta3.0
ENSG00000065613	SLK	0.656592	-1.6043	Neither
ENSG00000147383	NSDHL	0.656022	-1.01419	Secretome
ENSG00000084733	RAB10	0.652493	0.794	Secretome
ENSG00000166260	COX11	0.648627	-0.153905	MitoCarta3.0
ENSG00000129003	VPS13C	0.647376	-1.14427	Neither
ENSG00000177105	RHOG	0.647248	0.221804	Neither
ENSG00000164109	MAD2L1	0.638438	-0.439217	Neither
ENSG00000204859	ZBTB48	0.637742	0.687398	Neither
ENSG00000184743	ATL3	0.627195	-0.394518	Secretome
ENSG00000041802	LSG1	0.624803	-0.14345	Neither
ENSG00000178537	SLC25A20	0.624433	-0.779671	MitoCarta3.0
ENSG00000110060	PUS3	0.623135	0.546965	Neither
ENSG00000142541	RPL13A	0.618404	-0.0592771	Neither
ENSG00000014824	SLC30A9	0.616527	-0.632894	MitoCarta3.0
ENSG00000128923	MINDY2	0.616475	-0.270323	Neither
ENSG00000067445	TRO	0.6148	-0.597713	Neither
ENSG00000177674	AGTRAP	0.614718	-0.967351	Secretome
ENSG00000023171	GRAMD1B	0.610107	-0.394381	Secretome
ENSG00000159556	ISL2	0.607948	0.117236	Neither
ENSG00000162852	CNST	0.601999	-1.11832	Secretome
ENSG00000278023	RDM1	0.599802	0.417971	Neither
ENSG00000126768	TIMM17B	0.596443	-0.25508	MitoCarta3.0
ENSG00000011295	TTC19	0.595697	-0.0890994	MitoCarta3.0
ENSG00000180822	PSMG4	0.593795	-0.164778	Neither
ENSG00000143320	CRABP2	0.592234	-0.534545	Neither
ENSG00000161677	JOSD2	0.589837	-0.349086	Secretome
ENSG00000135801	TAF5L	0.585369	0.372777	Neither
ENSG00000196924	FLNA	0.580722	0.100589	Secretome
ENSG00000159388	BTG2	0.577663	0.578063	Secretome
ENSG00000118873	RAB3GAP2	0.575578	-0.857146	Neither
ENSG00000171135	JAGN1	0.574685	-0.756623	Secretome
ENSG00000135842	NIBAN1	0.568955	-0.648835	Neither
ENSG00000168061	SAC3D1	0.568419	-0.17531	Neither
ENSG00000080839	RBL1	0.567256	0.188053	Neither
ENSG00000173171	MTX1	0.564701	-0.0302119	MitoCarta3.0
ENSG00000134375	TIMM17A	0.563007	-0.259158	MitoCarta3.0
ENSG00000100206	DMC1	0.562052	-0.107828	Neither
ENSG00000162836	ACP6	0.561734	-0.0228521	MitoCarta3.0
ENSG00000162063	CCNF	0.561185	-0.0396858	Secretome
ENSG00000089053	ANAPC5	0.553642	0.482186	Neither
ENSG00000156411	ATP5MJ	0.552572	0.167181	MitoCarta3.0
ENSG00000115317	HTRA2	0.551743	0.161787	MitoCarta3.0
ENSG00000139428	MMAB	0.551063	-0.0426527	MitoCarta3.0
ENSG00000033867	SLC4A7	0.547986	-1.52101	Secretome
ENSG00000174206	C12orf66	0.547188	-0.025211	Neither
ENSG00000107829	FBXW4	0.540787	0.696419	Neither
ENSG00000247746	USP51	0.53936	0.0750635	Neither
ENSG00000112419	PHACTR2	0.533558	-0.816473	Neither
ENSG00000063177	RPL18	0.532128	-0.118502	Neither
ENSG00000138764	CCNG2	0.531531	0.372884	Neither
ENSG00000134480	CCNH	0.529128	0.116312	Neither
ENSG00000118515	SGK1	0.526895	-0.437599	Neither
ENSG00000148690	FRA10AC1	0.525525	-0.211964	Neither
ENSG00000169189	NSMCE1	0.521953	-0.0721308	Neither
ENSG00000160310	PRMT2	0.521332	-1.40267	Neither
ENSG00000173545	ZNF622	0.520756	-0.0758056	Neither
ENSG00000077235	GTF3C1	0.519849	-0.378085	Neither
ENSG00000008838	MED24	0.518911	-0.214365	Secretome
ENSG00000114353	GNAI2	0.516628	-0.657357	Neither
ENSG00000113648	MACROH2A1	0.512258	0.0499451	Neither
ENSG00000163738	MTHFD2L	0.509212	-0.952583	MitoCarta3.0
ENSG00000103152	MPG	0.508264	0.286171	Secretome
ENSG00000143393	PI4KB	0.508154	-0.0024893	Neither
ENSG00000141552	ANAPC11	0.505317	-0.427043	Neither
ENSG00000167186	COQ7	0.502152	-0.484448	MitoCarta3.0
ENSG00000106638	TBL2	0.499069	-0.0307969	Secretome
ENSG00000103479	RBL2	0.49878	-0.179074	Neither
ENSG00000196683	TOMM7	0.497313	0.0479172	MitoCarta3.0
ENSG00000146576	C7orf26	0.495202	-0.412423	Neither
ENSG00000168924	LETM1	0.492876	-0.646062	MitoCarta3.0
ENSG00000164815	ORC5	0.491452	-0.906816	Neither
ENSG00000174839	DENND6A	0.489691	0.132169	Neither
ENSG00000053372	MRTO4	0.48577	-0.271437	Neither
ENSG00000134202	GSTM3	0.485194	0.318578	Neither
ENSG00000131779	PEX11B	0.482955	-0.362324	MitoCarta3.0
ENSG00000224877	NDUFAF8	0.47947	-0.340763	MitoCarta3.0
ENSG00000111726	CMAS	0.477298	0.0920167	Neither
ENSG00000164758	MED30	0.477106	-0.729987	Neither
ENSG00000111678	C12orf57	0.477106	-0.259446	Neither
ENSG00000155158	TTC39B	0.476757	-0.139079	Neither
ENSG00000167085	PHB	0.476334	0.292543	MitoCarta3.0
ENSG00000177150	FAM210A	0.47553	-0.562609	MitoCarta3.0
ENSG00000196712	NF1	0.473161	-0.590909	Neither
ENSG00000131016	AKAP12	0.471197	-1.2317	Neither
ENSG00000164182	NDUFAF2	0.470893	-1.26657	MitoCarta3.0
ENSG00000010810	FYN	0.46897	-1.56583	Neither
ENSG00000171448	ZBTB26	0.468767	-0.486254	Neither
ENSG00000111665	CDCA3	0.467882	-0.871977	Neither
ENSG00000139131	YARS2	0.467069	0.0582821	MitoCarta3.0
ENSG00000278637	H4C1	0.466364	-0.198363	Neither
ENSG00000145687	SSBP2	0.466032	0.492269	Neither
ENSG00000277972	CISD3	0.464698	-0.645131	MitoCarta3.0
ENSG00000114738	MAPKAPK3	0.463524	-0.419962	Neither
ENSG00000153310	CYRIB	0.457272	-0.263043	Neither
ENSG00000106268	NUDT1	0.456289	-0.0058613	Neither
ENSG00000123933	MXD4	0.453127	-0.323462	Neither
ENSG00000169504	CLIC4	0.452011	-0.0950206	Neither
ENSG00000130349	MTRES1	0.449234	0.00255444	MitoCarta3.0
ENSG00000151332	MBIP	0.448484	0.00848435	Neither
ENSG00000183828	NUDT14	0.446126	-0.857401	Neither
ENSG00000024526	DEPDC1	0.445503	-0.0147354	Neither
ENSG00000122547	EEPD1	0.444803	-1.66264	Neither
ENSG00000103423	DNAJA3	0.444175	-0.21143	MitoCarta3.0
ENSG00000178927	CYBC1	0.444044	-0.697121	Secretome
ENSG00000082258	CCNT2	0.443129	-0.197703	Neither
ENSG00000108592	FTSJ3	0.442822	0.146448	Neither
ENSG00000273611	ZNHIT3	0.44277	-0.287401	Neither
ENSG00000068120	COASY	0.437093	-0.421679	MitoCarta3.0
ENSG00000154640	BTG3	0.436963	0.300539	Secretome
ENSG00000152082	MZT2B	0.435769	-0.910432	Neither
ENSG00000069509	FUNDC1	0.430817	-0.233234	MitoCarta3.0
ENSG00000116017	ARID3A	0.430153	-0.13907	Neither
ENSG00000165304	MELK	0.42969	-0.214504	Neither
ENSG00000110717	NDUFS8	0.427711	0.084835	MitoCarta3.0
ENSG00000074582	BCS1L	0.422573	-0.179415	MitoCarta3.0
ENSG00000108094	CUL2	0.41854	0.15808	Neither
ENSG00000100908	EMC9	0.418104	-0.645716	Neither
ENSG00000176018	LYSMD3	0.416203	-1.32185	Secretome
ENSG00000157778	PSMG3	0.415899	-0.359844	Neither
ENSG00000184076	UQCR10	0.414856	-0.0448133	MitoCarta3.0
ENSG00000177868	SVBP	0.413976	-0.709503	Neither
ENSG00000167468	GPX4	0.413761	-0.0204834	MitoCarta3.0
ENSG00000177459	ERICH5	0.413627	-1.21143	Neither
ENSG00000140299	BNIP2	0.412128	-0.465773	Neither
ENSG00000057704	TMCC3	0.411738	-1.15679	Secretome
ENSG00000172613	RAD9A	0.409357	0.153167	Neither
ENSG00000172172	MRPL13	0.408966	-0.539831	MitoCarta3.0
ENSG00000241878	PISD	0.407667	-0.762177	MitoCarta3.0
ENSG00000233927	RPS28	0.404926	0.00948181	Neither
ENSG00000014641	MDH1	0.404399	0.0135171	Neither
ENSG00000134452	FBH1	0.402836	-0.199052	Secretome
ENSG00000160293	VAV2	0.400638	0.139067	Neither
ENSG00000187954	CYHR1	0.398989	-0.133574	Secretome
ENSG00000175550	DRAP1	0.396817	-0.141888	Neither
ENSG00000156709	AIFM1	0.396111	-0.227465	MitoCarta3.0
ENSG00000140995	DEF8	0.395616	-0.382393	Neither
ENSG00000090238	YPEL3	0.392941	-0.0598967	Neither
ENSG00000106077	ABHD11	0.391036	-0.36421	MitoCarta3.0
ENSG00000010256	UQCRC1	0.390601	-0.196191	MitoCarta3.0
ENSG00000171530	TBCA	0.38834	-0.294627	Neither
ENSG00000155755	TMEM237	0.386918	-0.722077	Secretome
ENSG00000196787	H2AC11	0.386715	-0.327352	Neither
ENSG00000131469	RPL27	0.383479	-0.189611	Neither
ENSG00000158828	PINK1	0.382042	-0.874777	MitoCarta3.0
ENSG00000173272	MZT2A	0.381303	-0.734556	Neither
ENSG00000176095	IP6K1	0.380642	-0.0872231	Neither
ENSG00000183172	SMDT1	0.380175	-0.186707	MitoCarta3.0
ENSG00000105472	CLEC11A	0.379415	-0.249377	Secretome
ENSG00000132879	FBXO44	0.376926	-0.01029	Neither
ENSG00000061676	NCKAP1	0.375834	-0.89394	Secretome
ENSG00000115825	PRKD3	0.372415	-0.767115	Neither
ENSG00000140471	LINS1	0.37064	-0.988553	Neither
ENSG00000008018	PSMB1	0.370488	-0.594356	Neither
ENSG00000167461	RAB8A	0.370297	-0.0245218	Neither
ENSG00000170291	ELP5	0.370281	0.324328	Neither
ENSG00000183648	NDUFB1	0.368549	-0.341149	MitoCarta3.0
ENSG00000183032	SLC25A21	0.367798	-0.34388	MitoCarta3.0
ENSG00000135709	KIAA0513	0.367124	-0.942164	Neither
ENSG00000164405	UQCRQ	0.366588	-0.368385	MitoCarta3.0
ENSG00000177700	POLR2L	0.366124	-0.51906	Neither
ENSG00000136490	LIMD2	0.365963	-0.386968	Neither
ENSG00000087157	PGS1	0.365129	-0.536016	MitoCarta3.0
ENSG00000089157	RPLP0	0.362037	0.413077	Neither
ENSG00000116273	PHF13	0.359479	-0.0988243	Neither
ENSG00000083457	ITGAE	0.358639	0.497379	Secretome
ENSG00000106636	YKT6	0.356994	-0.498326	Neither
ENSG00000164919	COX6C	0.354967	-0.0038133	MitoCarta3.0
ENSG00000213741	RPS29	0.354351	0.0325836	Neither
ENSG00000112941	TENT4A	0.35434	-0.105561	Secretome
ENSG00000109680	TBC1D19	0.353462	-1.17277	Secretome
ENSG00000179091	CYC1	0.351683	-0.12166	MitoCarta3.0
ENSG00000182541	LIMK2	0.351171	-1.28779	Neither
ENSG00000111725	PRKAB1	0.34847	-0.305465	Neither
ENSG00000196262	PPIA	0.348302	-0.354922	Neither
ENSG00000158079	PTPDC1	0.347093	-0.509511	Neither
ENSG00000066583	ISOC1	0.346559	0.279458	Neither
ENSG00000089351	GRAMD1A	0.345817	-1.33232	Secretome
ENSG00000122873	CISD1	0.345564	-0.338419	MitoCarta3.0
ENSG00000042753	AP2S1	0.345355	-0.300926	Neither
ENSG00000109919	MTCH2	0.341312	0.214351	MitoCarta3.0
ENSG00000141449	GREB1L	0.338579	-1.11143	Neither
ENSG00000115649	CNPPD1	0.338293	-0.270261	Secretome
ENSG00000099284	MACROH2A2	0.336802	-0.709906	Secretome
ENSG00000100711	ZFYVE21	0.336608	-0.0631546	Neither
ENSG00000139343	SNRPF	0.334806	-0.380741	Neither
ENSG00000129472	RAB2B	0.334741	-0.217962	Neither
ENSG00000177383	MAGEF1	0.333244	-0.57783	Neither
ENSG00000176422	SPRYD4	0.333229	-0.359449	MitoCarta3.0
ENSG00000102034	ELF4	0.331506	-0.0352886	Neither
ENSG00000196584	XRCC2	0.331029	-0.286607	Neither
ENSG00000137955	RABGGTB	0.328605	-0.469513	Neither
ENSG00000162972	MAIP1	0.327224	-0.0899917	MitoCarta3.0
ENSG00000108100	CCNY	0.326973	-0.298893	Neither
ENSG00000215021	PHB2	0.326752	-0.567239	MitoCarta3.0
ENSG00000133028	SCO1	0.325763	-0.503966	MitoCarta3.0
ENSG00000106290	TAF6	0.325167	-0.786223	Neither
ENSG00000150776	NKAPD1	0.32486	-0.807895	Neither
ENSG00000122026	RPL21	0.324792	-0.23534	Neither
ENSG00000147889	CDKN2A	0.324423	-0.282286	Neither
ENSG00000129460	NGDN	0.322835	0.0157886	Neither
ENSG00000151779	NBAS	0.322413	-1.06334	Neither
ENSG00000003509	NDUFAF7	0.322399	-0.290602	MitoCarta3.0
ENSG00000123080	CDKN2C	0.317864	-1.25195	Neither
ENSG00000121644	DESI2	0.317107	0.141936	Neither
ENSG00000108107	RPL28	0.315903	-0.206222	Neither
ENSG00000169180	XPO6	0.315388	-1.0194	Neither
ENSG00000160691	SHC1	0.314271	-0.273803	Neither
ENSG00000125457	MIF4GD	0.314096	-0.567268	Neither
ENSG00000278705	H4C2	0.313683	-0.309298	Neither
ENSG00000182718	ANXA2	0.312229	0.329526	Neither
ENSG00000137273	FOXF2	0.311802	0.00269327	Neither
ENSG00000251493	FOXD1	0.31153	-0.598272	Neither
ENSG00000120798	NR2C1	0.310855	-0.764618	Neither
ENSG00000100221	JOSD1	0.31067	-0.61582	Neither
ENSG00000108830	RND2	0.310178	0.0516046	Neither
ENSG00000134186	PRPF38B	0.307971	-0.170129	Neither
ENSG00000136758	YME1L1	0.307342	-0.466714	MitoCarta3.0
ENSG00000118564	FBXL5	0.307282	-0.99279	Neither
ENSG00000164209	SLC25A46	0.307006	-0.674289	MitoCarta3.0
ENSG00000000419	DPM1	0.306327	0.24634	Neither
ENSG00000066697	MSANTD3	0.306241	0.0020811	Neither
ENSG00000100554	ATP6V1D	0.300176	-0.292455	Neither
ENSG00000197837	H4-16	0.299962	-0.576893	Neither
ENSG00000155868	MED7	0.299275	-0.155358	Neither
ENSG00000116459	ATP5PB	0.296554	-0.23736	MitoCarta3.0
ENSG00000120029	ARMH3	0.292949	-0.730263	Secretome
ENSG00000089775	ZBTB25	0.291663	-0.975876	Neither
ENSG00000086232	EIF2AK1	0.291537	-0.23682	Neither
ENSG00000174903	RAB1B	0.29	-0.384578	Neither
ENSG00000103363	ELOB	0.28944	-0.240824	Neither
ENSG00000130244	FAM98C	0.288401	-0.162407	Neither
ENSG00000162585	FAAP20	0.288142	-0.570622	Neither
ENSG00000124172	ATP5F1E	0.287536	-0.168166	MitoCarta3.0
ENSG00000090061	CCNK	0.287485	-0.428706	Neither
ENSG00000143575	HAX1	0.28488	-0.779999	Neither
ENSG00000182004	SNRPE	0.284335	-0.437675	Neither
ENSG00000010322	NISCH	0.282573	-1.15418	Neither
ENSG00000182117	NOP10	0.280392	-0.236682	Neither
ENSG00000205138	SDHAF1	0.279629	-0.251476	MitoCarta3.0
ENSG00000185088	RPS27L	0.275961	-0.600973	Neither
ENSG00000092140	G2E3	0.275745	0.321144	Neither
ENSG00000166228	PCBD1	0.273662	-0.639542	Neither
ENSG00000276966	H4C5	0.27344	-0.487647	Neither
ENSG00000256537	SMIM10L1	0.272958	-0.193179	Neither
ENSG00000166965	RCCD1	0.27265	-0.774903	Neither
ENSG00000143774	GUK1	0.271884	-0.379688	MitoCarta3.0
ENSG00000136156	ITM2B	0.270438	-1.04081	Secretome
ENSG00000166451	CENPN	0.269659	-0.123796	Neither
ENSG00000148803	FUOM	0.269303	-0.473635	Neither
ENSG00000110583	NAA40	0.268964	-0.834615	Neither
ENSG00000139835	GRTP1	0.268683	-0.611049	Neither
ENSG00000169750	RAC3	0.26757	-0.414484	Neither
ENSG00000125746	EML2	0.26614	-0.446084	Neither
ENSG00000109436	TBC1D9	0.265031	-0.456396	Neither
ENSG00000007202	KIAA0100	0.264642	-0.738677	Secretome
ENSG00000242485	MRPL20	0.263891	-0.319333	MitoCarta3.0
ENSG00000103037	SETD6	0.263418	-1.14902	Neither
ENSG00000165775	FUNDC2	0.26338	-1.08305	MitoCarta3.0
ENSG00000151552	QDPR	0.260389	-0.181996	MitoCarta3.0
ENSG00000160058	BSDC1	0.259514	-0.160275	Neither
ENSG00000204308	RNF5	0.259069	0.114255	Secretome
ENSG00000143891	GALM	0.258966	0.136087	Neither
ENSG00000138768	USO1	0.256803	-0.941657	Neither
ENSG00000131269	ABCB7	0.256291	-0.546113	MitoCarta3.0
ENSG00000198160	MIER1	0.255391	-1.10675	Secretome
ENSG00000163832	ELP6	0.254759	-0.907791	Neither
ENSG00000205978	NYNRIN	0.254487	-0.067775	Secretome
ENSG00000198919	DZIP3	0.253177	-1.00368	Neither
ENSG00000134072	CAMK1	0.25292	0.0144594	Neither
ENSG00000266472	MRPS21	0.252312	-0.495408	MitoCarta3.0
ENSG00000104472	CHRAC1	0.252221	-0.394263	Neither
ENSG00000149196	HIKESHI	0.252122	-0.0980565	Neither
ENSG00000165832	TRUB1	0.251451	-0.139434	Neither
ENSG00000177225	GATD1	0.249311	-0.212426	Secretome
ENSG00000107521	HPS1	0.247527	0.134345	Neither
ENSG00000100162	CENPM	0.247464	-0.309986	Neither
ENSG00000131495	NDUFA2	0.247436	-0.408006	MitoCarta3.0
ENSG00000111877	MCM9	0.247421	-0.218722	Neither
ENSG00000149806	FAU	0.246354	-0.0408842	Neither
ENSG00000158406	H4C8	0.245751	-0.295252	Neither
ENSG00000277157	H4C4	0.244417	-0.477656	Neither
ENSG00000115145	STAM2	0.244182	-0.183667	Neither
ENSG00000140990	NDUFB10	0.243655	-0.590421	MitoCarta3.0
ENSG00000270170	NCBP2AS2	0.243498	-0.0222503	Secretome
ENSG00000135040	NAA35	0.243419	-0.590749	Neither
ENSG00000114115	RBP1	0.242458	-0.284679	Neither
ENSG00000038532	CLEC16A	0.241466	-0.58864	Neither
ENSG00000104969	SGTA	0.241041	0.0103863	Neither
ENSG00000164172	MOCS2	0.24021	-0.434483	Neither
ENSG00000099795	NDUFB7	0.240016	-0.0783931	MitoCarta3.0
ENSG00000214253	FIS1	0.239318	-0.368994	MitoCarta3.0
ENSG00000164032	H2AZ1	0.238164	-0.82957	Neither
ENSG00000132763	MMACHC	0.238046	-0.0405101	Neither
ENSG00000164898	FMC1	0.23719	-0.493327	MitoCarta3.0
ENSG00000137818	RPLP1	0.236999	-0.253747	Neither
ENSG00000164904	ALDH7A1	0.235438	-0.886703	MitoCarta3.0
ENSG00000188725	SMIM15	0.233833	-1.55651	Secretome
ENSG00000151353	TMEM18	0.230728	-0.184042	Secretome
ENSG00000084754	HADHA	0.230572	-0.0284939	MitoCarta3.0
ENSG00000117308	GALE	0.230556	-0.911364	Neither
ENSG00000198258	UBL5	0.230501	-0.0861427	Neither
ENSG00000117682	DHDDS	0.227214	0.11495	Neither
ENSG00000076201	PTPN23	0.226289	0.0731995	Neither
ENSG00000178096	BOLA1	0.226088	-0.27433	MitoCarta3.0
ENSG00000197702	PARVA	0.22506	-1.21795	Neither
ENSG00000143742	SRP9	0.224101	0.174646	Neither
ENSG00000182118	FAM89A	0.219901	-0.814156	Neither
ENSG00000169689	CENPX	0.219626	-0.213228	Neither
ENSG00000099875	MKNK2	0.219238	-0.901595	Neither
ENSG00000182512	GLRX5	0.216285	-0.239998	MitoCarta3.0
ENSG00000148606	POLR3A	0.215348	-0.363971	Neither
ENSG00000117632	STMN1	0.215207	-0.166914	Neither
ENSG00000144120	TMEM177	0.21352	-0.131617	MitoCarta3.0
ENSG00000109270	LAMTOR3	0.21317	-0.166837	Neither
ENSG00000119723	COQ6	0.212352	-0.533358	MitoCarta3.0
ENSG00000070761	CFAP20	0.211879	-0.519347	Neither
ENSG00000115073	ACTR1B	0.211687	-0.843202	Neither
ENSG00000122335	SERAC1	0.210749	-0.486472	MitoCarta3.0
ENSG00000100417	PMM1	0.210189	-0.730196	Neither
ENSG00000106211	HSPB1	0.209725	-0.244854	Neither
ENSG00000175105	ZNF654	0.208509	0.362523	Neither
ENSG00000184752	NDUFA12	0.208418	-0.173914	MitoCarta3.0
ENSG00000198060	MARCHF5	0.208315	-0.454958	MitoCarta3.0
ENSG00000183864	TOB2	0.207888	0.226255	Neither
ENSG00000141759	TXNL4A	0.207818	0.043542	Neither
ENSG00000096433	ITPR3	0.206351	-0.358784	Secretome
ENSG00000126756	UXT	0.203985	-0.505957	Neither
ENSG00000204954	C12orf73	0.203919	-0.163408	Secretome
ENSG00000100209	HSCB	0.203031	-0.600992	MitoCarta3.0
ENSG00000137876	RSL24D1	0.202724	-0.205321	Neither
ENSG00000214113	LYRM4	0.201981	-0.485103	MitoCarta3.0
ENSG00000132432	SEC61G	0.200561	-0.0780152	Secretome
ENSG00000163170	BOLA3	0.200124	-0.505389	MitoCarta3.0
ENSG00000156521	TYSND1	0.19884	-0.197609	Neither
ENSG00000169139	UBE2V2	0.197205	-0.22139	Neither
ENSG00000165792	METTL17	0.196135	-0.427648	MitoCarta3.0
ENSG00000214530	STARD10	0.195968	-0.904567	Neither
ENSG00000186532	SMYD4	0.195873	-0.636787	Secretome
ENSG00000170248	PDCD6IP	0.194718	-0.230291	Neither
ENSG00000055950	MRPL43	0.194603	-0.44002	MitoCarta3.0
ENSG00000169895	SYAP1	0.193684	-0.852185	Secretome
ENSG00000172819	RARG	0.193061	-1.45039	Neither
ENSG00000182199	SHMT2	0.192407	-0.189597	MitoCarta3.0
ENSG00000160392	C19orf47	0.192258	-0.5961	Secretome
ENSG00000034677	RNF19A	0.191629	-0.0758852	Secretome
ENSG00000157514	TSC22D3	0.191562	-0.184112	Neither
ENSG00000166788	SAAL1	0.190796	-0.3218	Neither
ENSG00000143947	RPS27A	0.190336	-0.352666	Neither
ENSG00000100116	GCAT	0.18741	-1.05768	MitoCarta3.0
ENSG00000204392	LSM2	0.187208	-0.18891	Neither
ENSG00000170889	RPS9	0.186831	-0.578116	Neither
ENSG00000158792	SPATA2L	0.18646	-0.270323	Neither
ENSG00000068137	PLEKHH3	0.186412	0.0829262	Neither
ENSG00000142444	TIMM29	0.18609	-0.62515	MitoCarta3.0
ENSG00000137288	UQCC2	0.185503	-0.479506	MitoCarta3.0
ENSG00000196655	TRAPPC4	0.184122	-0.508064	Neither
ENSG00000129071	MBD4	0.183982	-1.73222	Neither
ENSG00000160741	CRTC2	0.182743	-0.755065	Neither
ENSG00000178449	COX14	0.182588	-0.22917	MitoCarta3.0
ENSG00000168496	FEN1	0.182347	-0.0930176	Neither
ENSG00000051596	THOC3	0.181028	-0.918278	Neither
ENSG00000015133	CCDC88C	0.180901	-0.817811	Neither
ENSG00000028203	VEZT	0.180845	-0.901071	Secretome
ENSG00000197061	H4C3	0.18012	-0.317238	Neither
ENSG00000139579	NABP2	0.178549	-0.436066	Neither
ENSG00000166908	PIP4K2C	0.178481	-0.702523	Neither
ENSG00000173457	PPP1R14B	0.178012	-0.519915	Neither
ENSG00000060762	MPC1	0.178008	-0.333941	MitoCarta3.0
ENSG00000107758	PPP3CB	0.177611	-0.434653	Neither
ENSG00000111602	TIMELESS	0.175946	-0.245865	Secretome
ENSG00000131844	MCCC2	0.175918	0.0891076	MitoCarta3.0
ENSG00000088727	KIF9	0.175271	-0.992789	Neither
ENSG00000176783	RUFY1	0.174843	-0.177975	Secretome
ENSG00000010219	DYRK4	0.174613	-0.753654	Neither
ENSG00000082515	MRPL22	0.174172	-0.129286	MitoCarta3.0
ENSG00000160214	RRP1	0.174122	-0.773122	Neither
ENSG00000169976	SF3B5	0.173075	-0.532818	Neither
ENSG00000176623	RMDN1	0.172457	-0.289508	MitoCarta3.0
ENSG00000129680	MAP7D3	0.172123	-1.33131	Neither
ENSG00000156515	HK1	0.171615	0.215991	Neither
ENSG00000185753	CXorf38	0.171504	-0.314967	Neither
ENSG00000188186	LAMTOR4	0.168693	-1.04733	Neither
ENSG00000066855	MTFR1	0.168651	-1.05661	MitoCarta3.0
ENSG00000156170	NDUFAF6	0.168268	-0.511984	MitoCarta3.0
ENSG00000128534	LSM8	0.167635	-0.571721	Neither
ENSG00000147684	NDUFB9	0.166237	0.0520151	MitoCarta3.0
ENSG00000102858	MGRN1	0.166034	-0.833344	Neither
ENSG00000176731	RBIS	0.166009	-0.439548	Neither
ENSG00000175634	RPS6KB2	0.165842	-1.32633	Neither
ENSG00000092330	TINF2	0.165824	-1.09629	Secretome
ENSG00000125652	ALKBH7	0.165759	0.165704	MitoCarta3.0
ENSG00000164292	RHOBTB3	0.165147	-0.265918	Neither
ENSG00000172586	CHCHD1	0.163157	-0.369142	MitoCarta3.0
ENSG00000174173	TRMT10C	0.160847	-0.576527	MitoCarta3.0
ENSG00000100138	SNU13	0.160824	-1.99116	Neither
ENSG00000109220	CHIC2	0.160636	-0.148068	Secretome
ENSG00000123600	METTL8	0.159947	-0.825984	MitoCarta3.0
ENSG00000106554	CHCHD3	0.159923	-0.57423	MitoCarta3.0
ENSG00000115944	COX7A2L	0.159715	0.0017861	MitoCarta3.0
ENSG00000125656	CLPP	0.159376	-0.484148	MitoCarta3.0
ENSG00000162368	CMPK1	0.159141	-0.529234	Secretome
ENSG00000148334	PTGES2	0.158467	-0.734564	MitoCarta3.0
ENSG00000100764	PSMC1	0.15774	-1.53581	Neither
ENSG00000180992	MRPL14	0.157429	-0.528089	MitoCarta3.0
ENSG00000256269	HMBS	0.156411	-0.213319	Neither
ENSG00000177646	ACAD9	0.156395	-0.391537	MitoCarta3.0
ENSG00000160959	LRRC14	0.155948	-0.615537	Secretome
ENSG00000125875	TBC1D20	0.15495	-1.00048	Secretome
ENSG00000170456	DENND5B	0.154495	-0.52826	Secretome
ENSG00000175334	BANF1	0.153688	-0.515386	Neither
ENSG00000105173	CCNE1	0.153454	-0.965154	Neither
ENSG00000107719	PALD1	0.153415	-0.951859	Neither
ENSG00000156398	SFXN2	0.153295	-0.527187	MitoCarta3.0
ENSG00000130731	METTL26	0.152824	-0.445288	Neither
ENSG00000126088	UROD	0.151164	-0.368219	Neither
ENSG00000197153	H3C12	0.150525	-0.82415	Neither
ENSG00000168234	TTC39C	0.150372	-0.455246	Neither
ENSG00000130313	PGLS	0.148678	-0.650269	Neither
ENSG00000181481	RNF135	0.148266	-0.921628	Neither
ENSG00000101928	MOSPD1	0.147073	-0.340713	Secretome
ENSG00000105011	ASF1B	0.143387	-0.155507	Neither
ENSG00000166128	RAB8B	0.142811	-0.19047	Neither
ENSG00000116649	SRM	0.142683	-0.332898	Neither
ENSG00000151065	DCP1B	0.142294	-0.121976	Neither
ENSG00000104904	OAZ1	0.142211	-0.464102	Neither
ENSG00000119953	SMNDC1	0.142207	-1.16578	Neither
ENSG00000197019	SERTAD1	0.141624	-1.17721	Neither
ENSG00000131966	ACTR10	0.141479	-0.0262663	Neither
ENSG00000170043	TRAPPC1	0.138792	-0.274682	Neither
ENSG00000084207	GSTP1	0.137063	-0.158023	Neither
ENSG00000111639	MRPL51	0.136789	-0.444333	MitoCarta3.0
ENSG00000120686	UFM1	0.13602	-0.111689	Neither
ENSG00000105197	TIMM50	0.135385	-0.349272	MitoCarta3.0
ENSG00000118960	HS1BP3	0.134196	-0.180477	Neither
ENSG00000102316	MAGED2	0.134046	-0.863724	Neither
ENSG00000102898	NUTF2	0.133921	-0.805069	Neither
ENSG00000174775	HRAS	0.133651	-0.769861	Neither
ENSG00000171700	RGS19	0.133251	-0.63751	Neither
ENSG00000177600	RPLP2	0.132694	-0.357562	Secretome
ENSG00000196636	SDHAF3	0.132686	-0.371424	MitoCarta3.0
ENSG00000131043	AAR2	0.132489	-0.701864	Neither
ENSG00000093217	XYLB	0.132153	-0.594758	Neither
ENSG00000135723	FHOD1	0.132005	-0.795593	Neither
ENSG00000182154	MRPL41	0.130938	-0.341654	MitoCarta3.0
ENSG00000145494	NDUFS6	0.130803	-0.526189	MitoCarta3.0
ENSG00000182208	MOB2	0.130772	-0.731628	Neither
ENSG00000132661	NXT1	0.130281	-0.569884	Neither
ENSG00000136280	CCM2	0.129798	-0.227255	Neither
ENSG00000167088	SNRPD1	0.129435	-0.317167	Neither
ENSG00000166823	MESP1	0.126184	-0.642789	Neither
ENSG00000083845	RPS5	0.125691	-0.769594	Neither
ENSG00000187051	RPS19BP1	0.124621	-0.353795	Neither
ENSG00000025770	NCAPH2	0.124579	-0.936004	Neither
ENSG00000119801	YPEL5	0.124528	-0.160414	Neither
ENSG00000099385	BCL7C	0.124491	-0.596058	Neither
ENSG00000161888	SPC24	0.123556	-0.759594	Neither
ENSG00000176101	SSNA1	0.122335	-0.788512	Neither
ENSG00000136522	MRPL47	0.121805	-0.456529	MitoCarta3.0
ENSG00000198585	NUDT16	0.120835	-0.514728	Neither
ENSG00000132819	RBM38	0.120437	-0.19404	Neither
ENSG00000173141	MRPL57	0.120043	-0.599914	MitoCarta3.0
ENSG00000112695	COX7A2	0.119883	-0.432258	MitoCarta3.0
ENSG00000151116	UEVLD	0.119462	-0.298893	Neither
ENSG00000138101	DTNB	0.119271	-0.910327	Neither
ENSG00000184983	NDUFA6	0.119209	-0.771019	MitoCarta3.0
ENSG00000265491	RNF115	0.117501	-0.601111	Neither
ENSG00000176108	CHMP6	0.11712	-0.602889	Neither
ENSG00000168268	NT5DC2	0.115738	-0.424536	MitoCarta3.0
ENSG00000143228	NUF2	0.114615	-0.527505	Neither
ENSG00000005882	PDK2	0.113945	-0.731201	MitoCarta3.0
ENSG00000182185	RAD51B	0.112833	-0.299618	Neither
ENSG00000182362	YBEY	0.112521	-0.571597	MitoCarta3.0
ENSG00000101138	CSTF1	0.112387	0.279015	Neither
ENSG00000168273	SMIM4	0.112383	-0.608255	Secretome
ENSG00000122035	RASL11A	0.11238	-0.356654	Secretome
ENSG00000103187	COTL1	0.112101	-0.55744	Neither
ENSG00000109475	RPL34	0.111959	-0.431946	Neither
ENSG00000119640	ACYP1	0.111826	-1.00695	Neither
ENSG00000119865	CNRIP1	0.111649	-1.60133	Neither
ENSG00000119760	SUPT7L	0.11077	-0.257219	Neither
ENSG00000158623	COPG2	0.11019	-0.319551	Neither
ENSG00000162971	TYW5	0.109841	-0.834527	Neither
ENSG00000140326	CDAN1	0.109531	-0.595642	Secretome
ENSG00000172590	MRPL52	0.10888	-0.695671	MitoCarta3.0
ENSG00000008988	RPS20	0.107793	0.653806	Neither
ENSG00000174010	KLHL15	0.107545	-0.167319	Neither
ENSG00000138002	IFT172	0.107361	-1.33426	Neither
ENSG00000151148	UBE3B	0.10641	-0.36784	Neither
ENSG00000066651	TRMT11	0.106052	-0.0919632	Neither
ENSG00000116586	LAMTOR2	0.105713	-0.465411	Neither
ENSG00000120333	MRPS14	0.105432	-0.3753	MitoCarta3.0
ENSG00000102897	LYRM1	0.104731	-0.908365	MitoCarta3.0
ENSG00000124762	CDKN1A	0.104014	-0.743117	Neither
ENSG00000128578	STRIP2	0.103656	-0.808365	Neither
ENSG00000137720	C11orf1	0.103446	-0.682221	Neither
ENSG00000174307	PHLDA3	0.102631	-1.00218	Neither
ENSG00000105778	AVL9	0.102369	-0.89816	Secretome
ENSG00000128309	MPST	0.102038	-0.642521	MitoCarta3.0
ENSG00000184216	IRAK1	0.101905	-0.585474	Neither
ENSG00000099800	TIMM13	0.100802	-0.64919	MitoCarta3.0
ENSG00000157216	SSBP3	0.100286	-0.254699	Neither
ENSG00000037757	MRI1	0.098993	-0.320546	Neither
ENSG00000112282	MED23	0.0979451	-0.522452	Neither
ENSG00000161654	LSM12	0.0971368	-0.982014	Neither
ENSG00000087470	DNM1L	0.0970799	-0.751501	MitoCarta3.0
ENSG00000132128	LRRC41	0.0969619	-0.324439	Neither
ENSG00000132676	DAP3	0.0964473	-0.849949	MitoCarta3.0
ENSG00000008324	SS18L2	0.0963781	-0.0031834	Neither
ENSG00000144034	TPRKB	0.0952224	-0.575455	Neither
ENSG00000081791	DELE1	0.0950297	-0.512188	MitoCarta3.0
ENSG00000196372	ASB13	0.0947241	-0.675728	Neither
ENSG00000112701	SENP6	0.0941612	-0.475255	Neither
ENSG00000147224	PRPS1	0.0940871	-0.531398	Neither
ENSG00000158985	CDC42SE2	0.0939956	-0.5493	Neither
ENSG00000065135	GNAI3	0.0934277	-0.876537	Neither
ENSG00000177951	BET1L	0.0928419	-1.41418	Secretome
ENSG00000111906	HDDC2	0.0925754	-0.591161	Neither
ENSG00000160191	PDE9A	0.0922096	-0.730299	Neither
ENSG00000114956	DGUOK	0.0918566	-0.233459	MitoCarta3.0
ENSG00000100439	ABHD4	0.0917032	-0.534885	Neither
ENSG00000122218	COPA	0.091589	-0.417116	Neither
ENSG00000063854	HAGH	0.090885	-0.529108	MitoCarta3.0
ENSG00000154723	ATP5PF	0.0903151	-0.289938	MitoCarta3.0
ENSG00000113240	CLK4	0.0902324	0.0661041	Neither
ENSG00000004779	NDUFAB1	0.0900517	0.0786606	MitoCarta3.0
ENSG00000278828	H3C10	0.0888379	-0.815203	Neither
[truncated: 5,383 more rows]

## Sheet: ER-LOV-BirA replicates
Ensembl_Gene	Name	RPL29-Avi-replicate1(log2enrichment)	RPL29-Avi-replicate2(log2enrichment)	Annotation
ENSG00000172270	BSG	3.13026	2.88438	Secretome
ENSG00000173706	HEG1	3.10869	2.74848	Secretome
ENSG00000113083	LOX	2.44176	2.74587	Secretome
ENSG00000138085	ATRAID	2.78244	2.71603	Secretome
ENSG00000142871	CCN1	2.62289	2.69808	Secretome
ENSG00000204217	BMPR2	2.71916	2.68482	Secretome
ENSG00000137573	SULF1	3.01913	2.68351	Secretome
ENSG00000114646	CSPG5	3.32319	2.67434	Secretome
ENSG00000125848	FLRT3	2.57699	2.65305	Secretome
ENSG00000198018	ENTPD7	2.53913	2.64025	Secretome
ENSG00000173376	NDNF	2.95471	2.61094	Secretome
ENSG00000160161	CILP2	2.84462	2.60671	Secretome
ENSG00000213699	SLC35F6	2.19046	2.60437	Secretome
ENSG00000070081	NUCB2	2.75546	2.60412	Secretome
ENSG00000178752	ERFE	2.99773	2.59828	Secretome
ENSG00000150687	PRSS23	2.73663	2.59642	Secretome
ENSG00000121578	B4GALT4	2.71227	2.59562	Secretome
ENSG00000152558	TMEM123	3.02309	2.59174	Secretome
ENSG00000170558	CDH2	3.05425	2.586	Secretome
ENSG00000044574	HSPA5	2.96404	2.58234	Secretome
ENSG00000167323	STIM1	2.95821	2.57068	Secretome
ENSG00000110917	MLEC	2.72366	2.57049	Secretome
ENSG00000127418	FGFRL1	3.12759	2.56279	Secretome
ENSG00000162729	IGSF8	2.95264	2.56002	Secretome
ENSG00000171246	NPTX1	2.87952	2.55789	Secretome
ENSG00000138600	SPPL2A	2.7993	2.5578	Secretome
ENSG00000077943	ITGA8	2.87209	2.5547	Secretome
ENSG00000152952	PLOD2	3.00891	2.54876	Secretome
ENSG00000187955	COL14A1	2.97675	2.54404	Secretome
ENSG00000173402	DAG1	2.99433	2.53391	Secretome
ENSG00000113140	SPARC	2.86936	2.5327	Secretome
ENSG00000063660	GPC1	3.1039	2.5295	Secretome
ENSG00000156642	NPTN	2.80027	2.5295	Secretome
ENSG00000163378	EOGT	2.74987	2.52297	Secretome
ENSG00000137968	SLC44A5	2.3756	2.52233	Secretome
ENSG00000166147	FBN1	2.91936	2.52057	Secretome
ENSG00000148154	UGCG	2.26236	2.52042	Secretome
ENSG00000162512	SDC3	3.12953	2.5187	Secretome
ENSG00000170017	ALCAM	2.95605	2.51829	Secretome
ENSG00000137845	ADAM10	2.60425	2.51355	Secretome
ENSG00000144468	RHBDD1	2.52861	2.51243	Secretome
ENSG00000125266	EFNB2	2.82339	2.50968	Secretome
ENSG00000133135	RNF128	2.52189	2.50943	Secretome
ENSG00000113269	RNF130	2.5469	2.50676	Secretome
ENSG00000142949	PTPRF	2.99707	2.50461	Secretome
ENSG00000095209	TMEM38B	2.53922	2.50357	Secretome
ENSG00000021645	NRXN3	2.82231	2.50067	Secretome
ENSG00000091129	NRCAM	2.99015	2.50038	Secretome
ENSG00000136802	LRRC8A	2.47683	2.50027	Secretome
ENSG00000117322	CR2	2.99216	2.49908	Secretome
ENSG00000106397	PLOD3	2.93548	2.49878	Secretome
ENSG00000134755	DSC2	3.0235	2.49527	Secretome
ENSG00000163297	ANTXR2	2.83941	2.48838	Secretome
ENSG00000166033	HTRA1	3.03355	2.48718	Secretome
ENSG00000155660	PDIA4	2.9827	2.48636	Secretome
ENSG00000076716	GPC4	2.94192	2.48605	Secretome
ENSG00000065320	NTN1	2.76633	2.48567	Secretome
ENSG00000153214	TMEM87B	2.45958	2.48515	Secretome
ENSG00000164251	F2RL1	2.60146	2.48453	Secretome
ENSG00000151233	GXYLT1	2.71443	2.48256	Secretome
ENSG00000115884	SDC1	3.10207	2.48194	Secretome
ENSG00000169855	ROBO1	3.02665	2.48149	Secretome
ENSG00000183098	GPC6	2.83192	2.48097	Secretome
ENSG00000066468	FGFR2	2.75224	2.47996	Secretome
ENSG00000184226	PCDH9	3.08951	2.47916	Secretome
ENSG00000188153	COL4A5	3.12465	2.47438	Secretome
ENSG00000187498	COL4A1	3.13991	2.47291	Secretome
ENSG00000126709	IFI6	2.50053	2.47267	Secretome
ENSG00000116815	CD58	2.45813	2.47235	Secretome
ENSG00000197565	COL4A6	3.06354	2.46984	Secretome
ENSG00000090863	GLG1	2.84644	2.46912	Secretome
ENSG00000139508	SLC46A3	2.54535	2.46689	Secretome
ENSG00000205213	LGR4	2.84038	2.46538	Secretome
ENSG00000196743	GM2A	2.70175	2.46008	Secretome
ENSG00000163430	FSTL1	2.88641	2.45784	Secretome
ENSG00000147257	GPC3	2.88876	2.45673	Secretome
ENSG00000105426	PTPRS	2.83531	2.45515	Secretome
ENSG00000115232	ITGA4	3.01921	2.45011	Secretome
ENSG00000076351	SLC46A1	2.64237	2.4496	Secretome
ENSG00000153132	CLGN	2.81372	2.44648	Secretome
ENSG00000149294	NCAM1	2.93208	2.44479	Secretome
ENSG00000120594	PLXDC2	2.66199	2.44311	Secretome
ENSG00000144749	LRIG1	2.87165	2.44244	Secretome
ENSG00000134871	COL4A2	3.13058	2.44102	Secretome
ENSG00000196950	SLC39A10	2.71473	2.43929	Secretome
ENSG00000183853	KIRREL1	3.04039	2.43921	Secretome
ENSG00000046604	DSG2	2.79692	2.4388	Secretome
ENSG00000150893	FREM2	3.12415	2.43747	Secretome
ENSG00000104805	NUCB1	3.01231	2.43734	Secretome
ENSG00000003056	M6PR	2.84666	2.43719	Secretome
ENSG00000088812	ATRN	2.82047	2.4365	Secretome
ENSG00000180340	FZD2	2.91797	2.43647	Secretome
ENSG00000130175	PRKCSH	2.97512	2.43623	Secretome
ENSG00000111261	MANSC1	3.08024	2.43617	Secretome
ENSG00000049323	LTBP1	2.86576	2.43101	Secretome
ENSG00000169684	CHRNA5	2.51715	2.42881	Secretome
ENSG00000135535	CD164	2.68269	2.42575	Secretome
ENSG00000146648	EGFR	2.93557	2.42555	Secretome
ENSG00000107789	MINPP1	2.72728	2.42403	Secretome
ENSG00000123146	ADGRE5	3.12269	2.42368	Secretome
ENSG00000147955	SIGMAR1	2.82288	2.4236	Secretome
ENSG00000147649	MTDH	2.70919	2.42277	Secretome
ENSG00000171603	CLSTN1	2.96753	2.42205	Secretome
ENSG00000013288	MAN2B2	2.36485	2.42074	Secretome
ENSG00000092421	SEMA6A	2.71936	2.41948	Secretome
ENSG00000102595	UGGT2	2.57404	2.41895	Secretome
ENSG00000170275	CRTAP	2.56711	2.41876	Secretome
ENSG00000113739	STC2	2.76348	2.41777	Secretome
ENSG00000156535	CD109	2.82379	2.41469	Secretome
ENSG00000118705	RPN2	2.94176	2.41435	Secretome
ENSG00000133216	EPHB2	2.69687	2.41354	Secretome
ENSG00000166450	PRTG	2.85959	2.41218	Secretome
ENSG00000134247	PTGFRN	2.95269	2.4101	Secretome
ENSG00000102580	DNAJC3	2.67845	2.4092	Neither
ENSG00000117335	CD46	2.67541	2.40854	Secretome
ENSG00000145740	SLC30A5	2.50144	2.4051	Secretome
ENSG00000244038	DDOST	2.82016	2.40391	Secretome
ENSG00000130508	PXDN	2.84506	2.40329	Secretome
ENSG00000158470	B4GALT5	2.59521	2.40282	Secretome
ENSG00000016864	GLT8D1	2.54099	2.40112	Secretome
ENSG00000088298	EDEM2	2.30853	2.40059	Secretome
ENSG00000117906	RCN2	2.68137	2.39682	Secretome
ENSG00000196352	CD55	2.77253	2.39548	Secretome
ENSG00000115414	FN1	3.02499	2.39506	Secretome
ENSG00000125037	EMC3	2.42878	2.39456	Secretome
ENSG00000165661	QSOX2	2.74108	2.39374	Secretome
ENSG00000115457	IGFBP2	3.00176	2.39367	Secretome
ENSG00000169814	BTD	2.59974	2.39348	Secretome
ENSG00000135919	SERPINE2	2.7214	2.3898	Secretome
ENSG00000198663	C6orf89	2.9335	2.38946	Secretome
ENSG00000139219	COL2A1	3.16482	2.38894	Secretome
ENSG00000067141	NEO1	3.03202	2.38837	Secretome
ENSG00000058262	SEC61A1	2.68497	2.3879	Secretome
ENSG00000144647	POMGNT2	2.81136	2.38669	Secretome
ENSG00000153933	DGKE	2.38898	2.38474	Secretome
ENSG00000109689	STIM2	2.60266	2.38444	Secretome
ENSG00000145147	SLIT2	2.83722	2.38205	Secretome
ENSG00000128567	PODXL	2.8957	2.38122	Secretome
ENSG00000153993	SEMA3D	2.70307	2.3812	Secretome
ENSG00000158457	TSPAN33	2.51916	2.38055	Secretome
ENSG00000144369	FAM171B	2.35042	2.37966	Secretome
ENSG00000173950	XXYLT1	2.45661	2.37911	Secretome
ENSG00000182871	COL18A1	3.00307	2.37892	Secretome
ENSG00000023318	ERP44	2.83675	2.37825	Secretome
ENSG00000001561	ENPP4	2.52943	2.37706	Secretome
ENSG00000087301	TXNDC16	2.75268	2.37694	Secretome
ENSG00000155760	FZD7	2.80535	2.37692	Secretome
ENSG00000196776	CD47	2.7793	2.3755	Secretome
ENSG00000184992	BRI3BP	2.66983	2.37492	Secretome
ENSG00000085563	ABCB1	2.58091	2.37445	Secretome
ENSG00000109472	CPE	2.8047	2.37295	Secretome
ENSG00000173705	SUSD5	2.879	2.3725	Secretome
ENSG00000182168	UNC5C	2.91028	2.37231	Secretome
ENSG00000115170	ACVR1	2.52807	2.37162	Secretome
ENSG00000006042	TMEM98	2.32781	2.3709	Secretome
ENSG00000144724	PTPRG	2.99657	2.36876	Secretome
ENSG00000149257	SERPINH1	2.98645	2.36806	Secretome
ENSG00000074181	NOTCH3	2.8818	2.3662	Secretome
ENSG00000184613	NELL2	2.55244	2.36536	Secretome
ENSG00000197746	PSAP	3.06212	2.36424	Secretome
ENSG00000110651	CD81	2.69727	2.36397	Secretome
ENSG00000102109	PCSK1N	2.66882	2.36243	Secretome
ENSG00000169604	ANTXR1	2.69902	2.36223	Secretome
ENSG00000161638	ITGA5	2.61002	2.3618	Secretome
ENSG00000011028	MRC2	2.73706	2.36145	Secretome
ENSG00000198732	SMOC1	2.93056	2.36115	Secretome
ENSG00000129636	ITFG1	2.84306	2.36014	Secretome
ENSG00000130309	COLGALT1	2.79899	2.35913	Secretome
ENSG00000141756	FKBP10	2.63921	2.359	MitoCarta3.0
ENSG00000196562	SULF2	2.92032	2.35765	Secretome
ENSG00000100473	COCH	2.80568	2.3571	Secretome
ENSG00000116260	QSOX1	2.78702	2.35389	Secretome
ENSG00000196159	FAT4	3.0204	2.35359	Secretome
ENSG00000196937	FAM3C	2.1964	2.35353	Secretome
ENSG00000142166	IFNAR1	2.73285	2.35152	Secretome
ENSG00000137642	SORL1	2.85347	2.34994	Secretome
ENSG00000112473	SLC39A7	2.6157	2.34808	Secretome
ENSG00000115828	QPCT	2.50751	2.34807	Secretome
ENSG00000077147	TM9SF3	2.73064	2.34625	Secretome
ENSG00000187676	B3GLCT	2.63558	2.34377	Secretome
ENSG00000134243	SORT1	2.89837	2.34248	Secretome
ENSG00000163590	PPM1L	2.20344	2.34189	Secretome
ENSG00000116406	EDEM3	2.71019	2.34096	Secretome
ENSG00000131019	ULBP3	2.65798	2.34087	Neither
ENSG00000005893	LAMP2	2.77764	2.34042	Secretome
ENSG00000135048	CEMIP2	2.50931	2.33944	Secretome
ENSG00000157593	SLC35B2	2.78843	2.33806	Secretome
ENSG00000141424	SLC39A6	2.56573	2.33709	Secretome
ENSG00000081087	OSTM1	2.75981	2.33616	Secretome
ENSG00000262655	SPON1	2.75416	2.33532	Secretome
ENSG00000123983	ACSL3	2.43799	2.33516	Secretome
ENSG00000168778	TCTN2	2.89248	2.33498	Secretome
ENSG00000090054	SPTLC1	2.35755	2.33495	Secretome
ENSG00000153956	CACNA2D1	2.78792	2.33453	Secretome
ENSG00000129353	SLC44A2	2.87432	2.33373	Secretome
ENSG00000008282	SYPL1	2.09633	2.33257	Secretome
ENSG00000069188	SDK2	3.13704	2.3324	Secretome
ENSG00000101439	CST3	2.77754	2.33121	Secretome
ENSG00000076706	MCAM	2.93187	2.33112	Secretome
ENSG00000130202	NECTIN2	2.72947	2.33079	Secretome
ENSG00000099250	NRP1	2.80392	2.32981	Secretome
ENSG00000102755	FLT1	3.03529	2.32964	Secretome
ENSG00000140157	NIPA2	2.39384	2.3295	Secretome
ENSG00000134762	DSC3	2.81972	2.32909	Secretome
ENSG00000038427	VCAN	3.02866	2.32905	Secretome
ENSG00000046653	GPM6B	2.58261	2.32855	Secretome
ENSG00000109736	MFSD10	2.26547	2.32806	Secretome
ENSG00000197930	ERO1A	2.64627	2.32741	Secretome
ENSG00000134153	EMC7	2.8006	2.32723	Secretome
ENSG00000086619	ERO1B	2.69387	2.32597	Secretome
ENSG00000163902	RPN1	2.75434	2.32532	Secretome
ENSG00000120725	SIL1	2.82215	2.32423	Secretome
ENSG00000038002	AGA	2.81031	2.3213	Secretome
ENSG00000110108	TMEM109	2.53011	2.32	Secretome
ENSG00000136770	DNAJC1	2.74396	2.31881	Secretome
ENSG00000174607	UGT8	2.8061	2.31864	Secretome
ENSG00000139182	CLSTN3	2.84103	2.31716	Secretome
ENSG00000099139	PCSK5	2.6028	2.3169	Secretome
ENSG00000117298	ECE1	2.8791	2.31527	Secretome
ENSG00000058063	ATP11B	2.30417	2.31442	Secretome
ENSG00000169116	PARM1	2.82892	2.31347	Secretome
ENSG00000077942	FBLN1	2.919	2.31307	Secretome
ENSG00000075223	SEMA3C	2.67701	2.31244	Secretome
ENSG00000108582	CPD	2.78542	2.31223	Secretome
ENSG00000018236	CNTN1	2.93024	2.31199	Secretome
ENSG00000115084	SLC35F5	2.37975	2.31144	Secretome
ENSG00000182220	ATP6AP2	2.83451	2.31083	Secretome
ENSG00000121989	ACVR2A	2.53116	2.3096	Secretome
ENSG00000188211	NCR3LG1	2.78582	2.3095	Secretome
ENSG00000184232	OAF	2.68932	2.309	Secretome
ENSG00000109255	NMU	2.35103	2.30799	Secretome
ENSG00000095739	BAMBI	2.30485	2.30763	Secretome
ENSG00000165102	HGSNAT	2.55685	2.30684	Secretome
ENSG00000168282	MGAT2	2.76931	2.30638	Secretome
ENSG00000117479	SLC19A2	2.36797	2.30582	Secretome
ENSG00000123131	PRDX4	2.57706	2.3048	MitoCarta3.0
ENSG00000105767	CADM4	2.60257	2.30459	Secretome
ENSG00000206503	HLA-A	2.16406	2.30431	Secretome
ENSG00000003436	TFPI	2.68679	2.30312	Secretome
ENSG00000197696	NMB	2.40142	2.30236	Secretome
ENSG00000074695	LMAN1	2.7589	2.30105	Secretome
ENSG00000116106	EPHA4	2.83844	2.30066	Secretome
ENSG00000106080	FKBP14	1.98916	2.30034	Secretome
ENSG00000172893	DHCR7	2.55249	2.30018	Secretome
ENSG00000178607	ERN1	2.39023	2.29998	Secretome
ENSG00000170266	GLB1	2.41096	2.29883	Secretome
ENSG00000104635	SLC39A14	2.49545	2.29842	Secretome
ENSG00000198951	NAGA	2.44058	2.29822	Secretome
ENSG00000157404	KIT	2.79568	2.29801	Secretome
ENSG00000169223	LMAN2	2.66559	2.29723	Secretome
ENSG00000090674	MCOLN1	2.40609	2.29593	Secretome
ENSG00000030582	GRN	2.64341	2.29525	Secretome
ENSG00000141655	TNFRSF11A	2.20275	2.29382	Secretome
ENSG00000185127	C6orf120	2.73396	2.29321	Secretome
ENSG00000177707	NECTIN3	2.83857	2.2931	Secretome
ENSG00000114631	PODXL2	2.87747	2.29225	Secretome
ENSG00000185896	LAMP1	2.87967	2.29113	Secretome
ENSG00000106609	TMEM248	2.63471	2.29096	Secretome
ENSG00000070018	LRP6	2.87687	2.2899	Secretome
ENSG00000129128	SPCS3	2.08358	2.28909	Secretome
ENSG00000159063	ALG8	2.50215	2.28844	Secretome
ENSG00000169242	EFNA1	2.17674	2.28738	Secretome
ENSG00000116005	PCYOX1	2.5485	2.28731	Secretome
ENSG00000171067	C11orf24	2.94613	2.28533	Secretome
ENSG00000185808	PIGP	2.32379	2.28193	Secretome
ENSG00000187244	BCAM	2.89933	2.28187	Secretome
ENSG00000132182	NUP210	2.83501	2.28139	Secretome
ENSG00000075568	TMEM131	2.70822	2.28123	Secretome
ENSG00000172594	SMPDL3A	3.02403	2.28075	Secretome
ENSG00000101464	PIGU	2.33511	2.28032	Secretome
ENSG00000107798	LIPA	2.80055	2.27878	Secretome
ENSG00000141458	NPC1	2.74529	2.27762	Secretome
ENSG00000214063	TSPAN4	2.55977	2.27706	Secretome
ENSG00000071537	SEL1L	2.7174	2.27674	Secretome
ENSG00000158604	TMED4	2.47705	2.27633	Secretome
ENSG00000150471	ADGRL3	2.86868	2.27571	Secretome
ENSG00000142156	COL6A1	2.7631	2.27565	Secretome
ENSG00000068912	ERLEC1	2.37371	2.27551	Neither
ENSG00000076641	PAG1	2.78794	2.275	Secretome
ENSG00000121210	TMEM131L	2.56267	2.27461	Secretome
ENSG00000087303	NID2	2.96966	2.27453	Secretome
ENSG00000106066	CPVL	2.67741	2.2744	Secretome
ENSG00000132563	REEP2	2.24741	2.27437	Secretome
ENSG00000231925	TAPBP	2.8735	2.27421	Secretome
ENSG00000175348	TMEM9B	2.64238	2.27421	Secretome
ENSG00000164199	ADGRV1	2.86481	2.27396	Secretome
ENSG00000104723	TUSC3	2.62017	2.27394	Secretome
ENSG00000156171	DRAM2	1.8675	2.27346	Secretome
ENSG00000182985	CADM1	2.89087	2.27264	Secretome
ENSG00000146242	TPBG	2.88491	2.27251	Secretome
ENSG00000151348	EXT2	2.63002	2.27165	Secretome
ENSG00000078808	SDF4	2.82548	2.27148	Secretome
ENSG00000125912	NCLN	2.43561	2.2711	Secretome
ENSG00000135862	LAMC1	2.91094	2.27062	Secretome
ENSG00000100234	TIMP3	2.78302	2.26986	Secretome
ENSG00000120885	CLU	2.92482	2.26919	Secretome
ENSG00000167123	CERCAM	2.81789	2.26807	Neither
ENSG00000118257	NRP2	2.64922	2.26758	Secretome
ENSG00000142798	HSPG2	2.85252	2.26686	Secretome
ENSG00000154734	ADAMTS1	2.63118	2.2658	Secretome
ENSG00000079931	MOXD1	2.65335	2.26526	Secretome
ENSG00000132670	PTPRA	2.70015	2.26524	Secretome
ENSG00000090776	EFNB1	2.76452	2.26502	Secretome
ENSG00000127463	EMC1	2.74728	2.26479	Secretome
ENSG00000104853	CLPTM1	2.7686	2.26416	Secretome
ENSG00000156869	FRRS1	2.59867	2.26375	Secretome
ENSG00000148248	SURF4	2.50563	2.26368	Secretome
ENSG00000130635	COL5A1	2.77727	2.26297	Secretome
ENSG00000104331	BPNT2	2.83446	2.26285	Secretome
ENSG00000053747	LAMA3	2.42613	2.2628	Neither
ENSG00000169783	LINGO1	2.8693	2.26244	Secretome
ENSG00000075213	SEMA3A	2.46411	2.26232	Secretome
ENSG00000128595	CALU	2.68487	2.26172	Secretome
ENSG00000146802	TMEM168	2.4056	2.2615	Secretome
ENSG00000172037	LAMB2	2.89416	2.26075	Secretome
ENSG00000057019	DCBLD2	2.58673	2.26054	Secretome
ENSG00000155304	HSPA13	2.56688	2.25965	Secretome
ENSG00000011105	TSPAN9	2.50097	2.25916	Secretome
ENSG00000169851	PCDH7	2.97634	2.25865	Secretome
ENSG00000135677	GNS	2.84017	2.25865	Secretome
ENSG00000113583	C5orf15	2.42755	2.25719	Secretome
ENSG00000204386	NEU1	2.56296	2.25707	Secretome
ENSG00000148358	GPR107	2.19937	2.25706	Secretome
ENSG00000146072	TNFRSF21	2.70452	2.25702	Secretome
ENSG00000172292	CERS6	2.49748	2.2563	Secretome
ENSG00000135333	EPHA7	2.75258	2.25528	Secretome
ENSG00000170340	B3GNT2	2.46163	2.25435	Secretome
ENSG00000150938	CRIM1	2.82882	2.25417	Secretome
ENSG00000100258	LMF2	2.3146	2.25385	Secretome
ENSG00000083444	PLOD1	2.68258	2.2535	Secretome
ENSG00000144959	NCEH1	2.73472	2.25245	Secretome
ENSG00000158158	CNNM4	2.49919	2.25214	Secretome
ENSG00000107331	ABCA2	2.50437	2.25193	Secretome
ENSG00000143418	CERS2	2.46564	2.25119	Secretome
ENSG00000136295	TTYH3	2.61759	2.24964	Secretome
ENSG00000082641	NFE2L1	2.84245	2.24878	Secretome
ENSG00000204310	AGPAT1	2.48421	2.24576	Secretome
ENSG00000101474	APMAP	2.47729	2.24569	Secretome
ENSG00000143162	CREG1	2.65859	2.24521	Secretome
ENSG00000155254	MARVELD1	2.30159	2.24491	Secretome
ENSG00000118402	ELOVL4	2.42747	2.24487	Secretome
ENSG00000154639	CXADR	2.71635	2.24464	Secretome
ENSG00000052802	MSMO1	2.42617	2.24455	Secretome
ENSG00000196376	SLC35F1	2.56079	2.2443	Secretome
ENSG00000068650	ATP11A	1.96577	2.24417	Secretome
ENSG00000090020	SLC9A1	2.63803	2.2434	Secretome
ENSG00000149177	PTPRJ	3.06561	2.24244	Secretome
ENSG00000138448	ITGAV	2.62296	2.2408	Secretome
ENSG00000110492	MDK	2.69947	2.23932	Secretome
ENSG00000177663	IL17RA	2.64603	2.23912	Secretome
ENSG00000112759	SLC29A1	2.48457	2.23894	Secretome
ENSG00000204520	MICA	2.68854	2.23814	Secretome
ENSG00000101680	LAMA1	2.64855	2.23591	Secretome
ENSG00000143753	DEGS1	2.20429	2.23569	Secretome
ENSG00000184349	EFNA5	2.55047	2.2355	Secretome
ENSG00000151012	SLC7A11	2.31029	2.23524	Secretome
ENSG00000154305	MIA3	2.65555	2.23375	Secretome
ENSG00000170088	TMEM192	2.62149	2.23359	Secretome
ENSG00000124145	SDC4	2.51278	2.23229	Secretome
ENSG00000164187	LMBRD2	2.72918	2.23227	Secretome
ENSG00000184164	CRELD2	2.8221	2.23203	Secretome
ENSG00000105612	DNASE2	2.6064	2.23179	Secretome
ENSG00000152127	MGAT5	2.72501	2.23168	Secretome
ENSG00000109929	SC5D	2.15368	2.23159	Secretome
ENSG00000116962	NID1	2.84067	2.23144	Secretome
ENSG00000099219	ERMP1	2.22212	2.22868	Secretome
ENSG00000049656	CLPTM1L	2.77657	2.22846	Secretome
ENSG00000181104	F2R	2.60505	2.22809	Secretome
ENSG00000110013	SIAE	2.57888	2.22782	Secretome
ENSG00000183798	EMILIN3	2.79574	2.2271	Secretome
ENSG00000143641	GALNT2	2.53836	2.22612	Secretome
ENSG00000122884	P4HA1	2.59808	2.22516	Secretome
ENSG00000114251	WNT5A	2.4587	2.22386	Secretome
ENSG00000137509	PRCP	2.62858	2.22374	Secretome
ENSG00000168575	SLC20A2	2.40458	2.22333	Secretome
ENSG00000170425	ADORA2B	1.87689	2.22206	Secretome
ENSG00000068001	HYAL2	3.07463	2.22143	Secretome
ENSG00000117899	MESD	2.7218	2.21978	Secretome
ENSG00000102158	MAGT1	2.55281	2.21977	Secretome
ENSG00000107731	UNC5B	2.87198	2.21878	Secretome
ENSG00000151176	PLBD2	2.55778	2.2181	Secretome
ENSG00000137216	TMEM63B	2.32273	2.21766	Secretome
ENSG00000044524	EPHA3	2.55761	2.2173	Secretome
ENSG00000166086	JAM3	2.72191	2.21589	Secretome
ENSG00000139514	SLC7A1	2.35599	2.21528	Secretome
ENSG00000069482	GAL	2.24836	2.21502	Secretome
ENSG00000167930	FAM234A	2.68355	2.21495	Secretome
ENSG00000105699	LSR	2.39513	2.21484	Secretome
ENSG00000168394	TAP1	2.57175	2.21459	Secretome
ENSG00000178202	POGLUT3	2.62141	2.21411	Secretome
ENSG00000074696	HACD3	2.33679	2.214	Secretome
ENSG00000158966	CACHD1	2.74278	2.21358	Secretome
ENSG00000134250	NOTCH2	3.00499	2.21315	Secretome
ENSG00000122707	RECK	2.70396	2.21201	Secretome
ENSG00000111885	MAN1A1	2.51074	2.21023	Secretome
ENSG00000142627	EPHA2	2.46434	2.20982	Secretome
ENSG00000163162	RNF149	2.64015	2.20915	Secretome
ENSG00000134901	POGLUT2	2.73552	2.20742	Secretome
ENSG00000143153	ATP1B1	2.40797	2.20706	Secretome
ENSG00000164168	TMEM184C	2.366	2.20639	Secretome
ENSG00000124155	PIGT	2.50909	2.20637	Secretome
ENSG00000198799	LRIG2	2.7236	2.20552	Secretome
ENSG00000101000	PROCR	2.46693	2.20539	Secretome
ENSG00000008277	ADAM22	2.5519	2.2051	Secretome
ENSG00000117410	ATP6V0B	2.55678	2.20458	Secretome
ENSG00000179399	GPC5	2.74252	2.20443	Secretome
ENSG00000171302	CANT1	2.38131	2.20407	Secretome
ENSG00000112655	PTK7	2.69223	2.20407	Secretome
ENSG00000205060	SLC35B4	1.97575	2.20391	Secretome
ENSG00000001461	NIPAL3	2.69991	2.20349	Secretome
ENSG00000138829	FBN2	2.90239	2.20192	Secretome
ENSG00000143643	TTC13	2.53609	2.20184	Secretome
ENSG00000163328	GPR155	2.55979	2.20085	Secretome
ENSG00000070214	SLC44A1	2.73577	2.19944	Secretome
ENSG00000183722	LHFPL6	2.22886	2.19789	Secretome
ENSG00000064115	TM7SF3	2.61276	2.19723	Secretome
ENSG00000136816	TOR1B	2.53008	2.19581	Secretome
ENSG00000102265	TIMP1	2.45712	2.19409	Secretome
ENSG00000135503	ACVR1B	2.57349	2.19315	Secretome
ENSG00000173852	DPY19L1	2.19334	2.19224	Secretome
ENSG00000130203	APOE	3.08793	2.19192	Secretome
ENSG00000110811	P3H3	2.52996	2.19153	Secretome
ENSG00000105677	TMEM147	2.31906	2.19109	Secretome
ENSG00000148175	STOM	2.22171	2.19089	MitoCarta3.0
ENSG00000101346	POFUT1	2.40643	2.19074	Secretome
ENSG00000188706	ZDHHC9	2.20029	2.19052	Secretome
ENSG00000103257	SLC7A5	2.43401	2.19022	Secretome
ENSG00000171517	LPAR3	2.19956	2.18997	Secretome
ENSG00000139370	SLC15A4	2.22306	2.1898	Secretome
ENSG00000142192	APP	2.68754	2.18953	Secretome
ENSG00000091409	ITGA6	2.7078	2.18898	Secretome
ENSG00000138759	FRAS1	2.79403	2.18822	Secretome
ENSG00000177628	GBA	2.71743	2.18815	Secretome
ENSG00000121005	CRISPLD1	2.50321	2.18736	Neither
ENSG00000164465	DCBLD1	2.39879	2.1851	Secretome
ENSG00000143870	PDIA6	2.80336	2.18456	Secretome
ENSG00000112378	PERP	2.59793	2.183	Secretome
ENSG00000152749	GPR180	2.39339	2.18236	Secretome
ENSG00000150403	TMCO3	2.52249	2.18073	Secretome
ENSG00000118276	B4GALT6	2.77348	2.18063	Secretome
ENSG00000002586	CD99	2.54623	2.18026	Secretome
ENSG00000070961	ATP2B1	2.52258	2.18015	Secretome
ENSG00000109066	TMEM104	2.46183	2.17931	Secretome
ENSG00000136986	DERL1	2.11367	2.17903	Secretome
ENSG00000164176	EDIL3	2.95176	2.17824	Secretome
ENSG00000197324	LRP10	2.79424	2.17639	Secretome
ENSG00000197822	OCLN	2.26402	2.17548	Secretome
ENSG00000132329	RAMP1	2.30376	2.17355	Secretome
ENSG00000167700	MFSD3	2.3254	2.1733	Secretome
ENSG00000162298	SYVN1	2.33224	2.17315	Secretome
ENSG00000116209	TMEM59	2.60061	2.17257	Secretome
ENSG00000143771	CNIH4	1.977	2.17256	Secretome
ENSG00000117500	TMED5	2.42466	2.17241	Secretome
ENSG00000081479	LRP2	2.86879	2.17162	Secretome
ENSG00000042445	RETSAT	2.3478	2.17141	Secretome
ENSG00000148110	MFSD14B	2.65252	2.1702	Secretome
ENSG00000169439	SDC2	2.9279	2.16978	Secretome
ENSG00000163527	STT3B	2.41402	2.16972	Secretome
ENSG00000123384	LRP1	3.00586	2.16913	Secretome
ENSG00000162493	PDPN	2.54806	2.16605	Secretome
ENSG00000001036	FUCA2	2.6113	2.16468	Secretome
ENSG00000089057	SLC23A2	2.47641	2.16454	Secretome
ENSG00000129103	SUMF2	2.35212	2.16428	Secretome
ENSG00000277161	PIGW	2.12847	2.16396	Secretome
ENSG00000173530	TNFRSF10D	2.55994	2.16382	Secretome
ENSG00000132205	EMILIN2	2.67704	2.16242	Secretome
ENSG00000135414	GDF11	2.58338	2.16221	Secretome
ENSG00000131446	MGAT1	2.34989	2.16069	Secretome
ENSG00000171105	INSR	2.75221	2.16	Secretome
ENSG00000196411	EPHB4	2.67304	2.15888	Secretome
ENSG00000104998	IL27RA	2.77111	2.15879	Secretome
ENSG00000179598	PLD6	2.025	2.15874	MitoCarta3.0
ENSG00000124574	ABCC10	2.00295	2.15847	Secretome
ENSG00000198363	ASPH	2.45984	2.15659	Secretome
ENSG00000100731	PCNX1	2.40105	2.15634	Secretome
ENSG00000168938	PPIC	2.51119	2.15592	Secretome
ENSG00000198756	COLGALT2	2.82435	2.15563	Secretome
ENSG00000171867	PRNP	2.42628	2.15553	Secretome
ENSG00000105976	MET	2.35371	2.15535	Secretome
ENSG00000105281	SLC1A5	2.62376	2.15525	Secretome
ENSG00000131724	IL13RA1	2.47814	2.15472	Secretome
ENSG00000067113	PLPP1	2.25139	2.15405	Secretome
ENSG00000174938	SEZ6L2	2.70224	2.15366	Secretome
ENSG00000083857	FAT1	2.76828	2.15229	Secretome
ENSG00000100979	PLTP	2.48765	2.15221	Secretome
ENSG00000148468	FAM171A1	2.67546	2.15213	Secretome
ENSG00000130702	LAMA5	2.81037	2.15189	Secretome
ENSG00000142173	COL6A2	2.89617	2.15036	Secretome
ENSG00000179218	CALR	2.48787	2.15	Secretome
ENSG00000198715	GLMP	2.49593	2.1491	Secretome
ENSG00000166557	TMED3	2.29275	2.14818	Secretome
ENSG00000182197	EXT1	2.78933	2.14787	Secretome
ENSG00000109133	TMEM33	2.03878	2.14751	Secretome
ENSG00000185475	TMEM179B	2.29139	2.14687	Secretome
ENSG00000180879	SSR4	2.28962	2.14671	Secretome
ENSG00000168702	LRP1B	2.93374	2.14489	Secretome
ENSG00000135052	GOLM1	2.54494	2.14446	Secretome
ENSG00000165915	SLC39A13	2.40306	2.1441	Secretome
ENSG00000204642	HLA-F	2.44551	2.14355	Secretome
ENSG00000066322	ELOVL1	2.22367	2.14277	Secretome
ENSG00000147027	TMEM47	2.27247	2.14229	Secretome
ENSG00000152291	TGOLN2	2.75403	2.14229	Secretome
ENSG00000134882	UBAC2	2.2186	2.14198	Secretome
ENSG00000164307	ERAP1	2.70371	2.1418	Secretome
ENSG00000137404	NRM	2.32314	2.14147	Secretome
ENSG00000109180	OCIAD1	2.19418	2.14091	MitoCarta3.0
ENSG00000110400	NECTIN1	2.82534	2.14055	Secretome
ENSG00000143126	CELSR2	2.73963	2.14019	Secretome
ENSG00000187210	GCNT1	2.40423	2.14011	Secretome
ENSG00000183723	CMTM4	1.99546	2.13988	Secretome
ENSG00000176273	SLC35G1	1.99812	2.13937	Secretome
ENSG00000100196	KDELR3	2.27058	2.13794	Secretome
ENSG00000132386	SERPINF1	2.66005	2.13723	Secretome
ENSG00000185483	ROR1	2.61866	2.13704	Secretome
ENSG00000135211	TMEM60	1.8247	2.13662	Secretome
ENSG00000134575	ACP2	2.25833	2.13579	Secretome
ENSG00000143819	EPHX1	2.22389	2.135	Neither
ENSG00000138604	GLCE	2.31822	2.13458	Secretome
ENSG00000166341	DCHS1	3.04465	2.13458	Secretome
ENSG00000109586	GALNT7	2.32	2.13365	Secretome
ENSG00000166130	IKBIP	2.34038	2.13351	Secretome
ENSG00000162769	FLVCR1	2.45658	2.13184	Secretome
ENSG00000100600	LGMN	2.35862	2.13043	Secretome
ENSG00000113594	LIFR	2.72703	2.13025	Secretome
ENSG00000140479	PCSK6	2.48969	2.12989	Neither
ENSG00000163624	CDS1	2.08232	2.12985	Secretome
ENSG00000196715	VKORC1L1	2.42484	2.12976	Secretome
ENSG00000159461	AMFR	2.48527	2.12963	Secretome
ENSG00000165323	FAT3	2.43887	2.12948	Secretome
ENSG00000099194	SCD	2.12533	2.1292	Secretome
ENSG00000122778	KIAA1549	2.63184	2.12841	Secretome
ENSG00000106868	SUSD1	3.00401	2.12796	Secretome
ENSG00000112893	MAN2A1	2.3905	2.12781	Secretome
ENSG00000139292	LGR5	2.70404	2.12664	Secretome
ENSG00000081052	COL4A4	3.06198	2.12664	Secretome
ENSG00000221890	NPTXR	2.96002	2.1262	Secretome
ENSG00000163785	RYK	2.44843	2.12608	Secretome
ENSG00000065923	SLC9A7	2.43092	2.12597	Secretome
ENSG00000114554	PLXNA1	2.68405	2.12566	Secretome
ENSG00000169105	CHST14	2.48579	2.12406	Secretome
ENSG00000145284	SCD5	2.45804	2.12403	Secretome
ENSG00000226479	TMEM185B	2.48972	2.12377	Secretome
ENSG00000185090	MANEAL	2.22736	2.12343	Secretome
ENSG00000120889	TNFRSF10B	2.10143	2.12266	Secretome
ENSG00000077232	DNAJC10	2.52131	2.12249	Secretome
ENSG00000174165	ZDHHC24	2.24671	2.12242	Secretome
ENSG00000012174	MBTPS2	2.15245	2.12238	Secretome
ENSG00000140526	ABHD2	2.3275	2.12235	Secretome
ENSG00000167311	ART5	2.69203	2.12234	Secretome
ENSG00000117868	ESYT2	2.27749	2.12159	Secretome
ENSG00000149328	GLB1L2	2.19998	2.12148	Secretome
ENSG00000206527	HACD2	2.34433	2.12085	Secretome
ENSG00000025796	SEC63	2.48313	2.12082	Secretome
ENSG00000197081	IGF2R	2.60043	2.12063	Secretome
ENSG00000140284	SLC27A2	2.39109	2.12038	Secretome
ENSG00000140943	MBTPS1	2.5362	2.12033	Secretome
ENSG00000147650	LRP12	2.25055	2.12032	Secretome
ENSG00000136827	TOR1A	2.57679	2.11901	Secretome
ENSG00000120519	SLC10A7	2.33119	2.11847	Secretome
ENSG00000138650	PCDH10	2.70549	2.11798	Secretome
ENSG00000058804	NDC1	2.20911	2.11733	Secretome
ENSG00000136026	CKAP4	2.69074	2.11711	Secretome
ENSG00000067167	TRAM1	2.27672	2.11672	Secretome
ENSG00000104549	SQLE	2.31299	2.11598	Secretome
ENSG00000171155	C1GALT1C1	2.25068	2.11595	Secretome
ENSG00000015532	XYLT2	2.36926	2.11569	Secretome
ENSG00000110218	PANX1	2.32272	2.11563	Secretome
ENSG00000115461	IGFBP5	2.83204	2.1137	Secretome
ENSG00000111897	SERINC1	2.38097	2.11198	Secretome
ENSG00000106537	TSPAN13	2.28745	2.11129	Secretome
ENSG00000163389	POGLUT1	1.91806	2.11103	Secretome
ENSG00000106799	TGFBR1	2.46417	2.11079	Secretome
ENSG00000188157	AGRN	3.03476	2.10961	Secretome
ENSG00000155189	AGPAT5	2.06417	2.10912	MitoCarta3.0
ENSG00000119977	TCTN3	2.4588	2.10772	Secretome
ENSG00000139644	TMBIM6	2.18435	2.10731	Secretome
ENSG00000124406	ATP8A1	1.93033	2.1055	Secretome
ENSG00000144136	SLC20A1	2.3569	2.10542	Secretome
ENSG00000138678	GPAT3	2.39849	2.10539	Secretome
ENSG00000074842	MYDGF	2.38516	2.10519	Secretome
ENSG00000167191	GPRC5B	2.49316	2.10484	Secretome
ENSG00000117691	NENF	2.52317	2.10442	Secretome
ENSG00000058668	ATP2B4	2.30363	2.10379	Secretome
ENSG00000113441	LNPEP	2.65816	2.10297	Secretome
ENSG00000137161	CNPY3	2.5141	2.1027	Secretome
ENSG00000187764	SEMA4D	2.53563	2.10265	Secretome
ENSG00000150625	GPM6A	2.43026	2.10156	Secretome
ENSG00000151694	ADAM17	2.02245	2.10151	Secretome
ENSG00000150093	ITGB1	2.94023	2.10119	Secretome
ENSG00000128590	DNAJB9	2.48224	2.101	Secretome
ENSG00000170881	RNF139	2.23606	2.10049	Secretome
ENSG00000166471	TMEM41B	2.24898	2.09958	Secretome
ENSG00000177042	TMEM80	2.05288	2.09949	Secretome
ENSG00000196576	PLXNB2	2.55854	2.09911	Secretome
ENSG00000169490	TM2D2	2.98837	2.09871	Secretome
ENSG00000125827	TMX4	2.40718	2.09731	Secretome
ENSG00000082781	ITGB5	2.68411	2.09637	Secretome
ENSG00000170293	CMTM8	1.78732	2.09597	Secretome
ENSG00000171298	GAA	2.47258	2.0955	Secretome
ENSG00000100350	FOXRED2	2.58882	2.09344	Secretome
ENSG00000087253	LPCAT2	2.12384	2.09338	Secretome
ENSG00000234745	HLA-B	2.39412	2.09266	Secretome
ENSG00000182240	BACE2	2.69375	2.09127	Secretome
ENSG00000163399	ATP1A1	2.35262	2.08987	Secretome
ENSG00000158270	COLEC12	2.60887	2.0897	Secretome
ENSG00000136052	SLC41A2	2.4562	2.08929	Secretome
ENSG00000057252	SOAT1	2.18927	2.08914	Secretome
ENSG00000128228	SDF2L1	2.62761	2.08804	Secretome
ENSG00000159348	CYB5R1	2.16355	2.08785	Secretome
ENSG00000163900	TMEM41A	2.33579	2.08627	Secretome
ENSG00000157837	SPPL3	2.31577	2.08615	Secretome
ENSG00000117385	P3H1	2.47279	2.08569	Secretome
ENSG00000101294	HM13	2.02457	2.08499	Secretome
ENSG00000170965	PLAC1	2.27277	2.08437	Secretome
ENSG00000141696	P3H4	2.56611	2.08364	Secretome
ENSG00000144455	SUMF1	2.41435	2.08355	Secretome
ENSG00000148842	CNNM2	2.41549	2.08339	Secretome
ENSG00000204178	MACO1	2.32188	2.08338	Secretome
ENSG00000139324	TMTC3	2.35754	2.08289	Secretome
ENSG00000178904	DPY19L3	2.76088	2.08241	Secretome
ENSG00000103978	TMEM87A	2.40681	2.08171	Secretome
ENSG00000143537	ADAM15	2.5726	2.08029	Secretome
ENSG00000094975	SUCO	2.7582	2.08004	Secretome
ENSG00000049860	HEXB	2.32677	2.07988	Secretome
ENSG00000105223	PLD3	2.61835	2.07972	Secretome
ENSG00000056736	IL17RB	2.24946	2.07884	Secretome
ENSG00000167114	SLC27A4	2.20323	2.07872	Secretome
ENSG00000183579	ZNRF3	2.44023	2.0783	Secretome
ENSG00000084234	APLP2	2.33414	2.07816	Secretome
ENSG00000060656	PTPRU	2.34594	2.07697	Secretome
ENSG00000072071	ADGRL1	2.50368	2.0769	Secretome
ENSG00000180398	MCFD2	2.27742	2.0769	Secretome
ENSG00000198121	LPAR1	2.70059	2.07635	Secretome
ENSG00000153395	LPCAT1	2.21869	2.07535	Secretome
ENSG00000166881	NEMP1	2.18356	2.07516	Secretome
ENSG00000173905	GOLIM4	2.36267	2.07446	Secretome
ENSG00000000003	TSPAN6	2.27936	2.07339	Secretome
ENSG00000134910	STT3A	2.28709	2.07235	Secretome
ENSG00000144320	LNPK	2.17142	2.07207	Secretome
ENSG00000143315	PIGM	2.45959	2.06943	Secretome
ENSG00000093010	COMT	2.4949	2.06882	MitoCarta3.0
ENSG00000164023	SGMS2	2.10115	2.0684	Secretome
ENSG00000106603	COA1	1.70203	2.06832	MitoCarta3.0
ENSG00000165282	PIGO	2.4462	2.0683	Secretome
ENSG00000169692	AGPAT2	2.21749	2.06788	Secretome
ENSG00000140391	TSPAN3	2.5573	2.06725	Secretome
ENSG00000140199	SLC12A6	2.45299	2.06676	Secretome
ENSG00000114988	LMAN2L	2.11361	2.0661	Secretome
ENSG00000172469	MANEA	2.29821	2.06586	Secretome
ENSG00000159884	CCDC107	2.26789	2.06571	Secretome
ENSG00000112769	LAMA4	3.04882	2.06512	Secretome
ENSG00000117362	APH1A	2.26032	2.06509	Secretome
ENSG00000213853	EMP2	2.29463	2.06477	Secretome
ENSG00000070413	DGCR2	2.48269	2.0647	Secretome
ENSG00000138459	SLC35A5	2.6079	2.06426	Secretome
ENSG00000166224	SGPL1	2.28023	2.06365	Secretome
ENSG00000117122	MFAP2	2.61595	2.06244	Secretome
ENSG00000086062	B4GALT1	2.32844	2.06169	Secretome
ENSG00000109084	TMEM97	2.075	2.06106	Secretome
ENSG00000116199	FAM20B	2.54887	2.06077	Secretome
ENSG00000080815	PSEN1	2.31923	2.0605	Secretome
ENSG00000103855	CD276	1.91201	2.06047	Secretome
ENSG00000055211	GINM1	2.46419	2.06021	Secretome
ENSG00000105438	KDELR1	2.26485	2.05585	Secretome
ENSG00000168528	SERINC2	2.57523	2.05578	Secretome
ENSG00000106688	SLC1A1	2.59818	2.05421	Secretome
ENSG00000130164	LDLR	2.41981	2.05399	Secretome
ENSG00000121966	CXCR4	1.98502	2.05389	Secretome
ENSG00000182087	TMEM259	2.30132	2.05303	Secretome
ENSG00000068615	REEP1	2.40212	2.05285	Secretome
ENSG00000101856	PGRMC1	2.29828	2.05114	Secretome
ENSG00000165300	SLITRK5	2.5013	2.05065	Secretome
ENSG00000091947	TMEM101	2.55715	2.04986	Secretome
ENSG00000243449	C4orf48	2.21224	2.04856	Secretome
ENSG00000165476	REEP3	2.19874	2.04849	Secretome
ENSG00000014123	UFL1	1.8923	2.04824	Neither
ENSG00000135916	ITM2C	2.18295	2.04819	Secretome
ENSG00000180447	GAS1	2.40703	2.04771	Neither
ENSG00000117394	SLC2A1	2.08594	2.04766	Secretome
ENSG00000165349	SLC7A3	1.99227	2.04643	Secretome
ENSG00000109572	CLCN3	2.41791	2.04524	Secretome
ENSG00000180773	SLC36A4	2.11057	2.0446	Secretome
ENSG00000103222	ABCC1	2.25246	2.04265	Secretome
ENSG00000100243	CYB5R3	2.19504	2.04065	MitoCarta3.0
ENSG00000198689	SLC9A6	2.31863	2.04047	Secretome
ENSG00000108219	TSPAN14	2.13447	2.03573	Secretome
ENSG00000146433	TMEM181	2.44225	2.03572	Secretome
ENSG00000113273	ARSB	2.63054	2.03463	Secretome
ENSG00000147526	TACC1	2.5836	2.03439	Neither
ENSG00000101337	TM9SF4	2.52571	2.03437	Secretome
ENSG00000228300	FAM174C	2.06823	2.03349	Secretome
ENSG00000139263	LRIG3	2.51825	2.03345	Secretome
ENSG00000105726	ATP13A1	2.24859	2.03172	Secretome
ENSG00000183726	TMEM50A	1.93279	2.03018	Secretome
ENSG00000170439	METTL7B	2.42711	2.03016	Secretome
ENSG00000163710	PCOLCE2	2.3729	2.02946	Secretome
ENSG00000174684	B4GAT1	2.2977	2.02918	Secretome
ENSG00000198818	SFT2D1	1.92927	2.02904	Secretome
ENSG00000138074	SLC5A6	2.43611	2.02851	Secretome
ENSG00000110328	GALNT18	2.58205	2.0282	Secretome
ENSG00000157637	SLC38A10	2.45203	2.02753	Secretome
ENSG00000128699	ORMDL1	2.02686	2.02508	Secretome
ENSG00000196187	TMEM63A	2.00536	2.02508	Secretome
ENSG00000104341	LAPTM4B	2.05554	2.0235	Secretome
ENSG00000012660	ELOVL5	2.25664	2.0228	Secretome
ENSG00000109323	MANBA	1.77516	2.02207	Secretome
ENSG00000112394	SLC16A10	2.12819	2.02144	Secretome
ENSG00000175283	DOLK	2.28434	2.02051	Secretome
ENSG00000105696	TMEM59L	3.00745	2.01999	Secretome
ENSG00000156599	ZDHHC5	2.40035	2.01952	Secretome
ENSG00000182544	MFSD5	2.28087	2.0194	Secretome
ENSG00000099282	TSPAN15	2.23186	2.01845	Secretome
ENSG00000140443	IGF1R	2.65017	2.01797	Secretome
ENSG00000135506	OS9	2.37762	2.01764	Secretome
ENSG00000105329	TGFB1	2.37843	2.01648	Secretome
ENSG00000146555	SDK1	3.13703	2.01639	Secretome
ENSG00000149218	ENDOD1	2.58966	2.01636	Secretome
ENSG00000073008	PVR	2.38709	2.01635	Secretome
ENSG00000120820	GLT8D2	2.67137	2.01562	Secretome
ENSG00000080189	SLC35C2	2.20934	2.01474	Secretome
ENSG00000198162	MAN1A2	2.38882	2.01388	Secretome
ENSG00000114948	ADAM23	2.63344	2.01331	Secretome
ENSG00000179403	VWA1	2.64902	2.01299	Secretome
ENSG00000133318	RTN3	1.87142	2.01217	Secretome
ENSG00000119899	SLC17A5	2.127	2.01184	Secretome
ENSG00000171310	CHST11	2.27153	2.01174	Secretome
ENSG00000276045	ORAI1	1.81288	2.01137	Secretome
ENSG00000173638	SLC19A1	2.31948	2.01088	Secretome
ENSG00000162695	SLC30A7	2.20445	2.01037	Secretome
ENSG00000101974	ATP11C	1.94777	2.01021	Secretome
ENSG00000115902	SLC1A4	2.47428	2.00942	Secretome
ENSG00000162694	EXTL2	2.71744	2.00935	Secretome
ENSG00000179387	ELMOD2	2.14923	2.00859	Neither
ENSG00000117114	ADGRL2	2.24915	2.00716	Secretome
ENSG00000169919	GUSB	2.47559	2.00697	Secretome
ENSG00000115652	UXS1	2.56932	2.00614	Secretome
ENSG00000175782	SLC35E3	1.82895	2.00558	Secretome
ENSG00000138463	SLC49A4	2.24699	2.00436	Secretome
ENSG00000164124	TMEM144	2.34257	2.00403	Secretome
ENSG00000149428	HYOU1	2.65035	2.00395	Secretome
ENSG00000198171	DDRGK1	2.48335	2.00296	Secretome
ENSG00000170348	TMED10	2.16416	2.00232	Secretome
ENSG00000181458	TMEM45A	2.26428	2.00165	Secretome
ENSG00000132406	TMEM128	1.75251	1.99973	Secretome
ENSG00000092931	MFSD11	2.42187	1.99786	Secretome
ENSG00000121073	SLC35B1	2.17495	1.99707	Secretome
ENSG00000177697	CD151	2.32865	1.99673	Secretome
ENSG00000155380	SLC16A1	2.28316	1.99662	Secretome
ENSG00000133065	SLC41A1	2.26999	1.99399	Secretome
ENSG00000125991	ERGIC3	2.28578	1.99363	Secretome
ENSG00000179241	LDLRAD3	2.404	1.99334	Secretome
ENSG00000171714	ANO5	2.28195	1.99316	Secretome
ENSG00000137824	RMDN3	2.01397	1.99277	MitoCarta3.0
ENSG00000118946	PCDH17	3.14587	1.99257	Secretome
ENSG00000196747	H2AC13	2.2229	1.9912	Neither
ENSG00000100612	DHRS7	2.26424	1.99018	Secretome
ENSG00000068697	LAPTM4A	1.95919	1.98866	Secretome
ENSG00000123179	EBPL	1.78293	1.98844	Secretome
ENSG00000101144	BMP7	2.31971	1.98818	Secretome
ENSG00000113194	FAF2	1.86815	1.98709	Secretome
ENSG00000157600	TMEM164	2.02436	1.98701	Secretome
ENSG00000010278	CD9	2.29139	1.98695	Secretome
ENSG00000173409	ARV1	1.84749	1.98691	Secretome
ENSG00000123684	LPGAT1	2.182	1.98651	Secretome
ENSG00000149485	FADS1	2.05615	1.98616	Secretome
ENSG00000108523	RNF167	2.36129	1.98576	Secretome
ENSG00000126777	KTN1	2.03326	1.98508	Secretome
ENSG00000138018	SELENOI	2.05671	1.98443	Secretome
ENSG00000100299	ARSA	2.76804	1.98403	Secretome
ENSG00000165449	SLC16A9	2.65039	1.9835	Secretome
ENSG00000126773	PCNX4	2.33928	1.98348	Secretome
ENSG00000121057	AKAP1	2.20563	1.98338	MitoCarta3.0
ENSG00000146842	TMEM209	2.26519	1.9833	Secretome
ENSG00000135750	KCNK1	2.24959	1.98323	Secretome
ENSG00000126903	SLC10A3	2.88575	1.98258	Secretome
ENSG00000174915	PTDSS2	2.03128	1.98157	Secretome
ENSG00000176022	B3GALT6	2.47265	1.98148	Secretome
ENSG00000040531	CTNS	2.47692	1.98028	Secretome
ENSG00000177283	FZD8	2.69885	1.97994	Secretome
ENSG00000117791	MTARC2	2.07558	1.97977	MitoCarta3.0
ENSG00000091317	CMTM6	2.02248	1.97941	Secretome
ENSG00000116133	DHCR24	2.10677	1.97571	Secretome
ENSG00000086598	TMED2	2.25017	1.97481	Secretome
ENSG00000167703	SLC43A2	2.13294	1.97374	Secretome
ENSG00000116729	WLS	2.2139	1.97334	Secretome
ENSG00000181045	SLC26A11	2.00613	1.97315	Secretome
ENSG00000157214	STEAP2	1.69936	1.9728	Secretome
ENSG00000099999	RNF215	2.47897	1.97273	Secretome
ENSG00000106392	C1GALT1	2.41111	1.97201	Secretome
ENSG00000165996	HACD1	1.85191	1.97072	Secretome
ENSG00000154511	DIPK1A	1.86694	1.96744	Secretome
ENSG00000167645	YIF1B	1.84602	1.96592	Secretome
ENSG00000198856	OSTC	2.13337	1.96499	Secretome
ENSG00000152270	PDE3B	2.26087	1.96392	Secretome
ENSG00000155850	SLC26A2	2.22818	1.96304	Secretome
ENSG00000153982	GDPD1	2.00264	1.96248	Secretome
ENSG00000163346	PBXIP1	2.38233	1.96178	Secretome
ENSG00000054793	ATP9A	1.91796	1.95972	Secretome
ENSG00000130827	PLXNA3	2.20638	1.95962	Secretome
ENSG00000008300	CELSR3	2.3424	1.95681	Secretome
ENSG00000163536	SERPINI1	2.55594	1.95555	Secretome
ENSG00000147654	EBAG9	2.19081	1.95505	Secretome
ENSG00000125841	NRSN2	2.09629	1.95397	Secretome
ENSG00000131871	SELENOS	2.24631	1.95378	Secretome
ENSG00000119655	NPC2	2.2541	1.9525	Secretome
ENSG00000204592	HLA-E	2.36708	1.95137	Secretome
ENSG00000172889	EGFL7	2.5837	1.95041	Secretome
ENSG00000181826	RELL1	2.12121	1.95038	Secretome
ENSG00000153898	MCOLN2	1.76724	1.95006	Secretome
ENSG00000170385	SLC30A1	2.42774	1.94861	Secretome
ENSG00000126821	SGPP1	1.76162	1.94828	Secretome
ENSG00000084444	FAM234B	2.41307	1.94664	Secretome
ENSG00000164300	SERINC5	2.321	1.946	Secretome
ENSG00000182858	ALG12	2.08343	1.94567	Secretome
ENSG00000076356	PLXNA2	2.70606	1.94534	Secretome
ENSG00000167775	CD320	2.15742	1.94521	Secretome
ENSG00000143797	MBOAT2	1.83385	1.94495	Secretome
ENSG00000174227	PIGG	2.76793	1.94489	Secretome
ENSG00000099203	TMED1	2.01189	1.94476	Secretome
ENSG00000174106	LEMD3	2.0831	1.94441	Secretome
ENSG00000142892	PIGK	2.03524	1.94432	Secretome
ENSG00000064651	SLC12A2	2.16096	1.94421	Secretome
ENSG00000158850	B4GALT3	2.68199	1.94188	Secretome
ENSG00000156162	DPY19L4	2.37265	1.94152	Secretome
ENSG00000173930	SLCO4C1	2.15284	1.94149	Secretome
ENSG00000158615	PPP1R15B	2.31728	1.94116	Neither
ENSG00000101187	SLCO4A1	2.04421	1.93834	Secretome
ENSG00000155256	ZFYVE27	2.18455	1.93782	Secretome
ENSG00000104368	PLAT	2.54952	1.93472	Secretome
ENSG00000172031	EPHX4	2.68843	1.93389	Secretome
ENSG00000125844	RRBP1	2.18777	1.93339	Secretome
ENSG00000171004	HS6ST2	2.235	1.93102	Secretome
ENSG00000071073	MGAT4A	2.2951	1.93075	Secretome
ENSG00000116857	TMEM9	2.27066	1.92942	Secretome
ENSG00000185825	BCAP31	2.10233	1.92938	Secretome
ENSG00000168389	MFSD2A	2.39037	1.929	Secretome
ENSG00000121039	RDH10	2.27305	1.92825	Secretome
ENSG00000143337	TOR1AIP1	2.02403	1.92789	Secretome
ENSG00000140497	SCAMP2	2.00265	1.92789	Secretome
ENSG00000164733	CTSB	1.91277	1.92754	Secretome
ENSG00000072274	TFRC	2.26835	1.92734	Secretome
ENSG00000152661	GJA1	2.14121	1.92727	Secretome
ENSG00000168671	UGT3A2	2.33964	1.92721	Secretome
ENSG00000183255	PTTG1IP	2.48251	1.92718	Secretome
ENSG00000106771	TMEM245	2.23989	1.92692	Secretome
ENSG00000179820	MYADM	2.2954	1.92615	Secretome
ENSG00000104213	PDGFRL	2.47545	1.92582	Secretome
ENSG00000135956	TMEM127	2.36658	1.92548	Secretome
ENSG00000007402	CACNA2D2	2.72025	1.92534	Secretome
ENSG00000072682	P4HA2	2.2523	1.92531	Secretome
ENSG00000176915	ANKLE2	2.10019	1.92351	Secretome
ENSG00000162104	ADCY9	2.14669	1.92349	Secretome
ENSG00000134824	FADS2	2.021	1.92301	Secretome
ENSG00000170915	PAQR8	2.1672	1.92296	Secretome
ENSG00000113161	HMGCR	1.73833	1.92184	Secretome
ENSG00000111666	CHPT1	2.05419	1.92168	MitoCarta3.0
ENSG00000065308	TRAM2	2.17091	1.92138	Secretome
ENSG00000064545	TMEM161A	1.95264	1.92015	Secretome
ENSG00000177119	ANO6	2.31038	1.91949	Secretome
ENSG00000107566	ERLIN1	2.27855	1.91904	Secretome
ENSG00000052841	TTC17	2.17858	1.91875	Neither
ENSG00000103249	CLCN7	2.0639	1.91776	Secretome
ENSG00000163956	LRPAP1	2.5008	1.91708	Secretome
ENSG00000156471	PTDSS1	1.83116	1.91659	Secretome
ENSG00000049239	H6PD	2.61425	1.91593	Secretome
ENSG00000146828	SLC12A9	2.22218	1.91558	Secretome
ENSG00000126062	TMEM115	2.24234	1.91554	Secretome
ENSG00000145050	MANF	1.96058	1.91425	Secretome
ENSG00000188338	SLC38A3	2.24616	1.91412	Secretome
ENSG00000180776	ZDHHC20	2.59164	1.91351	Secretome
ENSG00000165997	ARL5B	1.84919	1.91317	Neither
ENSG00000033011	ALG1	1.82868	1.91309	Neither
ENSG00000177054	ZDHHC13	1.72962	1.90992	Secretome
ENSG00000116704	SLC35D1	2.0513	1.9095	Secretome
ENSG00000178719	GRINA	2.02588	1.90769	Secretome
ENSG00000085871	MGST2	2.0684	1.90747	Secretome
ENSG00000058799	YIPF1	2.32232	1.90717	Secretome
ENSG00000113504	SLC12A7	2.28414	1.90498	Secretome
ENSG00000100147	CCDC134	2.41538	1.90423	Secretome
ENSG00000197965	MPZL1	2.25993	1.90357	Secretome
ENSG00000184840	TMED9	2.5319	1.90307	Secretome
ENSG00000168569	TMEM223	1.76431	1.90252	Secretome
ENSG00000143195	ILDR2	2.77936	1.90033	Secretome
ENSG00000114739	ACVR2B	2.72082	1.8996	Secretome
ENSG00000142687	KIAA0319L	2.35461	1.89894	Secretome
ENSG00000073060	SCARB1	1.728	1.89833	Secretome
ENSG00000145860	RNF145	2.46972	1.89805	Secretome
ENSG00000152894	PTPRK	2.22537	1.89732	Secretome
ENSG00000181744	DIPK2A	2.17092	1.89661	Secretome
ENSG00000110057	UNC93B1	2.18421	1.89649	Secretome
ENSG00000132824	SERINC3	2.21485	1.8962	Secretome
ENSG00000153066	TXNDC11	2.1728	1.8952	Secretome
ENSG00000177728	TMEM94	2.33987	1.89495	Secretome
ENSG00000164366	CCDC127	2.1178	1.89489	MitoCarta3.0
ENSG00000160867	FGFR4	2.39601	1.89209	Secretome
ENSG00000181704	YIPF6	1.85939	1.89131	Secretome
ENSG00000144867	SRPRB	2.16378	1.89008	Secretome
ENSG00000173456	RNF26	2.46762	1.88888	Secretome
ENSG00000100321	SYNGR1	2.20938	1.88824	Secretome
ENSG00000171208	NETO2	3.05181	1.88758	Secretome
ENSG00000168476	REEP4	2.27745	1.88643	Secretome
ENSG00000145569	OTULINL	2.45695	1.88629	Secretome
ENSG00000182934	SRPRA	2.13477	1.88529	Neither
ENSG00000197858	GPAA1	2.37168	1.88501	Secretome
ENSG00000064601	CTSA	1.54152	1.88324	Secretome
ENSG00000118363	SPCS2	1.84817	1.88213	Secretome
ENSG00000104290	FZD3	2.41965	1.88158	Secretome
ENSG00000179163	FUCA1	2.60871	1.88129	Secretome
ENSG00000149932	TMEM219	1.9061	1.87939	Secretome
ENSG00000168763	CNNM3	2.38083	1.87932	Secretome
ENSG00000050555	LAMC3	2.41992	1.87869	Secretome
ENSG00000163870	TPRA1	2.08467	1.87855	Secretome
ENSG00000111371	SLC38A1	2.2034	1.87704	Secretome
ENSG00000115307	AUP1	2.14731	1.87657	Secretome
ENSG00000162496	DHRS3	2.34494	1.87642	Secretome
ENSG00000156140	ADAMTS3	2.79778	1.87595	Secretome
ENSG00000115255	REEP6	2.10552	1.87505	Secretome
ENSG00000171017	LRRC8E	2.08038	1.87459	Secretome
ENSG00000164715	LMTK2	2.30813	1.87435	Secretome
ENSG00000133935	ERG28	2.25982	1.87218	Secretome
ENSG00000134198	TSPAN2	2.01921	1.87207	Secretome
ENSG00000145495	MARCHF6	2.18945	1.87082	Secretome
ENSG00000003989	SLC7A2	2.22313	1.86949	Secretome
ENSG00000167972	ABCA3	2.25725	1.86891	Secretome
ENSG00000006831	ADIPOR2	2.11928	1.8664	Secretome
ENSG00000017260	ATP2C1	2.27045	1.86409	Secretome
ENSG00000197594	ENPP1	2.36008	1.86392	Secretome
ENSG00000168758	SEMA4C	2.41611	1.86324	Secretome
ENSG00000103335	PIEZO1	2.23331	1.86251	Secretome
ENSG00000075275	CELSR1	2.42961	1.86238	Secretome
ENSG00000101290	CDS2	2.16095	1.86229	Secretome
ENSG00000100596	SPTLC2	2.03066	1.86195	MitoCarta3.0
ENSG00000161091	MFSD12	1.96921	1.8609	Secretome
ENSG00000159322	ADPGK	1.79983	1.86054	Secretome
ENSG00000111670	GNPTAB	2.31037	1.85961	Secretome
ENSG00000084073	ZMPSTE24	1.83548	1.85621	Secretome
ENSG00000185818	NAT8L	2.07271	1.85479	MitoCarta3.0
ENSG00000172057	ORMDL3	1.95604	1.85388	Secretome
ENSG00000109099	PMP22	1.71926	1.85383	Secretome
ENSG00000177830	CHID1	2.42591	1.85352	Secretome
ENSG00000065600	PACC1	1.98387	1.85311	Secretome
ENSG00000197977	ELOVL2	1.86202	1.85279	Secretome
ENSG00000160446	ZDHHC12	1.96954	1.85164	Secretome
ENSG00000099958	DERL3	1.65177	1.85106	Secretome
ENSG00000147475	ERLIN2	2.11627	1.85034	Secretome
ENSG00000037280	FLT4	2.46216	1.84917	Secretome
ENSG00000134255	CEPT1	1.78764	1.84894	Secretome
ENSG00000116237	ICMT	2.1757	1.84691	Secretome
ENSG00000186866	POFUT2	2.0871	1.84668	Secretome
ENSG00000138744	NAAA	2.59205	1.84537	Secretome
ENSG00000123353	ORMDL2	2.15003	1.84299	Secretome
ENSG00000033100	CHPF2	2.54354	1.84242	Neither
ENSG00000105518	TMEM205	2.07747	1.84129	MitoCarta3.0
ENSG00000161999	JMJD8	2.03189	1.84122	Secretome
ENSG00000136856	SLC2A8	2.11726	1.84049	Secretome
ENSG00000175414	ARL10	2.161	1.83834	Secretome
ENSG00000130768	SMPDL3B	2.3041	1.83804	Secretome
ENSG00000197296	FITM2	2.03502	1.83732	Secretome
ENSG00000160216	AGPAT3	2.01218	1.83722	Secretome
ENSG00000133657	ATP13A3	2.24463	1.83388	Secretome
ENSG00000205808	PLPP6	2.14855	1.83378	Secretome
ENSG00000071553	ATP6AP1	2.03608	1.83291	Secretome
ENSG00000167543	TP53I13	2.63977	1.83287	Secretome
ENSG00000160326	SLC2A6	2.04385	1.83178	Secretome
ENSG00000146416	AIG1	1.86756	1.83172	Secretome
ENSG00000162885	B3GALNT2	2.24127	1.83091	Secretome
ENSG00000140612	SEC11A	2.00023	1.82705	Secretome
ENSG00000070614	NDST1	2.16732	1.82671	Secretome
ENSG00000167925	GHDC	2.21937	1.82643	Secretome
ENSG00000105290	APLP1	2.51873	1.82258	Secretome
ENSG00000115310	RTN4	2.03993	1.82165	Secretome
ENSG00000104219	ZDHHC2	1.89077	1.82112	Secretome
ENSG00000159164	SV2A	2.19053	1.82082	Secretome
ENSG00000050130	JKAMP	1.8753	1.82042	Secretome
ENSG00000067715	SYT1	2.21291	1.81908	Secretome
ENSG00000087502	ERGIC2	1.74371	1.818	Neither
ENSG00000182963	GJC1	2.13916	1.81775	Secretome
ENSG00000139921	TMX1	1.83111	1.81579	Secretome
ENSG00000162738	VANGL2	2.11169	1.80987	Secretome
ENSG00000114902	SPCS1	1.86189	1.80747	Secretome
ENSG00000179085	DPM3	1.98102	1.80721	Secretome
ENSG00000168936	TMEM129	1.88947	1.80636	Secretome
ENSG00000169860	P2RY1	2.19972	1.80528	Secretome
ENSG00000181264	TLCD5	1.84006	1.80488	Secretome
ENSG00000118762	PKD2	2.4235	1.80286	Secretome
ENSG00000198885	ITPRIPL1	2.09392	1.80278	Secretome
ENSG00000108588	CCDC47	1.93656	1.80246	Secretome
ENSG00000164081	TEX264	2.00462	1.79828	Secretome
ENSG00000138138	ATAD1	1.90291	1.79732	MitoCarta3.0
ENSG00000051523	CYBA	2.00596	1.79717	Secretome
ENSG00000143028	SYPL2	1.92676	1.79612	Secretome
ENSG00000182749	PAQR7	2	1.79538	Secretome
ENSG00000113732	ATP6V0E1	1.85034	1.79359	Secretome
ENSG00000139044	B4GALNT3	2.1453	1.78978	Secretome
ENSG00000164294	GPX8	1.85056	1.78867	Secretome
ENSG00000170522	ELOVL6	2.06201	1.78822	Secretome
ENSG00000163069	SGCB	2.10628	1.78582	Secretome
ENSG00000110344	UBE4A	1.97133	1.78509	Neither
ENSG00000224531	SMIM13	1.67177	1.785	Secretome
ENSG00000109016	DHRS7B	1.98228	1.785	MitoCarta3.0
ENSG00000116793	PHTF1	1.97881	1.7847	Secretome
ENSG00000158201	ABHD3	1.77415	1.78367	Secretome
ENSG00000168615	ADAM9	1.84919	1.78119	Secretome
ENSG00000158156	XKR8	2.20774	1.78104	Secretome
ENSG00000142494	SLC47A1	2.18748	1.78086	Secretome
ENSG00000174233	ADCY6	2.04641	1.7806	Secretome
ENSG00000166562	SEC11C	1.96413	1.78039	Secretome
ENSG00000175868	CALCB	1.95094	1.78029	Secretome
ENSG00000143324	XPR1	2.10772	1.77962	Secretome
ENSG00000166794	PPIB	2.19077	1.77863	Secretome
ENSG00000065665	SEC61A2	2.0538	1.7766	Secretome
ENSG00000171130	ATP6V0E2	1.52073	1.77465	Secretome
ENSG00000138031	ADCY3	2.05734	1.77308	Secretome
ENSG00000123989	CHPF	2.25602	1.77121	Secretome
ENSG00000197818	SLC9A8	1.97387	1.77038	Secretome
ENSG00000164181	ELOVL7	1.38213	1.77029	Secretome
ENSG00000103502	CDIPT	1.4719	1.76737	Secretome
ENSG00000213064	SFT2D2	1.95905	1.76683	Secretome
ENSG00000204525	HLA-C	2.17334	1.76063	Secretome
ENSG00000174669	SLC29A2	1.42153	1.7573	Secretome
ENSG00000103260	METRN	2.24604	1.75668	Secretome
ENSG00000186283	TOR3A	2.30302	1.75665	Secretome
ENSG00000010270	STARD3NL	1.85113	1.75569	Secretome
ENSG00000164291	ARSK	2.00598	1.75498	Secretome
ENSG00000128791	TWSG1	1.8277	1.75491	Secretome
ENSG00000130193	THEM6	2.19813	1.75484	Secretome
ENSG00000186480	INSIG1	1.65784	1.75122	Secretome
ENSG00000102393	GLA	1.99575	1.75122	Secretome
ENSG00000109861	CTSC	1.78101	1.7512	Secretome
ENSG00000054967	RELT	2.41081	1.75101	Secretome
ENSG00000115486	GGCX	1.96473	1.74883	Secretome
ENSG00000168917	SLC35G2	1.7391	1.74667	Secretome
ENSG00000166479	TMX3	1.74962	1.742	Secretome
ENSG00000122378	PRXL2A	1.99912	1.74114	MitoCarta3.0
ENSG00000160767	FAM189B	1.99493	1.74062	Secretome
ENSG00000158669	GPAT4	2.41692	1.7398	Secretome
ENSG00000151229	SLC2A13	2.00875	1.73811	Secretome
ENSG00000185900	POMK	2.10811	1.73604	Secretome
ENSG00000166710	B2M	1.57344	1.73406	Secretome
ENSG00000197586	ENTPD6	1.79468	1.73321	Secretome
ENSG00000182195	LDOC1	1.82349	1.73197	Secretome
ENSG00000197147	LRRC8B	2.1891	1.73066	Secretome
ENSG00000087111	PIGS	2.0499	1.73038	Secretome
ENSG00000113719	ERGIC1	1.96239	1.72977	Secretome
ENSG00000133678	TMEM254	1.53565	1.72915	Secretome
ENSG00000081177	EXD2	2.22279	1.72773	MitoCarta3.0
ENSG00000186908	ZDHHC17	2.42503	1.72656	Secretome
ENSG00000136908	DPM2	1.70656	1.72646	Secretome
ENSG00000173726	TOMM20	1.94187	1.72582	MitoCarta3.0
ENSG00000157800	SLC37A3	1.5965	1.72417	Secretome
ENSG00000164040	PGRMC2	1.82219	1.72226	Secretome
ENSG00000138821	SLC39A8	1.93425	1.72016	Secretome
ENSG00000112715	VEGFA	2.00783	1.71836	Secretome
ENSG00000106460	TMEM106B	1.85123	1.71811	Secretome
ENSG00000121775	TMEM39B	1.43839	1.71712	Secretome
ENSG00000090006	LTBP4	1.90261	1.71568	Secretome
ENSG00000171307	ZDHHC16	2.16342	1.71343	Secretome
ENSG00000204160	ZDHHC18	1.91569	1.71224	Secretome
ENSG00000180694	TMEM64	2.19649	1.70737	Secretome
ENSG00000120805	ARL1	1.70203	1.70722	Neither
ENSG00000250722	SELENOP	2.02615	1.70574	Secretome
ENSG00000240857	RDH14	1.88957	1.70498	MitoCarta3.0
ENSG00000186815	TPCN1	1.77577	1.7042	Secretome
ENSG00000079150	FKBP7	2.13845	1.70315	Secretome
ENSG00000197136	PCNX3	1.99228	1.70235	Secretome
ENSG00000168824	NSG1	1.7936	1.69772	Secretome
ENSG00000165716	DIPK1B	1.87585	1.69769	Secretome
ENSG00000132581	SDF2	1.88706	1.69578	Secretome
ENSG00000072041	SLC6A15	2.02232	1.69559	Secretome
ENSG00000112276	BVES	2.24096	1.69486	Secretome
ENSG00000166734	GOLM2	2.15081	1.69466	Secretome
ENSG00000105971	CAV2	1.39083	1.69401	Secretome
ENSG00000165152	PGAP4	2.5425	1.69347	Secretome
ENSG00000153551	CMTM7	1.70946	1.69029	Secretome
ENSG00000113621	TXNDC15	1.63453	1.68992	Secretome
ENSG00000152700	SAR1B	1.6294	1.68947	Neither
ENSG00000180488	MIGA1	1.74413	1.68735	MitoCarta3.0
ENSG00000173085	COQ2	1.92305	1.68518	MitoCarta3.0
ENSG00000154122	ANKH	2.1032	1.68478	Secretome
ENSG00000102003	SYP	1.50569	1.68114	Secretome
ENSG00000115446	UNC50	1.59955	1.68063	Secretome
ENSG00000179344	HLA-DQB1	1.93517	1.67666	Secretome
ENSG00000120942	UBIAD1	1.74644	1.67554	Secretome
ENSG00000136868	SLC31A1	1.86874	1.67282	Secretome
ENSG00000008952	SEC62	1.8502	1.67202	Secretome
ENSG00000129625	REEP5	1.66633	1.67008	Secretome
ENSG00000198832	SELENOM	1.88063	1.66626	Secretome
ENSG00000137700	SLC37A4	2.12899	1.66623	Secretome
ENSG00000185432	METTL7A	2.23562	1.66531	Secretome
ENSG00000100532	CGRRF1	1.71569	1.66453	Secretome
ENSG00000160055	TMEM234	1.82348	1.66377	Secretome
ENSG00000008394	MGST1	1.71576	1.66336	MitoCarta3.0
ENSG00000131067	GGT7	2.38585	1.66065	Neither
ENSG00000119514	GALNT12	2.4259	1.66028	Secretome
ENSG00000131507	NDFIP1	1.55234	1.65977	Secretome
ENSG00000006007	GDE1	1.86	1.65663	Secretome
ENSG00000115526	CHST10	2.30101	1.65428	Secretome
ENSG00000135093	USP30	1.82256	1.65415	MitoCarta3.0
ENSG00000166575	TMEM135	1.63291	1.65165	Secretome
ENSG00000143515	ATP8B2	1.92421	1.6506	Secretome
ENSG00000114544	SLC41A3	1.94601	1.64805	Secretome
ENSG00000111711	GOLT1B	1.92218	1.64791	Secretome
ENSG00000108474	PIGL	2.00698	1.6464	Secretome
ENSG00000160932	LY6E	1.56465	1.64637	Neither
ENSG00000013523	ANGEL1	2.03828	1.64398	Secretome
ENSG00000096092	TMEM14A	1.53569	1.64072	Secretome
ENSG00000129562	DAD1	1.76109	1.63996	Secretome
ENSG00000116521	SCAMP3	1.98775	1.63834	Secretome
ENSG00000006576	PHTF2	1.80002	1.63514	Secretome
ENSG00000169446	MMGT1	1.88049	1.62731	Secretome
ENSG00000172339	ALG14	1.82852	1.62647	Secretome
ENSG00000218336	TENM3	2.18152	1.62574	Secretome
ENSG00000134569	LRP4	2.6799	1.62485	Secretome
ENSG00000157181	ODR4	1.42161	1.62359	Secretome
ENSG00000163479	SSR2	1.97341	1.62052	Secretome
ENSG00000159596	TMEM69	1.23329	1.61907	Secretome
ENSG00000160746	ANO10	1.60512	1.61863	Secretome
ENSG00000133597	ADCK2	1.9897	1.61802	MitoCarta3.0
ENSG00000144746	ARL6IP5	1.91312	1.61744	Secretome
ENSG00000168003	SLC3A2	1.76724	1.6094	Secretome
ENSG00000079332	SAR1A	1.84936	1.60649	Neither
ENSG00000116138	DNAJC16	1.77506	1.60616	Secretome
ENSG00000160131	VMA21	1.71794	1.60485	Secretome
ENSG00000136213	CHST12	2.43204	1.60047	Secretome
ENSG00000138760	SCARB2	1.55435	1.5962	Secretome
ENSG00000169193	CCDC126	2.18611	1.59572	Secretome
ENSG00000111843	TMEM14C	1.40757	1.58551	MitoCarta3.0
ENSG00000119820	YIPF4	1.42447	1.58525	Secretome
ENSG00000165650	PDZD8	1.89452	1.58493	Secretome
ENSG00000143815	LBR	1.61845	1.58085	Secretome
ENSG00000148719	DNAJB12	1.43413	1.58022	Secretome
ENSG00000158122	PRXL2C	1.70508	1.58013	Neither
ENSG00000120265	PCMT1	1.75627	1.57657	Neither
ENSG00000167130	DOLPP1	1.57259	1.5725	Secretome
ENSG00000115107	STEAP3	1.44444	1.56846	Secretome
ENSG00000173218	VANGL1	1.82097	1.56769	Secretome
ENSG00000114529	C3orf52	1.63108	1.56462	Secretome
ENSG00000164897	TMUB1	2.10861	1.56378	Secretome
ENSG00000159346	ADIPOR1	1.51917	1.56374	Secretome
ENSG00000127948	POR	1.66527	1.56163	Secretome
ENSG00000143198	MGST3	1.68724	1.55978	MitoCarta3.0
ENSG00000145817	YIPF5	1.61168	1.55875	Secretome
ENSG00000133195	SLC39A11	2.1514	1.55752	Secretome
ENSG00000011478	QPCTL	1.55297	1.55683	Secretome
ENSG00000085365	SCAMP1	1.84931	1.55373	Secretome
ENSG00000007341	ST7L	1.67958	1.55096	Secretome
ENSG00000157916	RER1	1.63233	1.55044	Secretome
ENSG00000090432	MUL1	2.133	1.55038	MitoCarta3.0
ENSG00000185115	NSMCE3	1.3678	1.54221	Neither
ENSG00000254858	MPV17L2	1.59628	1.5388	MitoCarta3.0
ENSG00000156671	SAMD8	1.30221	1.53874	Secretome
ENSG00000133027	PEMT	1.28629	1.53157	Secretome
ENSG00000163866	SMIM12	1.56838	1.52826	Secretome
ENSG00000167004	PDIA3	1.57233	1.52423	Secretome
ENSG00000142655	PEX14	1.2512	1.52331	Secretome
ENSG00000167842	MIS12	1.72238	1.52233	Neither
ENSG00000163291	PAQR3	1.28858	1.52233	Secretome
ENSG00000141349	G6PC3	1.58843	1.51885	Secretome
ENSG00000115275	MOGS	1.34837	1.5164	Secretome
ENSG00000103429	BFAR	1.35784	1.5162	Secretome
ENSG00000183605	SFXN4	1.42492	1.51589	MitoCarta3.0
ENSG00000184277	TM2D3	1.60112	1.50867	Secretome
ENSG00000106591	MRPL32	1.52817	1.50689	MitoCarta3.0
ENSG00000169905	TOR1AIP2	1.82196	1.5026	Secretome
ENSG00000137414	FAM8A1	1.63873	1.50062	Secretome
ENSG00000107020	PLGRKT	1.8531	1.49191	MitoCarta3.0
ENSG00000129255	MPDU1	1.38403	1.49059	Secretome
ENSG00000080493	SLC4A4	1.98511	1.48985	Secretome
ENSG00000152683	SLC30A6	1.29217	1.48929	Secretome
ENSG00000161904	LEMD2	1.44711	1.48861	Secretome
ENSG00000166272	WBP1L	1.93626	1.48852	Secretome
ENSG00000167740	CYB5D2	1.93396	1.48742	Secretome
ENSG00000188807	TMEM201	1.75368	1.48182	Secretome
ENSG00000215712	TMEM242	1.58116	1.48115	Secretome
ENSG00000173653	RCE1	1.80881	1.47995	Secretome
ENSG00000196547	MAN2A2	2.02177	1.4772	Secretome
ENSG00000140688	RUSF1	1.37168	1.47622	Secretome
ENSG00000164889	SLC4A2	1.56343	1.46565	Secretome
ENSG00000114770	ABCC5	1.78954	1.46507	Secretome
ENSG00000121064	SCPEP1	2.22038	1.46441	Secretome
ENSG00000160404	TOR2A	1.70806	1.46354	Secretome
ENSG00000099904	ZDHHC8	1.74047	1.46113	Secretome
ENSG00000198911	SREBF2	1.69324	1.46075	Secretome
ENSG00000141378	PTRH2	1.61062	1.45847	MitoCarta3.0
ENSG00000144935	TRPC1	1.83703	1.45606	Secretome
ENSG00000122557	HERPUD2	1.23872	1.43972	Secretome
ENSG00000135404	CD63	1.63979	1.43527	Secretome
ENSG00000133639	BTG1	1.61495	1.4332	Neither
ENSG00000112697	TMEM30A	1.38693	1.42606	Secretome
ENSG00000161013	MGAT4B	1.80883	1.42169	Secretome
ENSG00000105983	LMBR1	1.51969	1.42082	Secretome
ENSG00000178952	TUFM	1.59301	1.41909	MitoCarta3.0
ENSG00000214160	ALG3	1.39941	1.4186	Secretome
ENSG00000075336	TIMM21	1.18656	1.41801	MitoCarta3.0
ENSG00000204922	UQCC3	1.69567	1.41606	MitoCarta3.0
ENSG00000107175	CREB3	1.62611	1.41048	Secretome
ENSG00000142188	TMEM50B	1.48561	1.40814	Secretome
ENSG00000170502	NUDT9	1.80728	1.40771	MitoCarta3.0
ENSG00000164751	PEX2	1.14843	1.40762	Secretome
ENSG00000102181	CD99L2	1.55173	1.40414	Secretome
ENSG00000080200	CRYBG3	1.39741	1.40333	Neither
ENSG00000136943	CTSV	1.20082	1.40077	Secretome
ENSG00000162928	PEX13	1.50224	1.39387	Secretome
ENSG00000135776	ABCB10	1.36539	1.38366	MitoCarta3.0
ENSG00000149483	TMEM138	1.4248	1.38025	Secretome
ENSG00000141429	GALNT1	1.56157	1.37737	Secretome
ENSG00000173349	SFT2D3	1.9594	1.37162	Secretome
ENSG00000090971	NAT14	1.62644	1.36804	Secretome
ENSG00000026652	AGPAT4	2.18861	1.367	MitoCarta3.0
ENSG00000093183	SEC22C	1.0857	1.36613	Secretome
ENSG00000075240	GRAMD4	1.47842	1.36148	Secretome
ENSG00000177917	ARL6IP6	1.23928	1.35103	Secretome
ENSG00000105135	ILVBL	2.00411	1.3481	Secretome
ENSG00000004059	ARF5	1.50827	1.34429	MitoCarta3.0
ENSG00000188735	TMEM120B	1.39902	1.34154	Secretome
ENSG00000110090	CPT1A	1.52374	1.33897	MitoCarta3.0
ENSG00000151327	FAM177A1	1.37997	1.33727	Neither
ENSG00000114850	SSR3	1.29977	1.33042	Secretome
ENSG00000034693	PEX3	1.37353	1.32592	Secretome
ENSG00000088035	ALG6	1.3544	1.32372	Secretome
ENSG00000174099	MSRB3	1.97998	1.32367	MitoCarta3.0
ENSG00000109854	HTATIP2	1.6554	1.31907	MitoCarta3.0
ENSG00000134490	TMEM241	1.48766	1.31886	Secretome
ENSG00000127774	EMC6	1.0908	1.30741	Secretome
ENSG00000116885	OSCP1	1.67852	1.30109	Neither
ENSG00000265354	TIMM23	1.27529	1.29982	MitoCarta3.0
ENSG00000136478	TEX2	1.15973	1.29885	Secretome
ENSG00000138688	KIAA1109	1.23378	1.29169	Secretome
ENSG00000163382	NAXE	1.8989	1.29067	MitoCarta3.0
ENSG00000169733	RFNG	1.65747	1.29065	Secretome
ENSG00000005448	WDR54	1.60846	1.29043	Neither
ENSG00000184270	H2AC21	1.50424	1.28485	Neither
ENSG00000186501	TMEM222	1.40549	1.27989	Secretome
ENSG00000090932	DLL3	0.888794	1.27982	Secretome
ENSG00000112234	FBXL4	1.23452	1.27719	MitoCarta3.0
ENSG00000103160	HSDL1	1.53389	1.27418	MitoCarta3.0
ENSG00000204439	C6orf47	1.2155	1.27183	Secretome
ENSG00000184857	TMEM186	1.17341	1.26878	MitoCarta3.0
ENSG00000197448	GSTK1	1.52162	1.26733	MitoCarta3.0
ENSG00000113811	SELENOK	1.33211	1.26398	Secretome
ENSG00000134294	SLC38A2	1.07196	1.25139	Secretome
ENSG00000102471	NDFIP2	1.13944	1.2496	Secretome
ENSG00000033627	ATP6V0A1	1.32128	1.24906	Secretome
ENSG00000165389	SPTSSA	1.29058	1.24666	Secretome
ENSG00000189077	TMEM120A	1.75738	1.24129	Secretome
ENSG00000135245	HILPDA	1.24125	1.23971	Secretome
ENSG00000166377	ATP9B	1.31448	1.23289	Secretome
ENSG00000170571	EMB	2.09926	1.22993	Secretome
ENSG00000108306	FBXL20	1.65499	1.22845	Neither
ENSG00000172269	DPAGT1	1.20136	1.2222	Secretome
ENSG00000141232	TOB1	1.32051	1.21827	Neither
ENSG00000225697	SLC26A6	1.54802	1.21327	Secretome
ENSG00000171823	FBXL14	1.88002	1.21237	Neither
ENSG00000232388	SMIM26	1.24088	1.21074	Secretome
ENSG00000036672	USP2	1.56759	1.20799	Neither
ENSG00000134108	ARL8B	1.20884	1.20724	Neither
ENSG00000089248	ERP29	1.04435	1.20689	Secretome
ENSG00000162604	TM2D1	1.08234	1.19843	Secretome
ENSG00000187713	TMEM203	1.12256	1.19658	Secretome
ENSG00000133895	MEN1	1.37849	1.1925	Neither
ENSG00000051108	HERPUD1	0.920123	1.19118	Secretome
ENSG00000131725	WDR44	1.34161	1.18838	Neither
ENSG00000100528	CNIH1	0.874593	1.18008	Secretome
ENSG00000168374	ARF4	0.996653	1.17872	Neither
ENSG00000100300	TSPO	1.05668	1.17752	MitoCarta3.0
ENSG00000112167	SAYSD1	0.999508	1.17563	Secretome
ENSG00000275221	H2AC15	0.938643	1.17244	Neither
ENSG00000185624	P4HB	1.46871	1.17227	Secretome
ENSG00000151923	TIAL1	1.24365	1.17215	Neither
ENSG00000131238	PPT1	0.885862	1.16687	Secretome
ENSG00000277075	H2AC8	1.15087	1.16613	Neither
ENSG00000143653	SCCPDH	1.08192	1.16257	Secretome
ENSG00000103319	EEF2K	1.31361	1.15597	Neither
ENSG00000127022	CANX	1.18219	1.15359	Secretome
ENSG00000137563	GGH	1.31808	1.15197	Secretome
ENSG00000131475	VPS25	1.34855	1.14419	Neither
ENSG00000102078	SLC25A14	1.50756	1.14296	MitoCarta3.0
ENSG00000102218	RP2	1.12538	1.13948	Neither
ENSG00000218739	CEBPZOS	1.02442	1.13931	Secretome
ENSG00000144224	UBXN4	1.11719	1.12841	Secretome
ENSG00000174469	CNTNAP2	1.21932	1.12325	Secretome
ENSG00000143761	ARF1	1.29022	1.12006	Neither
ENSG00000113569	NUP155	1.25823	1.12005	Secretome
ENSG00000063761	ADCK1	0.905646	1.11781	MitoCarta3.0
ENSG00000062716	VMP1	1.36917	1.11508	Secretome
ENSG00000109501	WFS1	1.13269	1.11077	Secretome
ENSG00000106803	SEC61B	0.858405	1.11058	Secretome
ENSG00000183291	SELENOF	1.33421	1.11045	Secretome
ENSG00000197121	PGAP1	1.44712	1.11027	Secretome
ENSG00000185344	ATP6V0A2	0.972832	1.10595	Secretome
ENSG00000174851	YIF1A	1.27773	1.10527	Secretome
ENSG00000131669	NINJ1	1.3029	1.1041	Secretome
ENSG00000274997	H2AC12	0.958019	1.10297	Neither
ENSG00000188883	KLRG2	1.33438	1.09437	Secretome
ENSG00000011422	PLAUR	1.37355	1.08937	Secretome
ENSG00000145022	TCTA	1.77394	1.08582	Secretome
ENSG00000215717	TMEM167B	1.1985	1.08338	Secretome
ENSG00000120697	ALG5	0.847935	1.08039	Secretome
ENSG00000124785	NRN1	1.25242	1.07791	Secretome
ENSG00000147804	SLC39A4	1.07345	1.07683	Secretome
ENSG00000176105	YES1	1.18238	1.07605	Neither
ENSG00000100372	SLC25A17	1.12995	1.0712	Secretome
ENSG00000253352	TUG1	1.36734	1.06728	Secretome
ENSG00000139970	RTN1	1.22931	1.06451	Secretome
ENSG00000177692	DNAJC28	1.34439	1.06419	MitoCarta3.0
ENSG00000188486	H2AX	1.1064	1.06237	Neither
ENSG00000100219	XBP1	1.40392	1.05445	Neither
ENSG00000087086	FTL	1.00561	1.05043	Neither
ENSG00000005059	MCUB	0.89507	1.05014	MitoCarta3.0
ENSG00000188917	TRMT2B	1.19926	1.04376	MitoCarta3.0
ENSG00000278463	H2AC4	1.21392	1.03161	Neither
ENSG00000186666	BCDIN3D	1.00521	1.02949	Neither
ENSG00000177666	PNPLA2	1.31219	1.02491	Neither
ENSG00000258429	PDF	1.56098	1.02306	MitoCarta3.0
ENSG00000181218	H2AW	0.936304	1.02263	Neither
ENSG00000130748	TMEM160	1.09616	1.01273	Secretome
ENSG00000169241	SLC50A1	1.06186	1.00798	Secretome
ENSG00000126217	MCF2L	0.869856	1.0072	Neither
ENSG00000254087	LYN	1.05028	1.00603	Neither
ENSG00000167272	POP5	1.11258	1.00247	Neither
ENSG00000139163	ETNK1	1.60325	0.996452	Neither
ENSG00000119632	IFI27L2	1.30673	0.993143	Secretome
ENSG00000115204	MPV17	0.969631	0.992493	MitoCarta3.0
ENSG00000177370	TIMM22	0.883463	0.988614	MitoCarta3.0
ENSG00000143158	MPC2	0.988043	0.97801	MitoCarta3.0
ENSG00000128463	EMC4	1.03364	0.976278	Secretome
ENSG00000214654	B3GALT9	1.22186	0.970536	Secretome
ENSG00000130204	TOMM40	1.01547	0.966651	MitoCarta3.0
ENSG00000134291	TMEM106C	0.950066	0.965064	Secretome
ENSG00000089327	FXYD5	1.17637	0.953115	Secretome
ENSG00000137522	RNF121	1.04689	0.95172	Secretome
ENSG00000148985	PGAP2	1.34666	0.943684	Secretome
ENSG00000132589	FLOT2	0.904914	0.94177	Neither
ENSG00000163626	COX18	1.05417	0.941234	MitoCarta3.0
ENSG00000147123	NDUFB11	0.828527	0.93709	MitoCarta3.0
ENSG00000065675	PRKCQ	0.705359	0.936338	Neither
ENSG00000166821	PEX11A	1.2827	0.934578	Secretome
ENSG00000124532	MRS2	1.13044	0.934004	MitoCarta3.0
ENSG00000174695	TMEM167A	1.12592	0.93301	Secretome
ENSG00000160179	ABCG1	1.48135	0.932573	Secretome
ENSG00000165264	NDUFB6	0.769915	0.932441	MitoCarta3.0
ENSG00000151726	ACSL1	0.710932	0.932348	MitoCarta3.0
ENSG00000164031	DNAJB14	0.703143	0.932174	Secretome
ENSG00000119523	ALG2	0.939351	0.931305	Neither
ENSG00000124098	FAM210B	0.860695	0.925062	MitoCarta3.0
ENSG00000197157	SND1	1.19875	0.925022	MitoCarta3.0
ENSG00000163904	SENP2	0.741889	0.917139	Neither
ENSG00000134825	TMEM258	1.02055	0.916125	Secretome
ENSG00000066777	ARFGEF1	0.923074	0.907945	Neither
ENSG00000175606	TMEM70	0.901965	0.904104	MitoCarta3.0
ENSG00000277443	MARCKS	1.33774	0.904091	Neither
ENSG00000165644	COMTD1	1.22944	0.897897	MitoCarta3.0
ENSG00000129315	CCNT1	0.842955	0.891614	Neither
ENSG00000204977	TRIM13	1.11442	0.88411	Secretome
ENSG00000072849	DERL2	0.936221	0.872507	Secretome
ENSG00000024526	DEPDC1	0.445503	0.871543	Neither
ENSG00000108506	INTS2	1.10227	0.869926	Secretome
ENSG00000197457	STMN3	0.808285	0.867603	Secretome
ENSG00000161671	EMC10	0.923247	0.864748	Secretome
ENSG00000164615	CAMLG	0.960871	0.863227	Secretome
ENSG00000119777	TMEM214	0.858048	0.861295	Secretome
ENSG00000167526	RPL13	0.713351	0.859724	Neither
ENSG00000140299	BNIP2	0.412128	0.856807	Neither
ENSG00000128923	MINDY2	0.616475	0.854476	Neither
ENSG00000164758	MED30	0.477106	0.847703	Neither
ENSG00000171135	JAGN1	0.574685	0.843985	Secretome
ENSG00000072310	SREBF1	0.865356	0.840136	Secretome
ENSG00000197912	SPG7	1.13902	0.830598	MitoCarta3.0
ENSG00000074370	ATP2A3	1.14354	0.825813	Secretome
ENSG00000135587	SMPD2	0.775854	0.820476	Secretome
ENSG00000113845	TIMMDC1	0.81502	0.807448	MitoCarta3.0
ENSG00000164068	RNF123	0.952715	0.800082	Neither
ENSG00000104886	PLEKHJ1	1.02551	0.795105	Neither
ENSG00000155463	OXA1L	1.22817	0.793524	MitoCarta3.0
ENSG00000276903	H2AC16	0.975143	0.790494	Neither
ENSG00000130023	ERMARD	0.995071	0.788775	Secretome
ENSG00000138030	KHK	0.896772	0.78806	Secretome
ENSG00000175906	ARL4D	1.1332	0.78726	Neither
ENSG00000137409	MTCH1	0.75197	0.786563	MitoCarta3.0
ENSG00000137200	CMTR1	0.978454	0.786289	Neither
ENSG00000131143	COX4I1	0.655129	0.786246	MitoCarta3.0
ENSG00000189043	NDUFA4	0.872916	0.783447	MitoCarta3.0
ENSG00000126767	ELK1	0.908816	0.782117	Neither
ENSG00000055147	FAM114A2	0.919306	0.780741	Neither
ENSG00000123191	ATP7B	0.912783	0.779363	Secretome
ENSG00000180573	H2AC6	0.937542	0.777788	Neither
ENSG00000197150	ABCB8	1.05962	0.776537	MitoCarta3.0
ENSG00000102967	DHODH	1.40716	0.772592	MitoCarta3.0
ENSG00000184743	ATL3	0.627195	0.770088	Secretome
ENSG00000179941	BBS10	1.01578	0.757615	Neither
ENSG00000141385	AFG3L2	1.09665	0.753137	MitoCarta3.0
ENSG00000118777	ABCG2	1.42901	0.751105	Secretome
ENSG00000143862	ARL8A	0.92295	0.743968	Neither
ENSG00000144401	METTL21A	0.985104	0.736888	Secretome
ENSG00000197226	TBC1D9B	0.789778	0.735634	Neither
ENSG00000151136	BTBD11	0.944178	0.735572	Secretome
ENSG00000144580	CNOT9	0.732973	0.735144	Secretome
ENSG00000155755	TMEM237	0.386918	0.730481	Secretome
ENSG00000171448	ZBTB26	0.468767	0.728846	Neither
ENSG00000138162	TACC2	0.696819	0.728643	Neither
ENSG00000125356	NDUFA1	0.811248	0.72755	MitoCarta3.0
ENSG00000116670	MAD2L2	1.05634	0.727099	Neither
ENSG00000158711	ELK4	1.14637	0.726352	Neither
ENSG00000164830	OXR1	0.732353	0.726112	MitoCarta3.0
ENSG00000145354	CISD2	0.775948	0.715373	Secretome
ENSG00000078061	ARAF	1.13016	0.714508	Neither
ENSG00000147533	GOLGA7	0.819579	0.711873	Neither
ENSG00000129003	VPS13C	0.647376	0.710865	Neither
ENSG00000135241	PNPLA8	0.784057	0.708373	MitoCarta3.0
ENSG00000180822	PSMG4	0.593795	0.694292	Neither
ENSG00000103485	QPRT	0.888827	0.690552	Secretome
ENSG00000213719	CLIC1	0.863711	0.687353	Neither
ENSG00000115241	PPM1G	0.822136	0.68696	Neither
ENSG00000196584	XRCC2	0.331029	0.681815	Neither
ENSG00000127838	PNKD	0.664363	0.67653	MitoCarta3.0
ENSG00000004961	HCCS	0.846495	0.675298	MitoCarta3.0
ENSG00000112419	PHACTR2	0.533558	0.673494	Neither
ENSG00000177674	AGTRAP	0.614718	0.6732	Secretome
ENSG00000113391	FAM172A	0.868324	0.671735	Secretome
ENSG00000041802	LSG1	0.624803	0.670548	Neither
ENSG00000103241	FOXF1	0.496286	0.669195	Neither
ENSG00000127564	PKMYT1	0.827802	0.666871	Neither
ENSG00000101361	NOP56	0.700448	0.665881	Neither
ENSG00000118816	CCNI	0.809279	0.664838	Neither
ENSG00000054116	TRAPPC3	0.824044	0.658978	Neither
ENSG00000108829	LRRC59	0.834505	0.657588	Secretome
ENSG00000161558	TMEM143	0.989395	0.650672	MitoCarta3.0
ENSG00000179988	PSTK	0.681116	0.648195	Neither
ENSG00000176018	LYSMD3	0.416203	0.64761	Secretome
ENSG00000011021	CLCN6	0.753117	0.646353	Secretome
ENSG00000033867	SLC4A7	0.547986	0.641944	Secretome
ENSG00000138660	AP1AR	0.665839	0.633891	Neither
ENSG00000156411	ATP5MJ	0.552572	0.632122	MitoCarta3.0
ENSG00000129933	MAU2	0.768504	0.632031	Secretome
ENSG00000119927	GPAM	0.77372	0.628829	MitoCarta3.0
ENSG00000250317	SMIM20	1.02976	0.628072	MitoCarta3.0
ENSG00000138764	CCNG2	0.531531	0.623361	Neither
ENSG00000176410	DNAJC30	0.791523	0.614903	MitoCarta3.0
ENSG00000175274	TP53I11	1.10242	0.613201	Secretome
ENSG00000189227	C15orf61	0.732852	0.611111	MitoCarta3.0
ENSG00000168118	RAB4A	0.731886	0.606892	Neither
ENSG00000134480	CCNH	0.529128	0.605191	Neither
ENSG00000124588	NQO2	0.787817	0.604232	Neither
ENSG00000128694	OSGEPL1	0.758723	0.599464	MitoCarta3.0
ENSG00000148180	GSN	0.783676	0.595999	Neither
ENSG00000147383	NSDHL	0.656022	0.587017	Secretome
ENSG00000096433	ITPR3	0.206351	0.58662	Secretome
ENSG00000084733	RAB10	0.652493	0.581505	Secretome
ENSG00000065613	SLK	0.656592	0.578498	Neither
ENSG00000103152	MPG	0.508264	0.578088	Secretome
ENSG00000134375	TIMM17A	0.563007	0.574623	MitoCarta3.0
ENSG00000106638	TBL2	0.499069	0.573899	Secretome
ENSG00000107443	CCNJ	0.560441	0.571097	Neither
ENSG00000111726	CMAS	0.477298	0.569439	Neither
ENSG00000164815	ORC5	0.491452	0.56735	Neither
ENSG00000117528	ABCD3	0.730543	0.562127	MitoCarta3.0
ENSG00000197122	SRC	0.727321	0.556281	Neither
ENSG00000148950	IMMP1L	0.223536	0.554689	MitoCarta3.0
ENSG00000103254	ANTKMT	1.02573	0.554221	MitoCarta3.0
ENSG00000149196	HIKESHI	0.252122	0.548603	Neither
ENSG00000116096	SPR	0.75575	0.547013	MitoCarta3.0
ENSG00000118515	SGK1	0.526895	0.546588	Neither
ENSG00000099797	TECR	0.77638	0.543741	Secretome
ENSG00000069509	FUNDC1	0.430817	0.542131	MitoCarta3.0
ENSG00000174437	ATP2A2	0.860653	0.540462	Secretome
ENSG00000136156	ITM2B	0.270438	0.539227	Secretome
ENSG00000205269	TMEM170B	0.195207	0.538284	Secretome
ENSG00000011295	TTC19	0.595697	0.535605	MitoCarta3.0
ENSG00000154640	BTG3	0.436963	0.532292	Secretome
ENSG00000130349	MTRES1	0.449234	0.531825	MitoCarta3.0
ENSG00000163281	GNPDA2	1.23327	0.526782	Neither
ENSG00000099284	MACROH2A2	0.336802	0.526589	Secretome
ENSG00000139835	GRTP1	0.268683	0.525614	Neither
ENSG00000063177	RPL18	0.532128	0.52312	Neither
ENSG00000108064	TFAM	0.671693	0.516822	MitoCarta3.0
ENSG00000108100	CCNY	0.326973	0.513806	Neither
ENSG00000184368	MAP7D2	0.590937	0.512741	Neither
ENSG00000175110	MRPS22	0.679444	0.509158	MitoCarta3.0
ENSG00000174839	DENND6A	0.489691	0.504779	Neither
ENSG00000117543	DPH5	0.818784	0.494116	Neither
ENSG00000008838	MED24	0.518911	0.487789	Secretome
ENSG00000161677	JOSD2	0.589837	0.486262	Secretome
ENSG00000143624	INTS3	0.67554	0.482871	Secretome
ENSG00000141552	ANAPC11	0.505317	0.478665	Neither
ENSG00000164109	MAD2L1	0.638438	0.477748	Neither
ENSG00000182158	CREB3L2	0.693647	0.472731	Secretome
ENSG00000177150	FAM210A	0.47553	0.471495	MitoCarta3.0
ENSG00000163738	MTHFD2L	0.509212	0.467596	MitoCarta3.0
ENSG00000148450	MSRB2	0.710654	0.46386	MitoCarta3.0
ENSG00000110060	PUS3	0.623135	0.461928	Neither
ENSG00000126768	TIMM17B	0.596443	0.458122	MitoCarta3.0
ENSG00000138777	PPA2	-0.087832	0.456852	MitoCarta3.0
ENSG00000169504	CLIC4	0.452011	0.451688	Neither
ENSG00000184076	UQCR10	0.414856	0.449711	MitoCarta3.0
ENSG00000173272	MZT2A	0.381303	0.44875	Neither
ENSG00000087157	PGS1	0.365129	0.448456	MitoCarta3.0
ENSG00000170291	ELP5	0.370281	0.437527	Neither
ENSG00000115317	HTRA2	0.551743	0.437259	MitoCarta3.0
ENSG00000080839	RBL1	0.567256	0.436698	Neither
ENSG00000122873	CISD1	0.345564	0.435839	MitoCarta3.0
ENSG00000119640	ACYP1	0.111826	0.43544	Neither
ENSG00000114353	GNAI2	0.516628	0.431794	Neither
ENSG00000147044	CASK	0.816795	0.431399	Secretome
ENSG00000224051	CPTP	1.45817	0.43023	Neither
ENSG00000134202	GSTM3	0.485194	0.426106	Neither
ENSG00000077235	GTF3C1	0.519849	0.42409	Neither
ENSG00000090487	SPG21	0.388504	0.423077	Neither
ENSG00000224877	NDUFAF8	0.47947	0.419405	MitoCarta3.0
ENSG00000198919	DZIP3	0.253177	0.413975	Neither
ENSG00000185088	RPS27L	0.275961	0.413817	Neither
ENSG00000010810	FYN	0.46897	0.413608	Neither
ENSG00000139131	YARS2	0.467069	0.409551	MitoCarta3.0
ENSG00000109270	LAMTOR3	0.21317	0.407907	Neither
ENSG00000147548	NSD3	0.0865743	0.407807	Neither
ENSG00000115825	PRKD3	0.372415	0.406184	Neither
ENSG00000137955	RABGGTB	0.328605	0.403818	Neither
ENSG00000115649	CNPPD1	0.338293	0.401268	Secretome
ENSG00000133138	TBC1D8B	-0.292123	0.400939	Neither
ENSG00000183598	H3C13	0.0822149	0.397555	Neither
ENSG00000162836	ACP6	0.561734	0.393369	MitoCarta3.0
ENSG00000187954	CYHR1	0.398989	0.392422	Secretome
ENSG00000116459	ATP5PB	0.296554	0.392046	MitoCarta3.0
ENSG00000061676	NCKAP1	0.375834	0.390519	Secretome
ENSG00000132879	FBXO44	0.376926	0.389854	Neither
ENSG00000089053	ANAPC5	0.553642	0.387527	Neither
ENSG00000166260	COX11	0.648627	0.387497	MitoCarta3.0
ENSG00000205927	OLIG2	0.317193	0.387169	Neither
ENSG00000148690	FRA10AC1	0.525525	0.386523	Neither
ENSG00000196924	FLNA	0.580722	0.381679	Secretome
ENSG00000014641	MDH1	0.404399	0.380961	Neither
ENSG00000120798	NR2C1	0.310855	0.380197	Neither
ENSG00000175087	PDIK1L	0.636507	0.379224	Neither
ENSG00000074582	BCS1L	0.422573	0.378824	MitoCarta3.0
ENSG00000100206	DMC1	0.562052	0.377436	Neither
ENSG00000173915	ATP5MK	0.0567429	0.37716	MitoCarta3.0
ENSG00000110717	NDUFS8	0.427711	0.376999	MitoCarta3.0
ENSG00000173457	PPP1R14B	0.178012	0.376955	Neither
ENSG00000107614	TRDMT1	-0.0279495	0.375752	Neither
ENSG00000185305	ARL15	0.0719232	0.372512	Neither
ENSG00000104969	SGTA	0.241041	0.372118	Neither
ENSG00000015676	NUDCD3	0.709342	0.367687	Neither
ENSG00000174917	MICOS13	0.709544	0.36686	MitoCarta3.0
ENSG00000158828	PINK1	0.382042	0.364383	MitoCarta3.0
ENSG00000100221	JOSD1	0.31067	0.364382	Neither
ENSG00000177225	GATD1	0.249311	0.363567	Secretome
ENSG00000111665	CDCA3	0.467882	0.363364	Neither
ENSG00000139613	SMARCC2	0.0500056	0.36258	Neither
ENSG00000147874	HAUS6	0.691677	0.360671	Neither
ENSG00000139428	MMAB	0.551063	0.359404	MitoCarta3.0
ENSG00000151779	NBAS	0.322413	0.359226	Neither
ENSG00000143952	VPS54	0.292278	0.357731	Neither
ENSG00000164221	CCDC112	0.853398	0.357118	Secretome
ENSG00000135801	TAF5L	0.585369	0.353499	Neither
ENSG00000163728	TTC14	0.987433	0.351318	Neither
ENSG00000182287	AP1S2	-0.0817048	0.348814	Neither
ENSG00000196712	NF1	0.473161	0.348795	Neither
ENSG00000196683	TOMM7	0.497313	0.347137	MitoCarta3.0
ENSG00000182325	FBXL6	0.769889	0.344507	Neither
ENSG00000169189	NSMCE1	0.521953	0.342781	Neither
ENSG00000139343	SNRPF	0.334806	0.33716	Neither
ENSG00000158079	PTPDC1	0.347093	0.337077	Neither
ENSG00000083099	LYRM2	-0.0915965	0.334871	MitoCarta3.0
ENSG00000164182	NDUFAF2	0.470893	0.334637	MitoCarta3.0
ENSG00000087995	METTL2A	1.05432	0.333423	Neither
ENSG00000136379	ABHD17C	0.00578091	0.332495	Neither
ENSG00000107874	CUEDC2	0.733995	0.331553	Secretome
ENSG00000182718	ANXA2	0.312229	0.331139	Neither
ENSG00000037241	RPL26L1	0.0716802	0.329146	Neither
ENSG00000102034	ELF4	0.331506	0.327229	Neither
ENSG00000177105	RHOG	0.647248	0.325042	Neither
ENSG00000014824	SLC30A9	0.616527	0.3236	MitoCarta3.0
ENSG00000164603	BMT2	-0.0777764	0.321836	Neither
ENSG00000167461	RAB8A	0.370297	0.31984	Neither
ENSG00000106268	NUDT1	0.456289	0.318365	Neither
ENSG00000204859	ZBTB48	0.637742	0.31628	Neither
ENSG00000123600	METTL8	0.159947	0.315953	MitoCarta3.0
ENSG00000051009	FAM160A2	-0.233176	0.315914	Neither
ENSG00000125656	CLPP	0.159376	0.31391	MitoCarta3.0
ENSG00000132432	SEC61G	0.200561	0.3133	Secretome
ENSG00000089775	ZBTB25	0.291663	0.31233	Neither
ENSG00000109436	TBC1D9	0.265031	0.305856	Neither
ENSG00000108592	FTSJ3	0.442822	0.305736	Neither
ENSG00000105472	CLEC11A	0.379415	0.305561	Secretome
ENSG00000151332	MBIP	0.448484	0.305154	Neither
ENSG00000196787	H2AC11	0.386715	0.304253	Neither
ENSG00000168672	LRATD2	0.00251545	0.303053	Neither
ENSG00000087088	BAX	0.667853	0.300914	MitoCarta3.0
ENSG00000153310	CYRIB	0.457272	0.300642	Neither
ENSG00000138050	THUMPD2	-0.156316	0.298083	Neither
ENSG00000015475	BID	0.690275	0.297421	MitoCarta3.0
ENSG00000089351	GRAMD1A	0.345817	0.294397	Secretome
ENSG00000178531	CTXN1	0.696766	0.29172	Secretome
ENSG00000165775	FUNDC2	0.26338	0.288179	MitoCarta3.0
ENSG00000089157	RPLP0	0.362037	0.286103	Neither
ENSG00000162972	MAIP1	0.327224	0.282645	MitoCarta3.0
ENSG00000131791	PRKAB2	0.0171191	0.282618	Neither
ENSG00000149806	FAU	0.246354	0.282284	Neither
ENSG00000104388	RAB2A	0.0756483	0.281621	Neither
ENSG00000123104	ITPR2	0.0886318	0.280853	Secretome
ENSG00000067445	TRO	0.6148	0.279997	Neither
ENSG00000155868	MED7	0.299275	0.277419	Neither
ENSG00000175105	ZNF654	0.208509	0.277335	Neither
ENSG00000100335	MIEF1	0.740499	0.277333	MitoCarta3.0
ENSG00000000419	DPM1	0.306327	0.27684	Neither
ENSG00000144034	TPRKB	0.0952224	0.276287	Neither
ENSG00000131469	RPL27	0.383479	0.274467	Neither
ENSG00000068120	COASY	0.437093	0.271948	MitoCarta3.0
ENSG00000099795	NDUFB7	0.240016	0.271333	MitoCarta3.0
ENSG00000160310	PRMT2	0.521332	0.26944	Neither
ENSG00000151876	FBXO4	0.382019	0.269303	Neither
ENSG00000115145	STAM2	0.244182	0.268634	Neither
ENSG00000120686	UFM1	0.13602	0.26745	Neither
ENSG00000149743	TRPT1	0.0867218	0.264518	Neither
ENSG00000169180	XPO6	0.315388	0.26427	Neither
ENSG00000177879	AP3S1	0.0630678	0.263976	Neither
ENSG00000162852	CNST	0.601999	0.261776	Secretome
ENSG00000103479	RBL2	0.49878	0.26159	Neither
ENSG00000131016	AKAP12	0.471197	0.261435	Neither
ENSG00000197712	FAM114A1	0.191696	0.260996	Neither
ENSG00000130707	ASS1	-0.338703	0.255628	Neither
ENSG00000251493	FOXD1	0.31153	0.255421	Neither
ENSG00000146576	C7orf26	0.495202	0.254436	Neither
ENSG00000143742	SRP9	0.224101	0.253929	Neither
ENSG00000120029	ARMH3	0.292949	0.253755	Secretome
ENSG00000164405	UQCRQ	0.366588	0.25348	MitoCarta3.0
ENSG00000174173	TRMT10C	0.160847	0.253073	MitoCarta3.0
ENSG00000163660	CCNL1	-0.338422	0.252668	Secretome
ENSG00000165304	MELK	0.42969	0.252003	Neither
ENSG00000168924	LETM1	0.492876	0.247608	MitoCarta3.0
ENSG00000165782	PIP4P1	0.0836512	0.243321	Secretome
ENSG00000141627	DYM	-0.320716	0.242391	Secretome
ENSG00000198060	MARCHF5	0.208315	0.242305	MitoCarta3.0
ENSG00000198160	MIER1	0.255391	0.241958	Secretome
ENSG00000128534	LSM8	0.167635	0.240031	Neither
ENSG00000109680	TBC1D19	0.353462	0.239766	Secretome
ENSG00000164209	SLC25A46	0.307006	0.236755	MitoCarta3.0
ENSG00000169372	CRADD	-0.0133864	0.236675	Neither
ENSG00000167468	GPX4	0.413761	0.236058	MitoCarta3.0
ENSG00000164919	COX6C	0.354967	0.234765	MitoCarta3.0
ENSG00000161981	SNRNP25	0.0313563	0.234663	Neither
ENSG00000084754	HADHA	0.230572	0.232604	MitoCarta3.0
ENSG00000114738	MAPKAPK3	0.463524	0.23238	Neither
ENSG00000196655	TRAPPC4	0.184122	0.230956	Neither
ENSG00000179958	DCTPP1	0.0557466	0.228095	Neither
ENSG00000163170	BOLA3	0.200124	0.22678	MitoCarta3.0
ENSG00000131966	ACTR10	0.141479	0.222407	Neither
ENSG00000107719	PALD1	0.153415	0.22226	Neither
ENSG00000233927	RPS28	0.404926	0.222002	Neither
ENSG00000125375	DMAC2L	0.0225695	0.221703	MitoCarta3.0
ENSG00000154079	SDHAF4	0.0269551	0.221403	MitoCarta3.0
ENSG00000138768	USO1	0.256803	0.220845	Neither
ENSG00000070761	CFAP20	0.211879	0.218145	Neither
ENSG00000179091	CYC1	0.351683	0.217114	MitoCarta3.0
ENSG00000122335	SERAC1	0.210749	0.216019	MitoCarta3.0
ENSG00000166908	PIP4K2C	0.178481	0.215956	Neither
ENSG00000141759	TXNL4A	0.207818	0.215943	Neither
ENSG00000134452	FBH1	0.402836	0.213502	Secretome
ENSG00000172115	CYCS	-0.0617217	0.210432	MitoCarta3.0
ENSG00000176731	RBIS	0.166009	0.209314	Neither
ENSG00000111877	MCM9	0.247421	0.208585	Neither
ENSG00000111678	C12orf57	0.477106	0.207279	Neither
ENSG00000100162	CENPM	0.247464	0.205245	Neither
ENSG00000112941	TENT4A	0.35434	0.204918	Secretome
ENSG00000156398	SFXN2	0.153295	0.203961	MitoCarta3.0
ENSG00000100138	SNU13	0.160824	0.201226	Neither
ENSG00000167085	PHB	0.476334	0.200597	MitoCarta3.0
ENSG00000175550	DRAP1	0.396817	0.199436	Neither
ENSG00000178096	BOLA1	0.226088	0.199405	MitoCarta3.0
ENSG00000173171	MTX1	0.564701	0.19871	MitoCarta3.0
ENSG00000254999	BRK1	0.0873847	0.196603	Neither
ENSG00000161654	LSM12	0.0971368	0.196351	Neither
ENSG00000174206	C12orf66	0.547188	0.196335	Neither
ENSG00000111725	PRKAB1	0.34847	0.195392	Neither
ENSG00000177646	ACAD9	0.156395	0.193249	MitoCarta3.0
ENSG00000118873	RAB3GAP2	0.575578	0.192027	Neither
ENSG00000145687	SSBP2	0.466032	0.19098	Neither
ENSG00000102858	MGRN1	0.166034	0.189812	Neither
ENSG00000160741	CRTC2	0.182743	0.188585	Neither
ENSG00000136522	MRPL47	0.121805	0.187264	MitoCarta3.0
ENSG00000010256	UQCRC1	0.390601	0.186755	MitoCarta3.0
ENSG00000038532	CLEC16A	0.241466	0.186297	Neither
ENSG00000182117	NOP10	0.280392	0.186258	Neither
ENSG00000125457	MIF4GD	0.314096	0.186014	Neither
ENSG00000124767	GLO1	0.056489	0.184763	Neither
ENSG00000136758	YME1L1	0.307342	0.184756	MitoCarta3.0
ENSG00000125743	SNRPD2	-0.211315	0.182607	Neither
ENSG00000198736	MSRB1	0.0677236	0.182596	Neither
ENSG00000137814	HAUS2	-0.124131	0.180965	Neither
ENSG00000178449	COX14	0.182588	0.180619	MitoCarta3.0
ENSG00000168280	KIF5C	-0.0832787	0.179131	Neither
ENSG00000090061	CCNK	0.287485	0.179056	Neither
ENSG00000184752	NDUFA12	0.208418	0.177804	MitoCarta3.0
ENSG00000179364	PACS2	-0.221923	0.177736	Neither
ENSG00000108830	RND2	0.310178	0.176473	Neither
ENSG00000159685	CHCHD6	-0.0824845	0.175445	MitoCarta3.0
ENSG00000115073	ACTR1B	0.211687	0.174669	Neither
ENSG00000181035	SLC25A42	-0.07563	0.172719	MitoCarta3.0
ENSG00000135525	MAP7	0.0278102	0.171469	Neither
ENSG00000152082	MZT2B	0.435769	0.170546	Neither
ENSG00000125703	ATG4C	0.0567039	0.170065	Neither
ENSG00000162244	RPL29	-0.0566233	0.169347	Neither
ENSG00000159388	BTG2	0.577663	0.168256	Secretome
ENSG00000123124	WWP1	-0.704473	0.167323	Neither
ENSG00000131043	AAR2	0.132489	0.166673	Neither
ENSG00000143393	PI4KB	0.508154	0.165986	Neither
ENSG00000147889	CDKN2A	0.324423	0.165425	Neither
ENSG00000174109	C16orf91	0.0360435	0.164545	MitoCarta3.0
ENSG00000140471	LINS1	0.37064	0.164177	Neither
ENSG00000083457	ITGAE	0.358639	0.163627	Secretome
ENSG00000265491	RNF115	0.117501	0.162553	Neither
ENSG00000120306	CYSTM1	0.0286748	0.162192	Neither
ENSG00000168061	SAC3D1	0.568419	0.157763	Neither
ENSG00000137273	FOXF2	0.311802	0.156659	Neither
ENSG00000010322	NISCH	0.282573	0.155686	Neither
ENSG00000114956	DGUOK	0.0918566	0.153744	MitoCarta3.0
ENSG00000270170	NCBP2AS2	0.243498	0.153741	Secretome
ENSG00000082258	CCNT2	0.443129	0.151892	Neither
ENSG00000008018	PSMB1	0.370488	0.151565	Neither
ENSG00000176095	IP6K1	0.380642	0.150612	Neither
ENSG00000115468	EFHD1	-0.13813	0.150543	MitoCarta3.0
ENSG00000130520	LSM4	0.00852442	0.144272	Neither
ENSG00000130313	PGLS	0.148678	0.144136	Neither
ENSG00000197702	PARVA	0.22506	0.143454	Neither
ENSG00000168268	NT5DC2	0.115738	0.143219	MitoCarta3.0
ENSG00000179331	RAB39A	0.383235	0.142805	Neither
ENSG00000082515	MRPL22	0.174172	0.142597	MitoCarta3.0
ENSG00000173992	CCS	-0.0228875	0.140742	Neither
ENSG00000143575	HAX1	0.28488	0.138484	Neither
ENSG00000164292	RHOBTB3	0.165147	0.137914	Neither
ENSG00000108961	RANGRF	0.0356158	0.137895	Neither
ENSG00000100908	EMC9	0.418104	0.136311	Neither
ENSG00000179152	TCAIM	-0.144652	0.135738	MitoCarta3.0
ENSG00000174903	RAB1B	0.29	0.134658	Neither
ENSG00000117682	DHDDS	0.227214	0.134584	Neither
ENSG00000125449	ARMC7	-0.27109	0.133885	Neither
ENSG00000109775	UFSP2	0.0806228	0.132903	Neither
ENSG00000160293	VAV2	0.400638	0.132622	Neither
ENSG00000114115	RBP1	0.242458	0.131081	Neither
ENSG00000137876	RSL24D1	0.202724	0.129401	Neither
ENSG00000113648	MACROH2A1	0.512258	0.128964	Neither
ENSG00000105258	POLR2I	-0.020448	0.127948	Neither
ENSG00000170456	DENND5B	0.154495	0.127529	Secretome
ENSG00000186063	AIDA	-0.276385	0.12694	Neither
ENSG00000174780	SRP72	0.0855692	0.126349	Neither
ENSG00000119878	CRIPT	0.0148	0.126184	Neither
ENSG00000063241	ISOC2	0.0377441	0.124212	MitoCarta3.0
ENSG00000148606	POLR3A	0.215348	0.123809	Neither
ENSG00000185480	PARPBP	-0.218141	0.123735	Neither
ENSG00000158792	SPATA2L	0.18646	0.123702	Neither
ENSG00000169020	ATP5ME	0.0156303	0.123488	MitoCarta3.0
ENSG00000042753	AP2S1	0.345355	0.123207	Neither
ENSG00000163528	CHCHD4	-0.466896	0.122563	MitoCarta3.0
ENSG00000108094	CUL2	0.41854	0.122209	Neither
ENSG00000135723	FHOD1	0.132005	0.122063	Neither
ENSG00000066583	ISOC1	0.346559	0.120239	Neither
ENSG00000092140	G2E3	0.275745	0.119328	Neither
ENSG00000151148	UBE3B	0.10641	0.119159	Neither
ENSG00000165698	SPACA9	-0.0947284	0.117511	Neither
ENSG00000157870	PRXL2B	0.049291	0.116769	Neither
ENSG00000128524	ATP6V1F	-0.0120639	0.115352	Neither
ENSG00000256537	SMIM10L1	0.272958	0.115341	Neither
ENSG00000177239	MAN1B1	0.878797	0.114419	Secretome
ENSG00000177700	POLR2L	0.366124	0.114328	Neither
ENSG00000181472	ZBTB2	-0.300465	0.11412	Neither
ENSG00000177383	MAGEF1	0.333244	0.114022	Neither
ENSG00000106290	TAF6	0.325167	0.113523	Neither
ENSG00000050393	MCUR1	0.0859221	0.113266	MitoCarta3.0
ENSG00000105173	CCNE1	0.153454	0.113259	Neither
ENSG00000143891	GALM	0.258966	0.112105	Neither
ENSG00000123975	CKS2	-0.239137	0.109994	Neither
ENSG00000163319	MRPS18C	-0.0498867	0.108925	MitoCarta3.0
ENSG00000182004	SNRPE	0.284335	0.107662	Neither
ENSG00000141449	GREB1L	0.338579	0.106801	Neither
ENSG00000169750	RAC3	0.26757	0.106474	Neither
ENSG00000143228	NUF2	0.114615	0.106408	Neither
ENSG00000163001	CFAP36	-0.0360406	0.106138	Neither
ENSG00000172172	MRPL13	0.408966	0.103526	MitoCarta3.0
ENSG00000162063	CCNF	0.561185	0.102365	Secretome
ENSG00000132613	MTSS2	0.0427826	0.10228	Neither
ENSG00000158373	H2BC5	-0.225503	0.102181	Neither
ENSG00000213741	RPS29	0.354351	0.101528	Neither
ENSG00000163191	S100A11	0.0564372	0.0991117	Neither
ENSG00000119048	UBE2B	-0.0280327	0.0983038	Neither
ENSG00000109919	MTCH2	0.341312	0.098061	MitoCarta3.0
ENSG00000167088	SNRPD1	0.129435	0.0976091	Neither
ENSG00000171530	TBCA	0.38834	0.0960303	Neither
ENSG00000155313	USP25	0.0401073	0.0959573	Neither
ENSG00000188725	SMIM15	0.233833	0.0959553	Secretome
ENSG00000159556	ISL2	0.607948	0.0956983	Neither
ENSG00000065135	GNAI3	0.0934277	0.0949843	Neither
ENSG00000025039	RRAGD	-0.530981	0.0933316	Neither
ENSG00000104980	TIMM44	-0.0407317	0.0931571	MitoCarta3.0
ENSG00000165006	UBAP1	-0.317099	0.0931379	Neither
ENSG00000133731	IMPA1	-0.151631	0.0927602	Neither
ENSG00000213588	ZBTB9	-0.102961	0.0924444	Neither
ENSG00000185504	FAAP100	0.00119563	0.0923758	Secretome
ENSG00000066697	MSANTD3	0.306241	0.0908986	Neither
ENSG00000116649	SRM	0.142683	0.0887094	Neither
ENSG00000166225	FRS2	-0.441304	0.0880417	Neither
ENSG00000276966	H4C5	0.27344	0.0872879	Neither
ENSG00000077713	SLC25A43	0.1976	0.0869662	MitoCarta3.0
ENSG00000053372	MRTO4	0.48577	0.0861013	Neither
ENSG00000186532	SMYD4	0.195873	0.0857999	Secretome
ENSG00000266472	MRPS21	0.252312	0.0845326	MitoCarta3.0
ENSG00000154723	ATP5PF	0.0903151	0.0843794	MitoCarta3.0
ENSG00000104904	OAZ1	0.142211	0.0842706	Neither
ENSG00000166228	PCBD1	0.273662	0.0842102	Neither
ENSG00000173113	TRMT112	0.0868134	0.0830672	Neither
ENSG00000181450	ZNF678	-0.0720321	0.0825092	Neither
ENSG00000143774	GUK1	0.271884	0.0824157	MitoCarta3.0
ENSG00000135297	MTO1	0.21285	0.082037	MitoCarta3.0
ENSG00000197837	H4-16	0.299962	0.0818938	Neither
ENSG00000197153	H3C12	0.150525	0.0810391	Neither
ENSG00000102743	SLC25A15	0.233868	0.0798999	MitoCarta3.0
ENSG00000100554	ATP6V1D	0.300176	0.0797115	Neither
ENSG00000158406	H4C8	0.245751	0.0796364	Neither
ENSG00000066027	PPP2R5A	-0.181823	0.0780754	Neither
ENSG00000123505	AMD1	-0.559594	0.0780249	Neither
ENSG00000129680	MAP7D3	0.172123	0.0779882	Neither
ENSG00000173545	ZNF622	0.520756	0.077775	Neither
ENSG00000156515	HK1	0.171615	0.0771318	Neither
ENSG00000066855	MTFR1	0.168651	0.0768446	MitoCarta3.0
ENSG00000146757	ZNF92	-0.438881	0.0757081	Neither
ENSG00000166788	SAAL1	0.190796	0.0757025	Neither
ENSG00000182154	MRPL41	0.130938	0.075409	MitoCarta3.0
ENSG00000168496	FEN1	0.182347	0.074523	Neither
ENSG00000107758	PPP3CB	0.177611	0.0728843	Neither
ENSG00000146535	GNA12	-0.118172	0.0724124	Neither
ENSG00000028839	TBPL1	-0.114189	0.0720585	Neither
ENSG00000142875	PRKACB	-0.359419	0.0719288	Neither
ENSG00000158864	NDUFS2	1.19205	0.07167	MitoCarta3.0
ENSG00000275052	PPP4R3B	-0.127738	0.0711639	Neither
ENSG00000005812	FBXL3	-0.095815	0.0709046	Neither
ENSG00000164032	H2AZ1	0.238164	0.0699366	Neither
ENSG00000169019	COMMD8	-0.0724126	0.0690867	Neither
ENSG00000173207	CKS1B	-0.135385	0.0690623	Neither
ENSG00000021300	PLEKHB1	0.00187521	0.0686162	Neither
ENSG00000164713	BRI3	-0.0858908	0.0661628	Secretome
ENSG00000176783	RUFY1	0.174843	0.0658681	Secretome
ENSG00000277157	H4C4	0.244417	0.0657639	Neither
ENSG00000124172	ATP5F1E	0.287536	0.0651404	MitoCarta3.0
ENSG00000003509	NDUFAF7	0.322399	0.0647765	MitoCarta3.0
ENSG00000119522	DENND1A	-0.0681586	0.06434	Neither
ENSG00000076604	TRAF4	0.0701479	0.0638243	Neither
ENSG00000111639	MRPL51	0.136789	0.0637869	MitoCarta3.0
ENSG00000060762	MPC1	0.178008	0.0637119	MitoCarta3.0
ENSG00000181788	SIAH2	-0.00914176	0.0631098	Neither
ENSG00000140632	GLYR1	-0.0222301	0.0622132	Neither
ENSG00000178718	RPP25	-0.0575654	0.0621208	Neither
ENSG00000121766	ZCCHC17	-0.0234385	0.0611194	Neither
ENSG00000088451	TGDS	-0.0470246	0.0597592	Neither
ENSG00000221978	CCNL2	-0.34373	0.0594492	Secretome
ENSG00000164542	KIAA0895	0.0583654	0.0587631	Neither
ENSG00000117408	IPO13	0.0144112	0.058662	Neither
ENSG00000173163	COMMD1	0.0417147	0.0576892	Neither
ENSG00000185122	HSF1	-0.393771	0.0576105	Neither
ENSG00000135040	NAA35	0.243419	0.0573598	Neither
ENSG00000231500	RPS18	-0.341901	0.056235	Neither
ENSG00000130005	GAMT	0.0158216	0.0553905	Neither
ENSG00000196372	ASB13	0.094724	0.0546201	Neither
ENSG00000204954	C12orf73	0.203919	0.0545447	Secretome
ENSG00000184967	NOC4L	0.0632837	0.0526024	Neither
ENSG00000061794	MRPS35	-0.490241	0.0522546	MitoCarta3.0
ENSG00000115942	ORC2	-0.0287775	0.05148	Neither
ENSG00000243317	STMP1	-0.0347839	0.0508848	Secretome
ENSG00000182512	GLRX5	0.216285	0.0503449	MitoCarta3.0
ENSG00000158985	CDC42SE2	0.0939956	0.0501921	Neither
ENSG00000104147	OIP5	-0.0940146	0.0499094	Neither
ENSG00000112576	CCND3	-0.083497	0.0496054	Neither
ENSG00000105778	AVL9	0.102369	0.0485881	Secretome
ENSG00000135390	ATP5MC2	-0.157971	0.0483473	MitoCarta3.0
ENSG00000168143	FAM83B	-0.290071	0.0471214	Neither
ENSG00000175854	SWI5	0.0714845	0.0461725	Neither
ENSG00000183828	NUDT14	0.446126	0.0449323	Neither
ENSG00000278637	H4C1	0.466364	0.0438098	Neither
ENSG00000198258	UBL5	0.230501	0.0433863	Neither
ENSG00000126814	TRMT5	0.0379575	0.0427152	MitoCarta3.0
ENSG00000116017	ARID3A	0.430153	0.0426968	Neither
ENSG00000182118	FAM89A	0.219901	0.0423093	Neither
ENSG00000166823	MESP1	0.126184	0.0417246	Neither
ENSG00000178074	C2orf69	-0.000494441	0.0410442	MitoCarta3.0
ENSG00000183172	SMDT1	0.380175	0.0409797	MitoCarta3.0
ENSG00000129460	NGDN	0.322835	0.0405935	Neither
ENSG00000055950	MRPL43	0.194603	0.0403486	MitoCarta3.0
ENSG00000172428	COPS9	0.0577996	0.0399436	Neither
ENSG00000052795	FNIP2	-0.0283452	0.0394725	Neither
ENSG00000151116	UEVLD	0.119462	0.0388838	Neither
ENSG00000112701	SENP6	0.0941612	0.0388048	Neither
ENSG00000013306	SLC25A39	-0.270602	0.0387417	MitoCarta3.0
ENSG00000164687	FABP5	-0.104032	0.0383896	Neither
ENSG00000179886	TIGD5	-0.509118	0.0371918	Neither
ENSG00000165832	TRUB1	0.251451	0.0368124	Neither
ENSG00000142444	TIMM29	0.18609	0.0367795	MitoCarta3.0
ENSG00000163882	POLR2H	-0.0442758	0.0364166	Neither
ENSG00000081791	DELE1	0.0950297	0.0356151	MitoCarta3.0
ENSG00000167447	SMG8	0.0121458	0.0351311	Neither
ENSG00000103047	TANGO6	0.00421545	0.0335651	Secretome
ENSG00000115129	TP53I3	0.241994	0.0328733	Neither
ENSG00000185262	UBALD2	0.0561321	0.0319924	Neither
ENSG00000184785	SMIM10	-0.0974811	0.0317564	Secretome
ENSG00000110074	FOXRED1	-0.115396	0.0316455	MitoCarta3.0
ENSG00000156709	AIFM1	0.396111	0.0314282	MitoCarta3.0
ENSG00000165898	ISCA2	-0.132189	0.0311477	MitoCarta3.0
ENSG00000175183	CSRP2	-0.120766	0.0308938	Neither
ENSG00000167565	SERTAD3	-0.469928	0.0302476	Neither
ENSG00000170248	PDCD6IP	0.194718	0.0290182	Neither
ENSG00000130725	UBE2M	-0.208228	0.0285167	Neither
ENSG00000121644	DESI2	0.317107	0.0275413	Neither
ENSG00000106211	HSPB1	0.209725	0.0271311	Neither
ENSG00000152147	GEMIN6	0.0725879	0.0268773	Neither
ENSG00000110921	MVK	-0.0609379	0.0262899	Neither
ENSG00000008324	SS18L2	0.0963781	0.0262822	Neither
ENSG00000134072	CAMK1	0.25292	0.0258624	Neither
ENSG00000177600	RPLP2	0.132694	0.0256656	Secretome
ENSG00000197061	H4C3	0.18012	0.024542	Neither
ENSG00000156928	MALSU1	-0.0126838	0.0239417	MitoCarta3.0
ENSG00000155329	ZCCHC10	-0.0283835	0.0238233	Neither
ENSG00000187840	EIF4EBP1	0.0618668	0.023818	Neither
ENSG00000174547	MRPL11	0.0871342	0.0235419	MitoCarta3.0
ENSG00000204899	MZT1	-0.0092866	0.0233885	Secretome
ENSG00000070950	RAD18	-0.235594	0.0232645	Neither
ENSG00000117632	STMN1	0.215207	0.0231479	Neither
ENSG00000122958	VPS26A	-0.0918564	0.0228713	Neither
ENSG00000278705	H4C2	0.313683	0.022381	Neither
ENSG00000034677	RNF19A	0.191629	0.0218841	Secretome
ENSG00000177459	ERICH5	0.413627	0.0218163	Neither
ENSG00000172809	RPL38	0.0851332	0.0215568	Neither
ENSG00000103363	ELOB	0.28944	0.0213734	Neither
ENSG00000148843	PDCD11	-0.0789958	0.0201735	Neither
ENSG00000173141	MRPL57	0.120043	0.0198039	MitoCarta3.0
ENSG00000109220	CHIC2	0.160636	0.0197268	Secretome
ENSG00000242485	MRPL20	0.263891	0.0187313	MitoCarta3.0
ENSG00000048544	MRPS10	-0.033208	0.0177778	MitoCarta3.0
ENSG00000187866	PABIR1	-0.136983	0.0169326	Neither
ENSG00000115365	LANCL1	0.0661795	0.0168293	Neither
ENSG00000175224	ATG13	0.0852189	0.0166352	Neither
ENSG00000146066	HIGD2A	-0.184417	0.0154248	MitoCarta3.0
ENSG00000101928	MOSPD1	0.147073	0.0147262	Secretome
ENSG00000158042	MRPL17	0.0409421	0.0144589	MitoCarta3.0
ENSG00000165233	CARD19	0.0736942	0.014233	Secretome
ENSG00000156521	TYSND1	0.19884	0.0140493	Neither
ENSG00000167862	MRPL58	0.0222314	0.0135024	MitoCarta3.0
ENSG00000204392	LSM2	0.187208	0.013216	Neither
ENSG00000120533	ENY2	-0.00713857	0.0130916	Neither
ENSG00000123933	MXD4	0.453127	0.0125848	Neither
ENSG00000136068	FLNB	-0.203199	0.0124621	Neither
ENSG00000151806	GUF1	-0.230557	0.0110127	MitoCarta3.0
ENSG00000204308	RNF5	0.259069	0.0106015	Secretome
ENSG00000126267	COX6B1	0.0233728	0.00833346	MitoCarta3.0
ENSG00000160191	PDE9A	0.0922096	0.0074441	Neither
ENSG00000161980	POLR3K	0.0387934	0.00604357	Neither
ENSG00000065491	TBC1D22B	-0.26872	0.00475793	Neither
ENSG00000103423	DNAJA3	0.444175	0.00393117	MitoCarta3.0
ENSG00000129235	TXNDC17	-0.0232391	0.00368403	Neither
ENSG00000237190	CDKN2AIPNL	-0.0346626	0.00360378	Neither
ENSG00000165195	PIGA	-0.163343	0.00359863	Secretome
ENSG00000111907	TPD52L1	-0.179057	0.00323395	Neither
ENSG00000116586	LAMTOR2	0.105713	0.00260711	Neither
ENSG00000137135	ARHGEF39	0.061682	0.00152018	Neither
ENSG00000143320	CRABP2	0.592234	0.00100108	Neither
ENSG00000278828	H3C10	0.0888379	7.39447e-06	Neither
ENSG00000144357	UBR3	-0.00814532	-0.00010054	Secretome
ENSG00000100395	L3MBTL2	-0.00981445	-0.000489455	Neither
ENSG00000173418	NAA20	0.0774159	-0.00171163	Neither
ENSG00000203778	FAM229B	-0.0796116	-0.00216063	Neither
ENSG00000169740	ZNF32	0.062178	-0.0025609	Neither
ENSG00000131779	PEX11B	0.482955	-0.00277384	MitoCarta3.0
ENSG00000154582	ELOC	-0.0748013	-0.00303387	Neither
ENSG00000008988	RPS20	0.107793	-0.00386495	Neither
ENSG00000150764	DIXDC1	-0.177656	-0.00397659	Neither
ENSG00000170889	RPS9	0.186831	-0.00419985	Neither
ENSG00000099256	PRTFDC1	-0.0986785	-0.00433538	Neither
ENSG00000119328	ABITRAM	-0.339586	-0.00436991	Neither
ENSG00000140990	NDUFB10	0.243655	-0.00441303	MitoCarta3.0
ENSG00000166451	CENPN	0.269659	-0.00495352	Neither
ENSG00000105655	ISYNA1	-0.170674	-0.00499645	Neither
ENSG00000147813	NAPRT	-0.130282	-0.00509039	Neither
ENSG00000214253	FIS1	0.239318	-0.00529382	MitoCarta3.0
ENSG00000131187	F12	0.0217535	-0.00583013	Secretome
ENSG00000025770	NCAPH2	0.124579	-0.00585555	Neither
ENSG00000160392	C19orf47	0.192258	-0.00626231	Secretome
ENSG00000115750	TAF1B	-0.170283	-0.00793602	Neither
ENSG00000115944	COX7A2L	0.159715	-0.00807777	MitoCarta3.0
ENSG00000155287	SLC25A28	-0.115881	-0.00811929	MitoCarta3.0
ENSG00000070718	AP3M2	-0.258322	-0.00888009	Neither
ENSG00000184216	IRAK1	0.101905	-0.00966322	Neither
ENSG00000178585	CTNNBIP1	-0.162651	-0.00972498	Neither
ENSG00000183032	SLC25A21	0.367798	-0.0100464	MitoCarta3.0
ENSG00000171988	JMJD1C	-0.4596	-0.0105607	Neither
ENSG00000182541	LIMK2	0.351171	-0.0111347	Neither
ENSG00000126756	UXT	0.203985	-0.0118706	Neither
ENSG00000170779	CDCA4	-0.0483554	-0.0122454	Neither
ENSG00000184983	NDUFA6	0.119209	-0.012694	MitoCarta3.0
ENSG00000123395	ATG101	0.0138727	-0.0130845	Neither
ENSG00000170043	TRAPPC1	0.138792	-0.0138806	Neither
ENSG00000102897	LYRM1	0.104731	-0.0140681	MitoCarta3.0
ENSG00000169895	SYAP1	0.193684	-0.0145351	Secretome
ENSG00000143977	SNRPG	-0.391101	-0.0145854	Neither
ENSG00000158623	COPG2	0.11019	-0.014676	Neither
[truncated: 5,379 more rows]

## Sheet: Cytosolic-LOV-BirA
Ensembl_Gene	Name	Annotation	Cytosolic LOV-BirA (log2enrichment)
ENSG00000118363	SPCS2	sec	1.31936
ENSG00000066697	MSANTD3	cyto	1.30508
ENSG00000174718	RESF1	cyto	1.30005
ENSG00000173457	PPP1R14B	cyto	1.14892
ENSG00000128872	TMOD2	cyto	1.13197
ENSG00000111678	C12orf57	cyto	1.11405
ENSG00000180228	PRKRA	cyto	1.09655
ENSG00000145780	FEM1C	cyto	1.08201
ENSG00000126453	BCL2L12	cyto	1.07873
ENSG00000144381	HSPD1	mito	1.06139
ENSG00000172115	CYCS	mito	1.04986
ENSG00000118508	RAB32	cyto	1.00553
ENSG00000139410	SDSL	mito	0.998714
ENSG00000161654	LSM12	cyto	0.998272
ENSG00000100380	ST13	cyto	0.997302
ENSG00000161981	SNRNP25	cyto	0.994061
ENSG00000110851	PRDM4	cyto	0.992099
ENSG00000111237	VPS29	cyto	0.985178
ENSG00000164898	FMC1	mito	0.984469
ENSG00000143374	TARS2	mito	0.970572
ENSG00000133112	TPT1	cyto	0.970246
ENSG00000096654	ZNF184	cyto	0.96986
ENSG00000156256	USP16	cyto	0.967387
ENSG00000136146	MED4	cyto	0.962259
ENSG00000104626	ERI1	cyto	0.960502
ENSG00000099942	CRKL	cyto	0.958783
ENSG00000139835	GRTP1	cyto	0.955381
ENSG00000139722	VPS37B	cyto	0.955358
ENSG00000104419	NDRG1	cyto	0.954444
ENSG00000140464	PML	cyto	0.954131
ENSG00000147604	RPL7	cyto	0.949557
ENSG00000019995	ZRANB1	cyto	0.946745
ENSG00000149743	TRPT1	cyto	0.940331
ENSG00000138386	NAB1	cyto	0.938712
ENSG00000152192	POU4F1	cyto	0.938499
ENSG00000151150	ANK3	cyto	0.937816
ENSG00000031691	CENPQ	cyto	0.935105
ENSG00000163535	SGO2	cyto	0.934109
ENSG00000144560	VGLL4	cyto	0.933224
ENSG00000186310	NAP1L3	cyto	0.932276
ENSG00000176208	ATAD5	sec	0.929648
ENSG00000117155	SSX2IP	cyto	0.928698
ENSG00000149100	EIF3M	cyto	0.927874
ENSG00000123908	AGO2	cyto	0.925944
ENSG00000204130	RUFY2	cyto	0.923457
ENSG00000173960	UBXN2A	cyto	0.922997
ENSG00000102096	PIM2	cyto	0.922706
ENSG00000158321	AUTS2	cyto	0.922085
ENSG00000126458	RRAS	cyto	0.91816
ENSG00000165632	TAF3	cyto	0.917921
ENSG00000120686	UFM1	cyto	0.917365
ENSG00000164941	INTS8	cyto	0.91423
ENSG00000100852	ARHGAP5	cyto	0.907359
ENSG00000203965	EFCAB7	cyto	0.905379
ENSG00000182263	FIGN	cyto	0.904414
ENSG00000122870	BICC1	cyto	0.903483
ENSG00000164114	MAP9	cyto	0.899057
ENSG00000165813	CCDC186	cyto	0.896425
ENSG00000120705	ETF1	cyto	0.894231
ENSG00000165410	CFL2	cyto	0.892186
ENSG00000141562	NARF	cyto	0.891559
ENSG00000080561	MID2	cyto	0.891121
ENSG00000086300	SNX10	cyto	0.888947
ENSG00000160447	PKN3	cyto	0.885428
ENSG00000174669	SLC29A2	sec	0.88459
ENSG00000018610	STEEP1	cyto	0.884507
ENSG00000175634	RPS6KB2	cyto	0.879515
ENSG00000135414	GDF11	sec	0.878208
ENSG00000196323	ZBTB44	cyto	0.877191
ENSG00000197961	ZNF121	cyto	0.870729
ENSG00000032219	ARID4A	cyto	0.870644
ENSG00000103260	METRN	sec	0.867244
ENSG00000186350	RXRA	cyto	0.865114
ENSG00000168078	PBK	cyto	0.86227
ENSG00000185787	MORF4L1	cyto	0.860185
ENSG00000142784	WDTC1	cyto	0.859436
ENSG00000148300	REXO4	cyto	0.85906
ENSG00000166783	MARF1	cyto	0.858621
ENSG00000114209	PDCD10	cyto	0.858573
ENSG00000177508	IRX3	cyto	0.858339
ENSG00000125351	UPF3B	cyto	0.858228
ENSG00000152133	GPATCH11	cyto	0.852944
ENSG00000056972	TRAF3IP2	cyto	0.852631
ENSG00000156384	SFR1	cyto	0.85251
ENSG00000113716	HMGXB3	cyto	0.852183
ENSG00000124201	ZNFX1	cyto	0.851845
ENSG00000183248	PRR36	cyto	0.851246
ENSG00000048405	ZNF800	cyto	0.850149
ENSG00000142544	CTU1	cyto	0.848435
ENSG00000183688	RFLNB	cyto	0.844462
ENSG00000172175	MALT1	cyto	0.844001
ENSG00000105926	MPP6	cyto	0.842388
ENSG00000188895	MSL1	cyto	0.842383
ENSG00000113141	IK	cyto	0.842353
ENSG00000128596	CCDC136	sec	0.836704
ENSG00000162852	CNST	sec	0.834048
ENSG00000181588	MEX3D	cyto	0.833605
ENSG00000136280	CCM2	cyto	0.831908
ENSG00000072401	UBE2D1	cyto	0.831859
ENSG00000072415	MPP5	cyto	0.825753
ENSG00000111229	ARPC3	cyto	0.821101
ENSG00000135698	MPHOSPH6	cyto	0.820528
ENSG00000146733	PSPH	cyto	0.818575
ENSG00000187079	TEAD1	cyto	0.81191
ENSG00000130829	DUSP9	cyto	0.811589
ENSG00000164118	CEP44	cyto	0.811572
ENSG00000167394	ZNF668	cyto	0.810724
ENSG00000089022	MAPKAPK5	sec	0.809725
ENSG00000167193	CRK	cyto	0.808791
ENSG00000137812	KNL1	cyto	0.806905
ENSG00000162441	LZIC	cyto	0.806168
ENSG00000172667	ZMAT3	cyto	0.803065
ENSG00000101199	ARFGAP1	cyto	0.801543
ENSG00000163877	SNIP1	cyto	0.796814
ENSG00000139618	BRCA2	cyto	0.792055
ENSG00000167962	ZNF598	cyto	0.791744
ENSG00000158864	NDUFS2	mito	0.791102
ENSG00000105341	DMAC2	mito	0.790655
ENSG00000113269	RNF130	sec	0.78998
ENSG00000073792	IGF2BP2	cyto	0.788946
ENSG00000164631	ZNF12	cyto	0.788318
ENSG00000157978	LDLRAP1	cyto	0.786819
ENSG00000124171	PARD6B	cyto	0.785648
ENSG00000054690	PLEKHH1	cyto	0.78545
ENSG00000163710	PCOLCE2	sec	0.785277
ENSG00000089157	RPLP0	cyto	0.785228
ENSG00000112146	FBXO9	cyto	0.784909
ENSG00000116151	MORN1	cyto	0.784766
ENSG00000145817	YIPF5	sec	0.784552
ENSG00000110768	GTF2H1	cyto	0.784361
ENSG00000138646	HERC5	sec	0.784353
ENSG00000100522	GNPNAT1	cyto	0.783111
ENSG00000119048	UBE2B	cyto	0.782371
ENSG00000144597	EAF1	cyto	0.782027
ENSG00000180530	NRIP1	cyto	0.781896
ENSG00000153310	CYRIB	cyto	0.780655
ENSG00000104427	ZC2HC1A	cyto	0.780264
ENSG00000185950	IRS2	cyto	0.779657
ENSG00000140382	HMG20A	cyto	0.779415
ENSG00000125868	DSTN	cyto	0.778137
ENSG00000108001	EBF3	cyto	0.778036
ENSG00000135002	RFK	mito	0.77573
ENSG00000120137	PANK3	cyto	0.775351
ENSG00000130560	UBAC1	cyto	0.775196
ENSG00000125870	SNRPB2	cyto	0.775018
ENSG00000254535	PABPC4L	cyto	0.773438
ENSG00000137154	RPS6	cyto	0.773395
ENSG00000163577	EIF5A2	cyto	0.770449
ENSG00000146376	ARHGAP18	cyto	0.768999
ENSG00000140299	BNIP2	cyto	0.768007
ENSG00000151338	MIPOL1	cyto	0.766248
ENSG00000170802	FOXN2	cyto	0.765414
ENSG00000163870	TPRA1	sec	0.764364
ENSG00000158156	XKR8	sec	0.762867
ENSG00000101558	VAPA	sec	0.762499
ENSG00000164346	NSA2	cyto	0.762448
ENSG00000187239	FNBP1	cyto	0.761997
ENSG00000092445	TYRO3	sec	0.761765
ENSG00000081026	MAGI3	cyto	0.760793
ENSG00000033327	GAB2	cyto	0.760781
ENSG00000111676	ATN1	cyto	0.760457
ENSG00000105516	DBP	cyto	0.758392
ENSG00000152332	UHMK1	cyto	0.758043
ENSG00000039319	ZFYVE16	cyto	0.755735
ENSG00000072062	PRKACA	mito	0.753813
ENSG00000162616	DNAJB4	cyto	0.753554
ENSG00000112406	HECA	cyto	0.753234
ENSG00000064666	CNN2	cyto	0.752009
ENSG00000102871	TRADD	cyto	0.751
ENSG00000122965	RBM19	cyto	0.749654
ENSG00000154957	ZNF18	sec	0.74863
ENSG00000064703	DDX20	sec	0.746771
ENSG00000112081	SRSF3	cyto	0.746529
ENSG00000151923	TIAL1	cyto	0.745112
ENSG00000124151	NCOA3	cyto	0.745038
ENSG00000112294	ALDH5A1	mito	0.744948
ENSG00000125503	PPP1R12C	cyto	0.74447
ENSG00000165914	TTC7B	cyto	0.743691
ENSG00000163348	PYGO2	cyto	0.743103
ENSG00000117650	NEK2	cyto	0.742963
ENSG00000152082	MZT2B	cyto	0.742185
ENSG00000102699	PARP4	cyto	0.741978
ENSG00000196141	SPATS2L	cyto	0.740862
ENSG00000167977	KCTD5	cyto	0.740366
ENSG00000130177	CDC16	cyto	0.739864
ENSG00000086506	HBQ1	cyto	0.739468
ENSG00000107537	PHYH	mito	0.739419
ENSG00000175334	BANF1	cyto	0.738546
ENSG00000047188	YTHDC2	cyto	0.738438
ENSG00000178295	GEN1	cyto	0.737412
ENSG00000169184	MN1	cyto	0.736622
ENSG00000002834	LASP1	cyto	0.736112
ENSG00000130305	NSUN5	sec	0.735116
ENSG00000085365	SCAMP1	sec	0.734873
ENSG00000173812	EIF1	cyto	0.73381
ENSG00000213445	SIPA1	cyto	0.733542
ENSG00000184402	SS18L1	cyto	0.730693
ENSG00000150867	PIP4K2A	cyto	0.730671
ENSG00000179364	PACS2	cyto	0.730542
ENSG00000153975	ZUP1	cyto	0.730251
ENSG00000101109	STK4	cyto	0.730139
ENSG00000136848	DAB2IP	cyto	0.729917
ENSG00000106299	WASL	cyto	0.729802
ENSG00000133142	TCEAL4	cyto	0.729772
ENSG00000196150	ZNF250	cyto	0.728931
ENSG00000091039	OSBPL8	sec	0.727431
ENSG00000119042	SATB2	cyto	0.726547
ENSG00000164949	GEM	cyto	0.726439
ENSG00000104412	EMC2	cyto	0.726398
ENSG00000135390	ATP5MC2	mito	0.724139
ENSG00000134186	PRPF38B	cyto	0.722734
ENSG00000247315	ZCCHC3	cyto	0.722727
ENSG00000189403	HMGB1	cyto	0.722261
ENSG00000173517	PEAK1	cyto	0.722024
ENSG00000150401	DCUN1D2	cyto	0.7206
ENSG00000131504	DIAPH1	cyto	0.719254
ENSG00000172590	MRPL52	mito	0.71662
ENSG00000169740	ZNF32	cyto	0.716214
ENSG00000086666	ZFAND6	cyto	0.716145
ENSG00000173950	XXYLT1	sec	0.716034
ENSG00000107872	FBXL15	cyto	0.715252
ENSG00000078142	PIK3C3	cyto	0.714884
ENSG00000177879	AP3S1	cyto	0.714702
ENSG00000156171	DRAM2	sec	0.714417
ENSG00000169019	COMMD8	cyto	0.713281
ENSG00000140548	ZNF710	cyto	0.713239
ENSG00000151725	CENPU	cyto	0.712926
ENSG00000161642	ZNF385A	cyto	0.712828
ENSG00000126767	ELK1	cyto	0.712147
ENSG00000278845	MRPL45	mito	0.711877
ENSG00000156603	MED19	cyto	0.711433
ENSG00000111961	SASH1	cyto	0.711229
ENSG00000122483	CCDC18	cyto	0.710665
ENSG00000109180	OCIAD1	mito	0.710594
ENSG00000066455	GOLGA5	sec	0.709663
ENSG00000198924	DCLRE1A	cyto	0.709545
ENSG00000141219	C17orf80	sec	0.709472
ENSG00000128881	TTBK2	cyto	0.709094
ENSG00000111615	KRR1	cyto	0.709022
ENSG00000134461	ANKRD16	cyto	0.707754
ENSG00000232119	MCTS1	cyto	0.707483
ENSG00000148737	TCF7L2	cyto	0.70705
ENSG00000167113	COQ4	mito	0.705758
ENSG00000198612	COPS8	cyto	0.705386
ENSG00000168172	HOOK3	cyto	0.705303
ENSG00000148158	SNX30	cyto	0.705134
ENSG00000137770	CTDSPL2	cyto	0.704431
ENSG00000112078	KCTD20	cyto	0.704411
ENSG00000112851	ERBIN	cyto	0.702471
ENSG00000165671	NSD1	cyto	0.702408
ENSG00000007047	MARK4	cyto	0.701879
ENSG00000151461	UPF2	cyto	0.701277
ENSG00000152518	ZFP36L2	cyto	0.701268
ENSG00000135241	PNPLA8	mito	0.701078
ENSG00000235173	HGH1	cyto	0.700369
ENSG00000137161	CNPY3	sec	0.699884
ENSG00000198146	ZNF770	cyto	0.699755
ENSG00000135837	CEP350	cyto	0.699385
ENSG00000011451	WIZ	cyto	0.699374
ENSG00000122035	RASL11A	sec	0.698585
ENSG00000097096	SYDE2	cyto	0.698271
ENSG00000145012	LPP	cyto	0.697726
ENSG00000112576	CCND3	cyto	0.697154
ENSG00000253293	HOXA10	cyto	0.696934
ENSG00000178741	COX5A	mito	0.696453
ENSG00000090054	SPTLC1	sec	0.69641
ENSG00000116350	SRSF4	cyto	0.695968
ENSG00000119953	SMNDC1	cyto	0.695797
ENSG00000198826	ARHGAP11A	cyto	0.69522
ENSG00000156675	RAB11FIP1	cyto	0.695165
ENSG00000147874	HAUS6	cyto	0.69357
ENSG00000136108	CKAP2	cyto	0.693074
ENSG00000155096	AZIN1	cyto	0.692819
ENSG00000133422	MORC2	cyto	0.69246
ENSG00000170846	no	cyto	0.691849
ENSG00000100439	ABHD4	cyto	0.691508
ENSG00000173258	ZNF483	cyto	0.690564
ENSG00000167645	YIF1B	sec	0.690545
ENSG00000177868	SVBP	cyto	0.689701
ENSG00000078699	CBFA2T2	cyto	0.689447
ENSG00000066735	KIF26A	cyto	0.689423
ENSG00000274180	NATD1	cyto	0.68934
ENSG00000065970	FOXJ2	cyto	0.688632
ENSG00000152193	OBI1	cyto	0.688021
ENSG00000136603	SKIL	cyto	0.687945
ENSG00000196814	MVB12B	cyto	0.687845
ENSG00000134198	TSPAN2	sec	0.68739
ENSG00000003509	NDUFAF7	mito	0.687337
ENSG00000106004	HOXA5	cyto	0.687169
ENSG00000181904	C5orf24	cyto	0.686579
ENSG00000122566	HNRNPA2B1	cyto	0.686041
ENSG00000236287	ZBED5	cyto	0.685981
ENSG00000186432	KPNA4	cyto	0.685003
ENSG00000132680	KHDC4	cyto	0.684819
ENSG00000051009	FAM160A2	cyto	0.68467
ENSG00000140044	JDP2	cyto	0.683581
ENSG00000151893	CACUL1	cyto	0.683336
ENSG00000155254	MARVELD1	sec	0.683308
ENSG00000176102	CSTF3	cyto	0.682607
ENSG00000198815	FOXJ3	cyto	0.682541
ENSG00000075539	FRYL	cyto	0.682414
ENSG00000129460	NGDN	cyto	0.682401
ENSG00000089048	ESF1	cyto	0.682006
ENSG00000129534	MIS18BP1	cyto	0.681856
ENSG00000215717	TMEM167B	sec	0.681475
ENSG00000145675	PIK3R1	cyto	0.681311
ENSG00000162413	KLHL21	sec	0.681165
ENSG00000141446	ESCO1	cyto	0.681028
ENSG00000141425	RPRD1A	cyto	0.679992
ENSG00000273611	ZNHIT3	cyto	0.679932
ENSG00000182118	FAM89A	cyto	0.679836
ENSG00000162522	KIAA1522	cyto	0.679833
ENSG00000152102	FAM168B	cyto	0.679544
ENSG00000063245	EPN1	cyto	0.679378
ENSG00000135111	TBX3	cyto	0.679066
ENSG00000160094	ZNF362	cyto	0.678078
ENSG00000145332	KLHL8	cyto	0.677243
ENSG00000135631	RAB11FIP5	cyto	0.677074
ENSG00000149499	EML3	cyto	0.676775
ENSG00000065243	PKN2	cyto	0.676524
ENSG00000165359	INTS6L	cyto	0.676503
ENSG00000168813	ZNF507	cyto	0.676403
ENSG00000092010	PSME1	cyto	0.676309
ENSG00000126870	DYNC2I1	cyto	0.675783
ENSG00000100139	MICALL1	cyto	0.675779
ENSG00000077721	UBE2A	cyto	0.675717
ENSG00000181444	ZNF467	cyto	0.67568
ENSG00000204308	RNF5	sec	0.675102
ENSG00000119707	RBM25	cyto	0.675055
ENSG00000164916	FOXK1	cyto	0.673408
ENSG00000180035	ZNF48	cyto	0.673343
ENSG00000141034	GID4	cyto	0.672358
ENSG00000121864	ZNF639	cyto	0.671789
ENSG00000186416	NKRF	cyto	0.671607
ENSG00000100722	ZC3H14	cyto	0.671485
ENSG00000168268	NT5DC2	mito	0.671343
ENSG00000079785	DDX1	cyto	0.671135
ENSG00000118495	PLAGL1	cyto	0.671096
ENSG00000169895	SYAP1	sec	0.670764
ENSG00000070444	MNT	cyto	0.670667
ENSG00000131437	KIF3A	cyto	0.670586
ENSG00000198780	FAM169A	cyto	0.670279
ENSG00000184661	CDCA2	cyto	0.670171
ENSG00000117632	STMN1	cyto	0.670089
ENSG00000118193	KIF14	cyto	0.669468
ENSG00000114023	FAM162A	mito	0.669263
ENSG00000112419	PHACTR2	cyto	0.668519
ENSG00000182810	DDX28	mito	0.668062
ENSG00000131100	ATP6V1E1	cyto	0.667951
ENSG00000163743	RCHY1	cyto	0.667637
ENSG00000145781	COMMD10	cyto	0.667614
ENSG00000129474	AJUBA	cyto	0.666685
ENSG00000169372	CRADD	cyto	0.666628
ENSG00000196284	SUPT3H	cyto	0.665778
ENSG00000067445	TRO	cyto	0.664138
ENSG00000187109	NAP1L1	cyto	0.664074
ENSG00000177303	CASKIN2	cyto	0.663912
ENSG00000157456	CCNB2	cyto	0.662919
ENSG00000119632	IFI27L2	sec	0.662782
ENSG00000186687	LYRM7	mito	0.662666
ENSG00000228716	DHFR	cyto	0.662523
ENSG00000211445	GPX3	sec	0.662338
ENSG00000108239	TBC1D12	cyto	0.661933
ENSG00000196182	STK40	sec	0.661901
ENSG00000133812	SBF2	cyto	0.661709
ENSG00000100764	PSMC1	cyto	0.661344
ENSG00000161813	LARP4	cyto	0.661301
ENSG00000173465	ZNRD2	cyto	0.661289
ENSG00000197329	PELI1	cyto	0.659986
ENSG00000133703	KRAS	cyto	0.659787
ENSG00000151729	SLC25A4	mito	0.659679
ENSG00000148290	SURF1	mito	0.65911
ENSG00000126464	PRR12	cyto	0.658834
ENSG00000129355	CDKN2D	cyto	0.658167
ENSG00000144029	MRPS5	mito	0.658095
ENSG00000142731	PLK4	cyto	0.657903
ENSG00000083544	TDRD3	cyto	0.656904
ENSG00000148337	CIZ1	cyto	0.65681
ENSG00000135870	RC3H1	cyto	0.656444
ENSG00000104064	GABPB1	cyto	0.656442
ENSG00000135334	AKIRIN2	cyto	0.655867
ENSG00000119965	C10orf88	cyto	0.655781
ENSG00000036672	USP2	cyto	0.655524
ENSG00000090621	PABPC4	cyto	0.655169
ENSG00000164542	KIAA0895	cyto	0.654327
ENSG00000185697	MYBL1	cyto	0.654296
ENSG00000197296	FITM2	sec	0.654296
ENSG00000102554	KLF5	cyto	0.654248
ENSG00000154640	BTG3	sec	0.654151
ENSG00000124160	NCOA5	cyto	0.653574
ENSG00000158092	NCK1	cyto	0.653434
ENSG00000070182	SPTB	cyto	0.653419
ENSG00000167110	GOLGA2	cyto	0.653349
ENSG00000119844	AFTPH	cyto	0.653257
ENSG00000126804	ZBTB1	cyto	0.653257
ENSG00000223496	EXOSC6	cyto	0.652873
ENSG00000164609	SLU7	cyto	0.652819
ENSG00000103942	HOMER2	cyto	0.652156
ENSG00000123219	CENPK	cyto	0.651907
ENSG00000011304	PTBP1	cyto	0.651902
ENSG00000221978	CCNL2	sec	0.650996
ENSG00000180957	PITPNB	cyto	0.650611
ENSG00000108840	HDAC5	cyto	0.65023
ENSG00000173614	NMNAT1	cyto	0.650198
ENSG00000166226	CCT2	cyto	0.649672
ENSG00000006715	VPS41	cyto	0.649096
ENSG00000197381	ADARB1	cyto	0.648144
ENSG00000164985	PSIP1	cyto	0.648121
ENSG00000128951	DUT	mito	0.648084
ENSG00000165105	RASEF	cyto	0.647703
ENSG00000123191	ATP7B	sec	0.647603
ENSG00000165637	VDAC2	mito	0.647089
ENSG00000126709	IFI6	sec	0.646883
ENSG00000101596	SMCHD1	cyto	0.64685
ENSG00000117751	PPP1R8	cyto	0.646742
ENSG00000102098	SCML2	cyto	0.646344
ENSG00000120742	SERP1	sec	0.646277
ENSG00000155858	LSM11	cyto	0.646196
ENSG00000137831	UACA	sec	0.646006
ENSG00000169957	ZNF768	cyto	0.645999
ENSG00000061918	GUCY1B1	cyto	0.645406
ENSG00000143674	MAP3K21	cyto	0.645058
ENSG00000234616	JRK	cyto	0.644861
ENSG00000123352	SPATS2	cyto	0.644593
ENSG00000074319	TSG101	cyto	0.644579
ENSG00000133111	RFXAP	cyto	0.644501
ENSG00000177189	RPS6KA3	cyto	0.643485
ENSG00000178163	ZNF518B	cyto	0.643045
ENSG00000169925	BRD3	cyto	0.642918
ENSG00000088682	COQ9	mito	0.642754
ENSG00000127334	DYRK2	cyto	0.641966
ENSG00000173786	CNP	cyto	0.641368
ENSG00000196233	LCOR	cyto	0.641222
ENSG00000142541	RPL13A	cyto	0.641209
ENSG00000169967	MAP3K2	cyto	0.640727
ENSG00000082397	EPB41L3	sec	0.640724
ENSG00000124191	TOX2	cyto	0.640121
ENSG00000167740	CYB5D2	sec	0.639849
ENSG00000186174	BCL9L	cyto	0.63965
ENSG00000116237	ICMT	sec	0.639597
ENSG00000071539	TRIP13	cyto	0.63925
ENSG00000115840	SLC25A12	mito	0.637811
ENSG00000157741	UBN2	cyto	0.637758
ENSG00000167799	NUDT8	mito	0.637575
ENSG00000146007	ZMAT2	cyto	0.6375
ENSG00000167311	ART5	sec	0.637207
ENSG00000108175	ZMIZ1	cyto	0.637173
ENSG00000165943	MOAP1	cyto	0.636807
ENSG00000109736	MFSD10	sec	0.636129
ENSG00000145734	BDP1	sec	0.63565
ENSG00000068878	PSME4	cyto	0.635367
ENSG00000165238	WNK2	cyto	0.635353
ENSG00000162607	USP1	cyto	0.635214
ENSG00000175115	PACS1	cyto	0.634971
ENSG00000151287	TEX30	cyto	0.634702
ENSG00000162972	MAIP1	mito	0.634616
ENSG00000136560	TANK	cyto	0.63399
ENSG00000165915	SLC39A13	sec	0.63376
ENSG00000143971	ETAA1	cyto	0.633732
ENSG00000138764	CCNG2	cyto	0.633479
ENSG00000165424	ZCCHC24	cyto	0.633194
ENSG00000177425	PAWR	cyto	0.632902
ENSG00000157020	SEC13	cyto	0.632773
ENSG00000177169	ULK1	cyto	0.632755
ENSG00000138771	SHROOM3	cyto	0.632696
ENSG00000132664	POLR3F	cyto	0.632078
ENSG00000215305	VPS16	cyto	0.632068
ENSG00000008988	RPS20	cyto	0.632029
ENSG00000166965	RCCD1	cyto	0.631904
ENSG00000128335	APOL2	sec	0.631885
ENSG00000100258	LMF2	sec	0.631834
ENSG00000135124	P2RX4	sec	0.631775
ENSG00000170145	SIK2	cyto	0.631392
ENSG00000100354	TNRC6B	cyto	0.631193
ENSG00000148426	PROSER2	cyto	0.629529
ENSG00000119688	ABCD4	sec	0.62935
ENSG00000124588	NQO2	cyto	0.629265
ENSG00000068400	GRIPAP1	cyto	0.629128
ENSG00000071051	NCK2	cyto	0.628974
ENSG00000109107	ALDOC	cyto	0.628911
ENSG00000163156	SCNM1	cyto	0.628252
ENSG00000111880	RNGTT	cyto	0.627997
ENSG00000109685	NSD2	cyto	0.62799
ENSG00000150961	SEC24D	cyto	0.627989
ENSG00000029725	RABEP1	cyto	0.627256
ENSG00000181873	IBA57	mito	0.627048
ENSG00000174796	THAP6	cyto	0.626928
ENSG00000009780	FAM76A	cyto	0.62683
ENSG00000167470	MIDN	cyto	0.626671
ENSG00000271601	LIX1L	cyto	0.626663
ENSG00000116017	ARID3A	cyto	0.626538
ENSG00000126787	DLGAP5	cyto	0.626227
ENSG00000242802	AP5Z1	cyto	0.625776
ENSG00000185753	CXorf38	cyto	0.625776
ENSG00000088854	C20orf194	cyto	0.625776
ENSG00000103266	STUB1	cyto	0.625552
ENSG00000163939	PBRM1	cyto	0.624774
ENSG00000163312	HELQ	cyto	0.623815
ENSG00000104960	PTOV1	cyto	0.623383
ENSG00000100796	PPP4R3A	sec	0.623191
ENSG00000036549	ZZZ3	cyto	0.623148
ENSG00000140612	SEC11A	sec	0.622911
ENSG00000112339	HBS1L	cyto	0.62287
ENSG00000156531	PHF6	cyto	0.622806
ENSG00000159479	MED8	cyto	0.622018
ENSG00000153487	ING1	cyto	0.621902
ENSG00000160209	PDXK	sec	0.621613
ENSG00000114346	ECT2	cyto	0.621456
ENSG00000166123	GPT2	mito	0.621322
ENSG00000115112	TFCP2L1	cyto	0.621145
ENSG00000176903	PNMA1	cyto	0.620975
ENSG00000112029	FBXO5	cyto	0.620952
ENSG00000164237	CMBL	cyto	0.620734
ENSG00000116001	TIA1	cyto	0.620417
ENSG00000080986	NDC80	cyto	0.620328
ENSG00000108826	MRPL27	mito	0.620182
ENSG00000135269	TES	cyto	0.620045
ENSG00000169914	OTUD3	cyto	0.619926
ENSG00000106524	ANKMY2	cyto	0.61979
ENSG00000138385	SSB	cyto	0.619679
ENSG00000181026	AEN	cyto	0.619431
ENSG00000107669	ATE1	cyto	0.61864
ENSG00000112312	GMNN	cyto	0.618373
ENSG00000153250	RBMS1	cyto	0.618021
ENSG00000105993	DNAJB6	cyto	0.61757
ENSG00000101079	NDRG3	cyto	0.6174
ENSG00000066027	PPP2R5A	cyto	0.617315
ENSG00000118564	FBXL5	cyto	0.61708
ENSG00000174307	PHLDA3	cyto	0.616918
ENSG00000198055	GRK6	cyto	0.616788
ENSG00000148773	MKI67	cyto	0.616555
ENSG00000188735	TMEM120B	sec	0.616373
ENSG00000113761	ZNF346	cyto	0.616161
ENSG00000165891	E2F7	cyto	0.615852
ENSG00000178695	KCTD12	cyto	0.615455
ENSG00000011007	ELOA	cyto	0.615328
ENSG00000113966	ARL6	cyto	0.615173
ENSG00000056998	GYG2	cyto	0.615033
ENSG00000173418	NAA20	cyto	0.614613
ENSG00000101413	RPRD1B	cyto	0.614354
ENSG00000018408	WWTR1	cyto	0.614272
ENSG00000164292	RHOBTB3	cyto	0.61398
ENSG00000138081	FBXO11	cyto	0.613775
ENSG00000109255	NMU	sec	0.613495
ENSG00000120129	DUSP1	cyto	0.613448
ENSG00000130313	PGLS	cyto	0.613342
ENSG00000130725	UBE2M	cyto	0.613338
ENSG00000183814	LIN9	cyto	0.613192
ENSG00000090565	RAB11FIP3	cyto	0.613117
ENSG00000152404	CWF19L2	cyto	0.613093
ENSG00000139651	ZNF740	sec	0.612143
ENSG00000142208	AKT1	cyto	0.611436
ENSG00000018189	RUFY3	cyto	0.611249
ENSG00000139496	NUP58	cyto	0.611082
ENSG00000131508	UBE2D2	cyto	0.611061
ENSG00000148459	PDSS1	mito	0.610769
ENSG00000140320	BAHD1	cyto	0.610716
ENSG00000120068	HOXB8	cyto	0.610556
ENSG00000103591	AAGAB	sec	0.610494
ENSG00000095209	TMEM38B	sec	0.610415
ENSG00000159322	ADPGK	sec	0.610364
ENSG00000023909	GCLM	cyto	0.610363
ENSG00000126945	HNRNPH2	cyto	0.609233
ENSG00000146425	DYNLT1	cyto	0.60866
ENSG00000119778	ATAD2B	cyto	0.608093
ENSG00000090615	GOLGA3	cyto	0.608049
ENSG00000164924	YWHAZ	cyto	0.607552
ENSG00000173744	AGFG1	cyto	0.60663
ENSG00000164117	FBXO8	sec	0.605916
ENSG00000176986	SEC24C	cyto	0.605836
ENSG00000158470	B4GALT5	sec	0.605815
ENSG00000104369	JPH1	sec	0.605244
ENSG00000177469	CAVIN1	cyto	0.604671
ENSG00000174989	FBXW8	cyto	0.604472
ENSG00000171823	FBXL14	cyto	0.604073
ENSG00000060762	MPC1	mito	0.603225
ENSG00000155090	KLF10	cyto	0.603056
ENSG00000123364	HOXC13	cyto	0.603056
ENSG00000092140	G2E3	cyto	0.603028
ENSG00000178802	MPI	cyto	0.602951
ENSG00000120802	TMPO	cyto	0.602897
ENSG00000136319	TTC5	cyto	0.602718
ENSG00000132749	TESMIN	cyto	0.60193
ENSG00000168374	ARF4	cyto	0.60192
ENSG00000187098	MITF	cyto	0.601709
ENSG00000117174	ZNHIT6	cyto	0.601566
ENSG00000198720	ANKRD13B	cyto	0.601563
ENSG00000159423	ALDH4A1	mito	0.600624
ENSG00000100219	XBP1	cyto	0.600505
ENSG00000160959	LRRC14	sec	0.600367
ENSG00000162437	RAVER2	cyto	0.600185
ENSG00000178691	SUZ12	cyto	0.599328
ENSG00000116016	EPAS1	cyto	0.599162
ENSG00000100376	FAM118A	sec	0.598766
ENSG00000154370	TRIM11	cyto	0.598668
ENSG00000163626	COX18	mito	0.598255
ENSG00000180902	D2HGDH	mito	0.597835
ENSG00000196449	YRDC	mito	0.597821
ENSG00000178999	AURKB	cyto	0.597556
ENSG00000189227	C15orf61	mito	0.597529
ENSG00000177459	ERICH5	cyto	0.597378
ENSG00000071564	TCF3	cyto	0.596991
ENSG00000176018	LYSMD3	sec	0.596797
ENSG00000141298	SSH2	cyto	0.596343
ENSG00000122203	KIAA1191	cyto	0.595609
ENSG00000120798	NR2C1	cyto	0.595517
ENSG00000148153	INIP	cyto	0.595426
ENSG00000166188	ZNF319	cyto	0.595201
ENSG00000213341	CHUK	cyto	0.595113
ENSG00000163281	GNPDA2	cyto	0.594595
ENSG00000125753	VASP	cyto	0.593942
ENSG00000101132	PFDN4	cyto	0.593652
ENSG00000136574	GATA4	cyto	0.593501
ENSG00000118197	DDX59	cyto	0.59323
ENSG00000053372	MRTO4	cyto	0.593225
ENSG00000185477	GPRIN3	cyto	0.593209
ENSG00000084070	SMAP2	cyto	0.592908
ENSG00000005022	SLC25A5	mito	0.592718
ENSG00000140848	CPNE2	cyto	0.59258
ENSG00000115255	REEP6	sec	0.592476
ENSG00000121690	DEPDC7	cyto	0.592422
ENSG00000135750	KCNK1	sec	0.592291
ENSG00000111358	GTF2H3	cyto	0.592182
ENSG00000130349	MTRES1	mito	0.592085
ENSG00000162924	REL	cyto	0.59189
ENSG00000116161	CACYBP	cyto	0.591808
ENSG00000168116	KIAA1586	cyto	0.591533
ENSG00000154582	ELOC	cyto	0.591188
ENSG00000157500	APPL1	cyto	0.591107
ENSG00000172725	CORO1B	cyto	0.591061
ENSG00000138463	SLC49A4	sec	0.591036
ENSG00000255112	CHMP1B	cyto	0.590874
ENSG00000096401	CDC5L	cyto	0.590555
ENSG00000109062	SLC9A3R1	cyto	0.590472
ENSG00000135540	NHSL1	cyto	0.590101
ENSG00000170903	MSANTD4	cyto	0.589726
ENSG00000148834	GSTO1	cyto	0.589587
ENSG00000175573	C11orf68	sec	0.589371
ENSG00000136770	DNAJC1	sec	0.589328
ENSG00000139793	MBNL2	cyto	0.589251
ENSG00000102921	N4BP1	cyto	0.589134
ENSG00000185475	TMEM179B	sec	0.58911
ENSG00000101247	NDUFAF5	mito	0.589092
ENSG00000198900	TOP1	cyto	0.588779
ENSG00000145241	CENPC	cyto	0.588681
ENSG00000113649	TCERG1	cyto	0.588209
ENSG00000276644	DACH1	cyto	0.588011
ENSG00000066279	ASPM	cyto	0.587984
ENSG00000196227	FAM217B	cyto	0.587809
ENSG00000008256	CYTH3	cyto	0.587664
ENSG00000010017	RANBP9	cyto	0.587662
ENSG00000115268	RPS15	cyto	0.587581
ENSG00000116191	RALGPS2	cyto	0.587491
ENSG00000109265	CRACD	cyto	0.587272
ENSG00000187164	SHTN1	cyto	0.58727
ENSG00000167861	HID1	sec	0.587226
ENSG00000160714	UBE2Q1	cyto	0.587136
ENSG00000144445	KANSL1L	cyto	0.58649
ENSG00000014641	MDH1	cyto	0.586469
ENSG00000088325	TPX2	cyto	0.585998
ENSG00000165487	MICU2	mito	0.585506
ENSG00000139218	SCAF11	cyto	0.585348
ENSG00000115548	KDM3A	cyto	0.585295
ENSG00000130714	POMT1	sec	0.585134
ENSG00000198856	OSTC	sec	0.585058
ENSG00000138592	USP8	cyto	0.584992
ENSG00000141179	PCTP	cyto	0.584784
ENSG00000180185	FAHD1	mito	0.584766
ENSG00000183723	CMTM4	sec	0.584506
ENSG00000125520	SLC2A4RG	cyto	0.584392
ENSG00000104872	PIH1D1	cyto	0.584224
ENSG00000169607	CKAP2L	cyto	0.584066
ENSG00000099256	PRTFDC1	cyto	0.583959
ENSG00000035928	RFC1	cyto	0.583631
ENSG00000078674	PCM1	cyto	0.583308
ENSG00000143889	HNRNPLL	cyto	0.582912
ENSG00000188827	SLX4	cyto	0.58242
ENSG00000072571	HMMR	cyto	0.582344
ENSG00000111726	CMAS	cyto	0.581799
ENSG00000107854	TNKS2	sec	0.581437
ENSG00000124795	DEK	cyto	0.581308
ENSG00000165006	UBAP1	cyto	0.580922
ENSG00000066136	NFYC	cyto	0.58077
ENSG00000118046	STK11	cyto	0.58067
ENSG00000253250	C8orf88	cyto	0.580647
ENSG00000120992	LYPLA1	mito	0.580521
ENSG00000005249	PRKAR2B	cyto	0.580361
ENSG00000173272	MZT2A	cyto	0.580272
ENSG00000135932	CAB39	cyto	0.580252
ENSG00000213965	NUDT19	mito	0.579831
ENSG00000159873	CCDC117	cyto	0.579687
ENSG00000124006	OBSL1	cyto	0.578633
ENSG00000165526	RPUSD4	mito	0.577932
ENSG00000152465	NMT2	cyto	0.577601
ENSG00000145349	CAMK2D	sec	0.577466
ENSG00000159217	IGF2BP1	cyto	0.577365
ENSG00000139746	RBM26	cyto	0.577362
ENSG00000137269	LRRC1	cyto	0.577111
ENSG00000132507	EIF5A	cyto	0.57677
ENSG00000146414	SHPRH	cyto	0.576692
ENSG00000168209	DDIT4	cyto	0.575897
ENSG00000135093	USP30	mito	0.575866
ENSG00000146243	IRAK1BP1	cyto	0.575736
ENSG00000144161	ZC3H8	cyto	0.575736
ENSG00000105321	CCDC9	cyto	0.575736
ENSG00000145425	RPS3A	cyto	0.575694
ENSG00000104859	CLASRP	cyto	0.575643
ENSG00000104897	SF3A2	cyto	0.575621
ENSG00000157778	PSMG3	cyto	0.574927
ENSG00000108091	CCDC6	cyto	0.574922
ENSG00000198087	CD2AP	cyto	0.5747
ENSG00000144744	UBA3	cyto	0.574349
ENSG00000101782	RIOK3	cyto	0.574292
ENSG00000155008	APOOL	mito	0.574289
ENSG00000119541	VPS4B	cyto	0.574087
ENSG00000113369	ARRDC3	cyto	0.573947
ENSG00000184207	PGP	cyto	0.573844
ENSG00000198355	PIM3	cyto	0.573736
ENSG00000139990	DCAF5	sec	0.573465
ENSG00000138756	BMP2K	cyto	0.573395
ENSG00000121486	TRMT1L	cyto	0.572665
ENSG00000176055	MBLAC2	cyto	0.57263
ENSG00000143995	MEIS1	cyto	0.572606
ENSG00000167700	MFSD3	sec	0.571702
ENSG00000109814	UGDH	cyto	0.571576
ENSG00000175662	TOM1L2	cyto	0.571464
ENSG00000135999	EPC2	cyto	0.571399
ENSG00000116691	MIIP	cyto	0.571348
ENSG00000204569	PPP1R10	cyto	0.571313
ENSG00000072518	MARK2	cyto	0.571076
ENSG00000145386	CCNA2	cyto	0.570773
ENSG00000111875	ASF1A	cyto	0.570138
ENSG00000180370	PAK2	cyto	0.569869
ENSG00000154781	CCDC174	cyto	0.569541
ENSG00000139174	PRICKLE1	cyto	0.569018
ENSG00000203867	RBM20	cyto	0.568849
ENSG00000184281	TSSC4	cyto	0.568751
ENSG00000171940	ZNF217	cyto	0.568615
ENSG00000108256	NUFIP2	cyto	0.568381
ENSG00000152242	C18orf25	cyto	0.568304
ENSG00000087116	ADAMTS2	sec	0.568124
ENSG00000175387	SMAD2	cyto	0.568092
ENSG00000184887	BTBD6	sec	0.56737
ENSG00000187713	TMEM203	sec	0.567299
ENSG00000111481	COPZ1	cyto	0.567097
ENSG00000146278	PNRC1	cyto	0.56692
ENSG00000121481	RNF2	cyto	0.566639
ENSG00000138231	DBR1	cyto	0.566562
ENSG00000145331	TRMT10A	cyto	0.566452
ENSG00000112742	TTK	cyto	0.566409
ENSG00000197121	PGAP1	sec	0.565682
ENSG00000137075	RNF38	cyto	0.565597
ENSG00000264364	DYNLL2	cyto	0.56556
ENSG00000151849	CENPJ	cyto	0.565391
ENSG00000100379	KCTD17	cyto	0.564912
ENSG00000068308	OTUD5	cyto	0.564868
ENSG00000113368	LMNB1	cyto	0.564277
ENSG00000173653	RCE1	sec	0.564083
ENSG00000083093	PALB2	cyto	0.564049
ENSG00000122642	FKBP9	sec	0.563899
ENSG00000186501	TMEM222	sec	0.563566
ENSG00000067900	ROCK1	cyto	0.563466
ENSG00000054654	SYNE2	sec	0.563453
ENSG00000074054	CLASP1	cyto	0.56341
ENSG00000156299	TIAM1	cyto	0.562882
ENSG00000134453	RBM17	cyto	0.56238
ENSG00000144224	UBXN4	sec	0.56219
ENSG00000063177	RPL18	cyto	0.562147
ENSG00000167969	ECI1	mito	0.562058
ENSG00000174306	ZHX3	cyto	0.562011
ENSG00000111647	UHRF1BP1L	cyto	0.561844
ENSG00000162928	PEX13	sec	0.561601
ENSG00000115204	MPV17	mito	0.561479
ENSG00000125834	STK35	cyto	0.561448
ENSG00000185420	SMYD3	cyto	0.56113
ENSG00000080802	CNOT4	cyto	0.560742
ENSG00000170144	HNRNPA3	cyto	0.560637
ENSG00000198911	SREBF2	sec	0.560609
ENSG00000015171	ZMYND11	cyto	0.560412
ENSG00000197603	CPLANE1	sec	0.560359
ENSG00000110367	DDX6	cyto	0.560341
ENSG00000162676	GFI1	cyto	0.560338
ENSG00000131242	RAB11FIP4	cyto	0.560325
ENSG00000144747	TMF1	cyto	0.560181
ENSG00000167792	NDUFV1	mito	0.56006
ENSG00000104081	BMF	cyto	0.559889
ENSG00000174842	GLMN	cyto	0.559785
ENSG00000185129	PURA	cyto	0.559124
ENSG00000164093	PITX2	cyto	0.558889
ENSG00000197885	NKIRAS1	cyto	0.55878
ENSG00000105072	C19orf44	cyto	0.558646
ENSG00000104687	GSR	mito	0.558569
ENSG00000187325	TAF9B	cyto	0.558529
ENSG00000091656	ZFHX4	cyto	0.558442
ENSG00000110074	FOXRED1	mito	0.558388
ENSG00000165724	ZMYND19	cyto	0.558308
ENSG00000266074	BAHCC1	cyto	0.558202
ENSG00000111666	CHPT1	mito	0.558156
ENSG00000013503	POLR3B	cyto	0.557737
ENSG00000129317	PUS7L	cyto	0.557628
ENSG00000121931	LRIF1	cyto	0.55747
ENSG00000140479	PCSK6	cyto	0.557437
ENSG00000118960	HS1BP3	cyto	0.557306
ENSG00000103342	GSPT1	cyto	0.556966
ENSG00000141644	MBD1	cyto	0.556915
ENSG00000109046	WSB1	cyto	0.556894
ENSG00000141385	AFG3L2	mito	0.55629
ENSG00000132406	TMEM128	sec	0.556263
ENSG00000135924	DNAJB2	cyto	0.556222
ENSG00000135655	USP15	cyto	0.555971
ENSG00000072364	AFF4	cyto	0.555967
ENSG00000102109	PCSK1N	sec	0.555954
ENSG00000232388	SMIM26	sec	0.555824
ENSG00000144048	DUSP11	cyto	0.555604
ENSG00000186625	KATNA1	cyto	0.554931
ENSG00000110693	SOX6	cyto	0.554362
ENSG00000144674	GOLGA4	cyto	0.553838
ENSG00000085491	SLC25A24	mito	0.553714
ENSG00000168118	RAB4A	cyto	0.553599
ENSG00000105290	APLP1	sec	0.553597
ENSG00000134490	TMEM241	sec	0.55359
ENSG00000149679	CABLES2	sec	0.553426
ENSG00000198160	MIER1	sec	0.553194
ENSG00000134686	PHC2	cyto	0.55312
ENSG00000111832	RWDD1	cyto	0.553085
ENSG00000101098	RIMS4	cyto	0.553073
ENSG00000170312	CDK1	cyto	0.553031
ENSG00000166181	API5	cyto	0.553015
ENSG00000164885	CDK5	cyto	0.553011
ENSG00000138778	CENPE	cyto	0.552733
ENSG00000102974	CTCF	cyto	0.55266
ENSG00000188313	PLSCR1	cyto	0.552659
ENSG00000123636	BAZ2B	cyto	0.552345
ENSG00000165792	METTL17	mito	0.551232
ENSG00000132688	NES	cyto	0.550906
ENSG00000196588	MRTFA	cyto	0.550021
ENSG00000164329	TENT2	cyto	0.549863
ENSG00000113810	SMC4	cyto	0.549658
ENSG00000162889	MAPKAPK2	cyto	0.549376
ENSG00000083937	CHMP2B	cyto	0.549202
ENSG00000101752	MIB1	cyto	0.548593
ENSG00000127616	SMARCA4	cyto	0.548575
ENSG00000086712	TXLNG	cyto	0.548539
ENSG00000121741	ZMYM2	cyto	0.548483
ENSG00000111725	PRKAB1	cyto	0.548329
ENSG00000165752	STK32C	cyto	0.54801
ENSG00000136044	APPL2	cyto	0.547987
ENSG00000160695	VPS11	cyto	0.547901
ENSG00000156671	SAMD8	sec	0.547895
ENSG00000067225	PKM	cyto	0.547784
ENSG00000163155	LYSMD1	cyto	0.547774
ENSG00000101040	ZMYND8	cyto	0.547732
ENSG00000070756	PABPC1	cyto	0.547583
ENSG00000164104	HMGB2	cyto	0.547568
ENSG00000055609	KMT2C	cyto	0.547411
ENSG00000177383	MAGEF1	cyto	0.54719
ENSG00000154429	CCSAP	cyto	0.547074
ENSG00000137193	PIM1	cyto	0.546597
ENSG00000166004	CEP295	cyto	0.545977
ENSG00000150760	DOCK1	cyto	0.545966
ENSG00000134996	OSTF1	cyto	0.545884
ENSG00000162129	CLPB	mito	0.545766
ENSG00000204220	PFDN6	cyto	0.545743
ENSG00000137145	DENND4C	sec	0.545706
ENSG00000125648	SLC25A23	mito	0.545595
ENSG00000261221	ZNF865	cyto	0.545564
ENSG00000171169	NAIF1	cyto	0.545378
ENSG00000111640	GAPDH	cyto	0.545296
ENSG00000177225	GATD1	sec	0.545039
ENSG00000176485	PLAAT3	sec	0.545006
ENSG00000111911	HINT3	mito	0.544504
ENSG00000160305	DIP2A	cyto	0.544338
ENSG00000131747	TOP2A	cyto	0.544146
ENSG00000150347	ARID5B	cyto	0.544111
ENSG00000088448	ANKRD10	cyto	0.543968
ENSG00000129810	SGO1	cyto	0.543956
ENSG00000147679	UTP23	cyto	0.543891
ENSG00000164091	WDR82	cyto	0.543871
ENSG00000153561	RMND5A	cyto	0.543198
ENSG00000196199	MPHOSPH8	cyto	0.543112
ENSG00000147955	SIGMAR1	sec	0.542907
ENSG00000136144	RCBTB1	cyto	0.542696
ENSG00000004142	POLDIP2	mito	0.542658
ENSG00000116922	C1orf109	cyto	0.542584
ENSG00000136478	TEX2	sec	0.542448
ENSG00000151414	NEK7	cyto	0.542326
ENSG00000068745	IP6K2	cyto	0.542274
ENSG00000103037	SETD6	cyto	0.542066
ENSG00000101189	MRGBP	cyto	0.5416
ENSG00000114388	NPRL2	cyto	0.541591
ENSG00000171246	NPTX1	sec	0.54157
ENSG00000213699	SLC35F6	sec	0.54153
ENSG00000152253	SPC25	cyto	0.541522
ENSG00000104885	DOT1L	cyto	0.541094
ENSG00000132199	ENOSF1	cyto	0.541079
ENSG00000122085	MTERF4	mito	0.541036
ENSG00000089234	BRAP	cyto	0.540777
ENSG00000149187	CELF1	cyto	0.540537
ENSG00000185418	TARS3	cyto	0.540162
ENSG00000113196	HAND1	cyto	0.539845
ENSG00000169242	EFNA1	sec	0.539827
ENSG00000135486	HNRNPA1	cyto	0.539804
ENSG00000162433	AK4	mito	0.539693
ENSG00000068305	MEF2A	cyto	0.539366
ENSG00000141577	CEP131	cyto	0.539238
ENSG00000072786	STK10	cyto	0.539038
ENSG00000278637	H4C1	cyto	0.53896
ENSG00000103449	SALL1	cyto	0.538694
ENSG00000275066	SYNRG	cyto	0.538297
ENSG00000088247	KHSRP	cyto	0.538259
ENSG00000196792	STRN3	cyto	0.538098
ENSG00000119509	INVS	sec	0.537668
ENSG00000171681	ATF7IP	cyto	0.537578
ENSG00000169062	UPF3A	cyto	0.537301
ENSG00000108061	SHOC2	cyto	0.537139
ENSG00000183431	SF3A3	cyto	0.537128
ENSG00000127337	YEATS4	cyto	0.536988
ENSG00000105245	NUMBL	cyto	0.536977
ENSG00000183520	UTP11	cyto	0.536961
ENSG00000168101	NUDT16L1	cyto	0.536944
ENSG00000174197	MGA	cyto	0.536797
ENSG00000183530	PRR14L	cyto	0.536699
ENSG00000143514	TP53BP2	cyto	0.536652
ENSG00000137764	MAP2K5	cyto	0.536636
ENSG00000122359	ANXA11	cyto	0.536509
ENSG00000099624	ATP5F1D	mito	0.536293
ENSG00000136490	LIMD2	cyto	0.536247
ENSG00000130348	QRSL1	mito	0.536214
ENSG00000135365	PHF21A	cyto	0.535863
ENSG00000151014	NOCT	mito	0.535729
ENSG00000124575	H1-3	cyto	0.535684
ENSG00000138078	PREPL	mito	0.535437
ENSG00000134709	HOOK1	cyto	0.535335
ENSG00000135974	C2orf49	cyto	0.535209
ENSG00000076641	PAG1	sec	0.534861
ENSG00000167074	TEF	cyto	0.534712
ENSG00000173915	ATP5MK	mito	0.534677
ENSG00000100625	SIX4	cyto	0.534451
ENSG00000168958	MFF	mito	0.534438
ENSG00000152492	CCDC50	cyto	0.534313
ENSG00000151502	VPS26B	cyto	0.534178
ENSG00000205758	CRYZL1	cyto	0.533482
ENSG00000165312	OTUD1	cyto	0.533432
ENSG00000097033	SH3GLB1	cyto	0.533145
ENSG00000169692	AGPAT2	sec	0.532812
ENSG00000102977	ACD	cyto	0.53281
ENSG00000170085	SIMC1	cyto	0.532767
ENSG00000056586	RC3H2	cyto	0.532667
ENSG00000106351	AGFG2	cyto	0.532667
ENSG00000116906	GNPAT	cyto	0.532667
ENSG00000140575	IQGAP1	cyto	0.532611
ENSG00000132694	ARHGEF11	cyto	0.532375
ENSG00000134684	YARS1	cyto	0.531806
ENSG00000066084	DIP2B	cyto	0.531768
ENSG00000128731	HERC2	cyto	0.531673
ENSG00000109171	SLAIN2	cyto	0.531631
ENSG00000139350	NEDD1	cyto	0.531597
ENSG00000120756	PLS1	cyto	0.531516
ENSG00000127483	HP1BP3	cyto	0.531428
ENSG00000170633	RNF34	sec	0.531414
ENSG00000188848	BEND4	cyto	0.531384
ENSG00000168724	DNAJC21	cyto	0.531288
ENSG00000132436	FIGNL1	cyto	0.531213
ENSG00000105576	TNPO2	cyto	0.531127
ENSG00000055483	USP36	cyto	0.53103
ENSG00000061936	SFSWAP	cyto	0.530816
ENSG00000154839	SKA1	cyto	0.530785
ENSG00000156304	SCAF4	cyto	0.530613
ENSG00000101557	USP14	cyto	0.530171
ENSG00000131149	GSE1	cyto	0.530129
ENSG00000151657	KIN	cyto	0.530101
ENSG00000112584	FAM120B	cyto	0.530004
ENSG00000080839	RBL1	cyto	0.52979
ENSG00000164403	SHROOM1	cyto	0.529785
ENSG00000107290	SETX	cyto	0.52963
ENSG00000070718	AP3M2	cyto	0.529533
ENSG00000128534	LSM8	cyto	0.529339
ENSG00000158636	EMSY	cyto	0.529276
ENSG00000204469	PRRC2A	cyto	0.528935
ENSG00000167543	TP53I13	sec	0.528825
ENSG00000039560	RAI14	cyto	0.528724
ENSG00000100393	EP300	cyto	0.528673
ENSG00000111276	CDKN1B	cyto	0.528533
ENSG00000187772	LIN28B	cyto	0.528449
ENSG00000132254	ARFIP2	cyto	0.528399
ENSG00000164087	POC1A	cyto	0.528228
ENSG00000145912	NHP2	cyto	0.528154
ENSG00000099204	ABLIM1	cyto	0.528142
ENSG00000100815	TRIP11	sec	0.52803
ENSG00000115020	PIKFYVE	cyto	0.527945
ENSG00000106415	GLCCI1	cyto	0.527667
ENSG00000129911	KLF16	cyto	0.52681
ENSG00000099364	FBXL19	cyto	0.526801
ENSG00000130522	JUND	cyto	0.526355
ENSG00000127993	RBM48	cyto	0.5262
ENSG00000106211	HSPB1	cyto	0.526077
ENSG00000165322	ARHGAP12	cyto	0.525731
ENSG00000079313	REXO1	cyto	0.525716
ENSG00000141447	OSBPL1A	mito	0.525192
ENSG00000104450	SPAG1	cyto	0.525074
ENSG00000153767	GTF2E1	cyto	0.524739
ENSG00000107672	NSMCE4A	cyto	0.524573
ENSG00000137076	TLN1	cyto	0.524436
ENSG00000197771	MCMBP	cyto	0.52416
ENSG00000147536	GINS4	cyto	0.524056
ENSG00000171444	MCC	sec	0.523897
ENSG00000166170	BAG5	cyto	0.523771
ENSG00000096060	FKBP5	cyto	0.523193
ENSG00000198832	SELENOM	sec	0.523136
ENSG00000118412	CASP8AP2	cyto	0.523113
ENSG00000145919	BOD1	cyto	0.523055
ENSG00000171100	MTM1	cyto	0.522471
ENSG00000133275	CSNK1G2	cyto	0.522375
ENSG00000198088	NUP62CL	cyto	0.522358
ENSG00000171703	TCEA2	cyto	0.522328
ENSG00000054965	FAM168A	cyto	0.522151
ENSG00000276023	DUSP14	cyto	0.522013
ENSG00000143815	LBR	sec	0.521623
ENSG00000186907	RTN4RL2	sec	0.521524
ENSG00000163781	TOPBP1	cyto	0.521382
ENSG00000187837	H1-2	cyto	0.521091
ENSG00000185842	DNAH14	cyto	0.52095
ENSG00000110871	COQ5	mito	0.520874
ENSG00000162819	BROX	cyto	0.520807
ENSG00000143324	XPR1	sec	0.520694
ENSG00000108557	RAI1	cyto	0.520396
ENSG00000158467	AHCYL2	cyto	0.520387
ENSG00000176171	BNIP3	mito	0.520264
ENSG00000130396	AFDN	cyto	0.520195
ENSG00000174851	YIF1A	sec	0.519732
ENSG00000188636	RTL6	cyto	0.519386
ENSG00000083312	TNPO1	cyto	0.519379
ENSG00000137343	ATAT1	cyto	0.519325
ENSG00000152642	GPD1L	cyto	0.518809
ENSG00000115109	EPB41L5	cyto	0.518786
ENSG00000133315	MACROD1	mito	0.518683
ENSG00000170604	IRF2BP1	cyto	0.518465
ENSG00000044459	CNTLN	cyto	0.518453
ENSG00000134744	TUT4	cyto	0.518358
ENSG00000185730	ZNF696	cyto	0.518337
ENSG00000168028	RPSA	cyto	0.518129
ENSG00000138160	KIF11	cyto	0.518015
ENSG00000175216	CKAP5	cyto	0.517998
ENSG00000102125	TAZ	mito	0.517961
ENSG00000135341	MAP3K7	cyto	0.517768
ENSG00000154380	ENAH	cyto	0.517364
ENSG00000179119	SPTY2D1	cyto	0.517295
ENSG00000173020	GRK2	cyto	0.516897
ENSG00000154822	PLCL2	cyto	0.516726
ENSG00000131788	PIAS3	cyto	0.516586
ENSG00000111665	CDCA3	cyto	0.516443
ENSG00000101966	XIAP	cyto	0.516283
ENSG00000119801	YPEL5	cyto	0.51578
ENSG00000171443	ZNF524	cyto	0.515483
ENSG00000104880	ARHGEF18	cyto	0.515445
ENSG00000165806	CASP7	cyto	0.515368
ENSG00000164070	HSPA4L	cyto	0.515354
ENSG00000133639	BTG1	cyto	0.515205
ENSG00000163512	AZI2	cyto	0.515169
ENSG00000083642	PDS5B	cyto	0.515069
ENSG00000117682	DHDDS	cyto	0.514694
ENSG00000070366	SMG6	cyto	0.514377
ENSG00000176105	YES1	cyto	0.514374
ENSG00000256537	SMIM10L1	cyto	0.514038
ENSG00000109083	IFT20	cyto	0.513719
ENSG00000185658	BRWD1	cyto	0.513547
ENSG00000076650	GPATCH1	cyto	0.513528
ENSG00000176542	USF3	cyto	0.513456
ENSG00000129680	MAP7D3	cyto	0.513433
ENSG00000166263	STXBP4	cyto	0.513242
ENSG00000171314	PGAM1	cyto	0.513132
ENSG00000185551	NR2F2	cyto	0.512897
ENSG00000100664	EIF5	cyto	0.512738
ENSG00000163848	ZNF148	cyto	0.512676
ENSG00000259956	RBM15B	cyto	0.512594
ENSG00000178996	SNX18	cyto	0.511958
ENSG00000196591	HDAC2	cyto	0.511741
ENSG00000180398	MCFD2	sec	0.51173
ENSG00000163634	THOC7	cyto	0.511562
ENSG00000104299	INTS9	cyto	0.510945
ENSG00000187257	RSBN1L	cyto	0.510603
ENSG00000064999	ANKS1A	cyto	0.510408
ENSG00000136463	TACO1	mito	0.510141
ENSG00000177885	GRB2	cyto	0.510052
ENSG00000176731	RBIS	cyto	0.509968
ENSG00000151693	ASAP2	cyto	0.509923
ENSG00000022267	FHL1	cyto	0.5099
ENSG00000137693	YAP1	cyto	0.509791
ENSG00000154719	MRPL39	mito	0.509758
ENSG00000100479	POLE2	sec	0.509662
ENSG00000110721	CHKA	cyto	0.50962
ENSG00000171109	MFN1	mito	0.509503
ENSG00000206418	RAB12	cyto	0.509457
ENSG00000057757	PITHD1	cyto	0.509303
ENSG00000153046	CDYL	sec	0.508941
ENSG00000165821	SALL2	cyto	0.508914
ENSG00000205138	SDHAF1	mito	0.508764
ENSG00000136830	NIBAN2	cyto	0.508317
ENSG00000103485	QPRT	sec	0.50795
ENSG00000108064	TFAM	mito	0.507687
ENSG00000117713	ARID1A	cyto	0.50743
ENSG00000198331	HYLS1	cyto	0.507132
ENSG00000025800	KPNA6	cyto	0.50691
ENSG00000172766	NAA16	cyto	0.506696
ENSG00000061455	PRDM6	cyto	0.506597
ENSG00000167685	ZNF444	cyto	0.506523
ENSG00000082153	BZW1	cyto	0.506521
ENSG00000099864	PALM	cyto	0.506488
ENSG00000154059	IMPACT	cyto	0.506359
ENSG00000158161	EYA3	cyto	0.506342
ENSG00000184481	FOXO4	cyto	0.506203
ENSG00000166025	AMOTL1	cyto	0.506191
ENSG00000122033	MTIF3	mito	0.506128
ENSG00000175224	ATG13	cyto	0.50611
ENSG00000108671	PSMD11	cyto	0.505921
ENSG00000103540	CCP110	cyto	0.5059
ENSG00000177463	NR2C2	cyto	0.505877
ENSG00000125733	TRIP10	cyto	0.505708
ENSG00000196505	GDAP2	cyto	0.505587
ENSG00000115904	SOS1	cyto	0.505562
ENSG00000134107	BHLHE40	cyto	0.505545
ENSG00000112079	STK38	cyto	0.505338
ENSG00000184897	H1-10	cyto	0.505226
ENSG00000110048	OSBP	cyto	0.505092
ENSG00000125818	PSMF1	cyto	0.504879
ENSG00000144366	GULP1	cyto	0.504516
ENSG00000152061	RABGAP1L	sec	0.504443
ENSG00000162772	ATF3	cyto	0.504251
ENSG00000120656	TAF12	cyto	0.504145
ENSG00000104765	BNIP3L	mito	0.503983
ENSG00000088888	MAVS	mito	0.503892
ENSG00000169221	TBC1D10B	cyto	0.503883
ENSG00000111530	CAND1	cyto	0.503881
ENSG00000145050	MANF	sec	0.503875
ENSG00000188021	UBQLN2	cyto	0.503646
ENSG00000170892	TSEN34	cyto	0.50363
ENSG00000129103	SUMF2	sec	0.503383
ENSG00000196504	PRPF40A	cyto	0.50324
ENSG00000138085	ATRAID	sec	0.503237
ENSG00000143952	VPS54	cyto	0.503223
ENSG00000130005	GAMT	cyto	0.503145
ENSG00000165169	DYNLT3	cyto	0.50305
ENSG00000197696	NMB	sec	0.50277
ENSG00000084652	TXLNA	cyto	0.502447
ENSG00000056097	ZFR	cyto	0.502257
ENSG00000169564	PCBP1	cyto	0.502214
ENSG00000124207	CSE1L	cyto	0.502193
ENSG00000166946	CCNDBP1	sec	0.501771
ENSG00000162817	C1orf115	cyto	0.501448
ENSG00000054116	TRAPPC3	cyto	0.50132
ENSG00000081181	ARG2	mito	0.501295
ENSG00000080608	PUM3	cyto	0.501266
ENSG00000149476	TKFC	cyto	0.501254
ENSG00000073060	SCARB1	sec	0.50107
ENSG00000164144	ARFIP1	cyto	0.500956
ENSG00000214336	FOXI3	cyto	0.500735
ENSG00000112357	PEX7	cyto	0.500677
ENSG00000141867	BRD4	cyto	0.500616
ENSG00000155729	KCTD18	cyto	0.500349
ENSG00000100321	SYNGR1	sec	0.500331
ENSG00000089053	ANAPC5	cyto	0.500249
ENSG00000166848	TERF2IP	cyto	0.500058
ENSG00000197312	DDI2	cyto	0.500035
ENSG00000061676	NCKAP1	sec	0.500003
ENSG00000179134	SAMD4B	cyto	0.499915
ENSG00000119314	PTBP3	cyto	0.499897
ENSG00000213079	SCAF8	cyto	0.499869
ENSG00000120688	WBP4	cyto	0.499819
ENSG00000100462	PRMT5	cyto	0.499551
ENSG00000064313	TAF2	cyto	0.4995
ENSG00000121621	KIF18A	cyto	0.4995
ENSG00000100056	ESS2	cyto	0.49948
ENSG00000141569	TRIM65	cyto	0.499478
ENSG00000134324	LPIN1	cyto	0.499374
ENSG00000198604	BAZ1A	cyto	0.499348
ENSG00000116117	PARD3B	cyto	0.499347
ENSG00000126254	RBM42	cyto	0.499055
ENSG00000186716	BCR	sec	0.498988
ENSG00000182541	LIMK2	cyto	0.498773
ENSG00000077254	USP33	cyto	0.498759
ENSG00000143079	CTTNBP2NL	cyto	0.49872
ENSG00000181610	MRPS23	mito	0.498544
ENSG00000176624	MEX3C	sec	0.498397
ENSG00000158717	RNF166	cyto	0.498383
ENSG00000134308	YWHAQ	cyto	0.498358
ENSG00000188026	RILPL1	cyto	0.498257
ENSG00000102910	LONP2	cyto	0.498198
ENSG00000136504	KAT7	cyto	0.498161
ENSG00000187954	CYHR1	sec	0.497985
ENSG00000178184	PARD6G	cyto	0.497902
ENSG00000113282	CLINT1	cyto	0.497837
ENSG00000115464	USP34	cyto	0.49782
ENSG00000162813	BPNT1	cyto	0.497523
ENSG00000151623	NR3C2	cyto	0.497479
ENSG00000105640	RPL18A	cyto	0.497386
ENSG00000119318	RAD23B	cyto	0.497343
ENSG00000102781	KATNAL1	cyto	0.497238
ENSG00000131979	GCH1	cyto	0.497099
ENSG00000180818	HOXC10	cyto	0.497043
ENSG00000084207	GSTP1	cyto	0.496276
ENSG00000164532	TBX20	cyto	0.49618
ENSG00000143498	TAF1A	cyto	0.496023
ENSG00000020129	NCDN	cyto	0.495891
ENSG00000138468	SENP7	cyto	0.495864
ENSG00000182872	RBM10	cyto	0.495628
ENSG00000009307	CSDE1	cyto	0.495541
ENSG00000137038	DMAC1	mito	0.495401
ENSG00000164284	GRPEL2	mito	0.495378
ENSG00000171448	ZBTB26	cyto	0.495363
ENSG00000114541	FRMD4B	cyto	0.495192
ENSG00000072134	EPN2	cyto	0.495006
ENSG00000167136	ENDOG	mito	0.49498
ENSG00000068366	ACSL4	sec	0.494926
ENSG00000164366	CCDC127	mito	0.494845
ENSG00000050426	LETMD1	mito	0.494822
ENSG00000135900	MRPL44	mito	0.494803
ENSG00000275052	PPP4R3B	cyto	0.494207
ENSG00000230124	ACBD6	cyto	0.493925
ENSG00000176225	RTTN	cyto	0.493918
ENSG00000104375	STK3	cyto	0.493558
ENSG00000168298	H1-4	cyto	0.4933
ENSG00000122966	CIT	cyto	0.493252
ENSG00000171720	HDAC3	cyto	0.493097
ENSG00000156052	GNAQ	cyto	0.492554
ENSG00000135018	UBQLN1	cyto	0.492546
ENSG00000142945	KIF2C	cyto	0.492519
ENSG00000087510	TFAP2C	cyto	0.492403
ENSG00000103274	NUBP1	cyto	0.492274
ENSG00000137814	HAUS2	cyto	0.492116
ENSG00000136152	COG3	sec	0.491828
ENSG00000205726	ITSN1	cyto	0.491737
ENSG00000085832	EPS15	sec	0.491526
ENSG00000188342	GTF2F2	cyto	0.491397
ENSG00000126821	SGPP1	sec	0.491217
ENSG00000131669	NINJ1	sec	0.491148
ENSG00000119333	DYNC2I2	cyto	0.491073
ENSG00000101546	RBFA	mito	0.490829
ENSG00000135245	HILPDA	sec	0.490665
ENSG00000143303	RRNAD1	sec	0.490662
ENSG00000020922	MRE11	cyto	0.49047
ENSG00000153048	CARHSP1	cyto	0.490466
ENSG00000173334	TRIB1	cyto	0.490216
ENSG00000183598	H3C13	cyto	0.490194
ENSG00000143321	HDGF	cyto	0.490161
ENSG00000159556	ISL2	cyto	0.490134
ENSG00000158406	H4C8	cyto	0.490117
ENSG00000157502	PWWP3B	cyto	0.489963
ENSG00000108528	SLC25A11	mito	0.489943
ENSG00000107771	CCSER2	cyto	0.489686
ENSG00000136717	BIN1	cyto	0.489684
ENSG00000174996	KLC2	cyto	0.489381
ENSG00000184967	NOC4L	cyto	0.489298
ENSG00000087274	ADD1	cyto	0.4891
ENSG00000198890	PRMT6	cyto	0.488946
ENSG00000184990	SIVA1	cyto	0.488931
ENSG00000164713	BRI3	sec	0.488878
ENSG00000065526	SPEN	cyto	0.488461
ENSG00000038358	EDC4	cyto	0.488371
ENSG00000266472	MRPS21	mito	0.48837
ENSG00000149308	NPAT	cyto	0.488343
ENSG00000009844	VTA1	cyto	0.488283
ENSG00000088899	LZTS3	cyto	0.488273
ENSG00000080546	SESN1	cyto	0.488186
ENSG00000119414	PPP6C	cyto	0.487963
ENSG00000071626	DAZAP1	cyto	0.487915
ENSG00000157654	PALM2AKAP2	cyto	0.48785
ENSG00000186184	POLR1D	cyto	0.487711
ENSG00000173273	TNKS	cyto	0.487584
ENSG00000196535	MYO18A	cyto	0.487579
ENSG00000185608	MRPL40	mito	0.487544
ENSG00000146463	ZMYM4	cyto	0.487438
ENSG00000186111	PIP5K1C	cyto	0.487425
ENSG00000100162	CENPM	cyto	0.487422
ENSG00000132849	PATJ	cyto	0.487316
ENSG00000110395	CBL	cyto	0.486563
ENSG00000131408	NR1H2	cyto	0.486483
ENSG00000140319	SRP14	cyto	0.486395
ENSG00000107130	NCS1	cyto	0.486006
ENSG00000167693	NXN	cyto	0.48597
ENSG00000076826	CAMSAP3	cyto	0.485898
ENSG00000169258	GPRIN1	cyto	0.485697
ENSG00000182010	RTKN2	cyto	0.485542
ENSG00000166402	TUB	cyto	0.485415
ENSG00000204386	NEU1	sec	0.485233
ENSG00000137166	FOXP4	cyto	0.485206
ENSG00000185561	TLCD2	sec	0.485196
ENSG00000183779	ZNF703	cyto	0.485188
ENSG00000196632	WNK3	cyto	0.485139
ENSG00000089723	OTUB2	cyto	0.48497
ENSG00000101246	ARFRP1	cyto	0.484646
ENSG00000013810	TACC3	cyto	0.484456
ENSG00000196372	ASB13	cyto	0.484418
ENSG00000138279	ANXA7	cyto	0.484402
ENSG00000187140	FOXD3	cyto	0.484166
ENSG00000113734	BNIP1	sec	0.483567
ENSG00000127946	HIP1	cyto	0.483358
ENSG00000180357	ZNF609	cyto	0.483356
ENSG00000160691	SHC1	cyto	0.483279
ENSG00000187626	ZKSCAN4	cyto	0.48323
ENSG00000160284	SPATC1L	cyto	0.483165
ENSG00000156639	ZFAND3	cyto	0.48309
ENSG00000120647	CCDC77	cyto	0.483076
ENSG00000178966	RMI1	cyto	0.482959
ENSG00000009335	UBE3C	cyto	0.482937
ENSG00000138594	TMOD3	cyto	0.482731
ENSG00000036448	MYOM2	cyto	0.48272
ENSG00000241973	PI4KA	sec	0.482416
ENSG00000162851	TFB2M	mito	0.482309
ENSG00000143436	MRPL9	mito	0.482254
ENSG00000108561	C1QBP	mito	0.482239
ENSG00000177426	TGIF1	cyto	0.4819
ENSG00000155363	MOV10	cyto	0.481683
ENSG00000197766	CFD	sec	0.481683
ENSG00000100124	ANKRD54	cyto	0.481624
ENSG00000001460	STPG1	cyto	0.481528
ENSG00000142611	PRDM16	cyto	0.48146
ENSG00000100105	PATZ1	cyto	0.481247
ENSG00000123728	RAP2C	cyto	0.481181
ENSG00000198961	PJA2	cyto	0.480922
ENSG00000102606	ARHGEF7	cyto	0.48083
ENSG00000187735	TCEA1	cyto	0.480681
ENSG00000184677	ZBTB40	cyto	0.480143
ENSG00000038219	BOD1L1	cyto	0.480041
ENSG00000179562	GCC1	cyto	0.47982
ENSG00000127511	SIN3B	cyto	0.479459
ENSG00000055147	FAM114A2	cyto	0.479399
ENSG00000184486	POU3F2	cyto	0.479392
ENSG00000135097	MSI1	cyto	0.47931
ENSG00000278023	RDM1	cyto	0.479231
ENSG00000184992	BRI3BP	sec	0.479102
ENSG00000100083	GGA1	cyto	0.47902
ENSG00000171320	ESCO2	cyto	0.478979
ENSG00000169813	HNRNPF	cyto	0.478836
ENSG00000136021	SCYL2	cyto	0.478669
ENSG00000126217	MCF2L	cyto	0.478562
ENSG00000115392	FANCL	cyto	0.478455
ENSG00000148730	EIF4EBP2	cyto	0.478129
ENSG00000185305	ARL15	cyto	0.478093
ENSG00000164209	SLC25A46	mito	0.478052
ENSG00000100982	PCIF1	cyto	0.477972
ENSG00000165527	ARF6	cyto	0.477955
ENSG00000174799	CEP135	cyto	0.47787
ENSG00000196396	PTPN1	sec	0.477846
ENSG00000174442	ZWILCH	cyto	0.477799
ENSG00000108312	UBTF	cyto	0.477682
ENSG00000163882	POLR2H	cyto	0.477577
ENSG00000163291	PAQR3	sec	0.477331
ENSG00000154310	TNIK	cyto	0.477299
ENSG00000123200	ZC3H13	cyto	0.477271
ENSG00000100320	RBFOX2	cyto	0.477233
ENSG00000172845	SP3	cyto	0.477039
ENSG00000164970	FAM219A	cyto	0.477024
ENSG00000176890	TYMS	cyto	0.476958
ENSG00000164758	MED30	cyto	0.476758
ENSG00000102038	SMARCA1	cyto	0.476631
ENSG00000171566	PLRG1	cyto	0.476606
ENSG00000163655	GMPS	cyto	0.476565
ENSG00000055332	EIF2AK2	cyto	0.476464
ENSG00000138802	SEC24B	cyto	0.476444
ENSG00000177034	MTX3	mito	0.476304
ENSG00000099995	SF3A1	cyto	0.476136
ENSG00000090470	PDCD7	cyto	0.475927
ENSG00000105771	SMG9	cyto	0.475763
ENSG00000165782	PIP4P1	sec	0.475607
ENSG00000065978	YBX1	cyto	0.475451
ENSG00000139163	ETNK1	cyto	0.475381
ENSG00000152601	MBNL1	cyto	0.475247
ENSG00000105355	PLIN3	cyto	0.475208
ENSG00000106078	COBL	cyto	0.475188
ENSG00000086102	NFX1	cyto	0.474856
ENSG00000074071	MRPS34	mito	0.474566
ENSG00000101193	GID8	cyto	0.474501
ENSG00000177971	IMP3	cyto	0.474495
ENSG00000251493	FOXD1	cyto	0.474219
ENSG00000132970	WASF3	cyto	0.474034
ENSG00000168275	COA6	mito	0.473856
ENSG00000165948	IFI27L1	sec	0.473723
ENSG00000163605	PPP4R2	cyto	0.473678
ENSG00000198646	NCOA6	cyto	0.473618
ENSG00000132842	AP3B1	cyto	0.473451
ENSG00000151929	BAG3	cyto	0.473428
ENSG00000100207	TCF20	cyto	0.473361
ENSG00000104714	ERICH1	cyto	0.472846
ENSG00000138138	ATAD1	mito	0.472734
ENSG00000157540	DYRK1A	cyto	0.472613
ENSG00000132963	POMP	cyto	0.472576
ENSG00000135913	USP37	cyto	0.472554
ENSG00000163602	RYBP	cyto	0.472546
ENSG00000145715	RASA1	cyto	0.47237
ENSG00000120265	PCMT1	cyto	0.472257
ENSG00000143155	TIPRL	cyto	0.472229
ENSG00000112773	TENT5A	cyto	0.472027
ENSG00000100422	CERK	cyto	0.471982
ENSG00000166164	BRD7	cyto	0.471905
ENSG00000181192	DHTKD1	mito	0.471878
ENSG00000171953	ATPAF2	mito	0.471774
ENSG00000006007	GDE1	sec	0.471671
ENSG00000204842	ATXN2	cyto	0.47166
ENSG00000126215	XRCC3	cyto	0.471536
ENSG00000159256	MORC3	cyto	0.471524
ENSG00000145569	OTULINL	sec	0.471467
ENSG00000088305	DNMT3B	cyto	0.471441
ENSG00000187024	PTRH1	mito	0.471417
ENSG00000142937	RPS8	cyto	0.471344
ENSG00000171914	TLN2	cyto	0.471307
ENSG00000102753	KPNA3	cyto	0.47108
ENSG00000171843	MLLT3	cyto	0.470975
ENSG00000138069	RAB1A	cyto	0.470875
ENSG00000083520	DIS3	cyto	0.470626
ENSG00000196924	FLNA	sec	0.470563
ENSG00000085733	CTTN	cyto	0.470515
ENSG00000094804	CDC6	cyto	0.470469
ENSG00000120942	UBIAD1	sec	0.470003
ENSG00000147872	PLIN2	cyto	0.46992
ENSG00000123154	WDR83	cyto	0.469816
ENSG00000138433	CIR1	cyto	0.469705
ENSG00000138180	CEP55	cyto	0.469616
ENSG00000166886	NAB2	cyto	0.469595
ENSG00000104695	PPP2CB	cyto	0.469392
ENSG00000179295	PTPN11	cyto	0.469104
ENSG00000164741	DLC1	cyto	0.468996
ENSG00000081803	CADPS2	cyto	0.468765
ENSG00000175970	UNC119B	sec	0.468738
ENSG00000136861	CDK5RAP2	cyto	0.468705
ENSG00000125450	NUP85	cyto	0.468634
ENSG00000137720	C11orf1	cyto	0.468483
ENSG00000104228	TRIM35	cyto	0.468432
ENSG00000167112	TRUB2	mito	0.468431
ENSG00000136709	WDR33	cyto	0.468156
ENSG00000181220	ZNF746	cyto	0.468024
ENSG00000088356	PDRG1	cyto	0.467841
ENSG00000140262	TCF12	cyto	0.467835
ENSG00000178982	EIF3K	cyto	0.467793
ENSG00000197153	H3C12	cyto	0.467404
ENSG00000179085	DPM3	sec	0.467397
ENSG00000171425	ZNF581	cyto	0.467284
ENSG00000105472	CLEC11A	sec	0.467283
ENSG00000110330	BIRC2	cyto	0.467227
ENSG00000128309	MPST	mito	0.466997
ENSG00000007968	E2F2	cyto	0.466937
ENSG00000095015	MAP3K1	cyto	0.466865
ENSG00000134369	NAV1	cyto	0.466864
ENSG00000089685	BIRC5	cyto	0.466839
ENSG00000138336	TET1	cyto	0.466753
ENSG00000055208	TAB2	cyto	0.466698
ENSG00000126778	SIX1	cyto	0.466644
ENSG00000165733	BMS1	cyto	0.466634
ENSG00000052126	PLEKHA5	cyto	0.466599
ENSG00000087842	PIR	cyto	0.466537
ENSG00000172757	CFL1	cyto	0.466526
ENSG00000131269	ABCB7	mito	0.46648
ENSG00000138029	HADHB	mito	0.466378
ENSG00000151332	MBIP	cyto	0.46628
ENSG00000068615	REEP1	sec	0.466258
ENSG00000114166	KAT2B	cyto	0.466172
ENSG00000135829	DHX9	cyto	0.466163
ENSG00000165861	ZFYVE1	cyto	0.466069
ENSG00000106993	CDC37L1	cyto	0.465898
ENSG00000159131	GART	cyto	0.465706
ENSG00000139737	SLAIN1	cyto	0.4657
ENSG00000120334	CENPL	cyto	0.46566
ENSG00000277443	MARCKS	cyto	0.465564
ENSG00000112304	ACOT13	mito	0.465516
ENSG00000167395	ZNF646	cyto	0.465513
ENSG00000164151	ICE1	cyto	0.465268
ENSG00000149262	INTS4	cyto	0.465214
ENSG00000146701	MDH2	mito	0.464992
ENSG00000254470	AP5B1	cyto	0.464922
ENSG00000198597	ZNF536	cyto	0.464922
ENSG00000156599	ZDHHC5	sec	0.464547
ENSG00000122779	TRIM24	sec	0.464428
ENSG00000104881	PPP1R13L	cyto	0.464382
ENSG00000162415	ZSWIM5	cyto	0.464317
ENSG00000143669	LYST	cyto	0.464103
ENSG00000067248	DHX29	sec	0.46405
ENSG00000140718	FTO	cyto	0.464035
ENSG00000166478	ZNF143	cyto	0.463897
ENSG00000237649	KIFC1	cyto	0.462816
ENSG00000122140	MRPS2	mito	0.462523
ENSG00000011275	RNF216	cyto	0.462418
ENSG00000149269	PAK1	cyto	0.462354
ENSG00000136738	STAM	cyto	0.462293
ENSG00000101052	IFT52	cyto	0.462278
ENSG00000111860	CEP85L	cyto	0.462278
ENSG00000080200	CRYBG3	cyto	0.462255
ENSG00000156261	CCT8	cyto	0.462202
ENSG00000186814	ZSCAN30	cyto	0.462089
ENSG00000115963	RND3	cyto	0.462034
ENSG00000137509	PRCP	sec	0.461974
ENSG00000187792	ZNF70	cyto	0.461904
ENSG00000125746	EML2	cyto	0.461591
ENSG00000104884	ERCC2	cyto	0.461452
ENSG00000143751	SDE2	cyto	0.46099
ENSG00000132953	XPO4	cyto	0.460972
ENSG00000179029	TMEM107	sec	0.460931
ENSG00000152520	PAN3	cyto	0.460866
ENSG00000107758	PPP3CB	cyto	0.460827
ENSG00000087086	FTL	cyto	0.460734
ENSG00000150593	PDCD4	cyto	0.460697
ENSG00000101882	NKAP	cyto	0.460657
ENSG00000121390	PSPC1	cyto	0.460564
ENSG00000108094	CUL2	cyto	0.460556
ENSG00000167107	ACSF2	mito	0.460553
ENSG00000136451	VEZF1	cyto	0.460492
ENSG00000075292	ZNF638	cyto	0.460479
ENSG00000075945	KIFAP3	cyto	0.459749
ENSG00000133059	DSTYK	cyto	0.459714
ENSG00000100196	KDELR3	sec	0.459688
ENSG00000149548	CCDC15	sec	0.459571
ENSG00000168040	FADD	sec	0.459562
ENSG00000166579	NDEL1	cyto	0.459538
ENSG00000096746	HNRNPH3	cyto	0.459462
ENSG00000183323	CCDC125	cyto	0.459389
ENSG00000168061	SAC3D1	cyto	0.458995
ENSG00000136158	SPRY2	sec	0.458957
ENSG00000081913	PHLPP1	sec	0.458915
ENSG00000153140	CETN3	cyto	0.458807
ENSG00000132356	PRKAA1	cyto	0.45877
ENSG00000198805	PNP	cyto	0.458674
ENSG00000184708	EIF4ENIF1	cyto	0.458609
ENSG00000080345	RIF1	cyto	0.458583
ENSG00000173726	TOMM20	mito	0.45854
ENSG00000171723	GPHN	cyto	0.458503
ENSG00000129932	DOHH	cyto	0.458394
ENSG00000117475	BLZF1	cyto	0.458356
ENSG00000168710	AHCYL1	mito	0.458266
ENSG00000092470	WDR76	cyto	0.458241
ENSG00000122482	ZNF644	cyto	0.458173
ENSG00000083896	YTHDC1	cyto	0.458088
ENSG00000012983	MAP4K5	cyto	0.458067
ENSG00000113758	DBN1	cyto	0.457937
ENSG00000169375	SIN3A	cyto	0.457686
ENSG00000148331	ASB6	cyto	0.457574
ENSG00000132005	RFX1	cyto	0.457532
ENSG00000170525	PFKFB3	cyto	0.457516
ENSG00000134884	ARGLU1	cyto	0.457255
ENSG00000130726	TRIM28	sec	0.457006
ENSG00000067829	IDH3G	mito	0.456921
ENSG00000060069	CTDP1	cyto	0.456905
ENSG00000151806	GUF1	mito	0.456882
ENSG00000130559	CAMSAP1	cyto	0.456854
ENSG00000076108	BAZ2A	cyto	0.456846
ENSG00000165644	COMTD1	mito	0.456762
ENSG00000184903	IMMP2L	mito	0.456718
ENSG00000166598	HSP90B1	sec	0.456668
ENSG00000109686	SH3D19	cyto	0.456321
ENSG00000176390	CRLF3	cyto	0.45623
ENSG00000005961	ITGA2B	sec	0.456169
ENSG00000147400	CETN2	cyto	0.456133
ENSG00000145414	NAF1	cyto	0.45596
ENSG00000106080	FKBP14	sec	0.455846
ENSG00000144909	OSBPL11	cyto	0.455808
ENSG00000168569	TMEM223	sec	0.455784
ENSG00000197714	ZNF460	cyto	0.455629
ENSG00000115677	HDLBP	cyto	0.455612
ENSG00000128590	DNAJB9	sec	0.455577
ENSG00000100300	TSPO	mito	0.455373
ENSG00000105552	BCAT2	mito	0.455363
ENSG00000096092	TMEM14A	sec	0.455171
ENSG00000178425	NT5DC1	cyto	0.455148
ENSG00000198919	DZIP3	cyto	0.455136
ENSG00000112667	DNPH1	cyto	0.454986
ENSG00000151532	VTI1A	sec	0.454888
ENSG00000111879	FAM184A	cyto	0.454817
ENSG00000165458	INPPL1	cyto	0.454803
ENSG00000064726	BTBD1	sec	0.454791
ENSG00000108518	PFN1	cyto	0.454734
ENSG00000116679	IVNS1ABP	cyto	0.454683
ENSG00000108510	MED13	cyto	0.454515
ENSG00000182446	NPLOC4	cyto	0.454478
ENSG00000198682	PAPSS2	cyto	0.454405
ENSG00000166821	PEX11A	sec	0.454387
ENSG00000138698	RAP1GDS1	cyto	0.454269
ENSG00000213523	SRA1	cyto	0.454212
ENSG00000132383	RPA1	cyto	0.454171
ENSG00000181433	SAGE1	cyto	0.45417
ENSG00000136875	PRPF4	cyto	0.45413
ENSG00000100554	ATP6V1D	cyto	0.453713
ENSG00000100316	RPL3	cyto	0.453417
ENSG00000140307	GTF2A2	cyto	0.45341
ENSG00000122515	ZMIZ2	cyto	0.453345
ENSG00000095397	WHRN	cyto	0.453345
ENSG00000196290	NIF3L1	mito	0.453209
ENSG00000161714	PLCD3	cyto	0.453105
ENSG00000153560	UBP1	cyto	0.452907
ENSG00000005339	CREBBP	cyto	0.452888
ENSG00000100294	MCAT	mito	0.452811
ENSG00000148835	TAF5	cyto	0.45276
ENSG00000110435	PDHX	mito	0.452271
ENSG00000101367	MAPRE1	cyto	0.452211
ENSG00000131773	KHDRBS3	cyto	0.452033
ENSG00000101158	NELFCD	cyto	0.452001
ENSG00000125458	NT5C	cyto	0.451799
ENSG00000100401	RANGAP1	cyto	0.451777
ENSG00000100577	GSTZ1	mito	0.451663
ENSG00000132549	VPS13B	cyto	0.45153
ENSG00000137338	PGBD1	cyto	0.451367
ENSG00000198668	CALM1	cyto	0.451094
ENSG00000136758	YME1L1	mito	0.451033
ENSG00000006576	PHTF2	sec	0.451029
ENSG00000167565	SERTAD3	cyto	0.451029
ENSG00000135956	TMEM127	sec	0.450936
ENSG00000175110	MRPS22	mito	0.450846
ENSG00000198876	DCAF12	cyto	0.450718
ENSG00000182551	ADI1	cyto	0.450544
ENSG00000154001	PPP2R5E	cyto	0.450226
ENSG00000109111	SUPT6H	cyto	0.450135
ENSG00000068650	ATP11A	sec	0.449894
ENSG00000189079	ARID2	cyto	0.449651
ENSG00000116752	BCAS2	cyto	0.44955
ENSG00000160360	GPSM1	cyto	0.449339
ENSG00000136715	SAP130	cyto	0.449297
ENSG00000133706	LARS1	cyto	0.449246
ENSG00000103365	GGA2	sec	0.44888
ENSG00000099899	TRMT2A	cyto	0.448617
ENSG00000165476	REEP3	sec	0.448531
ENSG00000168005	SPINDOC	cyto	0.44851
ENSG00000143315	PIGM	sec	0.44823
ENSG00000047410	TPR	cyto	0.448089
ENSG00000163431	LMOD1	cyto	0.448027
ENSG00000196850	PPTC7	mito	0.448027
ENSG00000101871	MID1	cyto	0.447889
ENSG00000176619	LMNB2	sec	0.447788
ENSG00000163607	GTPBP8	cyto	0.447716
ENSG00000102572	STK24	cyto	0.447643
ENSG00000187742	SECISBP2	cyto	0.44758
ENSG00000184640	SEPTIN9	cyto	0.447573
ENSG00000178028	DMAP1	cyto	0.447537
ENSG00000109787	KLF3	cyto	0.447494
ENSG00000204356	NELFE	cyto	0.447414
ENSG00000092820	EZR	cyto	0.44711
ENSG00000168090	COPS6	sec	0.446834
ENSG00000156860	FBRS	sec	0.446618
ENSG00000110274	CEP164	cyto	0.446525
ENSG00000103353	UBFD1	cyto	0.446464
ENSG00000095637	SORBS1	cyto	0.446342
ENSG00000101224	CDC25B	cyto	0.446299
ENSG00000052850	ALX4	cyto	0.4462
ENSG00000125817	CENPB	cyto	0.445966
ENSG00000151466	SCLT1	cyto	0.445824
ENSG00000111669	TPI1	cyto	0.445704
ENSG00000117523	PRRC2C	cyto	0.445413
ENSG00000068120	COASY	mito	0.445338
ENSG00000143319	ISG20L2	cyto	0.445294
ENSG00000104973	MED25	cyto	0.44522
ENSG00000141428	C18orf21	cyto	0.445204
ENSG00000136813	ECPAS	cyto	0.445066
ENSG00000143756	FBXO28	cyto	0.445046
ENSG00000170448	NFXL1	sec	0.444988
ENSG00000167513	CDT1	cyto	0.444886
ENSG00000123473	STIL	cyto	0.444782
ENSG00000107372	ZFAND5	cyto	0.444741
ENSG00000106268	NUDT1	cyto	0.444609
ENSG00000182512	GLRX5	mito	0.444549
ENSG00000173894	CBX2	cyto	0.444481
ENSG00000115762	PLEKHB2	sec	0.444438
ENSG00000162377	COA7	mito	0.444419
ENSG00000182158	CREB3L2	sec	0.444386
ENSG00000105879	CBLL1	cyto	0.444217
ENSG00000175073	VCPIP1	cyto	0.444075
ENSG00000134697	GNL2	cyto	0.444032
ENSG00000172493	AFF1	cyto	0.443975
ENSG00000165494	PCF11	cyto	0.443937
ENSG00000090932	DLL3	sec	0.443697
ENSG00000134375	TIMM17A	mito	0.443663
ENSG00000162636	FAM102B	cyto	0.443613
ENSG00000145703	IQGAP2	cyto	0.443607
ENSG00000183741	CBX6	cyto	0.443133
ENSG00000166887	VPS39	cyto	0.443055
ENSG00000154174	TOMM70	mito	0.442826
ENSG00000165688	PMPCA	mito	0.442741
ENSG00000178913	TAF7	cyto	0.442359
ENSG00000001167	NFYA	cyto	0.442198
ENSG00000146263	MMS22L	cyto	0.441902
ENSG00000180628	PCGF5	cyto	0.441902
ENSG00000143162	CREG1	sec	0.441789
ENSG00000184445	KNTC1	cyto	0.441634
ENSG00000070770	CSNK2A2	cyto	0.441604
ENSG00000158079	PTPDC1	cyto	0.441519
ENSG00000143614	GATAD2B	cyto	0.441437
ENSG00000175575	PAAF1	cyto	0.441121
ENSG00000040633	PHF23	cyto	0.440854
ENSG00000144034	TPRKB	cyto	0.44083
ENSG00000078304	PPP2R5C	cyto	0.44071
ENSG00000119906	SLF2	cyto	0.440656
ENSG00000174371	EXO1	cyto	0.440585
ENSG00000088970	KIZ	cyto	0.440506
ENSG00000183808	RBM12B	cyto	0.440478
ENSG00000177084	POLE	sec	0.440303
ENSG00000185344	ATP6V0A2	sec	0.44026
ENSG00000141232	TOB1	cyto	0.440112
ENSG00000126934	MAP2K2	sec	0.439918
ENSG00000090432	MUL1	mito	0.439857
ENSG00000074800	ENO1	cyto	0.439548
ENSG00000144579	CTDSP1	cyto	0.439537
ENSG00000175756	AURKAIP1	mito	0.439349
ENSG00000105875	WDR91	cyto	0.439143
ENSG00000159840	ZYX	cyto	0.439127
ENSG00000119723	COQ6	mito	0.438933
ENSG00000005175	RPAP3	cyto	0.438816
ENSG00000188486	H2AX	cyto	0.438611
ENSG00000198721	ECI2	mito	0.438378
ENSG00000137094	DNAJB5	cyto	0.43834
ENSG00000134987	WDR36	cyto	0.438324
ENSG00000102316	MAGED2	cyto	0.438231
ENSG00000218891	ZNF579	cyto	0.438092
ENSG00000113575	PPP2CA	cyto	0.437889
ENSG00000198755	RPL10A	cyto	0.43778
ENSG00000142599	RERE	cyto	0.437756
ENSG00000133884	DPF2	cyto	0.437595
ENSG00000088038	CNOT3	cyto	0.437468
ENSG00000141384	TAF4B	cyto	0.437278
ENSG00000100823	APEX1	mito	0.437211
ENSG00000132763	MMACHC	cyto	0.436993
ENSG00000155506	LARP1	cyto	0.436891
ENSG00000231500	RPS18	cyto	0.436703
ENSG00000131016	AKAP12	cyto	0.436689
ENSG00000170191	NANP	cyto	0.436638
ENSG00000172009	THOP1	cyto	0.436386
ENSG00000118680	MYL12B	cyto	0.436154
ENSG00000060749	QSER1	cyto	0.436151
ENSG00000041357	PSMA4	cyto	0.435789
ENSG00000167258	CDK12	cyto	0.435712
ENSG00000186472	PCLO	cyto	0.435643
ENSG00000240857	RDH14	mito	0.435611
ENSG00000132323	ILKAP	cyto	0.435573
ENSG00000124214	STAU1	cyto	0.435563
ENSG00000275023	MLLT6	cyto	0.435485
ENSG00000137941	TTLL7	cyto	0.43537
ENSG00000185122	HSF1	cyto	0.435323
ENSG00000187231	SESTD1	cyto	0.435228
ENSG00000164305	CASP3	mito	0.435182
ENSG00000140396	NCOA2	cyto	0.435137
ENSG00000117724	CENPF	cyto	0.435079
ENSG00000133731	IMPA1	cyto	0.435067
ENSG00000138002	IFT172	cyto	0.435038
ENSG00000243449	C4orf48	sec	0.43492
ENSG00000196776	CD47	sec	0.434889
ENSG00000164919	COX6C	mito	0.434694
ENSG00000185127	C6orf120	sec	0.434551
ENSG00000168092	PAFAH1B2	cyto	0.434543
ENSG00000272333	KMT2B	cyto	0.434517
ENSG00000136811	ODF2	cyto	0.434343
ENSG00000091542	ALKBH5	sec	0.434311
ENSG00000116353	MECR	mito	0.434264
ENSG00000172057	ORMDL3	sec	0.434243
ENSG00000089486	CDIP1	cyto	0.434153
ENSG00000197601	FAR1	sec	0.434081
ENSG00000147316	MCPH1	cyto	0.434039
ENSG00000087365	SF3B2	cyto	0.433908
ENSG00000150990	DHX37	cyto	0.433766
ENSG00000005007	UPF1	cyto	0.433645
ENSG00000151135	TMEM263	cyto	0.433568
ENSG00000204536	CCHCR1	cyto	0.433295
ENSG00000188677	PARVB	cyto	0.433238
ENSG00000124541	RRP36	cyto	0.433223
ENSG00000170542	SERPINB9	cyto	0.433131
ENSG00000160957	RECQL4	mito	0.433131
ENSG00000160446	ZDHHC12	sec	0.433101
ENSG00000136754	ABI1	cyto	0.433073
ENSG00000161021	MAML1	cyto	0.432983
ENSG00000175643	RMI2	cyto	0.432938
ENSG00000170265	ZNF282	cyto	0.432794
ENSG00000108821	COL1A1	sec	0.432776
ENSG00000108829	LRRC59	sec	0.432734
ENSG00000100813	ACIN1	cyto	0.432374
ENSG00000100426	ZBED4	cyto	0.432265
ENSG00000198130	HIBCH	mito	0.432237
ENSG00000166266	CUL5	cyto	0.432166
ENSG00000157538	VPS26C	cyto	0.432053
ENSG00000163001	CFAP36	cyto	0.432052
ENSG00000134253	TRIM45	cyto	0.432035
ENSG00000151640	DPYSL4	cyto	0.431984
ENSG00000141448	GATA6	cyto	0.431957
ENSG00000141568	FOXK2	cyto	0.431938
ENSG00000112972	HMGCS1	cyto	0.431907
ENSG00000066629	EML1	cyto	0.431853
ENSG00000142864	SERBP1	cyto	0.431693
ENSG00000100888	CHD8	cyto	0.431658
ENSG00000138600	SPPL2A	sec	0.431322
ENSG00000163930	BAP1	cyto	0.431287
ENSG00000135776	ABCB10	mito	0.431188
ENSG00000067369	TP53BP1	cyto	0.431124
ENSG00000103126	AXIN1	cyto	0.431049
ENSG00000115970	THADA	cyto	0.431027
ENSG00000070061	ELP1	cyto	0.430821
ENSG00000164442	CITED2	cyto	0.430786
ENSG00000147853	AK3	mito	0.430743
ENSG00000073008	PVR	sec	0.430657
ENSG00000068024	HDAC4	cyto	0.430553
ENSG00000146535	GNA12	cyto	0.430429
ENSG00000110711	AIP	cyto	0.430276
ENSG00000165996	HACD1	sec	0.429886
ENSG00000197299	BLM	cyto	0.429876
ENSG00000165533	TTC8	cyto	0.429842
ENSG00000119772	DNMT3A	cyto	0.429714
ENSG00000143228	NUF2	cyto	0.42964
ENSG00000155636	RBM45	cyto	0.429549
ENSG00000134602	STK26	cyto	0.429538
ENSG00000164221	CCDC112	sec	0.429439
ENSG00000056050	HPF1	cyto	0.429437
ENSG00000112039	FANCE	cyto	0.429343
ENSG00000184575	XPOT	cyto	0.42922
ENSG00000112200	ZNF451	cyto	0.428902
ENSG00000136950	ARPC5L	cyto	0.428765
ENSG00000115365	LANCL1	cyto	0.42875
ENSG00000160131	VMA21	sec	0.42864
ENSG00000160124	MIX23	mito	0.428367
ENSG00000060237	WNK1	cyto	0.428325
ENSG00000143924	EML4	cyto	0.428187
ENSG00000095139	ARCN1	sec	0.428079
ENSG00000162613	FUBP1	cyto	0.428073
ENSG00000125755	SYMPK	cyto	0.428001
ENSG00000177733	HNRNPA0	cyto	0.427958
ENSG00000008294	SPAG9	cyto	0.427483
ENSG00000173681	BCLAF3	cyto	0.427395
ENSG00000107485	GATA3	cyto	0.427361
ENSG00000139684	ESD	cyto	0.427281
ENSG00000149929	HIRIP3	cyto	0.427225
ENSG00000094916	CBX5	cyto	0.427157
ENSG00000131171	SH3BGRL	cyto	0.427102
ENSG00000101945	SUV39H1	cyto	0.427057
ENSG00000241058	NSUN6	cyto	0.427057
ENSG00000135720	DYNC1LI2	cyto	0.426977
ENSG00000079332	SAR1A	cyto	0.426555
ENSG00000169288	MRPL1	mito	0.426187
ENSG00000119326	CTNNAL1	sec	0.426153
ENSG00000124782	RREB1	cyto	0.426134
ENSG00000129675	ARHGEF6	cyto	0.425966
ENSG00000113621	TXNDC15	sec	0.425909
ENSG00000103876	FAH	cyto	0.425895
ENSG00000048649	RSF1	sec	0.42581
ENSG00000115504	EHBP1	cyto	0.425803
ENSG00000110057	UNC93B1	sec	0.425684
ENSG00000177380	PPFIA3	cyto	0.425667
ENSG00000119574	ZBTB45	cyto	0.42563
ENSG00000150093	ITGB1	sec	0.425535
ENSG00000171316	CHD7	cyto	0.425429
ENSG00000179271	GADD45GIP1	mito	0.425265
ENSG00000163872	YEATS2	cyto	0.425254
ENSG00000177606	JUN	cyto	0.425167
ENSG00000114956	DGUOK	mito	0.424992
ENSG00000164402	SEPTIN8	cyto	0.424935
ENSG00000183421	RIPK4	cyto	0.424838
ENSG00000153207	AHCTF1	sec	0.424781
ENSG00000052802	MSMO1	sec	0.424725
ENSG00000141367	CLTC	cyto	0.424689
ENSG00000172379	ARNT2	cyto	0.42454
ENSG00000073712	FERMT2	cyto	0.424177
ENSG00000084764	MAPRE3	cyto	0.424143
ENSG00000171497	PPID	cyto	0.424143
ENSG00000144231	POLR2D	cyto	0.424022
ENSG00000058729	RIOK2	cyto	0.424001
ENSG00000174738	NR1D2	cyto	0.423912
ENSG00000181191	PJA1	cyto	0.423867
ENSG00000134690	CDCA8	cyto	0.42377
ENSG00000179889	PDXDC1	cyto	0.423722
ENSG00000135457	TFCP2	cyto	0.423626
ENSG00000068137	PLEKHH3	cyto	0.423103
ENSG00000104529	EEF1D	cyto	0.422843
ENSG00000125652	ALKBH7	mito	0.422528
ENSG00000043355	ZIC2	cyto	0.422284
ENSG00000112062	MAPK14	cyto	0.422232
ENSG00000105173	CCNE1	cyto	0.42216
ENSG00000136842	TMOD1	cyto	0.422046
ENSG00000166165	CKB	cyto	0.421785
ENSG00000099904	ZDHHC8	sec	0.421681
ENSG00000127564	PKMYT1	cyto	0.421564
ENSG00000110060	PUS3	cyto	0.421493
ENSG00000166529	ZSCAN21	cyto	0.421482
ENSG00000197157	SND1	mito	0.421475
ENSG00000124942	AHNAK	cyto	0.42144
ENSG00000143013	LMO4	cyto	0.421327
ENSG00000185591	SP1	cyto	0.421194
ENSG00000184368	MAP7D2	cyto	0.421175
ENSG00000137288	UQCC2	mito	0.42102
ENSG00000168036	CTNNB1	cyto	0.420934
ENSG00000164983	TMEM65	mito	0.420891
ENSG00000147065	MSN	cyto	0.420839
ENSG00000100030	MAPK1	sec	0.420702
ENSG00000123545	NDUFAF4	mito	0.420666
ENSG00000114902	SPCS1	sec	0.420638
ENSG00000197451	HNRNPAB	cyto	0.420561
ENSG00000102078	SLC25A14	mito	0.420421
ENSG00000130675	MNX1	sec	0.420405
ENSG00000115128	SF3B6	cyto	0.4202
ENSG00000103423	DNAJA3	mito	0.420073
ENSG00000165689	ENTR1	cyto	0.419973
ENSG00000139154	AEBP2	cyto	0.419735
ENSG00000124098	FAM210B	mito	0.419697
ENSG00000204713	TRIM27	cyto	0.419608
ENSG00000171045	TSNARE1	sec	0.419528
ENSG00000089177	KIF16B	cyto	0.419285
ENSG00000110107	PRPF19	cyto	0.418955
ENSG00000157216	SSBP3	cyto	0.418838
ENSG00000166987	MBD6	cyto	0.418711
ENSG00000160404	TOR2A	sec	0.41868
ENSG00000168264	IRF2BP2	sec	0.418661
ENSG00000276903	H2AC16	cyto	0.418626
ENSG00000145494	NDUFS6	mito	0.418613
ENSG00000120658	ENOX1	cyto	0.418496
ENSG00000125482	TTF1	cyto	0.418455
ENSG00000146433	TMEM181	sec	0.418404
ENSG00000179091	CYC1	mito	0.418297
ENSG00000103415	HMOX2	sec	0.418184
ENSG00000167670	CHAF1A	cyto	0.418017
ENSG00000120306	CYSTM1	cyto	0.417829
ENSG00000111361	EIF2B1	cyto	0.417609
ENSG00000119408	NEK6	cyto	0.417526
ENSG00000063660	GPC1	sec	0.417509
ENSG00000106077	ABHD11	mito	0.417508
ENSG00000181218	H2AW	cyto	0.417471
ENSG00000116649	SRM	cyto	0.417376
ENSG00000165030	NFIL3	cyto	0.417374
ENSG00000123178	SPRYD7	cyto	0.417275
ENSG00000090060	PAPOLA	cyto	0.417186
ENSG00000120733	KDM3B	sec	0.417085
ENSG00000141664	ZCCHC2	cyto	0.417017
ENSG00000138867	GUCD1	cyto	0.417013
ENSG00000084676	NCOA1	cyto	0.416932
ENSG00000101544	ADNP2	cyto	0.416907
ENSG00000178764	ZHX2	cyto	0.416701
ENSG00000183648	NDUFB1	mito	0.416685
ENSG00000065328	MCM10	cyto	0.416606
ENSG00000185532	PRKG1	cyto	0.416559
ENSG00000107105	ELAVL2	cyto	0.416548
ENSG00000101191	DIDO1	cyto	0.416474
ENSG00000143375	CGN	cyto	0.41638
ENSG00000114354	TFG	cyto	0.416096
ENSG00000178719	GRINA	sec	0.416058
ENSG00000171604	CXXC5	cyto	0.416033
ENSG00000161542	PRPSAP1	sec	0.416031
ENSG00000112701	SENP6	cyto	0.416022
ENSG00000038532	CLEC16A	cyto	0.415673
ENSG00000143499	SMYD2	cyto	0.415632
ENSG00000145743	FBXL17	cyto	0.415623
ENSG00000176623	RMDN1	mito	0.415529
ENSG00000100697	DICER1	cyto	0.415484
ENSG00000172331	BPGM	cyto	0.41531
ENSG00000100461	RBM23	cyto	0.415302
ENSG00000152558	TMEM123	sec	0.414939
ENSG00000124789	NUP153	cyto	0.414705
ENSG00000133302	SLF1	sec	0.414697
ENSG00000179604	CDC42EP4	cyto	0.414552
ENSG00000003402	CFLAR	cyto	0.414516
ENSG00000113328	CCNG1	cyto	0.414364
ENSG00000168610	STAT3	cyto	0.414362
ENSG00000170242	USP47	cyto	0.414242
ENSG00000011426	ANLN	cyto	0.414238
ENSG00000062650	WAPL	cyto	0.414213
ENSG00000036257	CUL3	cyto	0.414178
ENSG00000162775	RBM15	cyto	0.414127
ENSG00000100714	MTHFD1	cyto	0.41409
ENSG00000157510	AFAP1L1	cyto	0.413929
ENSG00000196961	AP2A1	cyto	0.413751
ENSG00000163950	SLBP	cyto	0.413617
ENSG00000164061	BSN	cyto	0.413614
ENSG00000197976	AKAP17A	cyto	0.413592
ENSG00000160051	IQCC	cyto	0.413542
ENSG00000117543	DPH5	cyto	0.413354
ENSG00000163788	SNRK	cyto	0.413135
ENSG00000106571	GLI3	cyto	0.413067
ENSG00000115421	PAPOLG	sec	0.413043
ENSG00000117592	PRDX6	mito	0.412885
ENSG00000167291	TBC1D16	cyto	0.412883
ENSG00000198837	DENND4B	cyto	0.412673
ENSG00000137404	NRM	sec	0.412603
ENSG00000168066	SF1	cyto	0.412549
ENSG00000128714	HOXD13	cyto	0.412546
ENSG00000141429	GALNT1	sec	0.412517
ENSG00000079102	RUNX1T1	cyto	0.41244
ENSG00000174574	AKIRIN1	cyto	0.412308
ENSG00000090889	KIF4A	cyto	0.412306
ENSG00000084092	NOA1	mito	0.412108
ENSG00000197429	IPP	cyto	0.411869
ENSG00000164934	DCAF13	cyto	0.411594
ENSG00000082515	MRPL22	mito	0.411537
ENSG00000149636	DSN1	cyto	0.411178
ENSG00000102302	FGD1	cyto	0.411154
ENSG00000116641	DOCK7	cyto	0.411115
ENSG00000074603	DPP8	cyto	0.410879
ENSG00000148700	ADD3	cyto	0.410745
ENSG00000069966	GNB5	cyto	0.410696
ENSG00000162368	CMPK1	sec	0.410669
ENSG00000124762	CDKN1A	cyto	0.41065
ENSG00000173992	CCS	cyto	0.410426
ENSG00000136891	TEX10	sec	0.410313
ENSG00000106868	SUSD1	sec	0.410303
ENSG00000144791	LIMD1	cyto	0.410223
ENSG00000130935	NOL11	cyto	0.410186
ENSG00000112877	CEP72	cyto	0.410091
ENSG00000137337	MDC1	cyto	0.409891
ENSG00000130363	RSPH3	cyto	0.409866
ENSG00000048991	R3HDM1	cyto	0.40986
ENSG00000163257	DCAF16	cyto	0.409757
ENSG00000186106	ANKRD46	sec	0.409639
ENSG00000081320	STK17B	cyto	0.409519
ENSG00000119820	YIPF4	sec	0.409397
ENSG00000137996	RTCA	cyto	0.409249
[truncated: 5,218 more rows]
