# Supplementary material for: Proximity-specific ribosome profiling reveals the logic of localized mitochondrial translation
Source: Cell. Author manuscript; Available in PMC 2025 Nov 26. (PMC12650760; doi:10.1016/j.cell.2025.08.002)
Supplement: 8 — Supplemental Table 2: Mitochondrial-specific LOCL-TL with ribosome profiling or RNA-seq data Related to Figures 2, 3B, 5A, S3C, S3I, S3J and S6B [file NIHMS2102290-supplement-8.xlsx]

## Sheet: summary
Supplemental table 2: mitochondrial-specific LOCL-TL with ribosome profiling or RNA-seq data
Tab	Related to figures	Note
Mito-LOV-BirA-OMP25-replicates	Fig. S3C	Two biological replicates of mitochondrial-specific LOCL-TL with ribosome profiling from HEK293T cells expressing endogenously-tagged RPL29-Avi and stably expressing 3xFLAG-LOV-BirA-GFP-OMP25-TMD
No CHX vs with CHX (mito only)	Figs.3B and S3I	A comparison of the log₂ enrichment of mitochondrial genes in mitochondrial-specific LOCL-TL-RNA-Seq data, comparing samples treated with and without cycloheximide (CHX). *The blue light pulse was 1 minute without CHX and 10 minutes with CHX.
RNA-seq vs ribosome profiling	Fig. S3J	Mitochondrial-specific LOCL-TL: RNA-Seq vs. Ribosome Profiling (replicate 1)
Mito-LOCL-TL (mito genes only)	Fig.2	Here are data including only the log₂ enrichment of nuclear-encoded mitochondrial genes from the mitochondrial-specific LOCL-TL with ribosome profiling. Annotations for sub-mitochondrial localization, protein length, and mitochondrial pathways are based on MitoCarta 3.0
		*Genes shown in bold were used for the downstream analysis of mitochondrially localized translated genes, as presented in Fig. 2.
AKAP1 null, LARP4 null, WT data	Figs. 5A and S6B	A comparison of localized translation score (log2enrichment), as measured by mitochondrial-specific LOCL-TL RNA-Seq, among wild-type, AKAP1 knockout, and LARP4 knockout HEK293T monoclones with replicates
Localized translation score= log2enrichment (pulldown/total)

## Sheet: Mito-LOV-BirA-OMP25-replicates
Ensembl_Gene	Name	Mito-OMP25-LOV-BirA-replicate-1 (log2enrichment)	Mito-OMP25-LOV-BirA-replicate-2 (log2enrichment)	Annotation
ENSG00000059573	ALDH18A1	4.16776	4.1647	MitoCarta3.0
ENSG00000067704	IARS2	3.56673	3.46502	MitoCarta3.0
ENSG00000164347	GFM2	3.54757	3.73551	MitoCarta3.0
ENSG00000165688	PMPCA	3.29847	3.16489	MitoCarta3.0
ENSG00000180530	NRIP1	3.2275	3.04962	Neither
ENSG00000119927	GPAM	3.06015	3.17703	MitoCarta3.0
ENSG00000151806	GUF1	3.03297	3.78241	MitoCarta3.0
ENSG00000173272	MZT2A	2.9697	2.6419	Neither
ENSG00000083720	OXCT1	2.93042	3.06501	MitoCarta3.0
ENSG00000081177	EXD2	2.90907	2.95196	MitoCarta3.0
ENSG00000168924	LETM1	2.84748	2.75999	MitoCarta3.0
ENSG00000132300	PTCD3	2.79004	2.61156	MitoCarta3.0
ENSG00000008311	AASS	2.78344	2.46206	MitoCarta3.0
ENSG00000159579	RSPRY1	2.75042	2.61983	Secretome
ENSG00000027001	MIPEP	2.71148	2.44844	MitoCarta3.0
ENSG00000152082	MZT2B	2.69939	2.75535	Neither
ENSG00000165792	METTL17	2.67769	2.93885	MitoCarta3.0
ENSG00000138029	HADHB	2.65235	2.70153	MitoCarta3.0
ENSG00000174718	RESF1	2.58935	2.42445	Neither
ENSG00000164898	FMC1	2.56676	2.45516	MitoCarta3.0
ENSG00000164919	COX6C	2.53673	2.54151	MitoCarta3.0
ENSG00000213741	RPS29	2.48772	2.30211	Neither
ENSG00000115159	GPD2	2.47387	2.95309	MitoCarta3.0
ENSG00000111639	MRPL51	2.46991	2.00049	MitoCarta3.0
ENSG00000101132	PFDN4	2.45286	1.8958	Neither
ENSG00000146085	MMUT	2.43591	2.51698	MitoCarta3.0
ENSG00000127774	EMC6	2.43392	2.12842	Secretome
ENSG00000184990	SIVA1	2.42733	2.6039	Neither
ENSG00000159423	ALDH4A1	2.41369	1.61396	MitoCarta3.0
ENSG00000006744	ELAC2	2.40561	2.39786	MitoCarta3.0
ENSG00000145982	FARS2	2.3937	2.17147	MitoCarta3.0
ENSG00000114054	PCCB	2.38864	2.37205	MitoCarta3.0
ENSG00000173457	PPP1R14B	2.3858	2.21873	Neither
ENSG00000154930	ACSS1	2.37557	2.1177	MitoCarta3.0
ENSG00000143198	MGST3	2.35009	2.16307	MitoCarta3.0
ENSG00000231500	RPS18	2.34655	2.17331	Neither
ENSG00000099821	POLRMT	2.30346	2.01643	MitoCarta3.0
ENSG00000118246	FASTKD2	2.30217	2.32886	MitoCarta3.0
ENSG00000124608	AARS2	2.29615	2.58061	MitoCarta3.0
ENSG00000172340	SUCLG2	2.29291	2.26726	MitoCarta3.0
ENSG00000198242	RPL23A	2.26447	2.32421	Neither
ENSG00000137818	RPLP1	2.24204	2.41137	Neither
ENSG00000183011	NAA38	2.23584	2.20347	Neither
ENSG00000111678	C12orf57	2.22037	2.29348	Neither
ENSG00000155463	OXA1L	2.21905	2.50398	MitoCarta3.0
ENSG00000121057	AKAP1	2.21692	2.35821	MitoCarta3.0
ENSG00000196976	LAGE3	2.21406	2.07351	Neither
ENSG00000073169	SELENOO	2.19347	2.10732	MitoCarta3.0
ENSG00000161981	SNRNP25	2.17729	2.14866	Neither
ENSG00000183648	NDUFB1	2.10383	2.33875	MitoCarta3.0
ENSG00000138399	FASTKD1	2.10341	1.73701	MitoCarta3.0
ENSG00000189043	NDUFA4	2.08485	2.31176	MitoCarta3.0
ENSG00000115268	RPS15	2.08208	2.0632	Neither
ENSG00000196683	TOMM7	2.06893	2.13708	MitoCarta3.0
ENSG00000123213	NLN	2.05368	1.95661	MitoCarta3.0
ENSG00000181192	DHTKD1	2.03775	1.94575	MitoCarta3.0
ENSG00000111832	RWDD1	2.03471	1.82834	Neither
ENSG00000085760	MTIF2	2.03039	2.5908	MitoCarta3.0
ENSG00000137124	ALDH1B1	2.01305	2.07225	MitoCarta3.0
ENSG00000135940	COX5B	1.99964	2.06412	MitoCarta3.0
ENSG00000143774	GUK1	1.99701	1.94206	MitoCarta3.0
ENSG00000164405	UQCRQ	1.99695	2.50378	MitoCarta3.0
ENSG00000197756	RPL37A	1.99236	1.89133	Neither
ENSG00000247626	MARS2	1.99133	2.11743	MitoCarta3.0
ENSG00000184470	TXNRD2	1.97285	2.13314	MitoCarta3.0
ENSG00000184983	NDUFA6	1.9726	1.9236	MitoCarta3.0
ENSG00000141385	AFG3L2	1.96908	1.73257	MitoCarta3.0
ENSG00000106245	BUD31	1.95793	1.63486	Neither
ENSG00000162910	MRPL55	1.93569	1.86248	MitoCarta3.0
ENSG00000155368	DBI	1.92923	1.7539	MitoCarta3.0
ENSG00000069998	HDHD5	1.91645	2.04989	MitoCarta3.0
ENSG00000164713	BRI3	1.89868	1.68004	Secretome
ENSG00000083845	RPS5	1.89601	1.70087	Neither
ENSG00000140995	DEF8	1.89178	2.04959	Neither
ENSG00000112695	COX7A2	1.87929	1.73253	MitoCarta3.0
ENSG00000147684	NDUFB9	1.87628	2.24912	MitoCarta3.0
ENSG00000132963	POMP	1.8762	1.68391	Neither
ENSG00000135404	CD63	1.86701	1.02478	Secretome
ENSG00000134825	TMEM258	1.86002	1.83482	Secretome
ENSG00000168827	GFM1	1.8494	1.91312	MitoCarta3.0
ENSG00000151093	OXSM	1.84871	1.94533	MitoCarta3.0
ENSG00000124374	PAIP2B	1.84563	1.81164	Neither
ENSG00000152256	PDK1	1.83016	2.14917	MitoCarta3.0
ENSG00000156411	ATP5MJ	1.82929	1.55774	MitoCarta3.0
ENSG00000243449	C4orf48	1.82832	1.91198	Secretome
ENSG00000176731	RBIS	1.8196	1.83579	Neither
ENSG00000182117	NOP10	1.81654	1.88638	Neither
ENSG00000108961	RANGRF	1.81458	1.45827	Neither
ENSG00000104904	OAZ1	1.80757	1.47257	Neither
ENSG00000087884	AAMDC	1.80396	1.87383	Neither
ENSG00000143575	HAX1	1.80332	1.65623	Neither
ENSG00000126267	COX6B1	1.80073	1.61177	MitoCarta3.0
ENSG00000125356	NDUFA1	1.79744	1.79993	MitoCarta3.0
ENSG00000131495	NDUFA2	1.77903	1.69564	MitoCarta3.0
ENSG00000184924	PTRHD1	1.77584	2.34321	Neither
ENSG00000110200	ANAPC15	1.76668	1.67357	Neither
ENSG00000169020	ATP5ME	1.73781	1.74172	MitoCarta3.0
ENSG00000135776	ABCB10	1.73591	2.25936	MitoCarta3.0
ENSG00000176101	SSNA1	1.72832	1.59038	Neither
ENSG00000159199	ATP5MC1	1.72681	1.83201	MitoCarta3.0
ENSG00000184076	UQCR10	1.72367	1.76083	MitoCarta3.0
ENSG00000146425	DYNLT1	1.71587	1.48118	Neither
ENSG00000010256	UQCRC1	1.71134	1.89751	MitoCarta3.0
ENSG00000109475	RPL34	1.70914	1.78363	Neither
ENSG00000175701	MTLN	1.69824	1.73179	Secretome
ENSG00000105372	RPS19	1.69738	2.0184	Neither
ENSG00000117691	NENF	1.68331	2.11882	Secretome
ENSG00000141552	ANAPC11	1.68231	1.76573	Neither
ENSG00000145912	NHP2	1.67677	1.60874	Neither
ENSG00000198937	CCDC167	1.66836	1.39012	Secretome
ENSG00000173141	MRPL57	1.66698	1.78754	MitoCarta3.0
ENSG00000099385	BCL7C	1.66432	1.60091	Neither
ENSG00000140990	NDUFB10	1.66177	1.98889	MitoCarta3.0
ENSG00000037241	RPL26L1	1.65977	1.90387	Neither
ENSG00000178449	COX14	1.65408	1.62947	MitoCarta3.0
ENSG00000102401	ARMCX3	1.65181	1.62537	MitoCarta3.0
ENSG00000197696	NMB	1.64972	1.72882	Secretome
ENSG00000174840	PDE12	1.64896	1.75918	MitoCarta3.0
ENSG00000132305	IMMT	1.64073	1.30448	MitoCarta3.0
ENSG00000198258	UBL5	1.63859	1.8061	Neither
ENSG00000106153	CHCHD2	1.63826	1.83119	MitoCarta3.0
ENSG00000129055	ANAPC13	1.63568	0.900718	Neither
ENSG00000126602	TRAP1	1.63001	1.8757	MitoCarta3.0
ENSG00000087299	L2HGDH	1.62817	1.65828	MitoCarta3.0
ENSG00000228474	OST4	1.6264	1.47343	Secretome
ENSG00000186184	POLR1D	1.62091	1.57002	Neither
ENSG00000166347	CYB5A	1.61517	1.51511	Secretome
ENSG00000054148	PHPT1	1.60349	2.01132	Neither
ENSG00000166228	PCBD1	1.59227	1.92051	Neither
ENSG00000145592	RPL37	1.58995	1.80656	Neither
ENSG00000008988	RPS20	1.5883	1.6486	Neither
ENSG00000178952	TUFM	1.58032	1.64907	MitoCarta3.0
ENSG00000149743	TRPT1	1.57839	1.18412	Neither
ENSG00000188186	LAMTOR4	1.57727	1.37931	Neither
ENSG00000127184	COX7C	1.57328	1.41215	MitoCarta3.0
ENSG00000154582	ELOC	1.57093	1.69402	Neither
ENSG00000132432	SEC61G	1.5688	1.45754	Secretome
ENSG00000172590	MRPL52	1.55599	1.33437	MitoCarta3.0
ENSG00000100410	PHF5A	1.54522	1.30554	Neither
ENSG00000140307	GTF2A2	1.54372	1.92301	Neither
ENSG00000168273	SMIM4	1.54189	1.83155	Secretome
ENSG00000172428	COPS9	1.5331	1.78443	Neither
ENSG00000091140	DLD	1.53056	1.44166	MitoCarta3.0
ENSG00000250479	CHCHD10	1.5303	1.78254	MitoCarta3.0
ENSG00000165233	CARD19	1.52771	1.32559	Secretome
ENSG00000178741	COX5A	1.5222	1.53443	MitoCarta3.0
ENSG00000167468	GPX4	1.52065	1.66026	MitoCarta3.0
ENSG00000156482	RPL30	1.51861	0.788175	Neither
ENSG00000131174	COX7B	1.51622	1.08606	MitoCarta3.0
ENSG00000151914	DST	1.5154	1.09147	Neither
ENSG00000115350	POLE4	1.51428	1.77891	Neither
ENSG00000203724	C1orf53	1.5136	1.47793	Neither
ENSG00000166598	HSP90B1	1.50122	0.788317	Secretome
ENSG00000197982	C1orf122	1.49808	1.72889	Neither
ENSG00000179085	DPM3	1.49754	1.40839	Secretome
ENSG00000139168	ZCRB1	1.48896	1.4707	Neither
ENSG00000140612	SEC11A	1.48891	0.767635	Secretome
ENSG00000203778	FAM229B	1.48851	1.18276	Neither
ENSG00000160446	ZDHHC12	1.48523	1.48877	Secretome
ENSG00000149806	FAU	1.48006	1.60538	Neither
ENSG00000131269	ABCB7	1.47837	1.98286	MitoCarta3.0
ENSG00000198832	SELENOM	1.47826	1.58909	Secretome
ENSG00000224877	NDUFAF8	1.4661	1.8639	MitoCarta3.0
ENSG00000133134	BEX2	1.46086	1.24597	Neither
ENSG00000172922	RNASEH2C	1.45843	1.56298	Neither
ENSG00000130348	QRSL1	1.45543	1.27809	MitoCarta3.0
ENSG00000114302	PRKAR2A	1.45122	1.59029	Neither
ENSG00000277972	CISD3	1.45026	1.92296	MitoCarta3.0
ENSG00000165169	DYNLT3	1.44813	0.767463	Neither
ENSG00000142541	RPL13A	1.44669	1.41699	Neither
ENSG00000124172	ATP5F1E	1.43971	1.62993	MitoCarta3.0
ENSG00000182154	MRPL41	1.43789	1.73157	MitoCarta3.0
ENSG00000105193	RPS16	1.43766	1.1919	Neither
ENSG00000166295	ANAPC16	1.43294	1.17379	Neither
ENSG00000099795	NDUFB7	1.42906	1.47869	MitoCarta3.0
ENSG00000164182	NDUFAF2	1.41744	1.1531	MitoCarta3.0
ENSG00000185043	CIB1	1.41453	1.44541	Neither
ENSG00000183172	SMDT1	1.41092	1.79984	MitoCarta3.0
ENSG00000173915	ATP5MK	1.40781	2.00792	MitoCarta3.0
ENSG00000077721	UBE2A	1.4027	1.24288	Neither
ENSG00000100138	SNU13	1.39971	1.31962	Neither
ENSG00000100162	CENPM	1.39963	1.41339	Neither
ENSG00000233927	RPS28	1.3986	1.67439	Neither
ENSG00000083457	ITGAE	1.39805	1.69515	Secretome
ENSG00000127922	SEM1	1.39784	1.28444	Neither
ENSG00000143256	PFDN2	1.39416	1.31032	Neither
ENSG00000063177	RPL18	1.38918	1.42411	Neither
ENSG00000175854	SWI5	1.38657	1.82026	Neither
ENSG00000101608	MYL12A	1.38222	0.901265	Neither
ENSG00000146066	HIGD2A	1.38134	1.51323	MitoCarta3.0
ENSG00000158526	TSR2	1.37835	1.47498	Neither
ENSG00000221983	UBA52	1.37483	1.43975	Neither
ENSG00000188243	COMMD6	1.37364	1.28868	Neither
ENSG00000176485	PLAAT3	1.37232	0.933234	Secretome
ENSG00000100300	TSPO	1.35981	1.45123	MitoCarta3.0
ENSG00000172586	CHCHD1	1.35715	1.31383	MitoCarta3.0
ENSG00000144713	RPL32	1.35095	1.21061	Neither
ENSG00000063761	ADCK1	1.34603	1.36248	MitoCarta3.0
ENSG00000197728	RPS26	1.34557	1.22938	Neither
ENSG00000164611	PTTG1	1.34478	1.14314	Neither
ENSG00000189227	C15orf61	1.34365	1.23145	MitoCarta3.0
ENSG00000134809	TIMM10	1.34347	1.78739	MitoCarta3.0
ENSG00000198171	DDRGK1	1.34029	1.46302	Secretome
ENSG00000148803	FUOM	1.33836	1.49591	Neither
ENSG00000174917	MICOS13	1.33365	1.276	MitoCarta3.0
ENSG00000173207	CKS1B	1.32997	1.028	Neither
ENSG00000121064	SCPEP1	1.32911	1.77337	Secretome
ENSG00000115419	GLS	1.32599	1.39164	MitoCarta3.0
ENSG00000114023	FAM162A	1.32569	1.40396	MitoCarta3.0
ENSG00000154518	ATP5MC3	1.32386	1.26558	MitoCarta3.0
ENSG00000126768	TIMM17B	1.32168	0.935671	MitoCarta3.0
ENSG00000103254	ANTKMT	1.32	1.16434	MitoCarta3.0
ENSG00000163170	BOLA3	1.31976	1.65836	MitoCarta3.0
ENSG00000135390	ATP5MC2	1.31662	1.78241	MitoCarta3.0
ENSG00000042753	AP2S1	1.31581	1.27209	Neither
ENSG00000135778	NTPCR	1.31472	1.18773	Neither
ENSG00000157778	PSMG3	1.31106	1.41845	Neither
ENSG00000101182	PSMA7	1.30567	1.48579	Neither
ENSG00000177600	RPLP2	1.29896	1.5654	Secretome
ENSG00000116221	MRPL37	1.29693	1.44719	MitoCarta3.0
ENSG00000105677	TMEM147	1.29626	1.01023	Secretome
ENSG00000132591	ERAL1	1.29344	1.5819	MitoCarta3.0
ENSG00000164587	RPS14	1.29292	1.19752	Neither
ENSG00000254999	BRK1	1.28315	1.02109	Neither
ENSG00000204922	UQCC3	1.28054	1.46503	MitoCarta3.0
ENSG00000169567	HINT1	1.277	1.37074	MitoCarta3.0
ENSG00000106399	RPA3	1.27557	1.1739	Neither
ENSG00000155329	ZCCHC10	1.2743	1.3517	Neither
ENSG00000136943	CTSV	1.27277	1.1712	Secretome
ENSG00000090263	MRPS33	1.2709	1.36614	MitoCarta3.0
ENSG00000161980	POLR3K	1.26533	1.22392	Neither
ENSG00000105819	PMPCB	1.26301	1.03085	MitoCarta3.0
ENSG00000137288	UQCC2	1.26189	1.37605	MitoCarta3.0
ENSG00000114405	C3orf14	1.26062	1.65292	Neither
ENSG00000175550	DRAP1	1.26006	1.48864	Neither
ENSG00000174547	MRPL11	1.25442	1.40659	MitoCarta3.0
ENSG00000169241	SLC50A1	1.25365	0.869976	Secretome
ENSG00000138326	RPS24	1.24933	1.30368	Neither
ENSG00000165752	STK32C	1.24228	0.679962	Neither
ENSG00000171421	MRPL36	1.24168	0.460676	MitoCarta3.0
ENSG00000120742	SERP1	1.23967	0.715357	Secretome
ENSG00000214253	FIS1	1.23852	1.16925	MitoCarta3.0
ENSG00000133398	MED10	1.23819	1.04347	Neither
ENSG00000185088	RPS27L	1.23666	1.39733	Neither
ENSG00000111843	TMEM14C	1.23629	0.922157	MitoCarta3.0
ENSG00000143158	MPC2	1.23088	1.26538	MitoCarta3.0
ENSG00000112306	RPS12	1.22966	1.12842	Neither
ENSG00000122026	RPL21	1.22934	0.946875	Neither
ENSG00000266074	BAHCC1	1.22917	1.77628	Neither
ENSG00000114902	SPCS1	1.22907	1.09886	Secretome
ENSG00000051523	CYBA	1.22846	1.30664	Secretome
ENSG00000087086	FTL	1.22771	1.11821	Neither
ENSG00000129197	RPAIN	1.22346	1.33863	Neither
ENSG00000088035	ALG6	1.22327	1.06369	Secretome
ENSG00000106400	ZNHIT1	1.22272	1.15891	Neither
ENSG00000167641	PPP1R14A	1.21663	0.945945	Neither
ENSG00000051620	HEBP2	1.21624	1.18138	Neither
ENSG00000143771	CNIH4	1.21428	1.26342	Secretome
ENSG00000119487	MAPKAP1	1.21374	0.731254	Neither
ENSG00000137992	DBT	1.21168	0.314103	MitoCarta3.0
ENSG00000126453	BCL2L12	1.2083	1.26726	Neither
ENSG00000164167	LSM6	1.20718	0.961249	Neither
ENSG00000116586	LAMTOR2	1.20618	1.19755	Neither
ENSG00000180822	PSMG4	1.20613	1.24607	Neither
ENSG00000188690	UROS	1.20526	0.670081	Neither
ENSG00000126756	UXT	1.20526	1.01441	Neither
ENSG00000109323	MANBA	1.19888	1.02203	Secretome
ENSG00000132423	COQ3	1.1976	0.93689	MitoCarta3.0
ENSG00000160124	MIX23	1.19655	0.852356	MitoCarta3.0
ENSG00000183337	BCOR	1.19458	1.57624	Neither
ENSG00000124155	PIGT	1.19456	1.06387	Secretome
ENSG00000186501	TMEM222	1.19296	0.776933	Secretome
ENSG00000166171	DPCD	1.19115	1.07241	Neither
ENSG00000074842	MYDGF	1.18757	1.37698	Secretome
ENSG00000172809	RPL38	1.1875	1.28125	Neither
ENSG00000177700	POLR2L	1.18666	1.44731	Neither
ENSG00000109736	MFSD10	1.18551	1.24416	Secretome
ENSG00000137563	GGH	1.18131	0.768937	Secretome
ENSG00000119421	NDUFA8	1.18046	1.20611	MitoCarta3.0
ENSG00000005249	PRKAR2B	1.18024	1.4065	Neither
ENSG00000183978	COA3	1.17927	1.30092	MitoCarta3.0
ENSG00000135211	TMEM60	1.17771	0.126995	Secretome
ENSG00000168275	COA6	1.17642	1.04069	MitoCarta3.0
ENSG00000174749	FAM241A	1.17558	0.169639	Secretome
ENSG00000065518	NDUFB4	1.17289	1.0988	MitoCarta3.0
ENSG00000071553	ATP6AP1	1.16969	1.15232	Secretome
ENSG00000106803	SEC61B	1.16909	1.65098	Secretome
ENSG00000177830	CHID1	1.16497	0.85437	Secretome
ENSG00000125743	SNRPD2	1.16449	1.34592	Neither
ENSG00000165264	NDUFB6	1.16144	1.31858	MitoCarta3.0
ENSG00000114784	EIF1B	1.16073	1.34046	Neither
ENSG00000074582	BCS1L	1.16045	1.38023	MitoCarta3.0
ENSG00000125652	ALKBH7	1.15492	1.02338	MitoCarta3.0
ENSG00000160194	NDUFV3	1.15138	1.38032	MitoCarta3.0
ENSG00000166451	CENPN	1.14832	0.637415	Neither
ENSG00000204525	HLA-C	1.14636	1.01027	Secretome
ENSG00000158864	NDUFS2	1.14629	0.495303	MitoCarta3.0
ENSG00000100387	RBX1	1.14134	1.33882	Neither
ENSG00000242485	MRPL20	1.14059	1.40723	MitoCarta3.0
ENSG00000110435	PDHX	1.13546	1.20774	MitoCarta3.0
ENSG00000164096	C4orf3	1.13526	1.29253	Secretome
ENSG00000173653	RCE1	1.13274	1.22292	Secretome
ENSG00000132581	SDF2	1.13159	1.14025	Secretome
ENSG00000172889	EGFL7	1.12475	1.13328	Secretome
ENSG00000116670	MAD2L2	1.12358	1.12082	Neither
ENSG00000136522	MRPL47	1.12244	1.0835	MitoCarta3.0
ENSG00000099800	TIMM13	1.12236	1.26597	MitoCarta3.0
ENSG00000185475	TMEM179B	1.12117	1.00728	Secretome
ENSG00000169689	CENPX	1.11605	1.1028	Neither
ENSG00000163956	LRPAP1	1.11376	1.21689	Secretome
ENSG00000123353	ORMDL2	1.11369	1.46989	Secretome
ENSG00000168569	TMEM223	1.11364	1.12325	Secretome
ENSG00000154079	SDHAF4	1.11335	1.0564	MitoCarta3.0
ENSG00000132329	RAMP1	1.11063	1.47706	Secretome
ENSG00000173113	TRMT112	1.10857	0.98098	Neither
ENSG00000228300	FAM174C	1.10696	0.847995	Secretome
ENSG00000034510	TMSB10	1.10448	1.24865	Neither
ENSG00000114115	RBP1	1.10092	1.10249	Neither
ENSG00000145494	NDUFS6	1.09741	1.28241	MitoCarta3.0
ENSG00000146386	ABRACL	1.09651	1.27955	Neither
ENSG00000168393	DTYMK	1.09579	1.11908	MitoCarta3.0
ENSG00000105971	CAV2	1.09452	0.07829	Secretome
ENSG00000129255	MPDU1	1.09049	1.42966	Secretome
ENSG00000171130	ATP6V0E2	1.08954	0.677451	Secretome
ENSG00000180879	SSR4	1.08859	1.17925	Secretome
ENSG00000072954	TMEM38A	1.08829	0.219971	Secretome
ENSG00000184277	TM2D3	1.0872	0.800736	Secretome
ENSG00000112234	FBXL4	1.08538	0.732664	MitoCarta3.0
ENSG00000069482	GAL	1.0848	1.25676	Secretome
ENSG00000103356	EARS2	1.08408	1.32582	MitoCarta3.0
ENSG00000167775	CD320	1.08365	1.21427	Secretome
ENSG00000129235	TXNDC17	1.08224	1.02781	Neither
ENSG00000121073	SLC35B1	1.08122	1.27118	Secretome
ENSG00000130811	EIF3G	1.07999	0.76103	Neither
ENSG00000090932	DLL3	1.07844	0.966835	Secretome
ENSG00000059691	GATB	1.078	1.31562	MitoCarta3.0
ENSG00000113732	ATP6V0E1	1.07584	1.24149	Secretome
ENSG00000182004	SNRPE	1.07561	1.33163	Neither
ENSG00000170860	LSM3	1.07478	1.35523	Neither
ENSG00000119705	SLIRP	1.07253	1.04859	MitoCarta3.0
ENSG00000198168	SVIP	1.07133	1.13459	Neither
ENSG00000166823	MESP1	1.07086	0.573117	Neither
ENSG00000112996	MRPS30	1.07063	1.32212	MitoCarta3.0
ENSG00000087111	PIGS	1.06979	0.705659	Secretome
ENSG00000168894	RNF181	1.06948	1.06772	Neither
ENSG00000163389	POGLUT1	1.06943	0.439556	Secretome
ENSG00000060762	MPC1	1.06923	1.04896	MitoCarta3.0
ENSG00000161013	MGAT4B	1.06737	0.750624	Secretome
ENSG00000160813	PPP1R35	1.06669	0.63168	Neither
ENSG00000162604	TM2D1	1.06551	1.14408	Secretome
ENSG00000169018	FEM1B	1.06454	1.33269	Neither
ENSG00000164733	CTSB	1.06348	0.629463	Secretome
ENSG00000171224	FAM241B	1.06137	0.56997	Secretome
ENSG00000198818	SFT2D1	1.05837	1.14533	Secretome
ENSG00000104147	OIP5	1.05659	1.38866	Neither
ENSG00000123179	EBPL	1.0537	1.12347	Secretome
ENSG00000182512	GLRX5	1.05293	0.79915	MitoCarta3.0
ENSG00000111906	HDDC2	1.0521	1.22999	Neither
ENSG00000166562	SEC11C	1.04999	1.05406	Secretome
ENSG00000175334	BANF1	1.0491	1.18134	Neither
ENSG00000162441	LZIC	1.04505	0.829808	Neither
ENSG00000116288	PARK7	1.04317	1.00847	MitoCarta3.0
ENSG00000129103	SUMF2	1.04157	1.15753	Secretome
ENSG00000111328	CDK2AP1	1.04015	0.897339	Neither
ENSG00000204520	MICA	1.03847	0.508357	Secretome
ENSG00000130311	DDA1	1.03837	1.07852	Neither
ENSG00000110700	RPS13	1.03821	1.07606	Neither
ENSG00000005059	MCUB	1.03474	1.1129	MitoCarta3.0
ENSG00000159210	SNF8	1.03213	0.900649	Neither
ENSG00000105258	POLR2I	1.03132	1.38086	Neither
ENSG00000113734	BNIP1	1.03011	0.847061	Secretome
ENSG00000137038	DMAC1	1.03007	0.849986	MitoCarta3.0
ENSG00000011478	QPCTL	1.02855	0.713625	Secretome
ENSG00000125457	MIF4GD	1.02669	0.364559	Neither
ENSG00000153048	CARHSP1	1.02628	1.00555	Neither
ENSG00000119655	NPC2	1.02616	0.925452	Secretome
ENSG00000164967	RPP25L	1.02547	0.55188	Neither
ENSG00000105472	CLEC11A	1.0233	0.761437	Secretome
ENSG00000182551	ADI1	1.02328	1.06444	Neither
ENSG00000103363	ELOB	1.02275	1.11172	Neither
ENSG00000117528	ABCD3	1.01892	1.16521	MitoCarta3.0
ENSG00000196636	SDHAF3	1.01745	0.984837	MitoCarta3.0
ENSG00000178096	BOLA1	1.01576	0.247367	MitoCarta3.0
ENSG00000115241	PPM1G	1.01318	1.17476	Neither
ENSG00000232388	SMIM26	1.01241	1.05307	Secretome
ENSG00000150316	CWC15	1.01102	1.00665	Neither
ENSG00000137154	RPS6	1.0098	0.870543	Neither
ENSG00000253250	C8orf88	1.00631	0.329989	Neither
ENSG00000165996	HACD1	1.00354	1.38463	Secretome
ENSG00000169976	SF3B5	1.00329	1.08174	Neither
ENSG00000100600	LGMN	1.00321	0.996065	Secretome
ENSG00000177556	ATOX1	1.00177	1.04694	Neither
ENSG00000159348	CYB5R1	1.00064	1.0201	Secretome
ENSG00000168958	MFF	0.999631	0.831838	MitoCarta3.0
ENSG00000163479	SSR2	0.999104	1.12755	Secretome
ENSG00000143553	SNAPIN	0.998672	1.52624	Neither
ENSG00000081870	HSPB11	0.997482	0.759873	Neither
ENSG00000115128	SF3B6	0.99744	1.14481	Neither
ENSG00000177674	AGTRAP	0.996394	0.482218	Secretome
ENSG00000141349	G6PC3	0.996285	0.796113	Secretome
ENSG00000130731	METTL26	0.995668	1.12636	Neither
ENSG00000171311	EXOSC1	0.99566	0.843164	Neither
ENSG00000119650	IFT43	0.994496	0.428055	Neither
ENSG00000130748	TMEM160	0.994485	1.16923	Secretome
ENSG00000129562	DAD1	0.993893	1.03619	Secretome
ENSG00000164896	FASTK	0.991657	0.0373707	MitoCarta3.0
ENSG00000101247	NDUFAF5	0.987204	0.890663	MitoCarta3.0
ENSG00000175868	CALCB	0.986338	0.992407	Secretome
ENSG00000105185	PDCD5	0.984112	1.13829	Neither
ENSG00000141759	TXNL4A	0.98223	1.2059	Neither
ENSG00000106028	SSBP1	0.981756	1.15327	MitoCarta3.0
ENSG00000147526	TACC1	0.981551	1.33685	Neither
ENSG00000141741	MIEN1	0.980316	0.61806	Neither
ENSG00000112667	DNPH1	0.979405	1.23279	Neither
ENSG00000105699	LSR	0.97889	1.01828	Secretome
ENSG00000185187	SIGIRR	0.978495	0.945261	Secretome
ENSG00000147604	RPL7	0.97704	0.905179	Neither
ENSG00000136490	LIMD2	0.975522	0.00412103	Neither
ENSG00000139131	YARS2	0.974918	1.0898	MitoCarta3.0
ENSG00000160310	PRMT2	0.973588	1.21304	Neither
ENSG00000100417	PMM1	0.973347	0.576909	Neither
ENSG00000197958	RPL12	0.971851	1.03298	Neither
ENSG00000106603	COA1	0.970535	1.29239	MitoCarta3.0
ENSG00000187051	RPS19BP1	0.968487	1.25738	Neither
ENSG00000178057	NDUFAF3	0.968203	0.984129	MitoCarta3.0
ENSG00000148834	GSTO1	0.967082	0.537484	Neither
ENSG00000186395	KRT10	0.966249	0.712566	Neither
ENSG00000163584	RPL22L1	0.965292	0.833045	Neither
ENSG00000100209	HSCB	0.962336	0.958757	MitoCarta3.0
ENSG00000130768	SMPDL3B	0.961267	0.925852	Secretome
ENSG00000063854	HAGH	0.959554	1.16774	MitoCarta3.0
ENSG00000168653	NDUFS5	0.953325	1.21145	MitoCarta3.0
ENSG00000090971	NAT14	0.95261	0.892368	Secretome
ENSG00000128524	ATP6V1F	0.951519	0.730417	Neither
ENSG00000172339	ALG14	0.946608	1.11126	Secretome
ENSG00000100526	CDKN3	0.9462	0.556889	Neither
ENSG00000274523	RCC1L	0.945693	1.10429	MitoCarta3.0
ENSG00000110955	ATP5F1B	0.944664	0.980774	MitoCarta3.0
ENSG00000254858	MPV17L2	0.944145	0.826174	MitoCarta3.0
ENSG00000146282	RARS2	0.943354	0.547458	MitoCarta3.0
ENSG00000172336	POP7	0.942523	0.943744	Neither
ENSG00000166452	AKIP1	0.940185	0.658847	Neither
ENSG00000185808	PIGP	0.93869	0.553999	Secretome
ENSG00000132819	RBM38	0.938138	0.0246154	Neither
ENSG00000142937	RPS8	0.937248	0.853135	Neither
ENSG00000124733	MEA1	0.936792	1.03922	Neither
ENSG00000188290	HES4	0.936389	1.19381	Neither
ENSG00000103260	METRN	0.935675	1.04951	Secretome
ENSG00000232112	TMA7	0.935609	1.27992	Neither
ENSG00000127838	PNKD	0.933778	1.25105	MitoCarta3.0
ENSG00000266472	MRPS21	0.932955	1.00502	MitoCarta3.0
ENSG00000116857	TMEM9	0.932634	0.640515	Secretome
ENSG00000137100	DCTN3	0.932041	0.961951	Neither
ENSG00000171530	TBCA	0.931052	1.37857	Neither
ENSG00000135912	TTLL4	0.930141	0.798088	Neither
ENSG00000105255	FSD1	0.929942	1.07568	Neither
ENSG00000162851	TFB2M	0.928441	1.0666	MitoCarta3.0
ENSG00000004779	NDUFAB1	0.925225	0.797808	MitoCarta3.0
ENSG00000128699	ORMDL1	0.923754	0.866409	Secretome
ENSG00000154723	ATP5PF	0.923368	1.02517	MitoCarta3.0
ENSG00000105953	OGDH	0.920022	0.894039	MitoCarta3.0
ENSG00000182180	MRPS16	0.918943	0.870328	MitoCarta3.0
ENSG00000152147	GEMIN6	0.918481	0.495889	Neither
ENSG00000173812	EIF1	0.918412	0.660452	Neither
ENSG00000204392	LSM2	0.917965	0.929564	Neither
ENSG00000120509	PDZD11	0.917333	0.409382	Neither
ENSG00000143947	RPS27A	0.917003	1.13991	Neither
ENSG00000149932	TMEM219	0.915428	0.660729	Secretome
ENSG00000133678	TMEM254	0.915027	0.494892	Secretome
ENSG00000102393	GLA	0.913905	1.0136	Secretome
ENSG00000166681	BEX3	0.913689	1.03017	Neither
ENSG00000215712	TMEM242	0.911214	1.11604	Secretome
ENSG00000181788	SIAH2	0.909192	0.416836	Neither
ENSG00000136877	FPGS	0.908136	0.654855	MitoCarta3.0
ENSG00000171863	RPS7	0.908025	0.88653	Neither
ENSG00000148908	RGS10	0.905184	1.00354	Neither
ENSG00000214113	LYRM4	0.903966	0.632127	MitoCarta3.0
ENSG00000064601	CTSA	0.903693	0.801696	Secretome
ENSG00000129625	REEP5	0.902928	0.829492	Secretome
ENSG00000103507	BCKDK	0.901686	0.829289	MitoCarta3.0
ENSG00000172172	MRPL13	0.900839	0.837741	MitoCarta3.0
ENSG00000151287	TEX30	0.89896	0.0516906	Neither
ENSG00000108561	C1QBP	0.897359	1.24179	MitoCarta3.0
ENSG00000125870	SNRPB2	0.89735	0.729657	Neither
ENSG00000165775	FUNDC2	0.897119	0.804051	MitoCarta3.0
ENSG00000181924	COA4	0.897016	0.971681	MitoCarta3.0
ENSG00000102003	SYP	0.895504	0.823113	Secretome
ENSG00000108384	RAD51C	0.893912	0.647269	Neither
ENSG00000125995	ROMO1	0.893572	1.2273	MitoCarta3.0
ENSG00000265241	RBM8A	0.891996	1.22449	Neither
ENSG00000104886	PLEKHJ1	0.891457	0.955183	Neither
ENSG00000067992	PDK3	0.889153	0.451769	MitoCarta3.0
ENSG00000134248	LAMTOR5	0.888225	1.02661	Neither
ENSG00000196072	BLOC1S2	0.888098	0.634253	Neither
ENSG00000102763	VWA8	0.887794	0.588529	MitoCarta3.0
ENSG00000113269	RNF130	0.882386	1.13586	Secretome
ENSG00000136908	DPM2	0.881898	0.919414	Secretome
ENSG00000134153	EMC7	0.881803	0.658867	Secretome
ENSG00000173409	ARV1	0.878712	0.548377	Secretome
ENSG00000167272	POP5	0.87778	0.971429	Neither
ENSG00000085871	MGST2	0.877327	0.32852	Secretome
ENSG00000088298	EDEM2	0.877039	0.579077	Secretome
ENSG00000109270	LAMTOR3	0.877031	0.121973	Neither
ENSG00000250317	SMIM20	0.877003	1.20591	MitoCarta3.0
ENSG00000010219	DYRK4	0.876935	0.308418	Neither
ENSG00000144401	METTL21A	0.876142	1.0871	Secretome
ENSG00000120533	ENY2	0.876076	0.783036	Neither
ENSG00000167088	SNRPD1	0.875379	0.870474	Neither
ENSG00000163882	POLR2H	0.874047	0.726032	Neither
ENSG00000256537	SMIM10L1	0.873662	0.767582	Neither
ENSG00000062716	VMP1	0.873648	0.478232	Secretome
ENSG00000133027	PEMT	0.87004	0.807521	Secretome
ENSG00000166123	GPT2	0.868874	0.918091	MitoCarta3.0
ENSG00000100116	GCAT	0.868736	1.06589	MitoCarta3.0
ENSG00000138463	SLC49A4	0.867308	0.604042	Secretome
ENSG00000072682	P4HA2	0.865453	0.83993	Secretome
ENSG00000156928	MALSU1	0.865217	0.66623	MitoCarta3.0
ENSG00000099282	TSPAN15	0.863287	0.638517	Secretome
ENSG00000167645	YIF1B	0.860578	0.654305	Secretome
ENSG00000103496	STX4	0.858244	0.827653	Secretome
ENSG00000203760	CENPW	0.857812	0.941566	Secretome
ENSG00000131475	VPS25	0.856674	0.583099	Neither
ENSG00000108107	RPL28	0.856091	1.19189	Neither
ENSG00000198755	RPL10A	0.855219	0.923905	Neither
ENSG00000179403	VWA1	0.855118	0.576592	Secretome
ENSG00000145050	MANF	0.85501	1.2314	Secretome
ENSG00000033011	ALG1	0.851734	0.40197	Neither
ENSG00000023572	GLRX2	0.850912	0.996454	MitoCarta3.0
ENSG00000066855	MTFR1	0.847403	0.50597	MitoCarta3.0
ENSG00000088986	DYNLL1	0.846777	0.946915	Neither
ENSG00000008394	MGST1	0.845468	0.625517	MitoCarta3.0
ENSG00000189046	ALKBH2	0.844441	0.701576	Neither
ENSG00000171858	RPS21	0.841249	1.13785	Neither
ENSG00000131238	PPT1	0.840847	0.788917	Secretome
ENSG00000102109	PCSK1N	0.84084	0.934559	Secretome
ENSG00000139531	SUOX	0.840153	1.17892	MitoCarta3.0
ENSG00000096092	TMEM14A	0.839983	0.934095	Secretome
ENSG00000100612	DHRS7	0.839069	0.859983	Secretome
ENSG00000149483	TMEM138	0.833438	1.09452	Secretome
ENSG00000183513	COA5	0.833189	1.12358	MitoCarta3.0
ENSG00000163319	MRPS18C	0.832664	0.851659	MitoCarta3.0
ENSG00000206503	HLA-A	0.830522	1.08371	Secretome
ENSG00000107902	LHPP	0.828947	0.593277	Neither
ENSG00000148450	MSRB2	0.825957	0.893133	MitoCarta3.0
ENSG00000144034	TPRKB	0.825914	0.876292	Neither
ENSG00000117122	MFAP2	0.825882	0.389417	Secretome
ENSG00000179632	MAF1	0.822709	0.775306	Neither
ENSG00000117318	ID3	0.819531	0.621069	Neither
ENSG00000183617	MRPL54	0.819495	0.826337	MitoCarta3.0
ENSG00000064545	TMEM161A	0.819439	0.265458	Secretome
ENSG00000214160	ALG3	0.818066	0.412181	Secretome
ENSG00000166794	PPIB	0.818	1.08216	Secretome
ENSG00000006007	GDE1	0.816511	0.878571	Secretome
ENSG00000125691	RPL23	0.81639	0.953691	Neither
ENSG00000143390	RFX5	0.815687	1.21615	Neither
ENSG00000164081	TEX264	0.812871	0.795954	Secretome
ENSG00000148291	SURF2	0.81267	0.968072	Neither
ENSG00000136010	ALDH1L2	0.812642	1.12695	MitoCarta3.0
ENSG00000180488	MIGA1	0.812549	1.38016	MitoCarta3.0
ENSG00000100196	KDELR3	0.809355	0.133177	Secretome
ENSG00000167526	RPL13	0.808666	1.05869	Neither
ENSG00000149089	APIP	0.808575	0.0618711	Neither
ENSG00000114942	EEF1B2	0.807823	0.456855	Neither
ENSG00000112304	ACOT13	0.807491	0.606467	MitoCarta3.0
ENSG00000123080	CDKN2C	0.807004	-0.084246	Neither
ENSG00000116649	SRM	0.806778	1.02822	Neither
ENSG00000111666	CHPT1	0.805851	0.79632	MitoCarta3.0
ENSG00000225697	SLC26A6	0.805491	1.24468	Secretome
ENSG00000140319	SRP14	0.805162	0.57571	Neither
ENSG00000174851	YIF1A	0.804611	0.397544	Secretome
ENSG00000155189	AGPAT5	0.803139	0.574316	MitoCarta3.0
ENSG00000016864	GLT8D1	0.802888	-0.258913	Secretome
ENSG00000002586	CD99	0.802708	1.03787	Secretome
ENSG00000163001	CFAP36	0.800631	1.08666	Neither
ENSG00000103707	MTFMT	0.799809	0.830803	MitoCarta3.0
ENSG00000115944	COX7A2L	0.799641	0.758391	MitoCarta3.0
ENSG00000071082	RPL31	0.798368	0.224642	Neither
ENSG00000172890	NADSYN1	0.797145	1.0018	Secretome
ENSG00000103152	MPG	0.796736	1.10435	Secretome
ENSG00000137824	RMDN3	0.796178	0.580349	MitoCarta3.0
ENSG00000116898	MRPS15	0.792542	0.900214	MitoCarta3.0
ENSG00000181991	MRPS11	0.791757	0.799582	MitoCarta3.0
ENSG00000143742	SRP9	0.790789	0.113747	Neither
ENSG00000165349	SLC7A3	0.789949	-0.170251	Secretome
ENSG00000128951	DUT	0.788875	0.657317	MitoCarta3.0
ENSG00000158042	MRPL17	0.78702	0.899054	MitoCarta3.0
ENSG00000189077	TMEM120A	0.786689	1.11545	Secretome
ENSG00000170855	TRIAP1	0.784932	0.439088	MitoCarta3.0
ENSG00000131871	SELENOS	0.781307	0.926553	Secretome
ENSG00000115756	HPCAL1	0.781249	0.398296	Neither
ENSG00000152455	SUV39H2	0.779385	0.131818	Neither
ENSG00000128463	EMC4	0.777287	0.695624	Secretome
ENSG00000237190	CDKN2AIPNL	0.775403	1.22231	Neither
ENSG00000218739	CEBPZOS	0.773179	0.825933	Secretome
ENSG00000103855	CD276	0.771189	0.789685	Secretome
ENSG00000109084	TMEM97	0.770392	0.358714	Secretome
ENSG00000169750	RAC3	0.769662	0.864865	Neither
ENSG00000169372	CRADD	0.768431	0.690789	Neither
ENSG00000165389	SPTSSA	0.768414	0.781376	Secretome
ENSG00000142684	ZNF593	0.767529	1.1361	Neither
ENSG00000108298	RPL19	0.766655	0.535798	Neither
ENSG00000147403	RPL10	0.764853	0.631417	Neither
ENSG00000124785	NRN1	0.764686	0.573417	Secretome
ENSG00000008382	MPND	0.764537	0.451472	Neither
ENSG00000081791	DELE1	0.764216	1.28963	MitoCarta3.0
ENSG00000130520	LSM4	0.763084	0.73452	Neither
ENSG00000110871	COQ5	0.762062	0.539498	MitoCarta3.0
ENSG00000125991	ERGIC3	0.761709	0.74949	Secretome
ENSG00000136810	TXN	0.761703	0.690688	Neither
ENSG00000170043	TRAPPC1	0.760143	0.716039	Neither
ENSG00000167799	NUDT8	0.758494	0.992496	MitoCarta3.0
ENSG00000165698	SPACA9	0.758257	1.17483	Neither
ENSG00000131469	RPL27	0.758001	0.80917	Neither
ENSG00000170270	GON7	0.757374	0.620823	Neither
ENSG00000161677	JOSD2	0.756489	0.670732	Secretome
ENSG00000115275	MOGS	0.756171	1.13619	Secretome
ENSG00000103145	HCFC1R1	0.756072	0.705321	Neither
ENSG00000138175	ARL3	0.755749	0.47355	Neither
ENSG00000147123	NDUFB11	0.754697	1.12217	MitoCarta3.0
ENSG00000139343	SNRPF	0.753722	0.996203	Neither
ENSG00000163155	LYSMD1	0.752557	0.128737	Neither
ENSG00000142168	SOD1	0.752034	0.818981	MitoCarta3.0
ENSG00000148218	ALAD	0.750421	-0.328949	Neither
ENSG00000153391	INO80C	0.749959	1.04035	Neither
ENSG00000101220	C20orf27	0.749771	1.07009	Neither
ENSG00000101000	PROCR	0.748203	0.912729	Secretome
ENSG00000169692	AGPAT2	0.748064	0.672418	Secretome
ENSG00000119711	ALDH6A1	0.747969	1.0129	MitoCarta3.0
ENSG00000170469	SPATA24	0.746599	1.43498	Neither
ENSG00000170291	ELP5	0.741983	0.782201	Neither
ENSG00000007255	TRAPPC6A	0.741859	1.00689	Neither
ENSG00000173465	ZNRD2	0.741796	0.390344	Neither
ENSG00000109255	NMU	0.741777	0.66051	Secretome
ENSG00000114956	DGUOK	0.741682	1.00359	MitoCarta3.0
ENSG00000179344	HLA-DQB1	0.741597	0.885793	Secretome
ENSG00000136950	ARPC5L	0.741027	0.842847	Neither
ENSG00000109854	HTATIP2	0.74096	0.552516	MitoCarta3.0
ENSG00000145425	RPS3A	0.740677	0.452583	Neither
ENSG00000128228	SDF2L1	0.740573	0.899299	Secretome
ENSG00000138035	PNPT1	0.740295	1.07524	MitoCarta3.0
ENSG00000185825	BCAP31	0.739732	0.793562	Secretome
ENSG00000147533	GOLGA7	0.739206	0.621888	Neither
ENSG00000011132	APBA3	0.738786	0.47782	Neither
ENSG00000146416	AIG1	0.737833	0.752207	Secretome
ENSG00000102898	NUTF2	0.737401	0.916024	Neither
ENSG00000125166	GOT2	0.736683	0.776105	MitoCarta3.0
ENSG00000056736	IL17RB	0.736615	-0.126772	Secretome
ENSG00000134575	ACP2	0.73613	0.812477	Secretome
ENSG00000107223	EDF1	0.734187	0.758035	Neither
ENSG00000074071	MRPS34	0.7328	1.02584	MitoCarta3.0
ENSG00000108788	MLX	0.732443	0.381475	Neither
ENSG00000234745	HLA-B	0.731763	0.900615	Secretome
ENSG00000184207	PGP	0.730266	1.19997	Neither
ENSG00000130770	ATP5IF1	0.729701	0.823708	MitoCarta3.0
ENSG00000106591	MRPL32	0.729047	0.828173	MitoCarta3.0
ENSG00000163866	SMIM12	0.727514	0.698497	Secretome
ENSG00000124562	SNRPC	0.727177	0.559775	Neither
ENSG00000130725	UBE2M	0.726406	1.07005	Neither
ENSG00000100442	FKBP3	0.724485	0.773333	Neither
ENSG00000055950	MRPL43	0.724436	0.799663	MitoCarta3.0
ENSG00000163041	H3-3A	0.723876	0.421814	Neither
ENSG00000177954	RPS27	0.721533	0.819171	Neither
ENSG00000120306	CYSTM1	0.719775	1.00956	Neither
ENSG00000170791	CHCHD7	0.719382	1.16699	MitoCarta3.0
ENSG00000103942	HOMER2	0.718922	1.57241	Neither
ENSG00000198668	CALM1	0.71827	0.28116	Neither
ENSG00000171861	MRM3	0.717969	0.815904	MitoCarta3.0
ENSG00000064961	HMG20B	0.717111	0.872602	Neither
ENSG00000157916	RER1	0.715692	0.666138	Secretome
ENSG00000180354	MTURN	0.715338	1.06536	Neither
ENSG00000184840	TMED9	0.714282	0.903065	Secretome
ENSG00000145919	BOD1	0.712698	0.367141	Neither
ENSG00000163344	PMVK	0.711222	0.698488	Neither
ENSG00000104980	TIMM44	0.710977	0.423303	MitoCarta3.0
ENSG00000108474	PIGL	0.710846	0.401576	Secretome
ENSG00000166710	B2M	0.710828	0.892228	Secretome
ENSG00000136942	RPL35	0.708972	0.645634	Neither
ENSG00000185122	HSF1	0.707658	1.01175	Neither
ENSG00000110811	P3H3	0.703353	0.0624293	Secretome
ENSG00000214063	TSPAN4	0.702297	-0.215567	Secretome
ENSG00000170889	RPS9	0.700404	0.954373	Neither
ENSG00000068615	REEP1	0.699658	0.227388	Secretome
ENSG00000185608	MRPL40	0.698193	0.95648	MitoCarta3.0
ENSG00000133935	ERG28	0.698151	0.593681	Secretome
ENSG00000109576	AADAT	0.697266	-0.0370694	MitoCarta3.0
ENSG00000122873	CISD1	0.696456	0.45699	MitoCarta3.0
ENSG00000148303	RPL7A	0.696415	0.884159	Neither
ENSG00000102967	DHODH	0.695973	0.567087	MitoCarta3.0
ENSG00000168303	MPLKIP	0.695973	0.509686	Neither
ENSG00000197448	GSTK1	0.693862	0.553097	MitoCarta3.0
ENSG00000184508	HDDC3	0.693672	0.661443	Neither
ENSG00000101294	HM13	0.692868	0.441019	Secretome
ENSG00000180340	FZD2	0.692512	-0.00124219	Secretome
ENSG00000116885	OSCP1	0.692075	0.811886	Neither
ENSG00000007520	TSR3	0.69116	0.778152	Secretome
ENSG00000197858	GPAA1	0.689553	0.538381	Secretome
ENSG00000186468	RPS23	0.689535	0.772251	Neither
ENSG00000177042	TMEM80	0.688839	0.597425	Secretome
ENSG00000163156	SCNM1	0.688578	0.656834	Neither
ENSG00000159479	MED8	0.68758	0.879832	Neither
ENSG00000100418	DESI1	0.686344	0.54215	Neither
ENSG00000204356	NELFE	0.685693	1.13738	Neither
ENSG00000120805	ARL1	0.685524	0.787385	Neither
ENSG00000100211	CBY1	0.685224	0.939188	Neither
ENSG00000134490	TMEM241	0.684832	0.279845	Secretome
ENSG00000115317	HTRA2	0.6839	0.446694	MitoCarta3.0
ENSG00000130203	APOE	0.682676	0.883331	Secretome
ENSG00000105698	USF2	0.682443	0.84798	Neither
ENSG00000142892	PIGK	0.681949	0.827103	Secretome
ENSG00000148362	PAXX	0.681867	0.535533	Neither
ENSG00000138760	SCARB2	0.681473	0.185267	Secretome
ENSG00000109099	PMP22	0.681473	0.133972	Secretome
ENSG00000185262	UBALD2	0.681227	0.516514	Neither
ENSG00000143314	MRPL24	0.681111	0.769806	MitoCarta3.0
ENSG00000105983	LMBR1	0.681023	-0.0873717	Secretome
ENSG00000090266	NDUFB2	0.679396	0.769379	MitoCarta3.0
ENSG00000224531	SMIM13	0.677985	0.815681	Secretome
ENSG00000169446	MMGT1	0.677211	0.151496	Secretome
ENSG00000075239	ACAT1	0.677031	0.953167	MitoCarta3.0
ENSG00000119403	PHF19	0.673633	1.23743	Neither
ENSG00000185651	UBE2L3	0.672426	0.740588	Neither
ENSG00000159884	CCDC107	0.670863	0.953242	Secretome
ENSG00000168118	RAB4A	0.670181	0.547636	Neither
ENSG00000164978	NUDT2	0.666226	0.951304	MitoCarta3.0
ENSG00000164885	CDK5	0.665703	0.731161	Neither
ENSG00000114391	RPL24	0.661668	0.77143	Neither
ENSG00000270170	NCBP2AS2	0.66154	1.18377	Secretome
ENSG00000184752	NDUFA12	0.660884	1.1515	MitoCarta3.0
ENSG00000125611	CHCHD5	0.660524	0.720738	MitoCarta3.0
ENSG00000130312	MRPL34	0.660211	0.909265	MitoCarta3.0
ENSG00000204272	NBDY	0.659961	0.754321	Neither
ENSG00000128283	CDC42EP1	0.659642	0.305227	Neither
ENSG00000169972	PUSL1	0.659081	0.608313	MitoCarta3.0
ENSG00000131508	UBE2D2	0.656912	0.795343	Neither
ENSG00000162222	TTC9C	0.65651	0.271562	Neither
ENSG00000120727	PAIP2	0.653694	0.650935	Neither
ENSG00000159322	ADPGK	0.651969	0.774466	Secretome
ENSG00000198856	OSTC	0.651252	0.750504	Secretome
ENSG00000178531	CTXN1	0.648935	0.581759	Secretome
ENSG00000132507	EIF5A	0.648911	0.573353	Neither
ENSG00000105135	ILVBL	0.64647	1.33975	Secretome
ENSG00000107833	NPM3	0.646161	0.723373	Secretome
ENSG00000149761	NUDT22	0.645577	0.605819	Neither
ENSG00000084090	STARD7	0.644728	0.725786	MitoCarta3.0
ENSG00000150459	SAP18	0.644717	0.463177	Neither
ENSG00000073060	SCARB1	0.64284	0.847226	Secretome
ENSG00000013288	MAN2B2	0.642475	0.77338	Secretome
ENSG00000172732	MUS81	0.642106	0.795971	Neither
ENSG00000100360	IFT27	0.641813	0.869137	Neither
ENSG00000115307	AUP1	0.640264	0.958658	Secretome
ENSG00000163738	MTHFD2L	0.639861	1.02712	MitoCarta3.0
ENSG00000145741	BTF3	0.639666	0.396798	Neither
ENSG00000170584	NUDCD2	0.639127	0.664851	Neither
ENSG00000133193	FAM104A	0.638676	-0.326832	Neither
ENSG00000113719	ERGIC1	0.636703	0.730324	Secretome
ENSG00000160284	SPATC1L	0.636258	0.895464	Neither
ENSG00000147224	PRPS1	0.635327	0.285181	Neither
ENSG00000122034	GTF3A	0.634633	0.623042	Neither
ENSG00000102181	CD99L2	0.634617	0.594283	Secretome
ENSG00000166896	ATP23	0.634418	0.0806339	MitoCarta3.0
ENSG00000174165	ZDHHC24	0.634168	0.806195	Secretome
ENSG00000156709	AIFM1	0.632914	0.890382	MitoCarta3.0
ENSG00000103502	CDIPT	0.632722	0.841422	Secretome
ENSG00000126432	PRDX5	0.630476	0.739617	MitoCarta3.0
ENSG00000106636	YKT6	0.63045	0.211336	Neither
ENSG00000244038	DDOST	0.630148	0.484764	Secretome
ENSG00000160404	TOR2A	0.628859	0.519215	Secretome
ENSG00000101888	NXT2	0.628859	0.458384	Neither
ENSG00000089248	ERP29	0.627719	1.19088	Secretome
ENSG00000163382	NAXE	0.627595	0.474241	MitoCarta3.0
ENSG00000160209	PDXK	0.625515	0.523641	Secretome
ENSG00000165501	LRR1	0.625498	0.915314	Neither
ENSG00000121766	ZCCHC17	0.625023	0.752431	Neither
ENSG00000144848	ATG3	0.622203	0.510735	Neither
ENSG00000165480	SKA3	0.621276	0.0313173	Neither
ENSG00000155115	GTF3C6	0.620636	1.40159	Neither
ENSG00000049245	VAMP3	0.620331	0.48656	Secretome
ENSG00000105700	KXD1	0.619381	0.654036	Neither
ENSG00000164258	NDUFS4	0.618913	0.879337	MitoCarta3.0
ENSG00000178585	CTNNBIP1	0.61797	0.210752	Neither
ENSG00000198715	GLMP	0.616901	0.37398	Secretome
ENSG00000120333	MRPS14	0.615691	0.592803	MitoCarta3.0
ENSG00000131019	ULBP3	0.614521	0.332202	Neither
ENSG00000136933	RABEPK	0.614378	0.72483	Neither
ENSG00000178982	EIF3K	0.612249	0.643921	Neither
ENSG00000163710	PCOLCE2	0.611383	0.739143	Secretome
ENSG00000106635	BCL7B	0.611299	0.89648	Neither
ENSG00000138382	METTL5	0.607557	0.690466	MitoCarta3.0
ENSG00000004142	POLDIP2	0.607035	0.623718	MitoCarta3.0
ENSG00000173163	COMMD1	0.606999	0.845666	Neither
ENSG00000167004	PDIA3	0.605746	0.716606	Secretome
ENSG00000196850	PPTC7	0.60537	-0.172996	MitoCarta3.0
ENSG00000132563	REEP2	0.605012	1.19502	Secretome
ENSG00000109016	DHRS7B	0.603833	0.773327	MitoCarta3.0
ENSG00000184900	SUMO3	0.603293	0.842424	Neither
ENSG00000075292	ZNF638	0.60322	1.02427	Neither
ENSG00000174775	HRAS	0.602571	0.997361	Neither
ENSG00000124532	MRS2	0.601181	0.550825	MitoCarta3.0
ENSG00000120265	PCMT1	0.600999	0.532011	Neither
ENSG00000162585	FAAP20	0.600521	0.859352	Neither
ENSG00000110063	DCPS	0.599813	0.284597	Neither
ENSG00000135750	KCNK1	0.598126	-0.149979	Secretome
ENSG00000167863	ATP5PD	0.597855	0.979968	MitoCarta3.0
ENSG00000106268	NUDT1	0.597172	0.856936	Neither
ENSG00000131368	MRPS25	0.596721	0.539274	MitoCarta3.0
ENSG00000159063	ALG8	0.594539	-0.741323	Secretome
ENSG00000123552	USP45	0.594093	0.0869031	Neither
ENSG00000148985	PGAP2	0.594025	0.546177	Secretome
ENSG00000162129	CLPB	0.593852	0.379918	MitoCarta3.0
ENSG00000119632	IFI27L2	0.593101	0.574301	Secretome
ENSG00000180992	MRPL14	0.592496	0.636392	MitoCarta3.0
ENSG00000204220	PFDN6	0.592315	0.677114	Neither
ENSG00000182899	RPL35A	0.591948	0.627876	Neither
ENSG00000139579	NABP2	0.591195	0.546704	Neither
ENSG00000165678	GHITM	0.589568	0.526605	MitoCarta3.0
ENSG00000109861	CTSC	0.586674	1.03398	Secretome
ENSG00000132676	DAP3	0.586287	0.455533	MitoCarta3.0
ENSG00000159685	CHCHD6	0.586281	0.621994	MitoCarta3.0
ENSG00000090054	SPTLC1	0.585607	0.379088	Secretome
ENSG00000089157	RPLP0	0.585521	0.593749	Neither
ENSG00000151694	ADAM17	0.583138	0.238586	Secretome
ENSG00000103018	CYB5B	0.582306	0.444176	MitoCarta3.0
ENSG00000177697	CD151	0.582208	0.570506	Secretome
ENSG00000156990	RPUSD3	0.581806	0.564305	MitoCarta3.0
ENSG00000130560	UBAC1	0.58169	0.53744	Neither
ENSG00000156345	CDK20	0.580496	-0.549334	Neither
ENSG00000171307	ZDHHC16	0.580496	0.513682	Secretome
ENSG00000038002	AGA	0.579074	-0.153225	Secretome
ENSG00000100379	KCTD17	0.578632	-0.119375	Neither
ENSG00000184785	SMIM10	0.577319	0.754642	Secretome
ENSG00000006042	TMEM98	0.576043	0.443808	Secretome
ENSG00000120697	ALG5	0.574792	0.812579	Secretome
ENSG00000066379	POLR1H	0.57325	0.494104	Neither
ENSG00000100413	POLR3H	0.572377	0.16788	Neither
ENSG00000066322	ELOVL1	0.571856	0.539806	Secretome
ENSG00000104872	PIH1D1	0.571715	0.978018	Neither
ENSG00000102265	TIMP1	0.570795	0.564658	Secretome
ENSG00000143797	MBOAT2	0.570781	0.0344988	Secretome
ENSG00000102977	ACD	0.569609	0.193674	Neither
ENSG00000021300	PLEKHB1	0.56724	-0.21759	Neither
ENSG00000171867	PRNP	0.567131	0.0725773	Secretome
ENSG00000162174	ASRGL1	0.566618	0.424087	Neither
ENSG00000156831	NSMCE2	0.565576	0.233532	Neither
ENSG00000163682	RPL9	0.563518	0.565781	Neither
ENSG00000075914	EXOSC7	0.561962	0.65624	Neither
ENSG00000102409	BEX4	0.561601	0.771178	Neither
ENSG00000187024	PTRH1	0.561043	0.565568	MitoCarta3.0
ENSG00000173418	NAA20	0.56088	0.709577	Neither
ENSG00000213523	SRA1	0.559441	0.444313	Neither
ENSG00000135930	EIF4E2	0.558881	0.60694	Neither
ENSG00000182362	YBEY	0.558273	0.502147	MitoCarta3.0
ENSG00000160213	CSTB	0.556396	0.741397	Neither
ENSG00000103266	STUB1	0.556056	0.918463	Neither
ENSG00000101391	CDK5RAP1	0.555023	0.628843	MitoCarta3.0
ENSG00000168938	PPIC	0.55286	0.531702	Secretome
ENSG00000172366	MCRIP2	0.552233	0.737856	MitoCarta3.0
ENSG00000014824	SLC30A9	0.551583	0.382242	MitoCarta3.0
ENSG00000099817	POLR2E	0.551144	0.594025	Neither
ENSG00000099203	TMED1	0.550166	1.13288	Secretome
ENSG00000146109	ABT1	0.550039	0.620098	Neither
ENSG00000135698	MPHOSPH6	0.548399	0.28167	Neither
ENSG00000138621	PPCDC	0.547998	0.409704	Neither
ENSG00000198612	COPS8	0.547916	0.236674	Neither
ENSG00000143374	TARS2	0.547915	0.562916	MitoCarta3.0
ENSG00000158604	TMED4	0.547719	0.495987	Secretome
ENSG00000111196	MAGOHB	0.547182	-0.123054	Neither
ENSG00000106537	TSPAN13	0.547077	0.349501	Secretome
ENSG00000179262	RAD23A	0.545651	0.619526	Neither
ENSG00000144867	SRPRB	0.545311	0.414672	Secretome
ENSG00000185624	P4HB	0.544725	0.815456	Secretome
ENSG00000128683	GAD1	0.544626	0.183445	Neither
ENSG00000185432	METTL7A	0.544577	0.309934	Secretome
ENSG00000089009	RPL6	0.544219	0.344952	Neither
ENSG00000115486	GGCX	0.544015	0.689645	Secretome
ENSG00000125968	ID1	0.543581	0.0740741	Secretome
ENSG00000106066	CPVL	0.542852	0.617825	Secretome
ENSG00000167700	MFSD3	0.542221	0.547928	Secretome
ENSG00000079462	PAFAH1B3	0.541017	0.218172	Neither
ENSG00000146540	C7orf50	0.541002	0.475625	Neither
ENSG00000123131	PRDX4	0.537911	0.496636	MitoCarta3.0
ENSG00000110344	UBE4A	0.537233	0.326417	Neither
ENSG00000173171	MTX1	0.536898	0.402688	MitoCarta3.0
ENSG00000084073	ZMPSTE24	0.536617	0.538219	Secretome
ENSG00000182810	DDX28	0.536453	0.594707	MitoCarta3.0
ENSG00000125445	MRPS7	0.534911	0.153995	MitoCarta3.0
ENSG00000137404	NRM	0.534579	0.565568	Secretome
ENSG00000156171	DRAM2	0.534222	0.364594	Secretome
ENSG00000225921	NOL7	0.533466	1.02927	Neither
ENSG00000167113	COQ4	0.533336	0.139051	MitoCarta3.0
ENSG00000180098	TRNAU1AP	0.533323	0.702156	Neither
ENSG00000125827	TMX4	0.532484	-0.339152	Secretome
ENSG00000104613	INTS10	0.532348	-0.582444	Neither
ENSG00000054116	TRAPPC3	0.529933	0.567417	Neither
ENSG00000124588	NQO2	0.529457	0.54546	Neither
ENSG00000124762	CDKN1A	0.52929	0.205622	Neither
ENSG00000124702	KLHDC3	0.528935	0.862532	Neither
ENSG00000198356	GET3	0.528693	0.445862	Neither
ENSG00000093010	COMT	0.528686	0.757813	MitoCarta3.0
ENSG00000100075	SLC25A1	0.528479	0.653394	MitoCarta3.0
ENSG00000166260	COX11	0.527689	0.560354	MitoCarta3.0
ENSG00000082515	MRPL22	0.526907	-0.0272524	MitoCarta3.0
ENSG00000077348	EXOSC5	0.526736	0.585943	Neither
ENSG00000100372	SLC25A17	0.526556	0.675049	Secretome
ENSG00000140740	UQCRC2	0.525049	0.353125	MitoCarta3.0
ENSG00000125520	SLC2A4RG	0.523935	0.526847	Neither
ENSG00000130724	CHMP2A	0.523223	0.570466	Neither
ENSG00000116133	DHCR24	0.518912	0.280605	Secretome
ENSG00000075336	TIMM21	0.51776	0.620995	MitoCarta3.0
ENSG00000143537	ADAM15	0.517542	0.679675	Secretome
ENSG00000171222	SCAND1	0.51743	0.657706	Neither
ENSG00000030582	GRN	0.517291	0.587308	Secretome
ENSG00000107175	CREB3	0.516883	0.564861	Secretome
ENSG00000099624	ATP5F1D	0.516131	0.498616	MitoCarta3.0
ENSG00000093009	CDC45	0.513964	0.0907031	Neither
ENSG00000188612	SUMO2	0.513902	0.4963	Neither
ENSG00000136710	CCDC115	0.512195	0.588224	Neither
ENSG00000167969	ECI1	0.51203	0.472801	MitoCarta3.0
ENSG00000204568	MRPS18B	0.510937	0.334081	MitoCarta3.0
ENSG00000125877	ITPA	0.51017	0.468995	Neither
ENSG00000134202	GSTM3	0.509999	0.511883	Neither
ENSG00000096080	MRPS18A	0.508269	0.834586	MitoCarta3.0
ENSG00000138085	ATRAID	0.50759	0.665073	Secretome
ENSG00000110442	COMMD9	0.507014	0.377533	Neither
ENSG00000064490	RFXANK	0.50674	0.752527	Neither
ENSG00000187446	CHP1	0.505688	-0.0175758	Neither
ENSG00000180228	PRKRA	0.505389	0.457967	Neither
ENSG00000137714	FDX1	0.504804	0.418819	MitoCarta3.0
ENSG00000179091	CYC1	0.504522	0.525949	MitoCarta3.0
ENSG00000136770	DNAJC1	0.50422	0.794416	Secretome
ENSG00000214530	STARD10	0.503764	0.492903	Neither
ENSG00000118495	PLAGL1	0.503328	-0.179608	Neither
ENSG00000110717	NDUFS8	0.502454	1.01537	MitoCarta3.0
ENSG00000050393	MCUR1	0.501659	0.462744	MitoCarta3.0
ENSG00000105640	RPL18A	0.501084	0.766233	Neither
ENSG00000165283	STOML2	0.499833	0.40899	MitoCarta3.0
ENSG00000112110	MRPL18	0.499092	0.494274	MitoCarta3.0
ENSG00000117450	PRDX1	0.499051	0.463932	Neither
ENSG00000197622	CDC42SE1	0.498527	0.251154	Neither
ENSG00000101474	APMAP	0.498301	0.463916	Secretome
ENSG00000215717	TMEM167B	0.496664	0.819803	Secretome
ENSG00000179364	PACS2	0.496559	0.628913	Neither
ENSG00000114982	KANSL3	0.495952	-0.375267	Neither
ENSG00000072506	HSD17B10	0.495477	0.509988	MitoCarta3.0
ENSG00000184216	IRAK1	0.493829	0.801693	Neither
ENSG00000101189	MRGBP	0.493665	0.545066	Neither
ENSG00000099958	DERL3	0.493665	1.01378	Secretome
ENSG00000084207	GSTP1	0.493393	0.545362	Neither
ENSG00000109919	MTCH2	0.493013	0.361319	MitoCarta3.0
ENSG00000204348	DXO	0.492946	-0.0955312	Neither
ENSG00000197451	HNRNPAB	0.492944	0.633987	Neither
ENSG00000186866	POFUT2	0.492018	0.626068	Secretome
ENSG00000235162	C12orf75	0.491941	-0.0234008	Neither
ENSG00000101928	MOSPD1	0.490163	0.0551081	Secretome
ENSG00000100321	SYNGR1	0.489198	1.54751	Secretome
ENSG00000101255	TRIB3	0.487865	-0.266133	Neither
ENSG00000160226	CFAP410	0.487639	1.23644	Neither
ENSG00000167792	NDUFV1	0.487098	0.654472	MitoCarta3.0
ENSG00000079150	FKBP7	0.485219	0.900318	Secretome
ENSG00000163378	EOGT	0.484469	-0.38337	Secretome
ENSG00000161920	MED11	0.48301	0.255745	Neither
ENSG00000173950	XXYLT1	0.482364	0.217424	Secretome
ENSG00000126709	IFI6	0.482293	0.370918	Secretome
ENSG00000167862	MRPL58	0.48125	0.783834	MitoCarta3.0
ENSG00000116237	ICMT	0.481075	0.618713	Secretome
ENSG00000181704	YIPF6	0.481049	0.0714763	Secretome
ENSG00000120686	UFM1	0.480672	0.725933	Neither
ENSG00000113048	MRPS27	0.480571	0.285267	MitoCarta3.0
ENSG00000116209	TMEM59	0.480325	0.195121	Secretome
ENSG00000136827	TOR1A	0.478865	0.569195	Secretome
ENSG00000187840	EIF4EBP1	0.478634	0.798088	Neither
ENSG00000131669	NINJ1	0.478382	0.230125	Secretome
ENSG00000084754	HADHA	0.476741	0.778891	MitoCarta3.0
ENSG00000204308	RNF5	0.476597	0.195816	Secretome
ENSG00000080200	CRYBG3	0.476192	0.850697	Neither
ENSG00000119878	CRIPT	0.474019	0.622302	Neither
ENSG00000171960	PPIH	0.473499	0.565489	Neither
ENSG00000064199	SPA17	0.472884	0.730586	Neither
ENSG00000108830	RND2	0.471575	0.349496	Neither
ENSG00000018610	STEEP1	0.471501	-0.258186	Neither
ENSG00000153006	SREK1IP1	0.471334	-0.00573024	Neither
ENSG00000149100	EIF3M	0.470774	0.605145	Neither
ENSG00000126581	BECN1	0.469464	0.791127	Neither
ENSG00000123545	NDUFAF4	0.468368	0.860301	MitoCarta3.0
ENSG00000114446	IFT57	0.467798	0.46589	Neither
ENSG00000213079	SCAF8	0.467076	0.705736	Neither
ENSG00000170965	PLAC1	0.4638	0.424999	Secretome
ENSG00000134851	TMEM165	0.462357	0.944718	Secretome
ENSG00000179988	PSTK	0.462254	-0.573352	Neither
ENSG00000104472	CHRAC1	0.461845	0.440386	Neither
ENSG00000159069	FBXW5	0.460981	0.453392	Neither
ENSG00000089685	BIRC5	0.460627	0.472243	Neither
ENSG00000181610	MRPS23	0.46043	0.511704	MitoCarta3.0
ENSG00000149357	LAMTOR1	0.459367	0.681274	Neither
ENSG00000131732	ZCCHC9	0.458532	0.37439	Neither
ENSG00000145022	TCTA	0.457433	0.994411	Secretome
ENSG00000005882	PDK2	0.456053	0.485411	MitoCarta3.0
ENSG00000198478	SH3BGRL2	0.45528	-0.106338	Neither
ENSG00000148248	SURF4	0.45404	0.485238	Secretome
ENSG00000175756	AURKAIP1	0.453992	0.99359	MitoCarta3.0
ENSG00000084092	NOA1	0.453869	1.23973	MitoCarta3.0
ENSG00000127022	CANX	0.453774	0.41016	Secretome
ENSG00000175602	CCDC85B	0.450184	0.964421	Neither
ENSG00000158201	ABHD3	0.449889	0.0840763	Secretome
ENSG00000025770	NCAPH2	0.449653	0.533182	Neither
ENSG00000149196	HIKESHI	0.449294	0.11573	Neither
ENSG00000013583	HEBP1	0.448712	0.560321	MitoCarta3.0
ENSG00000111665	CDCA3	0.448682	0.309653	Neither
ENSG00000087191	PSMC5	0.448383	0.448038	Neither
ENSG00000141378	PTRH2	0.448287	0.399779	MitoCarta3.0
ENSG00000229117	RPL41	0.44785	0.543672	Neither
ENSG00000122406	RPL5	0.447572	0.427682	Neither
ENSG00000090013	BLVRB	0.447047	0.357019	Secretome
ENSG00000161179	YDJC	0.446602	0.413959	Neither
ENSG00000167130	DOLPP1	0.446522	0.774924	Secretome
ENSG00000171159	C9orf16	0.445354	1.10238	Neither
ENSG00000183255	PTTG1IP	0.44525	0.269872	Secretome
ENSG00000144455	SUMF1	0.444434	0.113055	Secretome
ENSG00000158156	XKR8	0.443816	0.336594	Secretome
ENSG00000152700	SAR1B	0.443267	0.265312	Neither
ENSG00000093183	SEC22C	0.443221	0.850573	Secretome
ENSG00000105401	CDC37	0.443153	0.420351	Neither
ENSG00000160392	C19orf47	0.442865	-0.314626	Secretome
ENSG00000011028	MRC2	0.442497	0.444677	Secretome
ENSG00000145781	COMMD10	0.442298	0.23246	Neither
ENSG00000179526	SHARPIN	0.44199	0.270559	Neither
ENSG00000042445	RETSAT	0.440876	0.401817	Secretome
ENSG00000157593	SLC35B2	0.44059	0.55876	Secretome
ENSG00000179218	CALR	0.439933	0.688427	Secretome
ENSG00000182199	SHMT2	0.439447	0.359417	MitoCarta3.0
ENSG00000099797	TECR	0.439082	0.731229	Secretome
ENSG00000164904	ALDH7A1	0.438979	0.206012	MitoCarta3.0
ENSG00000101546	RBFA	0.437284	0.509123	MitoCarta3.0
ENSG00000063241	ISOC2	0.436687	0.542592	MitoCarta3.0
ENSG00000124275	MTRR	0.436586	0.102455	Neither
ENSG00000182195	LDOC1	0.436106	-0.00479947	Secretome
ENSG00000135506	OS9	0.435975	0.432427	Secretome
ENSG00000065600	PACC1	0.434632	0.0865665	Secretome
ENSG00000125458	NT5C	0.434455	0.348385	Neither
ENSG00000143222	UFC1	0.43403	0.424741	Neither
ENSG00000112146	FBXO9	0.433356	0.406	Neither
ENSG00000119013	NDUFB3	0.432365	0.709219	MitoCarta3.0
ENSG00000145354	CISD2	0.431803	0.515078	Secretome
ENSG00000168061	SAC3D1	0.430642	0.006856	Neither
ENSG00000151327	FAM177A1	0.430175	0.412392	Neither
ENSG00000134375	TIMM17A	0.430121	0.519485	MitoCarta3.0
ENSG00000123178	SPRYD7	0.429693	-0.139578	Neither
ENSG00000104299	INTS9	0.429458	0.264917	Neither
ENSG00000136758	YME1L1	0.428588	0.567591	MitoCarta3.0
ENSG00000161091	MFSD12	0.42817	0.0853131	Secretome
ENSG00000130193	THEM6	0.427938	0.641434	Secretome
ENSG00000114631	PODXL2	0.427825	0.472087	Secretome
ENSG00000141504	SAT2	0.426969	0.630773	Neither
ENSG00000103187	COTL1	0.424391	0.369864	Neither
ENSG00000225663	MCRIP1	0.423543	0.873952	Neither
ENSG00000131242	RAB11FIP4	0.422955	-0.289043	Neither
ENSG00000179965	ZNF771	0.422926	0.082454	Neither
ENSG00000110492	MDK	0.421187	0.307034	Secretome
ENSG00000084234	APLP2	0.42101	0.281743	Secretome
ENSG00000100632	ERH	0.420946	0.460194	Neither
ENSG00000115204	MPV17	0.420856	1.08072	MitoCarta3.0
ENSG00000197894	ADH5	0.420696	0.0268179	Neither
ENSG00000128534	LSM8	0.420472	0.363867	Neither
ENSG00000179271	GADD45GIP1	0.420127	0.632521	MitoCarta3.0
ENSG00000177646	ACAD9	0.420103	0.0403049	MitoCarta3.0
ENSG00000123472	ATPAF1	0.418969	-0.0873988	MitoCarta3.0
ENSG00000169223	LMAN2	0.417838	0.570144	Secretome
ENSG00000131373	HACL1	0.417817	-0.301883	Secretome
ENSG00000160191	PDE9A	0.416673	0.496682	Neither
ENSG00000165716	DIPK1B	0.416627	0.677587	Secretome
ENSG00000164494	PDSS2	0.416507	0.489839	MitoCarta3.0
ENSG00000108219	TSPAN14	0.413573	0.229514	Secretome
ENSG00000135241	PNPLA8	0.413541	0.810321	MitoCarta3.0
ENSG00000160932	LY6E	0.413392	0.402294	Neither
ENSG00000100865	CINP	0.413039	0.602716	Neither
ENSG00000136319	TTC5	0.412774	-0.74903	Neither
ENSG00000106554	CHCHD3	0.412428	0.655759	MitoCarta3.0
ENSG00000128915	ICE2	0.411315	-0.303713	Neither
ENSG00000134996	OSTF1	0.409681	0.0847186	Neither
ENSG00000143819	EPHX1	0.409543	0.275069	Neither
ENSG00000204592	HLA-E	0.409537	0.181554	Secretome
ENSG00000105011	ASF1B	0.408409	0.238929	Neither
ENSG00000178922	HYI	0.408067	0.351902	Neither
ENSG00000152944	MED21	0.407968	0.11206	Neither
ENSG00000277791	PSMB3	0.40751	0.336439	Neither
ENSG00000165644	COMTD1	0.407251	0.625942	MitoCarta3.0
ENSG00000243317	STMP1	0.406958	0.503655	Secretome
ENSG00000179163	FUCA1	0.406887	-0.133911	Secretome
ENSG00000110218	PANX1	0.406466	-1.26546	Secretome
ENSG00000013523	ANGEL1	0.406102	0.990396	Secretome
ENSG00000111237	VPS29	0.405104	0.612565	Neither
ENSG00000100142	POLR2F	0.404742	0.219661	Neither
ENSG00000130313	PGLS	0.404669	0.316807	Neither
ENSG00000065665	SEC61A2	0.404279	0.234627	Secretome
ENSG00000137814	HAUS2	0.403191	0.295259	Neither
ENSG00000101057	MYBL2	0.400753	0.505008	Neither
ENSG00000008282	SYPL1	0.400565	0.192787	Secretome
ENSG00000142188	TMEM50B	0.400276	0.257468	Secretome
ENSG00000123989	CHPF	0.399961	-0.269785	Secretome
ENSG00000107874	CUEDC2	0.39958	0.439401	Secretome
ENSG00000166173	LARP6	0.397935	0.648069	Neither
ENSG00000164951	PDP1	0.396855	-0.0568696	MitoCarta3.0
ENSG00000128791	TWSG1	0.396346	0.266494	Secretome
ENSG00000197977	ELOVL2	0.395977	0.238935	Secretome
ENSG00000006015	REX1BD	0.394592	1.04633	Neither
ENSG00000087302	RTRAF	0.39447	0.417287	Neither
ENSG00000163832	ELP6	0.392567	-0.461941	Neither
ENSG00000111790	FGFR1OP2	0.392556	0.125079	Neither
ENSG00000101144	BMP7	0.392335	-0.160343	Secretome
ENSG00000122033	MTIF3	0.390628	0.460639	MitoCarta3.0
ENSG00000108953	YWHAE	0.389218	0.107914	Neither
ENSG00000119242	CCDC92	0.387851	-0.295029	Neither
ENSG00000175183	CSRP2	0.387387	0.115902	Neither
ENSG00000118181	RPS25	0.386983	0.358994	Neither
ENSG00000159055	MIS18A	0.386952	0.110907	Neither
ENSG00000116815	CD58	0.386546	0.267917	Secretome
ENSG00000147955	SIGMAR1	0.385677	0.540328	Secretome
ENSG00000136560	TANK	0.385633	-0.114227	Neither
ENSG00000156471	PTDSS1	0.385138	0.528835	Secretome
ENSG00000204310	AGPAT1	0.385126	0.0628872	Secretome
ENSG00000196449	YRDC	0.383739	0.31812	MitoCarta3.0
ENSG00000105968	H2AZ2	0.382441	0.517425	Neither
ENSG00000105617	LENG1	0.382433	0.800777	Neither
ENSG00000163466	ARPC2	0.382413	0.592003	Neither
ENSG00000160050	CCDC28B	0.380931	0.759781	Neither
ENSG00000102781	KATNAL1	0.380331	-0.294603	Neither
ENSG00000154813	DPH3	0.379334	0.763372	Neither
ENSG00000143870	PDIA6	0.379156	0.477596	Secretome
ENSG00000179958	DCTPP1	0.37914	0.781653	Neither
ENSG00000198931	APRT	0.378421	0.760578	Neither
ENSG00000168256	NKIRAS2	0.37803	-0.290025	Neither
ENSG00000256269	HMBS	0.377476	0.0238416	Neither
ENSG00000166326	TRIM44	0.376962	0.512483	Neither
ENSG00000147400	CETN2	0.376849	0.34364	Neither
ENSG00000132313	MRPL35	0.376706	0.25805	MitoCarta3.0
ENSG00000004961	HCCS	0.376185	0.411019	MitoCarta3.0
ENSG00000087088	BAX	0.375574	0.799822	MitoCarta3.0
ENSG00000162244	RPL29	0.374829	0.196081	Neither
ENSG00000011105	TSPAN9	0.37432	-0.0383645	Secretome
ENSG00000156599	ZDHHC5	0.374222	-0.0514386	Secretome
ENSG00000137364	TPMT	0.373631	-0.190168	Neither
ENSG00000004059	ARF5	0.372956	0.447609	MitoCarta3.0
ENSG00000127554	GFER	0.372359	0.0542587	MitoCarta3.0
ENSG00000112294	ALDH5A1	0.368623	0.3539	MitoCarta3.0
ENSG00000075142	SRI	0.368312	0.693259	Neither
ENSG00000110315	RNF141	0.367786	0.609013	Neither
ENSG00000198736	MSRB1	0.367662	0.500589	Neither
ENSG00000125375	DMAC2L	0.367469	0.434715	MitoCarta3.0
ENSG00000213699	SLC35F6	0.365528	0.595978	Secretome
ENSG00000101412	E2F1	0.365423	0.248587	Neither
ENSG00000165915	SLC39A13	0.365328	0.0951335	Secretome
ENSG00000158615	PPP1R15B	0.364459	0.418971	Neither
ENSG00000184787	UBE2G2	0.364444	0.17342	Neither
ENSG00000182054	IDH2	0.364242	0.359943	MitoCarta3.0
ENSG00000010270	STARD3NL	0.363856	0.395329	Secretome
ENSG00000100319	ZMAT5	0.363849	0.741165	Neither
ENSG00000170142	UBE2E1	0.363545	0.250121	Neither
ENSG00000023902	PLEKHO1	0.36299	0.856147	Neither
ENSG00000162385	MAGOH	0.362503	0.517661	Neither
ENSG00000136143	SUCLA2	0.36169	0.0488299	MitoCarta3.0
ENSG00000143353	LYPLAL1	0.361327	-0.0533836	MitoCarta3.0
ENSG00000170266	GLB1	0.360571	0.460343	Secretome
ENSG00000139921	TMX1	0.360263	0.53351	Secretome
ENSG00000140391	TSPAN3	0.360109	0.170506	Secretome
ENSG00000213563	C8orf82	0.35969	0.00946451	MitoCarta3.0
ENSG00000197265	GTF2E2	0.359545	0.173328	Neither
ENSG00000104969	SGTA	0.357973	0.70186	Neither
ENSG00000117593	DARS2	0.357804	0.225741	MitoCarta3.0
ENSG00000104723	TUSC3	0.357201	0.117841	Secretome
ENSG00000111229	ARPC3	0.355878	0.420361	Neither
ENSG00000175390	EIF3F	0.355611	-0.217737	Neither
ENSG00000183688	RFLNB	0.355471	0.453291	Neither
ENSG00000133641	C12orf29	0.354635	0.0374817	Neither
ENSG00000008018	PSMB1	0.354172	0.344301	Neither
ENSG00000126067	PSMB2	0.354069	0.328494	Neither
ENSG00000148300	REXO4	0.353304	0.293353	Neither
ENSG00000100908	EMC9	0.352262	0.755137	Neither
ENSG00000185896	LAMP1	0.352063	0.190147	Secretome
ENSG00000136819	C9orf78	0.35179	0.228734	Neither
ENSG00000160752	FDPS	0.350295	0.149541	MitoCarta3.0
ENSG00000034713	GABARAPL2	0.35003	0.474684	Neither
ENSG00000102103	PQBP1	0.349036	0.140162	Neither
ENSG00000178605	GTPBP6	0.348827	0.156821	MitoCarta3.0
ENSG00000120519	SLC10A7	0.34805	-0.765853	Secretome
ENSG00000099804	CDC34	0.347107	0.678263	Neither
ENSG00000125656	CLPP	0.346891	0.533674	MitoCarta3.0
ENSG00000067113	PLPP1	0.346685	0.404578	Secretome
ENSG00000172757	CFL1	0.346267	0.225691	Neither
ENSG00000139644	TMBIM6	0.345943	0.295622	Secretome
ENSG00000055211	GINM1	0.344129	0.400595	Secretome
ENSG00000117543	DPH5	0.343801	-0.0753139	Neither
ENSG00000166582	CENPV	0.343693	0.560491	Secretome
ENSG00000183072	NKX2-5	0.343074	0.318758	Neither
ENSG00000211455	STK38L	0.342336	-0.441084	Neither
ENSG00000171453	POLR1C	0.341687	-0.0369177	Neither
ENSG00000154059	IMPACT	0.341243	-0.0627374	Neither
ENSG00000156973	PDE6D	0.341056	0.543224	Neither
ENSG00000175110	MRPS22	0.340969	0.399324	MitoCarta3.0
ENSG00000204859	ZBTB48	0.340729	-0.180304	Neither
ENSG00000171757	LRRC34	0.337925	-0.997439	Neither
ENSG00000111786	SRSF9	0.337089	0.593405	Neither
ENSG00000115457	IGFBP2	0.336625	0.283823	Secretome
ENSG00000008324	SS18L2	0.336485	0.695777	Neither
ENSG00000197019	SERTAD1	0.336077	-0.0461432	Neither
ENSG00000164291	ARSK	0.335987	-0.185221	Secretome
ENSG00000068697	LAPTM4A	0.334443	0.393288	Secretome
ENSG00000163191	S100A11	0.334141	0.301485	Neither
ENSG00000183077	AFMID	0.333939	0.556076	Neither
ENSG00000079332	SAR1A	0.333831	0.166893	Neither
ENSG00000128626	MRPS12	0.332925	0.60947	MitoCarta3.0
ENSG00000163900	TMEM41A	0.332635	0.873608	Secretome
ENSG00000228716	DHFR	0.332602	0.281405	Neither
ENSG00000144029	MRPS5	0.332073	0.703685	MitoCarta3.0
ENSG00000278845	MRPL45	0.331977	0.18897	MitoCarta3.0
ENSG00000126088	UROD	0.331955	0.543153	Neither
ENSG00000105254	TBCB	0.331008	0.314612	Neither
ENSG00000154146	NRGN	0.329007	0.40904	Neither
ENSG00000083444	PLOD1	0.328941	0.315976	Secretome
ENSG00000144659	SLC25A38	0.328875	0.198694	MitoCarta3.0
ENSG00000108523	RNF167	0.326896	0.418554	Secretome
ENSG00000095739	BAMBI	0.326739	-0.190725	Secretome
ENSG00000165476	REEP3	0.326614	0.151402	Secretome
ENSG00000181019	NQO1	0.325135	-0.177415	Neither
ENSG00000131773	KHDRBS3	0.324879	0.213659	Neither
ENSG00000180964	TCEAL8	0.324799	0.180869	Neither
ENSG00000110768	GTF2H1	0.324501	-0.471003	Neither
ENSG00000164897	TMUB1	0.32403	0.425007	Secretome
ENSG00000174684	B4GAT1	0.322514	0.551136	Secretome
ENSG00000154277	UCHL1	0.321963	0.221131	Neither
ENSG00000103978	TMEM87A	0.32171	-0.329303	Secretome
ENSG00000215021	PHB2	0.321203	0.151692	MitoCarta3.0
ENSG00000120699	EXOSC8	0.318857	0.495672	Neither
ENSG00000106771	TMEM245	0.317893	0.389417	Secretome
ENSG00000114026	OGG1	0.317461	-0.0745716	MitoCarta3.0
ENSG00000140848	CPNE2	0.317398	0.0996527	Neither
ENSG00000241127	YAE1	0.316736	0.090774	Neither
ENSG00000068120	COASY	0.316735	0.174722	MitoCarta3.0
ENSG00000144746	ARL6IP5	0.31633	0.221922	Secretome
ENSG00000153982	GDPD1	0.316164	-0.49636	Secretome
ENSG00000116161	CACYBP	0.315743	0.351737	Neither
ENSG00000070756	PABPC1	0.315455	0.133341	Neither
ENSG00000119333	DYNC2I2	0.31528	0.486728	Neither
ENSG00000184232	OAF	0.315279	0.305104	Secretome
ENSG00000180398	MCFD2	0.315023	0.396065	Secretome
ENSG00000161671	EMC10	0.314507	0.692446	Secretome
ENSG00000204386	NEU1	0.31249	0.413922	Secretome
ENSG00000160256	FAM207A	0.311254	0.178137	Neither
ENSG00000160075	SSU72	0.310606	0.365511	Neither
ENSG00000099256	PRTFDC1	0.310178	0.354686	Neither
ENSG00000162885	B3GALNT2	0.309554	-0.217051	Secretome
ENSG00000170439	METTL7B	0.308342	0.918617	Secretome
ENSG00000168763	CNNM3	0.308146	0.160631	Secretome
ENSG00000134291	TMEM106C	0.30812	0.353094	Secretome
ENSG00000142507	PSMB6	0.307692	0.541529	Neither
ENSG00000134072	CAMK1	0.306165	0.615627	Neither
ENSG00000167740	CYB5D2	0.305725	0.647392	Secretome
ENSG00000160410	SHKBP1	0.305586	-0.748787	Neither
ENSG00000127080	IPPK	0.304073	-0.765316	Neither
ENSG00000152683	SLC30A6	0.304072	0.676102	Secretome
ENSG00000174796	THAP6	0.303862	-0.899494	Neither
ENSG00000174109	C16orf91	0.303194	-0.165152	MitoCarta3.0
ENSG00000137509	PRCP	0.302951	0.304	Secretome
ENSG00000130165	ELOF1	0.302596	0.361291	Neither
ENSG00000111725	PRKAB1	0.302315	0.0981172	Neither
ENSG00000006576	PHTF2	0.302309	0.120833	Secretome
ENSG00000116096	SPR	0.301918	0.127697	MitoCarta3.0
ENSG00000196743	GM2A	0.301638	0.262021	Secretome
ENSG00000117899	MESD	0.301022	0.30013	Secretome
ENSG00000142156	COL6A1	0.301018	0.0396217	Secretome
ENSG00000198353	HOXC4	0.300699	-0.321882	Neither
ENSG00000100532	CGRRF1	0.299844	0.855898	Secretome
ENSG00000089327	FXYD5	0.297582	1.1716	Secretome
ENSG00000178229	ZNF543	0.297415	-0.492145	Neither
ENSG00000135093	USP30	0.296703	-0.296507	MitoCarta3.0
ENSG00000115685	PPP1R7	0.296625	0.213115	Neither
ENSG00000161016	RPL8	0.296189	0.489695	Neither
ENSG00000101246	ARFRP1	0.294662	0.267837	Neither
ENSG00000137413	TAF8	0.294458	0.194851	Neither
ENSG00000065882	TBC1D1	0.293875	0.181768	Neither
ENSG00000129521	EGLN3	0.292289	-1.11262	Neither
ENSG00000135916	ITM2C	0.291946	0.42475	Secretome
ENSG00000118680	MYL12B	0.291541	0.195346	Neither
ENSG00000099364	FBXL19	0.291363	-1.20061	Neither
ENSG00000103275	UBE2I	0.290979	0.261273	Neither
ENSG00000183291	SELENOF	0.290644	0.29525	Secretome
ENSG00000136238	RAC1	0.290284	-0.105711	Neither
ENSG00000184164	CRELD2	0.290052	0.449039	Secretome
ENSG00000204673	AKT1S1	0.29004	0.466133	Neither
ENSG00000198816	ZNF358	0.289099	0.287601	Secretome
ENSG00000182118	FAM89A	0.288603	0.597738	Neither
ENSG00000141756	FKBP10	0.287899	0.369486	MitoCarta3.0
ENSG00000170348	TMED10	0.287689	0.704487	Secretome
ENSG00000131828	PDHA1	0.287671	0.509136	MitoCarta3.0
ENSG00000134046	MBD2	0.287599	0.132971	Neither
ENSG00000161682	FAM171A2	0.286959	0.178644	Secretome
ENSG00000164105	SAP30	0.286788	-0.410895	Secretome
ENSG00000071994	PDCD2	0.285615	0.384906	Neither
ENSG00000141452	RMC1	0.285423	-0.555494	Neither
ENSG00000188917	TRMT2B	0.284378	0.512016	MitoCarta3.0
ENSG00000100601	ALKBH1	0.284262	-0.0426938	MitoCarta3.0
ENSG00000198018	ENTPD7	0.283847	0.000845898	Secretome
ENSG00000141698	NT5C3B	0.283451	0.291802	Neither
ENSG00000125246	CLYBL	0.282606	0.0338536	MitoCarta3.0
ENSG00000181163	NPM1	0.282539	-0.270379	Neither
ENSG00000134905	CARS2	0.282433	0.556362	MitoCarta3.0
ENSG00000114738	MAPKAPK3	0.282289	0.80815	Neither
ENSG00000126749	EMG1	0.281976	0.489634	Neither
ENSG00000103485	QPRT	0.281924	0.259845	Secretome
ENSG00000105518	TMEM205	0.281695	0.619103	MitoCarta3.0
ENSG00000171806	METTL18	0.280936	-1.03581	Neither
ENSG00000129472	RAB2B	0.280936	-0.0198389	Neither
ENSG00000105767	CADM4	0.280936	0.692212	Secretome
ENSG00000138459	SLC35A5	0.280936	-0.670321	Secretome
ENSG00000197747	S100A10	0.279991	0.590955	Secretome
ENSG00000159377	PSMB4	0.278522	0.337478	Neither
ENSG00000102317	RBM3	0.27819	0.222598	Neither
ENSG00000169189	NSMCE1	0.278083	0.215236	Neither
ENSG00000173660	UQCRH	0.277418	0.048996	MitoCarta3.0
ENSG00000177663	IL17RA	0.27657	-0.286692	Secretome
ENSG00000143149	ALDH9A1	0.276087	0.719521	MitoCarta3.0
ENSG00000110090	CPT1A	0.27607	0.750824	MitoCarta3.0
ENSG00000185049	NELFA	0.275737	-0.0989004	Neither
ENSG00000111879	FAM184A	0.275481	-1.38264	Neither
ENSG00000007080	CCDC124	0.275086	0.313476	Neither
ENSG00000173085	COQ2	0.274704	0.31627	MitoCarta3.0
ENSG00000112655	PTK7	0.273363	0.501365	Secretome
ENSG00000110057	UNC93B1	0.273026	0.740012	Secretome
ENSG00000140395	WDR61	0.272474	0.21355	Neither
ENSG00000102931	ARL2BP	0.272388	-0.144758	Neither
ENSG00000123595	RAB9A	0.272264	0.07279	Neither
ENSG00000117118	SDHB	0.272231	0.401876	MitoCarta3.0
ENSG00000137522	RNF121	0.271947	0.219971	Secretome
ENSG00000179152	TCAIM	0.270667	0.169324	MitoCarta3.0
ENSG00000130005	GAMT	0.270667	0.219116	Neither
ENSG00000162384	CZIB	0.270142	0.218317	Neither
ENSG00000158158	CNNM4	0.26826	-0.248324	Secretome
ENSG00000277258	PCGF2	0.268131	-0.325173	Neither
ENSG00000014641	MDH1	0.267191	-0.146526	Neither
ENSG00000116521	SCAMP3	0.266959	0.513294	Secretome
ENSG00000151500	THYN1	0.265905	0.434554	Neither
ENSG00000154553	PDLIM3	0.26546	-0.597961	Neither
ENSG00000140854	KATNB1	0.264994	0.156462	Neither
ENSG00000188529	SRSF10	0.264817	0.329893	Neither
ENSG00000184613	NELL2	0.264634	-0.284537	Secretome
ENSG00000164048	ZNF589	0.264267	-0.299958	Neither
ENSG00000162191	UBXN1	0.263571	0.461083	Neither
ENSG00000172380	GNG12	0.263169	0.424999	Neither
ENSG00000184162	NR2C2AP	0.262618	0.0708138	Neither
ENSG00000137106	GRHPR	0.262117	0.170271	MitoCarta3.0
ENSG00000179010	MRFAP1	0.261654	0.424689	Neither
ENSG00000197329	PELI1	0.261036	-0.0955312	Neither
ENSG00000168528	SERINC2	0.260471	0.447144	Secretome
ENSG00000149179	C11orf49	0.260338	0.0562445	Neither
ENSG00000131446	MGAT1	0.259333	0.0195367	Secretome
ENSG00000106080	FKBP14	0.25924	0.529875	Secretome
ENSG00000131153	GINS2	0.258767	0.237219	Neither
ENSG00000141428	C18orf21	0.258453	0.69505	Neither
ENSG00000160799	CCDC12	0.257932	0.171779	Neither
ENSG00000138678	GPAT3	0.257746	-0.0819606	Secretome
ENSG00000125534	PPDPF	0.25772	0.453111	Neither
ENSG00000175063	UBE2C	0.257431	0.159216	Neither
ENSG00000136295	TTYH3	0.2571	0.525467	Secretome
ENSG00000084693	AGBL5	0.257054	0.295226	Neither
ENSG00000198585	NUDT16	0.256056	0.235458	Neither
ENSG00000149428	HYOU1	0.255461	0.434351	Secretome
ENSG00000118579	MED28	0.255166	0.342116	Neither
ENSG00000112167	SAYSD1	0.254948	0.239558	Secretome
ENSG00000115255	REEP6	0.254783	0.591604	Secretome
ENSG00000101843	PSMD10	0.254728	0.0284287	Neither
ENSG00000100522	GNPNAT1	0.25314	-0.136956	Neither
ENSG00000169718	DUS1L	0.253079	0.430211	Neither
ENSG00000138650	PCDH10	0.251754	-0.1824	Secretome
ENSG00000155304	HSPA13	0.25062	0.00668478	Secretome
ENSG00000214706	IFRD2	0.250611	0.125128	Neither
ENSG00000089220	PEBP1	0.25015	0.476184	Neither
ENSG00000066697	MSANTD3	0.249292	0.2063	Neither
ENSG00000165724	ZMYND19	0.24792	0.126443	Neither
ENSG00000169609	C15orf40	0.247062	0.412353	Neither
ENSG00000183798	EMILIN3	0.246412	-0.564211	Secretome
ENSG00000172500	FIBP	0.243641	0.458202	Neither
ENSG00000136718	IMP4	0.243454	0.212779	Neither
ENSG00000189159	JPT1	0.243135	0.485171	Neither
ENSG00000181264	TLCD5	0.2428	0.289933	Secretome
ENSG00000171067	C11orf24	0.242771	0.117305	Secretome
ENSG00000164077	MON1A	0.242382	-0.348457	Neither
ENSG00000167081	PBX3	0.24156	-0.0957278	Neither
ENSG00000170035	UBE2E3	0.241531	-0.0347259	Neither
ENSG00000166479	TMX3	0.241497	-0.0738057	Secretome
ENSG00000161999	JMJD8	0.241173	0.633732	Secretome
ENSG00000119446	RBM18	0.24084	0.364179	Neither
ENSG00000144120	TMEM177	0.239894	-0.0322676	MitoCarta3.0
ENSG00000077942	FBLN1	0.239787	-0.200096	Secretome
ENSG00000115840	SLC25A12	0.238625	0.135775	MitoCarta3.0
ENSG00000109929	SC5D	0.238579	0.237788	Secretome
ENSG00000204237	OXLD1	0.237462	0.219971	MitoCarta3.0
ENSG00000005448	WDR54	0.236541	0.323342	Neither
ENSG00000138686	BBS7	0.23536	-0.0195766	Neither
ENSG00000166557	TMED3	0.235112	0.738175	Secretome
ENSG00000080815	PSEN1	0.234942	-0.0218227	Secretome
ENSG00000149929	HIRIP3	0.234874	0.344351	Neither
ENSG00000148090	AUH	0.234242	0.113055	MitoCarta3.0
ENSG00000147669	POLR2K	0.232889	0.576245	Neither
ENSG00000113621	TXNDC15	0.232004	1.14431	Secretome
ENSG00000197912	SPG7	0.231985	0.76811	MitoCarta3.0
ENSG00000086598	TMED2	0.231624	0.177945	Secretome
ENSG00000164687	FABP5	0.230785	0.437604	Neither
ENSG00000148358	GPR107	0.230491	0.050864	Secretome
ENSG00000166197	NOLC1	0.230407	0.0997405	Neither
ENSG00000171103	TRMT61B	0.229589	-0.224209	MitoCarta3.0
ENSG00000169814	BTD	0.229382	0.274259	Secretome
ENSG00000153551	CMTM7	0.229026	0.452378	Secretome
ENSG00000149262	INTS4	0.228633	-0.147953	Neither
ENSG00000156469	MTERF3	0.227954	0.157952	MitoCarta3.0
ENSG00000156858	PRR14	0.22676	-0.158976	Neither
ENSG00000156671	SAMD8	0.226488	0.0586076	Secretome
ENSG00000166033	HTRA1	0.226032	0.0795875	Secretome
ENSG00000163626	COX18	0.224694	-0.0705563	MitoCarta3.0
ENSG00000156239	N6AMT1	0.223536	0.134713	Neither
ENSG00000162493	PDPN	0.222799	0.165324	Secretome
ENSG00000169592	INO80E	0.222787	0.278125	Neither
ENSG00000180304	OAZ2	0.222408	0.493187	Neither
ENSG00000148690	FRA10AC1	0.222042	-0.049216	Neither
ENSG00000115234	SNX17	0.221973	-0.0373495	Neither
ENSG00000171425	ZNF581	0.221921	0.0865855	Neither
ENSG00000124226	RNF114	0.221837	0.648455	Neither
ENSG00000176407	KCMF1	0.221293	-0.0787054	Neither
ENSG00000100916	BRMS1L	0.22128	-0.707755	Neither
ENSG00000171700	RGS19	0.220504	-0.0943443	Neither
ENSG00000197780	TAF13	0.220379	0.221431	Neither
ENSG00000213719	CLIC1	0.220318	0.361427	Neither
ENSG00000140632	GLYR1	0.218444	-0.0491922	Neither
ENSG00000138073	PREB	0.218419	0.165973	Secretome
ENSG00000144021	CIAO1	0.218222	0.0672482	Neither
ENSG00000158828	PINK1	0.218204	0.498524	MitoCarta3.0
ENSG00000196715	VKORC1L1	0.217889	-0.187809	Secretome
ENSG00000169951	ZNF764	0.217848	0.0225936	Neither
ENSG00000131148	EMC8	0.217797	0.316485	Neither
ENSG00000111203	ITFG2	0.217315	-0.851144	Neither
ENSG00000277161	PIGW	0.216805	-0.2903	Secretome
ENSG00000125454	SLC25A19	0.216693	0.339418	MitoCarta3.0
ENSG00000144736	SHQ1	0.216189	-0.0622886	Neither
ENSG00000159346	ADIPOR1	0.215914	0.380103	Secretome
ENSG00000157514	TSC22D3	0.215853	0.0848404	Neither
ENSG00000196262	PPIA	0.215298	0.598899	Neither
ENSG00000107566	ERLIN1	0.21444	0.0895199	Secretome
ENSG00000151465	CDC123	0.21386	0.152579	Neither
ENSG00000145569	OTULINL	0.213821	-0.386177	Secretome
ENSG00000132661	NXT1	0.213807	0.0369407	Neither
ENSG00000115289	PCGF1	0.213477	-0.344043	Neither
ENSG00000167118	URM1	0.213343	0.510907	Neither
ENSG00000078808	SDF4	0.212993	0.343409	Secretome
ENSG00000100243	CYB5R3	0.212972	0.459696	MitoCarta3.0
ENSG00000105671	DDX49	0.211966	0.325896	Neither
ENSG00000160563	MED27	0.211877	-0.0328899	Neither
ENSG00000164087	POC1A	0.211773	-0.256894	Neither
ENSG00000122557	HERPUD2	0.210546	-0.926473	Secretome
ENSG00000134901	POGLUT2	0.209541	0.144559	Secretome
ENSG00000137409	MTCH1	0.208836	0.0577974	MitoCarta3.0
ENSG00000186687	LYRM7	0.207906	0.189775	MitoCarta3.0
ENSG00000196655	TRAPPC4	0.206878	0.240307	Neither
ENSG00000147889	CDKN2A	0.206813	0.32924	Neither
ENSG00000166821	PEX11A	0.206735	0.778459	Secretome
ENSG00000133773	CCDC59	0.206033	0.100794	Neither
ENSG00000011009	LYPLA2	0.205653	0.264205	Neither
ENSG00000176410	DNAJC30	0.205647	0.199095	MitoCarta3.0
ENSG00000172057	ORMDL3	0.205647	0.207915	Secretome
ENSG00000090674	MCOLN1	0.205168	0.260809	Secretome
ENSG00000132406	TMEM128	0.20512	0.425333	Secretome
ENSG00000168028	RPSA	0.204327	0.16818	Neither
ENSG00000137312	FLOT1	0.203715	0.0415468	Neither
ENSG00000154548	SRSF12	0.202933	0.198893	Neither
ENSG00000147642	SYBU	0.201765	-0.308408	Secretome
ENSG00000102743	SLC25A15	0.201404	-0.0491069	MitoCarta3.0
ENSG00000109220	CHIC2	0.201208	0.674171	Secretome
ENSG00000137876	RSL24D1	0.200488	0.219591	Neither
ENSG00000119820	YIPF4	0.200446	-0.0963383	Secretome
ENSG00000139428	MMAB	0.20029	0.409528	MitoCarta3.0
ENSG00000169683	LRRC45	0.199923	-0.31662	Neither
ENSG00000171155	C1GALT1C1	0.199094	0.0211273	Secretome
ENSG00000134453	RBM17	0.198994	0.10199	Neither
ENSG00000101856	PGRMC1	0.198148	0.286433	Secretome
ENSG00000115073	ACTR1B	0.197693	0.139549	Neither
ENSG00000142856	ITGB3BP	0.196742	0.100504	Neither
ENSG00000170899	GSTA4	0.196031	0.0454899	Neither
ENSG00000182934	SRPRA	0.195675	0.20761	Neither
ENSG00000106105	GARS1	0.195351	0.10355	MitoCarta3.0
ENSG00000078061	ARAF	0.195206	0.0586076	Neither
ENSG00000151233	GXYLT1	0.19506	-0.243937	Secretome
ENSG00000176171	BNIP3	0.194684	-0.0361934	MitoCarta3.0
ENSG00000196411	EPHB4	0.194397	-0.834477	Secretome
ENSG00000145284	SCD5	0.193473	-0.13087	Secretome
ENSG00000138660	AP1AR	0.193473	0.169639	Neither
ENSG00000166192	SENP8	0.193473	-0.092059	Neither
ENSG00000176715	ACSF3	0.192844	1.23026	MitoCarta3.0
ENSG00000114388	NPRL2	0.191776	-0.0956518	Neither
ENSG00000136856	SLC2A8	0.191373	0.46077	Secretome
ENSG00000160216	AGPAT3	0.190586	-0.264874	Secretome
ENSG00000108639	SYNGR2	0.190425	0.349653	Secretome
ENSG00000118096	IFT46	0.190133	0.141404	Neither
ENSG00000134461	ANKRD16	0.189788	0.190223	Neither
ENSG00000104213	PDGFRL	0.189013	0.564619	Secretome
ENSG00000102897	LYRM1	0.188489	0.411137	MitoCarta3.0
ENSG00000155959	VBP1	0.18805	0.123545	Neither
ENSG00000157978	LDLRAP1	0.187826	0.144764	Neither
ENSG00000082212	ME2	0.187142	-0.16522	MitoCarta3.0
ENSG00000171720	HDAC3	0.185485	0.269993	Neither
ENSG00000129636	ITFG1	0.185399	0.0999696	Secretome
ENSG00000139835	GRTP1	0.184362	0.190223	Neither
ENSG00000117395	EBNA1BP2	0.183862	0.488661	Neither
ENSG00000164294	GPX8	0.183707	0.270202	Secretome
ENSG00000153786	ZDHHC7	0.183298	-0.0450538	Secretome
ENSG00000102078	SLC25A14	0.183233	0.490952	MitoCarta3.0
ENSG00000166579	NDEL1	0.182973	-0.487063	Neither
ENSG00000159692	CTBP1	0.182586	-0.280286	Neither
ENSG00000122378	PRXL2A	0.180551	0.0812965	MitoCarta3.0
ENSG00000104341	LAPTM4B	0.180222	-0.147183	Secretome
ENSG00000101439	CST3	0.179518	0.164184	Secretome
ENSG00000131187	F12	0.179397	0.278775	Secretome
ENSG00000120725	SIL1	0.179032	0.100057	Secretome
ENSG00000176623	RMDN1	0.178467	0.11803	MitoCarta3.0
ENSG00000100528	CNIH1	0.177908	0.389501	Secretome
ENSG00000048392	RRM2B	0.177398	-0.550898	Secretome
ENSG00000106628	POLD2	0.176742	0.655484	Neither
ENSG00000158850	B4GALT3	0.176599	-0.828528	Secretome
ENSG00000166471	TMEM41B	0.176408	-0.410093	Secretome
ENSG00000141933	TPGS1	0.176123	0.0665128	Neither
ENSG00000197976	AKAP17A	0.17599	-0.615487	Neither
ENSG00000175414	ARL10	0.175819	0.227557	Secretome
ENSG00000175224	ATG13	0.175325	-0.566556	Neither
ENSG00000072310	SREBF1	0.175236	-0.493243	Secretome
ENSG00000131652	THOC6	0.174951	-0.00523923	Neither
ENSG00000104695	PPP2CB	0.174411	-0.141522	Neither
ENSG00000163728	TTC14	0.173806	0.00233922	Neither
ENSG00000164172	MOCS2	0.172519	0.50233	Neither
ENSG00000198331	HYLS1	0.172411	-0.857798	Neither
ENSG00000120594	PLXDC2	0.172411	-0.752015	Secretome
ENSG00000197746	PSAP	0.172334	0.19155	Secretome
ENSG00000165898	ISCA2	0.171452	0.370081	MitoCarta3.0
ENSG00000123374	CDK2	0.17125	0.116157	Neither
ENSG00000143499	SMYD2	0.170963	0.404681	Neither
ENSG00000065054	SLC9A3R2	0.170771	0.32373	Neither
ENSG00000134371	CDC73	0.170683	-0.0516694	Neither
ENSG00000113811	SELENOK	0.170442	0.372004	Secretome
ENSG00000172115	CYCS	0.169972	0.494686	MitoCarta3.0
ENSG00000172171	TEFM	0.169626	-0.475278	MitoCarta3.0
ENSG00000164465	DCBLD1	0.169427	0.069514	Secretome
ENSG00000152253	SPC25	0.16844	0.0455789	Neither
ENSG00000074201	CLNS1A	0.168409	-0.0963659	Neither
ENSG00000092010	PSME1	0.168313	0.670754	Neither
ENSG00000203950	RTL8A	0.168312	-0.438881	Neither
ENSG00000131171	SH3BGRL	0.167299	0.109992	Neither
ENSG00000086065	CHMP5	0.167207	0.0553372	Neither
ENSG00000230124	ACBD6	0.166631	-0.0620406	Neither
ENSG00000110651	CD81	0.166289	0.225135	Secretome
ENSG00000013392	RWDD2A	0.165458	-0.382902	Neither
ENSG00000122565	CBX3	0.165457	0.00467482	Neither
ENSG00000150787	PTS	0.165352	-0.0204276	Neither
ENSG00000116260	QSOX1	0.16481	0.261551	Secretome
ENSG00000110108	TMEM109	0.164106	0.337012	Secretome
ENSG00000148459	PDSS1	0.161508	-0.0864294	MitoCarta3.0
ENSG00000156639	ZFAND3	0.161384	-0.157496	Neither
ENSG00000142751	GPN2	0.161286	-0.0840911	Neither
ENSG00000145439	CBR4	0.161214	0.0854344	MitoCarta3.0
ENSG00000121289	CEP89	0.160936	-0.329875	MitoCarta3.0
ENSG00000124541	RRP36	0.160447	0.25083	Neither
ENSG00000150768	DLAT	0.159504	0.0535041	MitoCarta3.0
ENSG00000165526	RPUSD4	0.158756	-0.314582	MitoCarta3.0
ENSG00000133597	ADCK2	0.157553	0.257445	MitoCarta3.0
ENSG00000100804	PSMB5	0.157512	0.202361	Neither
ENSG00000119977	TCTN3	0.157159	0.213705	Secretome
ENSG00000101346	POFUT1	0.15556	0.300463	Secretome
ENSG00000077152	UBE2T	0.155345	0.0952489	Neither
ENSG00000143727	ACP1	0.154792	-0.184397	Neither
ENSG00000136478	TEX2	0.154709	-0.856571	Secretome
ENSG00000185973	TMLHE	0.154339	-0.456219	MitoCarta3.0
ENSG00000160691	SHC1	0.153918	-1.07494	Neither
ENSG00000120942	UBIAD1	0.153774	-0.0409065	Secretome
ENSG00000155755	TMEM237	0.153669	-0.23239	Secretome
ENSG00000140988	RPS2	0.152857	0.143798	Neither
ENSG00000105613	MAST1	0.151652	0.542203	Neither
ENSG00000125037	EMC3	0.151531	-0.126338	Secretome
ENSG00000029993	HMGB3	0.15103	0.225197	Neither
ENSG00000169740	ZNF32	0.150104	0.621069	Neither
ENSG00000138074	SLC5A6	0.149888	-0.303767	Secretome
ENSG00000166086	JAM3	0.149333	0.135311	Secretome
ENSG00000178035	IMPDH2	0.14929	0.12091	Neither
ENSG00000198721	ECI2	0.148937	-0.0327731	MitoCarta3.0
ENSG00000172531	PPP1CA	0.148623	0.120045	Neither
ENSG00000142634	EFHD2	0.148244	0.435287	Neither
ENSG00000138757	G3BP2	0.147995	0.130869	Neither
ENSG00000110711	AIP	0.147738	-0.12083	Neither
ENSG00000121680	PEX16	0.147732	0.695662	Secretome
ENSG00000107130	NCS1	0.146715	0.104141	Neither
ENSG00000157191	NECAP2	0.14619	0.0888318	Neither
ENSG00000186193	SAPCD2	0.145761	-0.228042	Neither
ENSG00000147679	UTP23	0.145357	-0.161279	Neither
ENSG00000115828	QPCT	0.145217	0.309905	Secretome
ENSG00000113140	SPARC	0.145114	-0.00195472	Secretome
ENSG00000121210	TMEM131L	0.145064	-0.109939	Secretome
ENSG00000177105	RHOG	0.144312	-0.361909	Neither
ENSG00000163291	PAQR3	0.142773	-0.211895	Secretome
ENSG00000070081	NUCB2	0.142229	0.0145844	Secretome
ENSG00000204628	RACK1	0.140684	0.0830272	Neither
ENSG00000117500	TMED5	0.140569	0.368456	Secretome
ENSG00000143418	CERS2	0.139784	0.143368	Secretome
ENSG00000198951	NAGA	0.139339	0.326953	Secretome
ENSG00000100979	PLTP	0.139107	0.0169129	Secretome
ENSG00000176473	WDR25	0.139067	-0.583328	Neither
ENSG00000105722	ERF	0.138917	-0.763934	Neither
ENSG00000124333	VAMP7	0.138135	-0.188725	Secretome
ENSG00000182307	C8orf33	0.137908	0.238691	Secretome
ENSG00000105612	DNASE2	0.137595	0.325086	Secretome
ENSG00000130164	LDLR	0.137351	-0.00706604	Secretome
ENSG00000138744	NAAA	0.137345	-0.289577	Secretome
ENSG00000197061	H4C3	0.136721	-0.0140519	Neither
ENSG00000134686	PHC2	0.136659	-0.38369	Neither
ENSG00000125648	SLC25A23	0.136548	0.536175	MitoCarta3.0
ENSG00000167565	SERTAD3	0.136546	-0.0212457	Neither
ENSG00000100445	SDR39U1	0.136546	-0.172347	MitoCarta3.0
ENSG00000175606	TMEM70	0.136191	0.0210734	MitoCarta3.0
ENSG00000178202	POGLUT3	0.135636	-0.0334597	Secretome
ENSG00000024862	CCDC28A	0.135505	0.554182	Neither
ENSG00000198252	STYX	0.134956	0.208747	Neither
ENSG00000116704	SLC35D1	0.134094	-0.0319949	Secretome
ENSG00000103415	HMOX2	0.132774	-0.0726921	Secretome
ENSG00000163902	RPN1	0.132463	0.276767	Secretome
ENSG00000139546	TARBP2	0.131934	-0.0212457	Neither
ENSG00000157600	TMEM164	0.13188	0.173453	Secretome
ENSG00000184436	THAP7	0.131565	0.291101	Neither
ENSG00000130175	PRKCSH	0.131377	0.0540237	Secretome
ENSG00000167977	KCTD5	0.131221	-0.183484	Neither
ENSG00000185115	NSMCE3	0.130792	-0.272575	Neither
ENSG00000128309	MPST	0.129816	-0.0234466	MitoCarta3.0
ENSG00000108518	PFN1	0.129572	0.321998	Neither
ENSG00000183605	SFXN4	0.129403	-0.0858643	MitoCarta3.0
ENSG00000142208	AKT1	0.129126	-0.223216	Neither
ENSG00000132823	OSER1	0.128629	-0.119972	Neither
ENSG00000130640	TUBGCP2	0.128538	-0.389445	Neither
ENSG00000163528	CHCHD4	0.128537	0.186861	MitoCarta3.0
ENSG00000177542	SLC25A22	0.12816	-0.300253	MitoCarta3.0
ENSG00000198034	RPS4X	0.127729	0.177263	Neither
ENSG00000141696	P3H4	0.127707	0.141392	Secretome
ENSG00000134508	CABLES1	0.127581	-0.0713692	Neither
ENSG00000130717	UCK1	0.127461	0.61837	Neither
ENSG00000277075	H2AC8	0.127239	0.023402	Neither
ENSG00000162512	SDC3	0.126669	-0.236365	Secretome
ENSG00000196776	CD47	0.126559	0.0278786	Secretome
ENSG00000211445	GPX3	0.126426	0.808743	Secretome
ENSG00000126970	ZC4H2	0.126358	-0.245799	Neither
ENSG00000148737	TCF7L2	0.126358	-0.225569	Neither
ENSG00000143162	CREG1	0.125306	0.0393839	Secretome
ENSG00000131116	ZNF428	0.125224	0.246041	Neither
ENSG00000156603	MED19	0.125017	0.122151	Neither
ENSG00000100711	ZFYVE21	0.125017	0.0631124	Neither
ENSG00000141447	OSBPL1A	0.124551	-0.123012	MitoCarta3.0
ENSG00000165629	ATP5F1C	0.12439	0.243477	MitoCarta3.0
ENSG00000112378	PERP	0.124242	0.167624	Secretome
ENSG00000124145	SDC4	0.12326	0.132833	Secretome
ENSG00000205581	HMGN1	0.122645	0.185109	Neither
ENSG00000136868	SLC31A1	0.121838	-0.0294944	Secretome
ENSG00000278053	DDX52	0.121737	-0.195067	Neither
ENSG00000117419	ERI3	0.121638	0.119697	Neither
ENSG00000178896	EXOSC4	0.12117	0.183791	Neither
ENSG00000091640	SPAG7	0.120269	0.376881	Neither
ENSG00000100376	FAM118A	0.119472	0.00541468	Secretome
ENSG00000135446	CDK4	0.119078	0.194038	Neither
ENSG00000112335	SNX3	0.118937	0.280863	Neither
ENSG00000179241	LDLRAD3	0.118664	0.350384	Secretome
ENSG00000107020	PLGRKT	0.118664	0.0641458	MitoCarta3.0
ENSG00000111652	COPS7A	0.117705	-0.314806	Neither
ENSG00000144320	LNPK	0.117641	-0.846547	Secretome
ENSG00000157800	SLC37A3	0.115418	0.468409	Secretome
ENSG00000167461	RAB8A	0.115241	0.284308	Neither
ENSG00000163162	RNF149	0.115221	-0.521885	Secretome
ENSG00000076706	MCAM	0.115127	-0.0919937	Secretome
ENSG00000168395	ING5	0.115027	-0.188514	Neither
ENSG00000162300	ZFPL1	0.114679	0.164039	Secretome
ENSG00000082258	CCNT2	0.114577	-0.266117	Neither
ENSG00000198918	RPL39	0.113768	0.633992	Neither
ENSG00000164040	PGRMC2	0.113506	0.221712	Secretome
ENSG00000148229	POLE3	0.113339	0.0965648	Neither
ENSG00000001036	FUCA2	0.11316	0.250469	Secretome
ENSG00000101166	PRELID3B	0.112782	0.069017	MitoCarta3.0
ENSG00000141429	GALNT1	0.112699	0.518127	Secretome
ENSG00000130202	NECTIN2	0.112222	-0.0299994	Secretome
ENSG00000148688	RPP30	0.112021	0.0778232	Neither
ENSG00000147804	SLC39A4	0.111599	0.124875	Secretome
ENSG00000076604	TRAF4	0.111114	0.239101	Neither
ENSG00000135919	SERPINE2	0.110745	-0.204894	Secretome
ENSG00000105137	SYDE1	0.109523	-0.777252	Neither
ENSG00000130508	PXDN	0.109263	-0.304814	Secretome
ENSG00000007341	ST7L	0.109138	-0.214043	Secretome
ENSG00000189007	ADAT2	0.108999	-0.438947	Neither
ENSG00000109881	CCDC34	0.108983	-0.00242181	Neither
ENSG00000135052	GOLM1	0.108795	0.410898	Secretome
ENSG00000117448	AKR1A1	0.108628	0.0670253	Neither
ENSG00000176182	MYPOP	0.107808	-0.565017	Neither
ENSG00000161888	SPC24	0.107645	0.499808	Neither
ENSG00000145860	RNF145	0.107184	-0.491729	Secretome
ENSG00000147475	ERLIN2	0.107062	-0.108985	Secretome
ENSG00000160161	CILP2	0.106161	0.0426661	Secretome
ENSG00000170293	CMTM8	0.105849	0.168504	Secretome
ENSG00000125977	EIF2S2	0.105412	0.338361	Neither
ENSG00000196923	PDLIM7	0.105241	-0.000130322	Neither
ENSG00000169727	GPS1	0.104717	-0.524182	Neither
ENSG00000154639	CXADR	0.104711	0.266268	Secretome
ENSG00000134333	LDHA	0.104347	-0.170977	Neither
ENSG00000113845	TIMMDC1	0.104255	0.543556	MitoCarta3.0
ENSG00000113161	HMGCR	0.103854	0.0766045	Secretome
ENSG00000099341	PSMD8	0.103008	0.298722	Neither
ENSG00000138796	HADH	0.102828	-0.109569	MitoCarta3.0
ENSG00000117385	P3H1	0.102643	-0.0525605	Secretome
ENSG00000158411	MITD1	0.102598	0.191058	Neither
ENSG00000160193	WDR4	0.102231	-0.147705	Secretome
ENSG00000106868	SUSD1	0.101612	-0.104175	Secretome
ENSG00000149792	MRPL49	0.101367	0.153909	MitoCarta3.0
ENSG00000099204	ABLIM1	0.100074	0.0493968	Neither
ENSG00000164615	CAMLG	0.0998051	0.218927	Secretome
ENSG00000108587	GOSR1	0.0983487	-0.967865	Secretome
ENSG00000166734	GOLM2	0.0980143	0.49038	Secretome
ENSG00000156515	HK1	0.0973616	0.524383	Neither
ENSG00000175324	LSM1	0.0973528	0.156999	Neither
ENSG00000106211	HSPB1	0.0972038	0.043727	Neither
ENSG00000160049	DFFA	0.0971586	0.147217	Neither
ENSG00000075785	RAB7A	0.0962269	0.123545	Secretome
ENSG00000092094	OSGEP	0.0959883	0.340135	Neither
ENSG00000164251	F2RL1	0.0955805	-0.614055	Secretome
ENSG00000149485	FADS1	0.0951466	-0.0889142	Secretome
ENSG00000166529	ZSCAN21	0.095069	-0.675048	Neither
ENSG00000162972	MAIP1	0.0950236	0.305284	MitoCarta3.0
ENSG00000160131	VMA21	0.0946999	0.35583	Secretome
ENSG00000105552	BCAT2	0.0943789	-0.259106	MitoCarta3.0
ENSG00000104907	TRMT1	0.0943761	0.339133	MitoCarta3.0
ENSG00000170315	UBB	0.0943637	-0.117438	Neither
ENSG00000002330	BAD	0.0941659	0.416818	MitoCarta3.0
ENSG00000113456	RAD1	0.0939304	0.201927	Neither
ENSG00000171246	NPTX1	0.0931039	-0.230726	Secretome
ENSG00000196839	ADA	0.0919017	0.245159	Neither
ENSG00000109519	GRPEL1	0.0918228	0.0900815	MitoCarta3.0
ENSG00000058063	ATP11B	0.091111	-0.378798	Secretome
ENSG00000081087	OSTM1	0.090869	-0.0611955	Secretome
ENSG00000148334	PTGES2	0.0901254	0.551368	MitoCarta3.0
ENSG00000133142	TCEAL4	0.0899142	0.129695	Neither
ENSG00000166881	NEMP1	0.0897368	0.0924451	Secretome
ENSG00000170892	TSEN34	0.089617	0.12471	Neither
ENSG00000232119	MCTS1	0.0886582	0.154703	Neither
ENSG00000168301	KCTD6	0.0882904	-0.252594	Neither
ENSG00000122642	FKBP9	0.0880687	0.3054	Secretome
ENSG00000163512	AZI2	0.0878766	0.626811	Neither
ENSG00000057757	PITHD1	0.0874475	0.190164	Neither
ENSG00000183684	ALYREF	0.0873913	0.0283499	Neither
ENSG00000035141	FAM136A	0.0868649	0.429452	MitoCarta3.0
ENSG00000122707	RECK	0.0859195	0.073527	Secretome
ENSG00000169439	SDC2	0.0854716	-0.285551	Secretome
ENSG00000112769	LAMA4	0.0853847	-0.383959	Secretome
ENSG00000178149	DALRD3	0.0844523	-1.10864	Neither
ENSG00000140284	SLC27A2	0.0837339	-0.0474093	Secretome
ENSG00000134030	CTIF	0.0829961	-0.886945	Neither
ENSG00000077232	DNAJC10	0.0827522	0.270999	Secretome
ENSG00000120656	TAF12	0.0826659	0.59833	Neither
ENSG00000099622	CIRBP	0.0824313	0.375584	Neither
ENSG00000125503	PPP1R12C	0.0821556	0.351215	Neither
ENSG00000183726	TMEM50A	0.0815699	0.294385	Secretome
ENSG00000169919	GUSB	0.080647	0.603975	Secretome
ENSG00000100239	PPP6R2	0.0804988	-0.327754	Neither
ENSG00000104805	NUCB1	0.0804972	-0.0539225	Secretome
ENSG00000075643	MOCOS	0.0804025	-0.478571	Neither
ENSG00000169598	DFFB	0.0793172	0.15309	Neither
ENSG00000127720	METTL25	0.0793016	-0.723446	Neither
ENSG00000165669	FAM204A	0.0789983	0.100467	Neither
ENSG00000168090	COPS6	0.0788442	-0.0873374	Secretome
ENSG00000143436	MRPL9	0.0783507	0.398383	MitoCarta3.0
ENSG00000117906	RCN2	0.0782226	-0.0220286	Secretome
ENSG00000121775	TMEM39B	0.0781783	0.428869	Secretome
ENSG00000114686	MRPL3	0.0776782	0.0988223	MitoCarta3.0
ENSG00000133112	TPT1	0.0776441	-0.0235168	Neither
ENSG00000179598	PLD6	0.0774157	0.51948	MitoCarta3.0
ENSG00000119522	DENND1A	0.0774021	0.0860884	Neither
ENSG00000114125	RNF7	0.0773776	0.160726	Neither
ENSG00000157954	WIPI2	0.0771136	-0.340007	Neither
ENSG00000112576	CCND3	0.0762182	0.00566353	Neither
ENSG00000146701	MDH2	0.0760674	0.230518	MitoCarta3.0
ENSG00000158717	RNF166	0.0756335	0.22157	Neither
ENSG00000086475	SEPHS1	0.0755533	0.227243	Neither
ENSG00000143315	PIGM	0.0750312	-0.00585	Secretome
ENSG00000182871	COL18A1	0.0747471	0.0918606	Secretome
ENSG00000089351	GRAMD1A	0.073785	-0.750087	Secretome
ENSG00000122884	P4HA1	0.0731707	0.278662	Secretome
ENSG00000183665	TRMT12	0.0728273	-0.490644	Neither
ENSG00000113583	C5orf15	0.0720958	0.117315	Secretome
ENSG00000086062	B4GALT1	0.0716199	-0.23777	Secretome
ENSG00000116353	MECR	0.0715123	-0.113944	MitoCarta3.0
ENSG00000129128	SPCS3	0.0714589	0.141534	Secretome
ENSG00000253352	TUG1	0.0712705	-0.409927	Secretome
ENSG00000168101	NUDT16L1	0.0705077	0.914151	Neither
ENSG00000113068	PFDN1	0.0700233	0.0486766	Neither
ENSG00000103671	TRIP4	0.0699425	-0.126879	Neither
ENSG00000130713	EXOSC2	0.0696129	-0.281804	Neither
ENSG00000114999	TTL	0.0688266	-0.182332	Neither
ENSG00000176915	ANKLE2	0.0684277	0.128062	Secretome
ENSG00000148297	MED22	0.0680166	-0.319904	Neither
ENSG00000107669	ATE1	0.0679418	-0.0855261	Neither
ENSG00000100441	KHNYN	0.0677573	-0.366112	Neither
ENSG00000184992	BRI3BP	0.067631	0.0278271	Secretome
ENSG00000136156	ITM2B	0.0668352	0.470945	Secretome
ENSG00000175536	LIPT2	0.0668107	0.0237881	MitoCarta3.0
ENSG00000101138	CSTF1	0.0664918	0.103458	Neither
ENSG00000135801	TAF5L	0.0664296	-0.730253	Neither
ENSG00000113761	ZNF346	0.0659226	-0.692783	Neither
ENSG00000129514	FOXA1	0.0650892	-0.797513	Neither
ENSG00000173588	CEP83	0.0646176	-0.546604	Neither
ENSG00000170832	USP32	0.064366	-0.875357	Neither
ENSG00000075131	TIPIN	0.0642578	-0.811443	Neither
ENSG00000186132	C2orf76	0.0636284	0.134105	Neither
ENSG00000082497	SERTAD4	0.0633925	-0.248401	Neither
ENSG00000166450	PRTG	0.0633748	-0.253619	Secretome
ENSG00000102879	CORO1A	0.0630305	-0.242425	Neither
ENSG00000110696	C11orf58	0.0626929	-0.313482	Neither
ENSG00000213190	MLLT11	0.061767	-0.154425	Neither
ENSG00000164032	H2AZ1	0.0617484	0.321288	Neither
ENSG00000164466	SFXN1	0.0612664	-0.141459	MitoCarta3.0
ENSG00000143761	ARF1	0.0611342	0.222948	Neither
ENSG00000065154	OAT	0.0610047	0.233548	MitoCarta3.0
ENSG00000116473	RAP1A	0.0607504	0.156495	Neither
ENSG00000144895	EIF2A	0.0601541	-0.0710485	Neither
ENSG00000100554	ATP6V1D	0.059636	0.53321	Neither
ENSG00000132254	ARFIP2	0.0595091	0.146146	Neither
ENSG00000015133	CCDC88C	0.0585431	-0.7044	Neither
ENSG00000145016	RUBCN	0.0585431	-0.931339	Neither
ENSG00000149923	PPP4C	0.0572054	0.0391016	Neither
ENSG00000105223	PLD3	0.0566901	0.396487	Secretome
ENSG00000175556	LONRF3	0.0565627	-0.255014	Neither
ENSG00000100104	SRRD	0.0562292	-0.0270596	Secretome
ENSG00000196352	CD55	0.0559846	0.0026798	Secretome
ENSG00000118418	HMGN3	0.0558895	0.139811	Neither
ENSG00000136159	NUDT15	0.0552039	0.233433	Neither
ENSG00000007402	CACNA2D2	0.0548674	-0.466188	Secretome
ENSG00000151348	EXT2	0.0547515	0.165779	Secretome
ENSG00000198885	ITPRIPL1	0.054427	-0.363716	Secretome
ENSG00000100216	TOMM22	0.0543802	0.423265	MitoCarta3.0
ENSG00000102158	MAGT1	0.0543644	-0.00833424	Secretome
ENSG00000109065	NAT9	0.0536695	0.176924	Neither
ENSG00000146063	TRIM41	0.0532368	-0.364562	Neither
ENSG00000148331	ASB6	0.0531296	-0.0374283	Neither
ENSG00000103381	CPPED1	0.0531296	-0.454059	Neither
ENSG00000100221	JOSD1	0.0530922	0.0667617	Neither
ENSG00000048162	NOP16	0.0529259	0.269686	Neither
ENSG00000131931	THAP1	0.0521168	-0.0575634	Neither
ENSG00000168291	PDHB	0.0509284	-0.100311	MitoCarta3.0
ENSG00000117592	PRDX6	0.0508334	0.111582	MitoCarta3.0
ENSG00000128595	CALU	0.0508326	0.309918	Secretome
ENSG00000187514	PTMA	0.0507799	0.058485	Neither
ENSG00000136816	TOR1B	0.0502301	0.116336	Secretome
ENSG00000124422	USP22	0.0491726	0.0205845	Neither
ENSG00000136273	HUS1	0.04907	0.149162	Neither
ENSG00000167186	COQ7	0.0489652	-0.387445	MitoCarta3.0
ENSG00000134882	UBAC2	0.048957	0.0226344	Secretome
ENSG00000198919	DZIP3	0.0487621	-1.40702	Neither
ENSG00000151012	SLC7A11	0.0482748	-0.297733	Secretome
ENSG00000122694	GLIPR2	0.0482747	0.350607	Neither
ENSG00000117632	STMN1	0.0482237	-0.0208741	Neither
ENSG00000029725	RABEP1	0.0480631	0.0969132	Neither
ENSG00000108239	TBC1D12	0.0477363	-0.333628	Neither
ENSG00000161203	AP2M1	0.0475007	0.0526736	Neither
ENSG00000119523	ALG2	0.0472674	-0.296852	Neither
ENSG00000171298	GAA	0.0470157	-0.225968	Secretome
ENSG00000180628	PCGF5	0.0464703	-0.718629	Neither
ENSG00000099940	SNAP29	0.0461172	0.287753	MitoCarta3.0
ENSG00000135547	HEY2	0.0453351	-0.430647	Neither
ENSG00000025772	TOMM34	0.0451576	0.374285	MitoCarta3.0
ENSG00000153879	CEBPG	0.0450964	-0.224254	Neither
ENSG00000104679	R3HCC1	0.0450472	0.2317	Neither
ENSG00000169490	TM2D2	0.0446375	-0.333776	Secretome
ENSG00000153956	CACNA2D1	0.0440832	-0.624915	Secretome
ENSG00000144136	SLC20A1	0.0428297	0.0184659	Secretome
ENSG00000162772	ATF3	0.0425682	-0.0534518	Neither
ENSG00000169714	CNBP	0.042367	0.00460206	Neither
ENSG00000048028	USP28	0.0420802	-0.58774	Neither
ENSG00000197045	GMFB	0.0416172	0.088048	Neither
ENSG00000151552	QDPR	0.0415695	0.993886	MitoCarta3.0
ENSG00000142252	GEMIN7	0.0405297	0.484291	Neither
ENSG00000142871	CCN1	0.0404133	-0.315788	Secretome
ENSG00000169100	SLC25A6	0.0392038	0.200201	MitoCarta3.0
ENSG00000186566	GPATCH8	0.038903	-0.272249	Neither
ENSG00000172465	TCEAL1	0.0388607	0.148008	Neither
ENSG00000049860	HEXB	0.0387304	0.173541	Secretome
ENSG00000108528	SLC25A11	0.0379077	0.21406	MitoCarta3.0
ENSG00000104368	PLAT	0.0378628	0.553097	Secretome
ENSG00000133393	CEP20	0.0372763	0.229854	Neither
ENSG00000165782	PIP4P1	0.0371389	-0.317357	Secretome
ENSG00000013306	SLC25A39	0.0369079	0.257096	MitoCarta3.0
ENSG00000126215	XRCC3	0.0366283	-0.565138	Neither
ENSG00000109089	CDR2L	0.0364862	-0.0950528	Neither
ENSG00000159352	PSMD4	0.0360509	-0.504914	Neither
ENSG00000102225	CDK16	0.0359135	0.397128	Neither
ENSG00000132824	SERINC3	0.0358943	-0.199548	Secretome
ENSG00000142669	SH3BGRL3	0.0356467	0.0468196	Neither
ENSG00000171004	HS6ST2	0.0354435	-0.309877	Secretome
ENSG00000142173	COL6A2	0.0353964	0.1182	Secretome
ENSG00000160695	VPS11	0.0351018	-0.925316	Neither
ENSG00000132670	PTPRA	0.0348779	-0.453291	Secretome
ENSG00000117748	RPA2	0.0344896	-0.157158	Neither
ENSG00000113643	RARS1	0.0340414	0.170459	Neither
ENSG00000116962	NID1	0.0337899	-0.138261	Secretome
ENSG00000182378	PLCXD1	0.0335877	0.0451928	Neither
ENSG00000163312	HELQ	0.033008	0.141869	Neither
ENSG00000116459	ATP5PB	0.0329199	-0.150706	MitoCarta3.0
ENSG00000133315	MACROD1	0.032859	0.367175	MitoCarta3.0
ENSG00000108010	GLRX3	0.0317239	-0.044379	Neither
ENSG00000101457	DNTTIP1	0.0310348	-0.0539598	Neither
ENSG00000146007	ZMAT2	0.0300323	0.0897022	Neither
ENSG00000158552	ZFAND2B	0.0297104	-0.169314	Neither
ENSG00000122035	RASL11A	0.0292164	0.103898	Secretome
ENSG00000168394	TAP1	0.0292164	-0.0227214	Secretome
ENSG00000143753	DEGS1	0.0291593	-0.13743	Secretome
ENSG00000172331	BPGM	0.0285483	-0.016066	Neither
ENSG00000176105	YES1	0.0283179	-0.33871	Neither
ENSG00000136026	CKAP4	0.0280487	-0.0246196	Secretome
ENSG00000126777	KTN1	0.0279986	-0.0371293	Secretome
ENSG00000181274	FRAT2	0.0272654	-0.751292	Neither
ENSG00000111361	EIF2B1	0.0272627	0.0648717	Neither
ENSG00000171735	CAMTA1	0.0270842	0.276538	Neither
ENSG00000186812	ZNF397	0.0268609	-0.480427	Neither
ENSG00000116741	RGS2	0.0255028	-0.348822	Neither
ENSG00000174669	SLC29A2	0.0254348	0.509548	Secretome
ENSG00000264364	DYNLL2	0.0241321	-0.0940557	Neither
ENSG00000086666	ZFAND6	0.0237271	-0.109426	Neither
ENSG00000144579	CTDSP1	0.0235477	-0.0475317	Neither
ENSG00000153310	CYRIB	0.0235249	-0.345122	Neither
ENSG00000135469	COQ10A	0.0231378	-0.249515	MitoCarta3.0
ENSG00000075711	DLG1	0.0229192	-0.920892	Neither
ENSG00000169895	SYAP1	0.022839	-0.0850554	Secretome
ENSG00000125868	DSTN	0.0226317	0.523314	Neither
ENSG00000177156	TALDO1	0.0225251	-0.202613	Neither
ENSG00000196177	ACADSB	0.0223941	0.405963	MitoCarta3.0
ENSG00000124767	GLO1	0.0222058	-0.110409	Neither
ENSG00000010810	FYN	0.0218137	-0.324565	Neither
ENSG00000143977	SNRPG	0.0216512	0.465027	Neither
ENSG00000111669	TPI1	0.0215663	0.173957	Neither
ENSG00000179933	C14orf119	0.0211331	0.392445	Neither
ENSG00000125901	MRPS26	0.0206278	0.420226	MitoCarta3.0
ENSG00000070010	UFD1	0.0205474	-0.0269563	Neither
ENSG00000106605	BLVRA	0.0205474	0.0767382	Neither
ENSG00000000003	TSPAN6	0.0204841	-0.0473095	Secretome
ENSG00000166595	CIAO2B	0.0199069	0.718183	Neither
ENSG00000260027	HOXB7	0.0198303	-0.202934	Neither
ENSG00000198680	TUSC1	0.0196702	0.349051	Neither
ENSG00000171135	JAGN1	0.0195806	-0.278493	Secretome
ENSG00000137054	POLR1E	0.0195774	-0.0629453	Neither
ENSG00000105438	KDELR1	0.0195425	0.326563	Secretome
ENSG00000176055	MBLAC2	0.0195336	-0.240582	Neither
ENSG00000137547	MRPL15	0.0193266	0.0363226	MitoCarta3.0
ENSG00000007376	RPUSD1	0.0190147	0.00447254	Neither
ENSG00000172059	KLF11	0.0188479	-0.828269	Neither
ENSG00000145604	SKP2	0.0186648	-0.139579	Neither
ENSG00000166147	FBN1	0.0186169	-0.77447	Secretome
ENSG00000143641	GALNT2	0.0185767	0.20721	Secretome
ENSG00000070423	RNF126	0.0183877	0.343225	Neither
ENSG00000119929	CUTC	0.0183101	-0.1042	Neither
ENSG00000157404	KIT	0.0181995	-0.746767	Secretome
ENSG00000197555	SIPA1L1	0.0179011	-0.366414	Neither
ENSG00000103335	PIEZO1	0.0177222	-0.280511	Secretome
ENSG00000111481	COPZ1	0.0167834	-0.0807679	Neither
ENSG00000182544	MFSD5	0.0163228	0.0919438	Secretome
ENSG00000178307	TMEM11	0.016012	0.157673	MitoCarta3.0
ENSG00000164284	GRPEL2	0.0159093	-0.312485	MitoCarta3.0
ENSG00000141985	SH3GL1	0.0157146	0.173383	Neither
ENSG00000159228	CBR1	0.0156029	-0.234065	Neither
ENSG00000108826	MRPL27	0.015395	0.201244	MitoCarta3.0
ENSG00000159592	GPBP1L1	0.0150414	-0.117725	Neither
ENSG00000140497	SCAMP2	0.0149321	0.030721	Secretome
ENSG00000103035	PSMD7	0.0142767	-0.317284	Neither
ENSG00000108306	FBXL20	0.014149	-0.412406	Neither
ENSG00000197498	RPF2	0.0136817	-0.3675	Neither
ENSG00000115825	PRKD3	0.0134872	-0.151927	Neither
ENSG00000047578	KATNIP	0.0124909	0.382355	Neither
ENSG00000075568	TMEM131	0.0123557	-0.23878	Secretome
ENSG00000091947	TMEM101	0.0120838	0.272819	Secretome
ENSG00000130414	NDUFA10	0.0119134	0.429539	MitoCarta3.0
ENSG00000163577	EIF5A2	0.0114748	-0.597239	Neither
ENSG00000153914	SREK1	0.0114748	-0.450001	Neither
ENSG00000137343	ATAT1	0.0109125	-0.259754	Neither
ENSG00000106993	CDC37L1	0.0108463	-1.22085	Neither
ENSG00000107263	RAPGEF1	0.0104066	-0.100249	Neither
ENSG00000075415	SLC25A3	0.00996131	-0.0629231	MitoCarta3.0
ENSG00000115020	PIKFYVE	0.00976071	-0.170738	Neither
ENSG00000173545	ZNF622	0.00924909	0.023232	Neither
ENSG00000146433	TMEM181	0.00842734	-0.11274	Secretome
ENSG00000170340	B3GNT2	0.00828831	-0.469182	Secretome
ENSG00000196372	ASB13	0.00770167	-0.241962	Neither
ENSG00000198130	HIBCH	0.00704442	-0.38399	MitoCarta3.0
ENSG00000115446	UNC50	0.00688811	-0.119212	Secretome
ENSG00000099904	ZDHHC8	0.00681535	0.446418	Secretome
ENSG00000143653	SCCPDH	0.00622657	-0.363094	Secretome
ENSG00000203867	RBM20	0.00592846	0.52973	Neither
ENSG00000136930	PSMB7	0.00557907	0.0673717	Neither
ENSG00000116205	TCEANC2	0.00496887	-0.126196	Neither
ENSG00000111450	STX2	0.0048111	-0.301043	Secretome
ENSG00000160051	IQCC	0.0048111	-0.0631016	Neither
ENSG00000197594	ENPP1	0.00370722	-0.735765	Secretome
[truncated: 4,388 more rows]

## Sheet: No CHX vs with CHX (mito only)
Name	No_CHX (log2enrichment)	with CHX(log2enrichment)
NDUFB9	4.00336	3.69284
COX6A1	3.84132	3.80025
ALDH18A1	3.45123	1.92407
COQ8B	3.24704	1.75956
ACO2	3.24535	1.53904
METTL17	3.07939	2.82269
IARS2	3.0457	1.95841
PCK2	3.03806	2.35511
AARS2	2.89797	0.352847
POLRMT	2.81842	0.907891
UQCRC1	2.79421	3.22156
COX5B	2.68477	2.69674
ACAT1	2.60927	2.16556
MGST3	2.57511	2.40594
PMPCA	2.56355	2.91676
GUF1	2.53038	1.686
COX7A2	2.51948	2.79492
COX6C	2.37663	2.51868
UQCRQ	2.36973	2.76469
TSPO	2.34087	2.17359
ETHE1	2.33937	2.10803
GLDC	2.32616	0.715397
ATP5MC1	2.32543	2.56615
GFM2	2.30352	1.73923
PDPR	2.27309	-0.213595
PTCD1	2.25867	1.32402
SELENOO	2.25409	0.773133
NDUFA6	2.24601	2.1754
OXCT2	2.24587	0.526831
COX8A	2.2445	2.27482
NDUFB7	2.23094	2.3798
ACADVL	2.21792	2.06151
NDUFB2	2.21405	2.04971
PET100	2.21244	2.3922
AASS	2.18864	-0.115035
ACSF2	2.18128	1.47079
NDUFB10	2.17723	2.47414
DGLUCY	2.1767	1.39682
SURF1	2.16507	2.0447
NDUFB4	2.15414	2.30461
NDUFA13	2.1472	2.283
SDHAF1	2.14339	1.01411
NDUFB1	2.14197	2.14178
NDUFA1	2.12895	2.20342
FMC1	2.12354	2.11143
NDUFS5	2.09874	2.12238
CPS1	2.09595	0.853522
COX4I1	2.08289	1.9725
ROMO1	2.06506	2.21375
IDH2	2.06276	1.40999
COX5A	2.01849	2.20062
SLIRP	2.00479	2.19224
NLRX1	1.99678	0.760825
MRPL41	1.99177	2.25885
TUFM	1.97435	2.02217
NAT8L	1.95997	-0.0467607
UQCR11	1.94254	2.37059
CPT2	1.9415	1.41353
FAM162A	1.93605	1.77978
MMUT	1.907	1.15156
TRAP1	1.90533	0.839039
NDUFA4	1.89029	2.4225
ATP5PO	1.87724	1.92931
ALDH4A1	1.87595	1.74496
MIPEP	1.86861	1.37049
DDX28	1.86757	0.992596
MRPL40	1.84765	1.43655
MICOS13	1.83367	1.97345
CHCHD2	1.82642	1.89557
DBI	1.82478	1.77605
CHCHD10	1.81908	1.77788
NDUFA12	1.81366	1.67486
NDUFA2	1.80495	2.18536
D2HGDH	1.79747	0.349114
SPATA20	1.79342	0.59205
TMEM186	1.79336	0.677088
ATP5IF1	1.79254	1.70206
ATP5ME	1.792	2.16011
NDUFB8	1.79115	1.60969
ADCK5	1.78538	0.701914
ATP5PD	1.78066	1.67898
NDUFS8	1.78003	1.5529
OXSM	1.7699	2.21988
DECR1	1.7698	1.19672
ACAD10	1.7648	-0.0526789
GFM1	1.76183	1.24371
TIMM44	1.75929	1.74147
LONP1	1.74413	0.438425
MRPL24	1.74069	1.27587
NDUFS6	1.73511	1.78357
MRPL43	1.73256	1.57382
OXCT1	1.71647	2.26537
SDHA	1.71531	0.892954
PARK7	1.70558	1.66065
TIMM17B	1.69301	1.79408
NDUFA3	1.69101	2.00204
TXNRD2	1.69076	1.89399
NDUFS4	1.69054	1.70055
NDUFA8	1.69018	1.76154
NDUFAF3	1.67995	1.51397
EXD2	1.67591	1.75331
ECI1	1.67305	1.0466
MRPL51	1.67107	2.08024
MRPL33	1.66301	1.96109
DLD	1.662	2.32635
ANTKMT	1.66135	1.95653
MCCC1	1.65718	1.21033
SMDT1	1.64736	1.95479
HSD17B10	1.647	1.19005
NDUFB3	1.63953	1.8772
MIEF2	1.63847	0.950401
LARS2	1.62994	1.17544
BLOC1S1	1.62456	1.99711
NDUFAB1	1.62455	1.62753
POLG	1.61355	0.213025
AIFM1	1.60167	2.01966
UQCR10	1.5975	1.74902
NUDT8	1.59734	1.71251
GPAM	1.59022	1.17188
NDUFA11	1.59017	1.85103
ABCB8	1.58568	1.2619
COX6B1	1.58507	1.73252
MRPS34	1.5839	1.5774
NDUFAF2	1.58206	1.79183
ETFB	1.55781	0.721652
RMDN3	1.55078	1.09232
COX7B	1.55006	1.97129
CHCHD1	1.54109	1.98587
AURKAIP1	1.52587	1.38967
ELAC2	1.52507	0.835316
MRPS18C	1.51994	1.51962
MRPS18B	1.51087	0.852421
DTYMK	1.50588	1.71409
ATP5F1B	1.50059	1.3487
TIMM10	1.49777	1.8537
MRPL21	1.49364	1.67192
HDHD5	1.48944	1.7334
ERAL1	1.48553	2.32574
BCKDHA	1.48171	2.1127
NDUFB6	1.4729	1.78383
NNT	1.46915	0.898739
BIK	1.46297	-0.312941
SND1	1.46235	0.113567
DMAC1	1.45344	1.68349
MRPS36	1.45149	1.83508
C1QBP	1.44473	1.68926
ATAD3A	1.4428	0.208969
NDUFB11	1.43505	1.60652
HINT2	1.43417	1.20683
COX7C	1.42253	2.00937
CMC1	1.41604	1.72301
MRPL52	1.41545	1.51264
MPV17L2	1.40074	1.12767
TOP1MT	1.39661	1.37418
FDXR	1.3964	0.60043
MDH2	1.39509	0.694617
COX14	1.39233	1.74342
ACACA	1.38631	-1.6371
MRPL14	1.38469	1.3697
MRPL20	1.37612	1.6297
SERHL2	1.37551	-0.13036
CHCHD6	1.37409	1.25706
ATP5MF	1.37223	1.5881
HADHB	1.36937	2.11386
MICOS10	1.36199	1.99317
MSRB2	1.36063	1.4556
PITRM1	1.35988	0.730254
HAGH	1.3598	1.46331
UQCC2	1.35709	1.53088
ISOC2	1.34685	1.15119
CEP89	1.3442	-0.205731
CHCHD5	1.34185	1.72711
MRPL11	1.33837	1.89166
TIMM13	1.33835	1.66892
GATB	1.33551	2.08618
NDUFS7	1.33271	0.925933
MRPL23	1.32247	1.72463
CYC1	1.32034	1.1819
HINT1	1.31926	2.00757
PNKD	1.3184	1.50055
PDF	1.31189	0.89993
ATP5MJ	1.31171	1.90943
MTX1	1.30933	0.866881
BID	1.3045	1.40571
ATP5MC3	1.30276	1.64294
PUS1	1.29405	-0.0182059
NTHL1	1.2913	0.97461
MRPS18A	1.29077	1.31742
MRPL54	1.28988	1.48208
GADD45GIP1	1.28714	1.1834
PCCB	1.28493	2.31881
SOD1	1.27842	1.28065
ATP5F1D	1.27283	1.2326
NDUFS3	1.27168	0.861874
MRPL36	1.26466	1.3233
COA3	1.25589	1.37539
LETM1	1.24748	0.774925
MRPL57	1.24608	1.67102
CYP27A1	1.2425	0.130056
MRPL17	1.23742	1.15099
NDUFC1	1.23567	1.37951
ATP5MK	1.23157	0.988282
PCCA	1.22284	1.15572
PTRH1	1.21809	0.740645
PRDX5	1.21515	1.37326
GRHPR	1.21514	0.748979
HSD17B8	1.21477	0.983094
MALSU1	1.2034	1.36904
RECQL4	1.19827	0.0748925
FH	1.19671	1.00529
MRPL55	1.1914	1.67752
GPD2	1.19113	0.240673
ATP5MC2	1.19018	1.57953
COX17	1.18433	1.09943
COA8	1.18323	1.28923
MRPS12	1.18286	1.158
MRPL58	1.17939	1.15633
ALKBH7	1.17479	1.45885
ECH1	1.17316	0.439056
AKR7A2	1.1698	0.655822
NDUFS2	1.16726	1.52882
STOML2	1.16581	1.11864
C12orf65	1.16385	0.53606
NAXE	1.16298	1.12919
BOLA1	1.16223	1.07582
SSBP1	1.15615	1.53633
PXMP2	1.15363	1.97219
PTGES2	1.15256	1.15735
MRPL13	1.14831	1.12971
FPGS	1.14668	0.686781
GTPBP6	1.14322	0.742124
CLPP	1.1432	1.20806
ATP5PF	1.14075	1.45325
UQCRB	1.13925	1.66018
TIMM8B	1.13737	1.79895
MRPS5	1.1357	1.67416
AFG3L2	1.13526	0.714358
C16orf91	1.12653	0.865941
DHRS4	1.12433	0.746923
NDUFAF8	1.11811	1.70369
TOMM7	1.11655	2.08188
MRPL22	1.11151	0.834345
ECHS1	1.11098	0.614726
MRPS33	1.10751	1.47591
MRPL2	1.10331	0.961228
ATP5MG	1.09134	1.81593
MRPL4	1.07906	0.705656
CISD3	1.07753	1.64693
FDPS	1.0697	0.61084
TST	1.06718	0.445057
GPX1	1.06629	1.46945
MRPL34	1.06513	1.1592
ALDH2	1.04947	2.1903
PRODH	1.04255	0.818122
SHMT2	1.04049	1.06679
MRPL47	1.03806	1.41541
SUCLG2	1.03667	2.10706
NDUFV1	1.03144	1.21745
GCAT	1.03043	1.02732
SDSL	1.02472	0.521622
MRPS31	1.02384	0.100439
TWNK	1.02014	0.0890422
ATP5F1E	1.01947	1.79007
FIS1	1.0177	1.74973
CPT1C	1.01426	1.38192
MRPS15	1.01038	1.24387
SPG7	1.0096	0.27524
NFU1	1.00703	1.00636
PUSL1	1.00651	0.703244
SUCLG1	1.00521	0.593185
BCKDK	1.00284	1.67278
SLC25A11	0.999884	0.659549
C15orf48	0.997943	1.69781
TFB2M	0.995009	1.25776
MACROD1	0.989512	0.743015
ECI2	0.987512	1.39785
COX6B2	0.986003	-0.686825
DHRS7B	0.985672	0.887074
MRPL28	0.98457	0.580551
SDHB	0.982715	1.08317
YARS2	0.977993	1.51443
RPUSD3	0.975909	0.755052
TARS2	0.97386	0.955875
NDUFA9	0.971939	1.1139
GSTK1	0.964522	0.607625
ATP5F1A	0.963597	1.61154
OMA1	0.963098	0.988582
CMC2	0.9612	1.07167
ENDOG	0.957408	0.624141
PRDX4	0.954341	1.14119
MRPL15	0.953527	0.660755
SCO2	0.95321	0.455907
ARF5	0.948609	0.989644
ARL2	0.94747	0.950681
MUL1	0.946901	0.483005
NDUFV3	0.945637	1.12691
MRPS7	0.944199	0.866282
C8orf82	0.943254	0.690268
OXLD1	0.942537	0.683309
HSCB	0.936423	1.18685
HTRA2	0.936286	0.759666
NDUFA7	0.936221	0.166765
HSPE1	0.934945	1.61912
TOMM20L	0.923942	0.535568
MRPL12	0.921166	1.2546
CBR3	0.92094	0.724354
MTFP1	0.920546	1.07423
DUT	0.91715	1.02615
UQCC3	0.913582	1.61605
DGUOK	0.910272	1.11591
SPR	0.90534	0.637728
FARS2	0.896036	2.28162
NME3	0.895642	1.30377
SUGCT	0.894028	0.21765
COMTD1	0.893731	0.903651
CLPB	0.893269	0.267096
SLC25A1	0.887642	0.950544
PC	0.884282	-0.122771
MCAT	0.883465	0.57421
PMPCB	0.882096	2.01252
METTL5	0.880592	1.32207
ACSS1	0.877688	1.17891
MRM3	0.872824	1.43273
BAX	0.869078	0.894168
MARS2	0.865393	0.51178
MRPS11	0.859882	1.06654
MRPL32	0.856034	0.982321
TMEM126A	0.854721	1.43803
TACO1	0.8505	0.496941
TMEM205	0.846962	1.10595
IDH3B	0.844393	0.301547
DMPK	0.843512	-0.780168
ALDH7A1	0.837618	0.566954
ATP5F1C	0.837112	0.60442
TMEM11	0.835965	0.913273
ABHD11	0.835656	0.399781
REXO2	0.832022	0.971387
ACOT2	0.830142	0.473329
PRDX2	0.829593	0.700272
MSRA	0.828603	0.605514
MRPL38	0.825309	0.787663
MLYCD	0.823094	-0.367767
MRPL37	0.822175	1.55497
MTG1	0.818798	0.0417644
BAD	0.818677	1.25906
GPX4	0.815518	1.57579
MTFMT	0.814896	0.690771
COMT	0.806381	0.821316
PIGBOS1	0.805524	0.919483
ETFDH	0.804836	1.76578
PHB2	0.803743	0.566036
MMAB	0.800529	0.730094
PRELID1	0.796279	1.5275
MCRIP2	0.794157	1.31874
RAB5IF	0.793724	1.23213
COQ5	0.793316	0.787146
TIMM29	0.793026	0.337839
GUK1	0.787388	1.93534
MTCH2	0.786916	0.689501
ARG2	0.783826	0.420744
PTRH2	0.782116	0.181799
PYCR1	0.778743	0.473308
MRPS23	0.778241	0.646778
ACSF3	0.776557	0.248457
MIX23	0.772312	1.25596
ADCK1	0.77108	1.14158
ATP5MF-PTCD1	0.767823	0.130056
PTCD3	0.763428	0.870032
HEMK1	0.761058	-0.219164
MRPL39	0.758472	0.520433
RDH14	0.75811	0.439308
BCO2	0.755648	-0.396177
NT5DC2	0.75152	0.871495
SDHAF3	0.749896	1.23944
NDUFA10	0.74532	0.850371
SARS2	0.744022	0.4383
TOMM5	0.74233	1.08011
SEPTIN4	0.740028	0.146435
FLAD1	0.736578	0.682953
MRPS26	0.736446	0.840501
SDHAF4	0.735411	0.823075
TIMM50	0.732155	0.314733
ACOT7	0.728526	0.280668
COQ6	0.727658	-0.0694428
UQCRFS1	0.726119	0.628385
MRPL9	0.725024	0.698952
NIT2	0.719771	0.413341
MRPL10	0.719675	0.745426
TOMM40	0.71941	0.428705
OGDH	0.717495	0.249124
ALDH1B1	0.716795	1.75565
DNAJC30	0.71502	0.455694
QTRT1	0.710061	-0.16357
BCS1L	0.70601	1.10004
PHB	0.70354	0.556658
MAOB	0.703383	-1.01732
PICK1	0.700118	0.0435483
CARS2	0.697833	0.68455
MRPS21	0.696357	1.22738
MTHFS	0.69587	0.695135
TOMM34	0.693232	0.600951
MRPL16	0.691628	0.260449
PRDX6	0.688824	0.521948
BCAT2	0.686938	0.700564
MRPS22	0.686916	1.11421
DCXR	0.686745	0.695091
YRDC	0.683232	0.491807
DHTKD1	0.682257	0.299536
MRPL48	0.68098	0.519204
HCCS	0.680134	0.36411
MRPS24	0.679014	1.03035
GFER	0.675396	0.540425
HTATIP2	0.674275	0.903639
MOCS1	0.671989	0.722557
PDHA1	0.671978	0.814331
PINK1	0.666456	0.638025
MPC1	0.666237	1.08956
FASTKD2	0.665628	0.683046
MPST	0.663541	0.574378
MPC2	0.661846	1.1381
IMMP2L	0.661718	0.647084
CHCHD3	0.660127	0.770409
ETFA	0.658491	0.305075
PPA2	0.652179	0.642478
STYXL1	0.651721	0.686069
AKAP1	0.651356	0.468815
ACAA1	0.649816	0.166557
QDPR	0.648707	0.667447
SFXN4	0.640021	0.821734
GLRX5	0.638382	1.20285
GSTZ1	0.635612	0.550464
PPOX	0.634982	0.519015
ACSM3	0.633787	1.18761
COQ2	0.632251	0.498449
MRPS28	0.629591	0.86089
MPV17	0.625348	0.457094
MTERF3	0.625006	0.558201
ISCA2	0.622458	0.681415
TMEM14C	0.617919	1.0948
APOO	0.615521	0.579554
BOLA3	0.613292	1.93488
RCC1L	0.609101	1.17096
MIGA2	0.607408	1.06725
C15orf61	0.606222	1.40121
MRPL27	0.606024	0.979526
ACADS	0.601622	0.0235161
PARL	0.601597	0.943184
MRM2	0.599878	0.142434
SLC25A4	0.595241	0.676852
TMEM143	0.593511	0.608651
POLDIP2	0.591836	0.927847
TIMM17A	0.587692	0.799832
GRPEL1	0.586752	0.606023
BBC3	0.584138	0.224219
MRPS14	0.580768	0.736893
ABCD1	0.580004	0.604986
TRIAP1	0.578925	0.967614
GATD3A	0.577852	-0.0963401
MRPS6	0.577218	0.970764
TAZ	0.576233	0.2292
SDHC	0.573582	0.631866
ACP6	0.573458	0.551049
SLC25A48	0.572231	0.830157
MRPL18	0.571798	0.933591
MGST1	0.571586	0.812999
MRM1	0.56042	0.262064
RBFA	0.558394	0.325333
ME2	0.557045	0.516759
CRAT	0.54989	1.26719
ATAD3B	0.549116	-0.207892
RTN4IP1	0.546527	1.27698
SIRT4	0.545431	0.215019
ACAD9	0.544856	0.357328
CLYBL	0.538984	0.216947
FOXRED1	0.538958	0.058191
FKBP10	0.538887	0.289422
SDR39U1	0.53844	0.656847
TIMMDC1	0.537943	0.772988
RPIA	0.537518	0.50327
BPHL	0.537371	0.414984
OGG1	0.535409	0.223408
BOK	0.526065	-0.215636
CCDC51	0.52443	0.334298
ABCB7	0.52282	0.483837
SUCLA2	0.521673	0.37693
PLGRKT	0.519031	0.58819
PARS2	0.518164	0.0644396
TMEM177	0.517512	0.230898
LIPT2	0.515336	0.497736
RSAD1	0.514076	0.0306358
NUDT2	0.513973	1.00484
MAIP1	0.512928	0.371521
CSKMT	0.508905	0.0640128
PDK2	0.508823	0.541212
RHOT2	0.506044	-0.324489
SUPV3L1	0.503224	-0.0433569
NOA1	0.502118	0.443018
CYB5R3	0.501971	0.367499
SIRT3	0.501413	0.549589
DMAC2	0.49995	0.597559
HIGD2A	0.49926	1.40869
ATPAF2	0.497678	0.473847
MECR	0.495527	0.361264
PDHB	0.49531	0.395933
ACOT13	0.493921	0.77673
MRPS17	0.493168	0.766214
LDHD	0.492963	0.560355
PDSS1	0.491158	0.421261
EARS2	0.490265	0.797602
MTX2	0.4871	0.677399
LAP3	0.485164	0.408502
AIFM2	0.483146	0.25465
COQ3	0.481569	1.37119
GCDH	0.477754	-0.215834
MTCH1	0.475332	0.463241
CCDC127	0.473877	0.0818327
FUNDC2	0.470117	1.08305
FAHD2A	0.468423	-0.0148214
MRPL1	0.465601	0.263773
GTPBP3	0.464181	0.435546
NARS2	0.46273	1.0829
TIMM22	0.462428	0.646249
TOMM22	0.457794	1.11209
PDE12	0.456698	0.520237
PAM16	0.455996	0.271707
LACTB2	0.454306	0.118686
SLC25A14	0.453234	0.725788
NDUFAF1	0.44789	0.0489672
COQ8A	0.443893	-0.0439054
IBA57	0.443646	-0.587283
SLC25A19	0.441765	0.675681
TOP3A	0.436766	-0.121162
UQCRH	0.436448	1.26327
COA4	0.43312	1.092
TRMT1	0.431614	-0.196248
CASP9	0.43123	0.144277
CPOX	0.42685	1.593
FAHD1	0.425598	0.171516
ABCB10	0.424002	0.503396
TIMM23	0.423549	0.387003
FASTK	0.42243	0.42379
MRPS9	0.421295	0.0384346
MTERF4	0.41994	0.0137602
HEBP1	0.415762	0.766257
PPIF	0.413859	0.322679
FASN	0.412815	-0.892993
SLC25A10	0.407066	0.243099
BCL2L2	0.407031	-0.554885
YBEY	0.406688	0.761042
COASY	0.405457	0.386375
MTIF3	0.402895	0.744701
ACACB	0.402399	-1.01744
TXN2	0.401897	0.724097
HMGCL	0.400392	0.136018
COA6	0.399728	1.06061
PDE2A	0.397332	-0.238427
DHX30	0.396914	0.088445
LYRM4	0.395609	1.18842
MTG2	0.393428	0.217436
KARS1	0.386821	0.290703
PET117	0.381261	0.692532
TSFM	0.379965	-0.0229266
ADCK2	0.379891	0.44647
SAMM50	0.376809	-0.22572
GPT2	0.371526	0.397779
GOT2	0.367805	0.47059
RARS2	0.365774	0.450861
AGK	0.363533	0.405023
MTIF2	0.363462	0.877139
DAP3	0.359653	0.497946
ECSIT	0.359503	0.861039
SLC25A28	0.357694	0.00289469
MCEE	0.357227	0.370456
TMLHE	0.355158	0.510812
SLC25A20	0.35338	0.216854
OXA1L	0.352786	1.04144
NDUFC2	0.352047	0.929821
SDHAF2	0.348954	0.192137
NDUFAF5	0.344918	0.75922
GLS2	0.344349	0.4101
HDHD3	0.342859	-0.291868
TBRG4	0.34238	-0.0902274
ACOT9	0.342167	0.467221
CDK5RAP1	0.341827	0.258338
NUDT9	0.341157	0.161507
CHCHD7	0.341146	0.750884
FKBP8	0.338502	0.152549
COA5	0.337939	0.562217
CHCHD4	0.332477	0.731479
AK2	0.331312	0.301411
CYB5B	0.32848	0.359212
SLC8B1	0.327738	-0.0459097
NAGS	0.326421	0.341221
SLC25A5	0.324305	0.256104
SPHK2	0.324288	-0.173976
STARD7	0.322951	0.375031
TRMT10C	0.31975	-0.0011524
FHIT	0.314984	0.0411689
MRPS2	0.311832	0.145481
CISD1	0.31128	0.896809
TRUB2	0.310354	-0.101877
PNPT1	0.309106	0.147873
EPHX2	0.309089	-0.361951
BAK1	0.306524	0.361888
DHRS2	0.304055	0.258018
COQ9	0.293763	0.254055
PGS1	0.292153	-0.0878204
ARMCX6	0.289439	1.01236
DCAKD	0.28826	0.237577
GHITM	0.287638	0.962091
MRPL46	0.287386	0.339013
PHYH	0.285463	0.116355
SLC25A3	0.283528	0.24291
COQ4	0.280086	0.316426
DELE1	0.276074	0.722482
ACADL	0.274783	0.0764419
SLC25A39	0.272998	0.784518
COA1	0.271224	0.733452
MCUB	0.270808	1.22939
NDUFAF4	0.269456	0.550174
TOMM40L	0.269091	0.0990493
PRELID3A	0.267199	0.573745
PNPLA8	0.265608	0.209704
PISD	0.265411	0.678662
MRPL3	0.259251	0.367844
MRPS16	0.25629	0.429493
HADHA	0.25116	1.06184
GLUD2	0.242868	0.484737
GLYCTK	0.241132	0.115361
PTPMT1	0.239727	1.01605
SLC25A22	0.239156	0.177469
SLC25A38	0.239102	0.440477
FDX1	0.238191	0.609807
ATP5PB	0.23616	0.288951
ALDH1L2	0.23404	-0.178569
VDAC2	0.233082	0.158705
MRPS10	0.233007	0.389134
DARS2	0.232306	0.70175
NIPSNAP1	0.231747	0.0486009
GLRX2	0.230975	0.882874
MTFR1	0.223503	0.284681
SLC25A25	0.221439	-0.0218069
TRMU	0.219229	0.23975
VWA8	0.218614	-0.862501
ACAA2	0.217981	0.312426
IDH3G	0.21774	-0.183906
TMEM70	0.214917	0.380734
ABCB6	0.212007	-0.403658
AUH	0.21088	0.130255
MRPL45	0.208028	0.480226
NIT1	0.207778	0.0720311
MRPS35	0.20665	0.11071
CKMT1A	0.205279	0.485362
NDUFB5	0.202759	0.544958
TMEM126B	0.198829	0.816319
PNPO	0.197971	-0.131523
HSPD1	0.196946	0.962764
ISCU	0.194223	0.789729
MGARP	0.193866	0.0891461
LYPLAL1	0.193675	0.313852
COX19	0.190891	0.0578603
RIDA	0.190562	0.507395
MRPL49	0.189244	0.222616
NAXD	0.188418	0.135253
ALDH5A1	0.188239	1.00741
MTRES1	0.186928	0.243915
MRPL44	0.185643	0.271412
DHRS1	0.185632	-0.0066764
TFB1M	0.18541	-0.105805
SUOX	0.180783	-0.155607
COX16	0.179711	0.292037
ACAD8	0.179518	-0.157495
UCP2	0.179378	0.315792
DHODH	0.179375	0.135387
ATPAF1	0.17721	0.272381
MFF	0.174955	0.582156
NFS1	0.173937	0.0936142
MYG1	0.166919	1.52149
HARS2	0.165159	0.361106
TIMM21	0.16405	0.437535
VDAC3	0.163904	0.0104887
RAB24	0.163631	0.257621
CYCS	0.16117	0.49743
AGMAT	0.158029	-0.240827
IMMT	0.155427	-0.479322
ALDH1L1	0.154846	-1.06008
GLOD4	0.152812	-0.164814
NGRN	0.151901	0.256829
TRMT61B	0.151702	0.247998
SLC25A26	0.148928	0.843909
CRLS1	0.148241	0.246358
HIBADH	0.147025	0.0125364
SMIM20	0.145008	1.08072
OPA3	0.14348	-0.333375
MTFR1L	0.142167	0.439114
TEFM	0.141082	0.0320229
DUS2	0.139946	-0.159454
SLC25A42	0.139576	0.01971
MTHFD1L	0.135471	0.0391668
SLC25A35	0.127226	-0.0676633
HSPA9	0.123584	0.379029
FECH	0.120805	0.0949793
FXN	0.120113	0.183905
TTC19	0.118616	0.0517394
COX11	0.114018	0.246448
UNG	0.113601	-0.145298
GLUD1	0.111181	0.31061
EFHD1	0.110902	0.122888
DNAJA3	0.110343	-0.34151
NSUN2	0.102348	-0.152822
UQCRC2	0.10204	0.749033
C3orf33	0.0941466	0.126873
ALDH9A1	0.0930447	0.31858
CHDH	0.0870657	0.254428
NUDT5	0.0864853	0.120187
NME4	0.0855682	1.35604
LIG3	0.0844183	-0.280209
HIBCH	0.0833894	0.296172
MRPS25	0.0827225	-0.0512288
PRDX3	0.0811631	0.0569425
ARMCX2	0.0806401	0.295707
MRPL35	0.079934	0.183381
GSR	0.0757504	0.544888
CLPX	0.0748038	-0.1255
APEX1	0.0740891	0.221418
PRXL2A	0.070625	0.358815
ALAS1	0.0689653	-0.2286
FUNDC1	0.0680387	0.527284
NIPSNAP3A	0.0672113	-0.080131
QRSL1	0.0649579	0.927137
SNAP29	0.0647368	-0.0210378
ATPSCKMT	0.0643388	0.0697056
CCDC90B	0.0556815	0.589872
METAP1D	0.0532005	-0.381422
ALDH3A2	0.051655	-0.185463
HADH	0.0512462	-0.310551
FASTKD5	0.0421974	-0.258796
PRKACA	0.0397731	-0.257027
DNAJC11	0.0378588	-0.362358
COQ10A	0.0378461	0.237111
PXMP4	0.037782	-0.018816
PANK2	0.0356856	-0.0124781
NIF3L1	0.0324884	-0.29501
FDX2	0.0308575	0.510323
POLB	0.0291524	0.431832
ACSS3	0.0218687	-0.727467
COX7A2L	0.0210867	0.932042
HOGA1	0.0205892	-0.500631
TRIT1	0.0182607	-0.0376082
OGDHL	0.0179872	-0.712874
PYCR2	0.0179085	-0.361813
NDUFA5	0.0174991	0.379063
NT5M	0.0166113	0.627432
UQCC1	0.0158987	0.0179565
LDHB	0.0110555	-0.107381
CKMT1B	0.0106936	0.344517
IVD	0.00946445	-0.307005
RPUSD4	0.00736059	-0.158831
RMND1	0.00493014	0.435542
OCIAD1	-0.0007648	0.125281
DNAJC19	-0.0018997	0.833379
C6orf136	-0.0046463	-0.0044389
MMADHC	-0.0050114	0.118847
SFXN5	-0.0065299	-0.394069
DLST	-0.0081154	-0.351668
NRDC	-0.0096192	-0.499756
CPT1A	-0.0099476	-0.231115
PEX11B	-0.0103943	-0.0186539
MTARC2	-0.0158482	0.230287
GLS	-0.0184517	0.312994
IFI27	-0.023935	-0.291969
AMACR	-0.0300715	-0.55018
FAM136A	-0.0331092	0.674064
ACADM	-0.0364467	0.224389
PLD6	-0.0369806	-0.074692
HIGD1A	-0.0382402	0.285764
ATP23	-0.0387646	0.520217
CS	-0.0396137	0.637494
MFN2	-0.0396978	-0.619968
SCO1	-0.0399161	-0.30093
SFXN3	-0.0447307	-0.127851
RMDN1	-0.0461013	0.0933026
ARMC10	-0.0471309	0.748989
BCL2L13	-0.0488752	-0.145624
MGME1	-0.0504463	0.0419807
HSD17B4	-0.0516143	-0.360627
ARMCX3	-0.0542874	0.917787
PGAM5	-0.056468	-0.125608
ACSL1	-0.0565395	-0.0762553
ALKBH1	-0.0587776	-0.188116
GCSH	-0.0642997	-0.0766737
IDH3A	-0.0684218	-0.253431
ECHDC1	-0.0707609	-0.0535596
PDHX	-0.0712723	0.10121
NIPSNAP2	-0.0725372	-0.0635979
NUDT6	-0.076992	0.0332056
NBR1	-0.0789514	-0.515741
MICU1	-0.0859852	0.194217
LETM2	-0.0875119	-0.321458
NDUFAF7	-0.0897149	-0.148665
LIPT1	-0.0903907	-0.414339
MTERF2	-0.0916607	0.156093
BCL2L1	-0.0918219	0.0327091
USP30	-0.0938382	-0.259503
VDAC1	-0.0938662	-0.305075
PLPBP	-0.0972029	-0.141104
SDHD	-0.0972086	0.308356
TAMM41	-0.0992866	-0.441762
FTH1	-0.101215	-0.354941
MRPL50	-0.108266	0.157547
TDRKH	-0.110339	-0.192994
MCCC2	-0.110901	-0.109022
SLC25A29	-0.112795	-0.622591
SLC25A33	-0.112859	0.44625
DNAJC4	-0.120004	0.848034
NLN	-0.12574	0.503132
NSUN4	-0.129605	0.287187
MUTYH	-0.130297	-1.04153
LACTB	-0.130625	0.0881055
ACLY	-0.136647	-0.444352
SIRT5	-0.141126	-0.504715
GARS1	-0.143862	-0.306461
BNIP3	-0.144731	0.134067
SCP2	-0.145256	-0.0170794
SFXN2	-0.14954	-0.560806
LYRM1	-0.152532	0.475184
DNAJC15	-0.156665	-0.538888
KYAT3	-0.158629	-0.253787
DNAJC28	-0.160924	-0.228015
OAT	-0.162239	0.462856
MTFR2	-0.165123	0.307257
FAM185A	-0.165669	-0.113305
YME1L1	-0.166907	0.194409
MTARC1	-0.168592	-0.210896
MRS2	-0.169012	0.113501
SLC25A45	-0.169092	-0.335478
CAT	-0.18741	-0.530732
OSGEPL1	-0.188617	-0.294027
MTERF1	-0.189375	-0.371001
SETD9	-0.189681	0.652287
TK2	-0.194693	-0.252835
MCU	-0.197605	-0.30078
THG1L	-0.199934	-0.0512661
BCL2	-0.201216	-0.696172
LIAS	-0.201929	-0.30098
PDSS2	-0.20379	0.131627
NUDT19	-0.20797	-0.376115
MIEF1	-0.208929	-0.213522
ALDH6A1	-0.209941	-0.0915556
COX10	-0.21154	-0.238722
NMNAT3	-0.215689	-0.0677472
PRSS35	-0.21707	0.247598
THNSL1	-0.222497	0.0513564
MTHFD2	-0.226143	-0.0827848
OXNAD1	-0.233136	-0.122938
AADAT	-0.233734	-0.0647191
GRSF1	-0.235007	-0.477448
FASTKD1	-0.236721	-0.0097199
ACOT11	-0.237471	-0.45709
SLC25A44	-0.24205	-0.679993
MICU2	-0.245951	-0.253622
TIMM10B	-0.246181	-0.0835509
UCP3	-0.248118	-1.39249
RDH13	-0.252473	-0.535641
SLC25A13	-0.259227	-0.480453
OSBPL1A	-0.264796	-0.182909
COQ7	-0.267484	-0.244166
ABHD10	-0.271473	-0.0910293
RTL10	-0.27863	-0.560173
TIMM9	-0.281316	0.4903
DIABLO	-0.281733	-0.435261
L2HGDH	-0.285651	0.540516
TRMT2B	-0.287895	0.0125464
PDK1	-0.288191	0.723554
NME6	-0.291528	-0.248581
SQOR	-0.292016	0.768476
SFXN1	-0.29275	-0.43636
FAM210B	-0.293899	0.221328
COX18	-0.297468	-0.385451
SLC30A9	-0.302469	0.354086
SPRYD4	-0.304262	-0.906943
NUBPL	-0.304787	-0.0151111
BCKDHB	-0.306819	-0.347903
MRPS27	-0.307792	0.15215
ACAD11	-0.308911	-0.705701
ECHDC2	-0.321303	-1.74807
MTHFD2L	-0.322551	0.143569
TIMM8A	-0.323171	-0.289399
POLG2	-0.323295	-0.411932
SLC25A6	-0.324308	0.31649
ISCA1	-0.324892	0.417494
MRPL19	-0.326952	-0.464545
RFK	-0.328118	-0.0657309
LETMD1	-0.329898	-0.48292
AFG1L	-0.332314	-0.549448
AHCYL1	-0.33288	-0.546971
DLAT	-0.335042	-0.378746
STOM	-0.336603	-0.452173
MTO1	-0.340799	-0.474275
SMIM8	-0.341778	-0.086321
MARCHF5	-0.346435	-0.288394
COX20	-0.349732	0.319302
CRY1	-0.353212	-0.290584
PDP2	-0.354518	-0.841411
MRPS30	-0.361119	0.00831344
ETFRF1	-0.363924	0.183302
CRYZ	-0.370251	-0.346174
LYRM2	-0.374011	-0.0329456
SLC25A32	-0.378334	-0.36125
PRIMPOL	-0.386148	-0.2073
AGPAT4	-0.3903	-0.780742
LYRM9	-0.392011	0.521478
MTPAP	-0.395516	-0.224016
MYO19	-0.397075	-0.409255
CMPK2	-0.397986	-0.086892
PRKN	-0.403238	0.0570783
PAICS	-0.404046	-0.627804
TXNRD1	-0.404218	-0.45504
PDK4	-0.407536	-0.389943
GATC	-0.411601	-0.260057
OXR1	-0.411753	-0.468314
ATAD1	-0.424022	-0.384503
SPTLC2	-0.425823	-0.674625
SLC25A53	-0.427089	-0.417813
EXOG	-0.427431	-0.570043
NUDT13	-0.432733	-0.233315
GTPBP10	-0.43743	-0.266931
ZADH2	-0.437862	-0.705829
PREPL	-0.441143	-0.591881
HSDL2	-0.441958	-0.489012
NOCT	-0.442567	-0.338434
ABAT	-0.444903	-0.551869
MCUR1	-0.450754	0.170996
FAM210A	-0.451304	-0.53199
MMAA	-0.452434	-0.656334
PMAIP1	-0.452701	-0.154687
COQ10B	-0.45325	-0.414601
THEM4	-0.455228	-0.129335
CASP8	-0.455476	-0.597235
COA7	-0.455492	-0.449505
GDAP1	-0.458893	-0.57862
MFN1	-0.461394	-0.80153
ABCD3	-0.463202	0.457109
EHHADH	-0.463512	-0.769356
SLC25A23	-0.467	-0.245589
DMAC2L	-0.475023	-0.115091
TRMT5	-0.475282	-0.400558
CASP3	-0.480444	-0.372605
OPA1	-0.48097	-0.587667
MAOA	-0.48205	-0.328713
HSDL1	-0.483235	-0.288546
MCL1	-0.484503	-0.556522
PRELID3B	-0.485229	-0.0717498
PRORP	-0.4923	-0.635356
NDUFS1	-0.494048	-0.634966
SLC25A12	-0.494774	-0.600741
SOD2	-0.498378	-0.327925
ANGEL2	-0.502312	-0.735129
SERAC1	-0.509569	-0.728888
TRNT1	-0.510991	-0.543781
WARS2	-0.517587	-0.458636
TOMM70	-0.521998	-0.645441
IMMP1L	-0.524465	0.536872
DNM1L	-0.53419	-0.731148
FASTKD3	-0.534563	-0.452896
MSRB3	-0.538129	-0.107327
LRPPRC	-0.54194	-0.871089
CPT1B	-0.542032	-1.05456
ACADSB	-0.54541	-0.483702
SLC25A37	-0.553024	-1.07192
C5orf63	-0.565401	-0.0033212
MRRF	-0.569801	-0.293007
AKAP10	-0.574338	-0.864228
NDUFAF6	-0.587685	0.376318
NT5DC3	-0.587795	-0.916409
PDP1	-0.589316	-0.669596
MTRF1	-0.591149	-0.436636
SLC25A15	-0.592658	-0.236399
ACCS	-0.596055	-1.28667
GATM	-0.597174	-0.73782
CHPT1	-0.598466	0.498503
GOLPH3	-0.603944	-0.390821
PIF1	-0.611438	-0.886921
C2orf69	-0.62807	-0.858525
ETFBKMT	-0.630141	-0.619858
SPIRE1	-0.630474	-0.737245
SLC25A24	-0.632563	-0.65295
SLC25A21	-0.635614	-0.558206
NADK2	-0.636268	-0.475816
AGPAT5	-0.644554	-0.430224
IDE	-0.651547	-0.74221
CMC4	-0.657161	0.459188
LYPLA1	-0.658971	-0.316762
MRPL30	-0.659131	-0.460303
SLC25A43	-0.66543	-0.0077787
DMGDH	-0.669308	-0.251142
PCBD2	-0.672118	-0.39153
AK4	-0.676855	-0.603629
MTRF1L	-0.684902	-0.24698
IDI1	-0.695387	-0.420485
FBXL4	-0.696163	-0.427685
SLC25A30	-0.700866	-0.675924
TOMM20	-0.704129	-0.17779
METTL4	-0.704198	-0.579608
METTL8	-0.706903	-0.643082
MAVS	-0.708723	-1.03057
COX15	-0.737139	-0.610902
SLC25A51	-0.738855	-0.497981
SLC25A27	-0.744845	-0.644926
AK3	-0.756681	-0.558403
CROT	-0.758503	-0.847064
TFAM	-0.762828	-0.563928
RHOT1	-0.763932	-0.675954
METTL15	-0.764699	-0.888894
PPTC7	-0.772927	-0.708549
CBR4	-0.774313	-0.712678
SLC25A16	-0.787269	-0.615794
VPS13D	-0.794603	-1.5296
ADHFE1	-0.802493	-2.42421
PTCD2	-0.803774	-0.831261
PDK3	-0.804802	-0.612467
HINT3	-0.808681	-0.3032
DBT	-0.811803	-0.934853
BNIP3L	-0.81343	-0.601774
PRELID2	-0.820381	-0.234843
ACSL6	-0.827693	-0.911193
TSTD3	-0.836398	-0.0211332
MIGA1	-0.839613	-0.378461
STX17	-0.851593	-0.843068
ABCD2	-0.869607	-0.743997
POLQ	-0.880506	-1.43565
CYP27B1	-0.882251	-1.05468
CA5B	-0.887466	-0.98257
MICU3	-0.890902	-1.02125
NDUFV2	-0.900129	-1.7466
BCL2L11	-0.905053	-0.933165
TCAIM	-0.939157	-0.490056
XPNPEP3	-0.941758	-0.813466
NIPSNAP3B	-0.947456	-0.897995
DNA2	-0.949735	-1.27584
MRPL42	-0.961143	-0.764699
NSUN3	-0.976291	-1.06443
SLC25A40	-0.976618	-0.961174
TMEM65	-0.977885	-0.882356
SLC25A46	-0.996625	-0.940828
PPM1K	-1.01416	-1.0977
SYNJ2BP	-1.03917	-1.13925
APOOL	-1.08597	-1.30894
LYRM7	-1.08838	-1.0483
ADCY10	-1.1197	-0.442951
SLC25A34	-1.13264	-1.10691
GRPEL2	-1.14272	-1.08947
RNASEH1	-1.16146	-0.667891
MTX3	-1.27263	-1.41526
HTD2	-1.31255	-3.04086
SLC25A36	-1.60373	-1.59948
VARS2	-1.9285	-3.51878
PLSCR3	-2.45457	0.12053

## Sheet: RNA-seq vs ribosome profiling
Ensembl_Gene	Name	Mito-specific-LOCL-TL-RNAseq (log2enrichment)-replicate 1	Mito-specific-LOCL-TL_ribosome profiling(log2enrichment)_replicate-1	Annotation
ENSG00000059573	ALDH18A1	2.49861	4.16776	MitoCarta3.0
ENSG00000100889	PCK2	2.44569	3.58192	MitoCarta3.0
ENSG00000067704	IARS2	2.69257	3.56673	MitoCarta3.0
ENSG00000164347	GFM2	2.27969	3.54757	MitoCarta3.0
ENSG00000165688	PMPCA	3.00122	3.29847	MitoCarta3.0
ENSG00000180530	NRIP1	1.31205	3.2275	Neither
ENSG00000160703	NLRX1	1.18504	3.13757	MitoCarta3.0
ENSG00000119927	GPAM	2.05197	3.06015	MitoCarta3.0
ENSG00000151806	GUF1	2.36182	3.03297	MitoCarta3.0
ENSG00000173272	MZT2A	1.77531	2.9697	Neither
ENSG00000083720	OXCT1	2.75611	2.93042	MitoCarta3.0
ENSG00000081177	EXD2	2.24334	2.90907	MitoCarta3.0
ENSG00000168924	LETM1	1.42521	2.84748	MitoCarta3.0
ENSG00000132300	PTCD3	1.38291	2.79004	MitoCarta3.0
ENSG00000008311	AASS	1.01436	2.78344	MitoCarta3.0
ENSG00000159579	RSPRY1	1.62504	2.75042	Secretome
ENSG00000027001	MIPEP	1.92895	2.71148	MitoCarta3.0
ENSG00000152082	MZT2B	2.2595	2.69939	Neither
ENSG00000165792	METTL17	2.88987	2.67769	MitoCarta3.0
ENSG00000138029	HADHB	2.54526	2.65235	MitoCarta3.0
ENSG00000174718	RESF1	0.837392	2.58935	Neither
ENSG00000164898	FMC1	1.90826	2.56676	MitoCarta3.0
ENSG00000164919	COX6C	2.15399	2.53673	MitoCarta3.0
ENSG00000213741	RPS29	1.12618	2.48772	Neither
ENSG00000115159	GPD2	1.1874	2.47387	MitoCarta3.0
ENSG00000111639	MRPL51	1.61086	2.46991	MitoCarta3.0
ENSG00000101132	PFDN4	1.30542	2.45286	Neither
ENSG00000146085	MMUT	1.8902	2.43591	MitoCarta3.0
ENSG00000127774	EMC6	1.00128	2.43392	Secretome
ENSG00000184990	SIVA1	1.96725	2.42733	Neither
ENSG00000159423	ALDH4A1	1.91355	2.41369	MitoCarta3.0
ENSG00000006744	ELAC2	1.44818	2.40561	MitoCarta3.0
ENSG00000145982	FARS2	2.48489	2.3937	MitoCarta3.0
ENSG00000114054	PCCB	2.54675	2.38864	MitoCarta3.0
ENSG00000173457	PPP1R14B	1.38529	2.3858	Neither
ENSG00000154930	ACSS1	1.75695	2.37557	MitoCarta3.0
ENSG00000143198	MGST3	2.22204	2.35009	MitoCarta3.0
ENSG00000231500	RPS18	1.39776	2.34655	Neither
ENSG00000099821	POLRMT	1.26636	2.30346	MitoCarta3.0
ENSG00000118246	FASTKD2	1.4775	2.30217	MitoCarta3.0
ENSG00000124608	AARS2	0.988228	2.29615	MitoCarta3.0
ENSG00000172340	SUCLG2	2.5913	2.29291	MitoCarta3.0
ENSG00000198242	RPL23A	1.61026	2.26447	Neither
ENSG00000137818	RPLP1	1.24857	2.24204	Neither
ENSG00000183011	NAA38	1.90792	2.23584	Neither
ENSG00000111678	C12orf57	1.14801	2.22037	Neither
ENSG00000155463	OXA1L	1.10105	2.21905	MitoCarta3.0
ENSG00000121057	AKAP1	1.26873	2.21692	MitoCarta3.0
ENSG00000196976	LAGE3	1.71911	2.21406	Neither
ENSG00000073169	SELENOO	0.948505	2.19347	MitoCarta3.0
ENSG00000161981	SNRNP25	1.07574	2.17729	Neither
ENSG00000183648	NDUFB1	1.55617	2.10383	MitoCarta3.0
ENSG00000138399	FASTKD1	0.721052	2.10341	MitoCarta3.0
ENSG00000189043	NDUFA4	2.17311	2.08485	MitoCarta3.0
ENSG00000115268	RPS15	1.19592	2.08208	Neither
ENSG00000196683	TOMM7	1.48956	2.06893	MitoCarta3.0
ENSG00000123213	NLN	1.16879	2.05368	MitoCarta3.0
ENSG00000181192	DHTKD1	0.99705	2.03775	MitoCarta3.0
ENSG00000111832	RWDD1	0.892812	2.03471	Neither
ENSG00000085760	MTIF2	1.3684	2.03039	MitoCarta3.0
ENSG00000137124	ALDH1B1	2.30173	2.01305	MitoCarta3.0
ENSG00000135940	COX5B	2.41381	1.99964	MitoCarta3.0
ENSG00000143774	GUK1	1.44506	1.99701	MitoCarta3.0
ENSG00000164405	UQCRQ	2.16354	1.99695	MitoCarta3.0
ENSG00000197756	RPL37A	1.67859	1.99236	Neither
ENSG00000247626	MARS2	1.10708	1.99133	MitoCarta3.0
ENSG00000184470	TXNRD2	2.05792	1.97285	MitoCarta3.0
ENSG00000184983	NDUFA6	1.75898	1.9726	MitoCarta3.0
ENSG00000141385	AFG3L2	1.23899	1.96908	MitoCarta3.0
ENSG00000106245	BUD31	0.939482	1.95793	Neither
ENSG00000162910	MRPL55	0.926328	1.93569	MitoCarta3.0
ENSG00000155368	DBI	1.14097	1.92923	MitoCarta3.0
ENSG00000069998	HDHD5	1.79771	1.91645	MitoCarta3.0
ENSG00000164713	BRI3	0.980872	1.89868	Secretome
ENSG00000083845	RPS5	1.69363	1.89601	Neither
ENSG00000140995	DEF8	0.966773	1.89178	Neither
ENSG00000112695	COX7A2	2.42404	1.87929	MitoCarta3.0
ENSG00000147684	NDUFB9	3.35659	1.87628	MitoCarta3.0
ENSG00000132963	POMP	1.53241	1.8762	Neither
ENSG00000135404	CD63	1.35634	1.86701	Secretome
ENSG00000134825	TMEM258	1.40244	1.86002	Secretome
ENSG00000168827	GFM1	2.08225	1.8494	MitoCarta3.0
ENSG00000151093	OXSM	2.66574	1.84871	MitoCarta3.0
ENSG00000124374	PAIP2B	-0.0391622	1.84563	Neither
ENSG00000152256	PDK1	1.38978	1.83016	MitoCarta3.0
ENSG00000156411	ATP5MJ	1.3839	1.82929	MitoCarta3.0
ENSG00000176731	RBIS	1.32906	1.8196	Neither
ENSG00000182117	NOP10	1.26043	1.81654	Neither
ENSG00000108961	RANGRF	1.35993	1.81458	Neither
ENSG00000104904	OAZ1	1.13906	1.80757	Neither
ENSG00000087884	AAMDC	1.81135	1.80396	Neither
ENSG00000143575	HAX1	1.61344	1.80332	Neither
ENSG00000126267	COX6B1	1.15515	1.80073	MitoCarta3.0
ENSG00000125356	NDUFA1	1.83127	1.79744	MitoCarta3.0
ENSG00000131495	NDUFA2	1.69213	1.77903	MitoCarta3.0
ENSG00000184924	PTRHD1	1.75786	1.77584	Neither
ENSG00000110200	ANAPC15	0.943444	1.76668	Neither
ENSG00000169020	ATP5ME	1.52633	1.73781	MitoCarta3.0
ENSG00000135776	ABCB10	1.2344	1.73591	MitoCarta3.0
ENSG00000176101	SSNA1	1.18885	1.72832	Neither
ENSG00000159199	ATP5MC1	1.93933	1.72681	MitoCarta3.0
ENSG00000184076	UQCR10	1.29154	1.72367	MitoCarta3.0
ENSG00000146425	DYNLT1	1.10401	1.71587	Neither
ENSG00000010256	UQCRC1	3.33158	1.71134	MitoCarta3.0
ENSG00000109475	RPL34	1.335	1.70914	Neither
ENSG00000175701	MTLN	1.43519	1.69824	Secretome
ENSG00000105372	RPS19	1.21745	1.69738	Neither
ENSG00000117691	NENF	1.89039	1.68331	Secretome
ENSG00000141552	ANAPC11	1.71404	1.68231	Neither
ENSG00000145912	NHP2	1.09196	1.67677	Neither
ENSG00000198937	CCDC167	1.36515	1.66836	Secretome
ENSG00000173141	MRPL57	1.25856	1.66698	MitoCarta3.0
ENSG00000099385	BCL7C	1.33191	1.66432	Neither
ENSG00000140990	NDUFB10	2.20025	1.66177	MitoCarta3.0
ENSG00000037241	RPL26L1	1.80944	1.65977	Neither
ENSG00000178449	COX14	0.898186	1.65408	MitoCarta3.0
ENSG00000102401	ARMCX3	1.45206	1.65181	MitoCarta3.0
ENSG00000197696	NMB	1.85267	1.64972	Secretome
ENSG00000174840	PDE12	1.37892	1.64896	MitoCarta3.0
ENSG00000132305	IMMT	-0.0652264	1.64073	MitoCarta3.0
ENSG00000198258	UBL5	1.34907	1.63859	Neither
ENSG00000106153	CHCHD2	1.56958	1.63826	MitoCarta3.0
ENSG00000129055	ANAPC13	0.179423	1.63568	Neither
ENSG00000126602	TRAP1	1.14403	1.63001	MitoCarta3.0
ENSG00000087299	L2HGDH	0.905563	1.62817	MitoCarta3.0
ENSG00000228474	OST4	0.812292	1.6264	Secretome
ENSG00000186184	POLR1D	0.346468	1.62091	Neither
ENSG00000166347	CYB5A	0.821491	1.61517	Secretome
ENSG00000054148	PHPT1	2.10246	1.60349	Neither
ENSG00000166228	PCBD1	1.37485	1.59227	Neither
ENSG00000145592	RPL37	0.81485	1.58995	Neither
ENSG00000008988	RPS20	1.03557	1.5883	Neither
ENSG00000178952	TUFM	2.19421	1.58032	MitoCarta3.0
ENSG00000118231	CRYGD	1.27548	1.57968	Neither
ENSG00000149743	TRPT1	1.01892	1.57839	Neither
ENSG00000188186	LAMTOR4	1.3542	1.57727	Neither
ENSG00000127184	COX7C	1.71409	1.57328	MitoCarta3.0
ENSG00000154582	ELOC	1.04296	1.57093	Neither
ENSG00000132432	SEC61G	1.18899	1.5688	Secretome
ENSG00000172590	MRPL52	1.13735	1.55599	MitoCarta3.0
ENSG00000100410	PHF5A	1.12332	1.54522	Neither
ENSG00000140307	GTF2A2	1.30668	1.54372	Neither
ENSG00000168273	SMIM4	0.657308	1.54189	Secretome
ENSG00000172428	COPS9	1.23291	1.5331	Neither
ENSG00000091140	DLD	2.92802	1.53056	MitoCarta3.0
ENSG00000250479	CHCHD10	1.26274	1.5303	MitoCarta3.0
ENSG00000165233	CARD19	1.2575	1.52771	Secretome
ENSG00000178741	COX5A	2.0346	1.5222	MitoCarta3.0
ENSG00000167468	GPX4	1.13108	1.52065	MitoCarta3.0
ENSG00000156482	RPL30	1.36017	1.51861	Neither
ENSG00000131174	COX7B	1.64978	1.51622	MitoCarta3.0
ENSG00000151914	DST	-0.141293	1.5154	Neither
ENSG00000115350	POLE4	1.18847	1.51428	Neither
ENSG00000203724	C1orf53	1.75768	1.5136	Neither
ENSG00000166598	HSP90B1	-0.0760136	1.50122	Secretome
ENSG00000197982	C1orf122	1.10177	1.49808	Neither
ENSG00000179085	DPM3	1.46684	1.49754	Secretome
ENSG00000139168	ZCRB1	0.733899	1.48896	Neither
ENSG00000140612	SEC11A	0.771294	1.48891	Secretome
ENSG00000203778	FAM229B	1.11016	1.48851	Neither
ENSG00000160446	ZDHHC12	1.2652	1.48523	Secretome
ENSG00000149806	FAU	2.06325	1.48006	Neither
ENSG00000131269	ABCB7	1.19642	1.47837	MitoCarta3.0
ENSG00000198832	SELENOM	1.61751	1.47826	Secretome
ENSG00000224877	NDUFAF8	1.18377	1.4661	MitoCarta3.0
ENSG00000133134	BEX2	1.5803	1.46086	Neither
ENSG00000172922	RNASEH2C	0.848145	1.45843	Neither
ENSG00000130348	QRSL1	1.32979	1.45543	MitoCarta3.0
ENSG00000114302	PRKAR2A	0.520513	1.45122	Neither
ENSG00000277972	CISD3	1.04248	1.45026	MitoCarta3.0
ENSG00000165169	DYNLT3	0.328112	1.44813	Neither
ENSG00000142541	RPL13A	0.876095	1.44669	Neither
ENSG00000124172	ATP5F1E	1.29084	1.43971	MitoCarta3.0
ENSG00000182154	MRPL41	1.8335	1.43789	MitoCarta3.0
ENSG00000105193	RPS16	1.36524	1.43766	Neither
ENSG00000166295	ANAPC16	0.209818	1.43294	Neither
ENSG00000099795	NDUFB7	1.7755	1.42906	MitoCarta3.0
ENSG00000164182	NDUFAF2	1.47226	1.41744	MitoCarta3.0
ENSG00000185043	CIB1	1.14183	1.41453	Neither
ENSG00000183172	SMDT1	1.58081	1.41092	MitoCarta3.0
ENSG00000173915	ATP5MK	0.367848	1.40781	MitoCarta3.0
ENSG00000077721	UBE2A	0.194607	1.4027	Neither
ENSG00000100138	SNU13	0.801263	1.39971	Neither
ENSG00000100162	CENPM	1.28079	1.39963	Neither
ENSG00000233927	RPS28	1.27695	1.3986	Neither
ENSG00000083457	ITGAE	0.593865	1.39805	Secretome
ENSG00000127922	SEM1	1.219	1.39784	Neither
ENSG00000143256	PFDN2	1.22075	1.39416	Neither
ENSG00000063177	RPL18	1.59275	1.38918	Neither
ENSG00000175854	SWI5	1.34786	1.38657	Neither
ENSG00000101608	MYL12A	1.48553	1.38222	Neither
ENSG00000146066	HIGD2A	0.842913	1.38134	MitoCarta3.0
ENSG00000158526	TSR2	1.13624	1.37835	Neither
ENSG00000221983	UBA52	1.27596	1.37483	Neither
ENSG00000188243	COMMD6	0.880954	1.37364	Neither
ENSG00000176485	PLAAT3	1.01992	1.37232	Secretome
ENSG00000100300	TSPO	1.89891	1.35981	MitoCarta3.0
ENSG00000172586	CHCHD1	1.6794	1.35715	MitoCarta3.0
ENSG00000144713	RPL32	1.3198	1.35095	Neither
ENSG00000063761	ADCK1	1.13546	1.34603	MitoCarta3.0
ENSG00000197728	RPS26	1.54117	1.34557	Neither
ENSG00000164611	PTTG1	1.24735	1.34478	Neither
ENSG00000189227	C15orf61	1.20454	1.34365	MitoCarta3.0
ENSG00000134809	TIMM10	1.15314	1.34347	MitoCarta3.0
ENSG00000198171	DDRGK1	1.24614	1.34029	Secretome
ENSG00000148803	FUOM	1.22986	1.33836	Neither
ENSG00000174917	MICOS13	1.50932	1.33365	MitoCarta3.0
ENSG00000173207	CKS1B	0.828615	1.32997	Neither
ENSG00000121064	SCPEP1	0.458756	1.32911	Secretome
ENSG00000115419	GLS	1.08466	1.32599	MitoCarta3.0
ENSG00000114023	FAM162A	1.58713	1.32569	MitoCarta3.0
ENSG00000154518	ATP5MC3	1.39288	1.32386	MitoCarta3.0
ENSG00000126768	TIMM17B	1.34485	1.32168	MitoCarta3.0
ENSG00000103254	ANTKMT	1.77019	1.32	MitoCarta3.0
ENSG00000163170	BOLA3	1.47823	1.31976	MitoCarta3.0
ENSG00000135390	ATP5MC2	1.26514	1.31662	MitoCarta3.0
ENSG00000042753	AP2S1	1.4818	1.31581	Neither
ENSG00000135778	NTPCR	1.06678	1.31472	Neither
ENSG00000157778	PSMG3	0.763775	1.31106	Neither
ENSG00000101182	PSMA7	1.87693	1.30567	Neither
ENSG00000177600	RPLP2	1.31757	1.29896	Secretome
ENSG00000116221	MRPL37	1.58818	1.29693	MitoCarta3.0
ENSG00000105677	TMEM147	1.1649	1.29626	Secretome
ENSG00000132591	ERAL1	2.50861	1.29344	MitoCarta3.0
ENSG00000164587	RPS14	1.46127	1.29292	Neither
ENSG00000254999	BRK1	0.55132	1.28315	Neither
ENSG00000204922	UQCC3	1.00248	1.28054	MitoCarta3.0
ENSG00000169567	HINT1	1.58409	1.277	MitoCarta3.0
ENSG00000106399	RPA3	1.50668	1.27557	Neither
ENSG00000155329	ZCCHC10	0.190803	1.2743	Neither
ENSG00000136943	CTSV	0.73388	1.27277	Secretome
ENSG00000090263	MRPS33	1.2036	1.2709	MitoCarta3.0
ENSG00000161980	POLR3K	1.43561	1.26533	Neither
ENSG00000105819	PMPCB	2.42289	1.26301	MitoCarta3.0
ENSG00000137288	UQCC2	1.05905	1.26189	MitoCarta3.0
ENSG00000114405	C3orf14	1.05605	1.26062	Neither
ENSG00000175550	DRAP1	1.51628	1.26006	Neither
ENSG00000174547	MRPL11	1.50493	1.25442	MitoCarta3.0
ENSG00000169241	SLC50A1	0.453575	1.25365	Secretome
ENSG00000138326	RPS24	1.21243	1.24933	Neither
ENSG00000165752	STK32C	0.746427	1.24228	Neither
ENSG00000171421	MRPL36	1.0672	1.24168	MitoCarta3.0
ENSG00000120742	SERP1	0.169311	1.23967	Secretome
ENSG00000214253	FIS1	1.17416	1.23852	MitoCarta3.0
ENSG00000133398	MED10	0.937944	1.23819	Neither
ENSG00000185088	RPS27L	0.87657	1.23666	Neither
ENSG00000111843	TMEM14C	0.884149	1.23629	MitoCarta3.0
ENSG00000143158	MPC2	0.856272	1.23088	MitoCarta3.0
ENSG00000112306	RPS12	0.742098	1.22966	Neither
ENSG00000122026	RPL21	0.978925	1.22934	Neither
ENSG00000266074	BAHCC1	0.77918	1.22917	Neither
ENSG00000114902	SPCS1	1.07773	1.22907	Secretome
ENSG00000051523	CYBA	1.2594	1.22846	Secretome
ENSG00000006327	TNFRSF12A	0.672607	1.22815	Secretome
ENSG00000087086	FTL	-0.655556	1.22771	Neither
ENSG00000129197	RPAIN	0.435333	1.22346	Neither
ENSG00000088035	ALG6	-0.153274	1.22327	Secretome
ENSG00000106400	ZNHIT1	1.11831	1.22272	Neither
ENSG00000167641	PPP1R14A	0.638124	1.21663	Neither
ENSG00000051620	HEBP2	1.05915	1.21624	Neither
ENSG00000143771	CNIH4	1.23409	1.21428	Secretome
ENSG00000119487	MAPKAP1	0.69226	1.21374	Neither
ENSG00000137992	DBT	-0.409485	1.21168	MitoCarta3.0
ENSG00000126453	BCL2L12	1.36742	1.2083	Neither
ENSG00000164167	LSM6	0.929927	1.20718	Neither
ENSG00000116586	LAMTOR2	1.39433	1.20618	Neither
ENSG00000180822	PSMG4	0.396087	1.20613	Neither
ENSG00000188690	UROS	0.458277	1.20526	Neither
ENSG00000126756	UXT	1.13488	1.20526	Neither
ENSG00000109323	MANBA	-0.32793	1.19888	Secretome
ENSG00000132423	COQ3	1.69547	1.1976	MitoCarta3.0
ENSG00000160124	MIX23	0.976022	1.19655	MitoCarta3.0
ENSG00000183337	BCOR	0.610878	1.19458	Neither
ENSG00000124155	PIGT	0.399772	1.19456	Secretome
ENSG00000186501	TMEM222	0.524001	1.19296	Secretome
ENSG00000166171	DPCD	1.22872	1.19115	Neither
ENSG00000074842	MYDGF	1.77303	1.18757	Secretome
ENSG00000172809	RPL38	1.34485	1.1875	Neither
ENSG00000177700	POLR2L	1.16338	1.18666	Neither
ENSG00000109736	MFSD10	0.800466	1.18551	Secretome
ENSG00000137563	GGH	1.02941	1.18131	Secretome
ENSG00000119421	NDUFA8	1.54402	1.18046	MitoCarta3.0
ENSG00000005249	PRKAR2B	1.03855	1.18024	Neither
ENSG00000183978	COA3	0.821251	1.17927	MitoCarta3.0
ENSG00000135211	TMEM60	0.340446	1.17771	Secretome
ENSG00000168275	COA6	1.01896	1.17642	MitoCarta3.0
ENSG00000174749	FAM241A	-0.0212639	1.17558	Secretome
ENSG00000065518	NDUFB4	2.02055	1.17289	MitoCarta3.0
ENSG00000071553	ATP6AP1	0.391748	1.16969	Secretome
ENSG00000106803	SEC61B	1.37777	1.16909	Secretome
ENSG00000177830	CHID1	0.676047	1.16497	Secretome
ENSG00000125743	SNRPD2	1.79573	1.16449	Neither
ENSG00000165264	NDUFB6	1.70564	1.16144	MitoCarta3.0
ENSG00000114784	EIF1B	0.762725	1.16073	Neither
ENSG00000074582	BCS1L	1.11061	1.16045	MitoCarta3.0
ENSG00000125652	ALKBH7	1.10315	1.15492	MitoCarta3.0
ENSG00000160194	NDUFV3	0.82021	1.15138	MitoCarta3.0
ENSG00000166451	CENPN	0.193891	1.14832	Neither
ENSG00000204525	HLA-C	1.06747	1.14636	Secretome
ENSG00000158864	NDUFS2	1.99284	1.14629	MitoCarta3.0
ENSG00000100387	RBX1	1.07892	1.14134	Neither
ENSG00000242485	MRPL20	1.22375	1.14059	MitoCarta3.0
ENSG00000110435	PDHX	0.647372	1.13546	MitoCarta3.0
ENSG00000164096	C4orf3	0.210038	1.13526	Secretome
ENSG00000173653	RCE1	0.194533	1.13274	Secretome
ENSG00000132581	SDF2	0.526648	1.13159	Secretome
ENSG00000172889	EGFL7	0.527158	1.12475	Secretome
ENSG00000116670	MAD2L2	1.08391	1.12358	Neither
ENSG00000136522	MRPL47	1.40548	1.12244	MitoCarta3.0
ENSG00000099800	TIMM13	1.03985	1.12236	MitoCarta3.0
ENSG00000185475	TMEM179B	1.20746	1.12117	Secretome
ENSG00000169689	CENPX	0.878127	1.11605	Neither
ENSG00000163956	LRPAP1	0.841337	1.11376	Secretome
ENSG00000123353	ORMDL2	1.1781	1.11369	Secretome
ENSG00000168569	TMEM223	0.960733	1.11364	Secretome
ENSG00000154079	SDHAF4	0.459019	1.11335	MitoCarta3.0
ENSG00000132329	RAMP1	1.43256	1.11063	Secretome
ENSG00000173113	TRMT112	1.13697	1.10857	Neither
ENSG00000228300	FAM174C	0.821413	1.10696	Secretome
ENSG00000121900	TMEM54	0.55996	1.10609	Secretome
ENSG00000034510	TMSB10	0.205039	1.10448	Neither
ENSG00000114115	RBP1	1.62856	1.10092	Neither
ENSG00000145494	NDUFS6	1.3403	1.09741	MitoCarta3.0
ENSG00000146386	ABRACL	0.508929	1.09651	Neither
ENSG00000168393	DTYMK	1.48022	1.09579	MitoCarta3.0
ENSG00000105971	CAV2	-0.080181	1.09452	Secretome
ENSG00000129255	MPDU1	0.793915	1.09049	Secretome
ENSG00000171130	ATP6V0E2	0.749018	1.08954	Secretome
ENSG00000180879	SSR4	1.08985	1.08859	Secretome
ENSG00000072954	TMEM38A	0.247331	1.08829	Secretome
ENSG00000184277	TM2D3	-0.0230546	1.0872	Secretome
ENSG00000112234	FBXL4	0.140356	1.08538	MitoCarta3.0
ENSG00000069482	GAL	1.33418	1.0848	Secretome
ENSG00000103356	EARS2	1.09499	1.08408	MitoCarta3.0
ENSG00000167775	CD320	0.902301	1.08365	Secretome
ENSG00000129235	TXNDC17	1.75246	1.08224	Neither
ENSG00000121073	SLC35B1	0.846655	1.08122	Secretome
ENSG00000130811	EIF3G	0.784817	1.07999	Neither
ENSG00000090932	DLL3	1.11329	1.07844	Secretome
ENSG00000059691	GATB	2.22385	1.078	MitoCarta3.0
ENSG00000113732	ATP6V0E1	1.34178	1.07584	Secretome
ENSG00000182004	SNRPE	1.47165	1.07561	Neither
ENSG00000170860	LSM3	0.905657	1.07478	Neither
ENSG00000119705	SLIRP	1.87475	1.07253	MitoCarta3.0
ENSG00000128185	DGCR6L	0.74533	1.07184	Neither
ENSG00000198168	SVIP	0.0837111	1.07133	Neither
ENSG00000166823	MESP1	1.11272	1.07086	Neither
ENSG00000112996	MRPS30	0.802157	1.07063	MitoCarta3.0
ENSG00000087111	PIGS	-0.0600463	1.06979	Secretome
ENSG00000168894	RNF181	1.67283	1.06948	Neither
ENSG00000163389	POGLUT1	0.0276906	1.06943	Secretome
ENSG00000060762	MPC1	1.03623	1.06923	MitoCarta3.0
ENSG00000161013	MGAT4B	0.488652	1.06737	Secretome
ENSG00000160813	PPP1R35	0.206475	1.06669	Neither
ENSG00000162604	TM2D1	0.597228	1.06551	Secretome
ENSG00000169018	FEM1B	0.49635	1.06454	Neither
ENSG00000164733	CTSB	0.453525	1.06348	Secretome
ENSG00000171224	FAM241B	0.98033	1.06137	Secretome
ENSG00000198818	SFT2D1	1.04187	1.05837	Secretome
ENSG00000104147	OIP5	1.74631	1.05659	Neither
ENSG00000123179	EBPL	1.32589	1.0537	Secretome
ENSG00000182512	GLRX5	1.06915	1.05293	MitoCarta3.0
ENSG00000111906	HDDC2	1.14136	1.0521	Neither
ENSG00000166562	SEC11C	1.14437	1.04999	Secretome
ENSG00000175334	BANF1	0.30914	1.0491	Neither
ENSG00000162441	LZIC	-0.141432	1.04505	Neither
ENSG00000116288	PARK7	1.48784	1.04317	MitoCarta3.0
ENSG00000129103	SUMF2	0.60833	1.04157	Secretome
ENSG00000111328	CDK2AP1	0.444071	1.04015	Neither
ENSG00000204520	MICA	0.577993	1.03847	Secretome
ENSG00000130311	DDA1	0.14036	1.03837	Neither
ENSG00000110700	RPS13	1.19313	1.03821	Neither
ENSG00000005059	MCUB	1.22146	1.03474	MitoCarta3.0
ENSG00000159210	SNF8	1.44275	1.03213	Neither
ENSG00000161558	TMEM143	0.762937	1.03207	MitoCarta3.0
ENSG00000105258	POLR2I	1.34908	1.03132	Neither
ENSG00000113734	BNIP1	0.806458	1.03011	Secretome
ENSG00000137038	DMAC1	1.29369	1.03007	MitoCarta3.0
ENSG00000011478	QPCTL	0.559784	1.02855	Secretome
ENSG00000125457	MIF4GD	0.520743	1.02669	Neither
ENSG00000153048	CARHSP1	0.204634	1.02628	Neither
ENSG00000119655	NPC2	1.31212	1.02616	Secretome
ENSG00000164967	RPP25L	0.728307	1.02547	Neither
ENSG00000105472	CLEC11A	1.25228	1.0233	Secretome
ENSG00000182551	ADI1	1.22931	1.02328	Neither
ENSG00000103363	ELOB	1.24536	1.02275	Neither
ENSG00000117528	ABCD3	1.32936	1.01892	MitoCarta3.0
ENSG00000196636	SDHAF3	1.106	1.01745	MitoCarta3.0
ENSG00000178096	BOLA1	0.597489	1.01576	MitoCarta3.0
ENSG00000115241	PPM1G	1.24169	1.01318	Neither
ENSG00000232388	SMIM26	1.18192	1.01241	Secretome
ENSG00000197150	ABCB8	1.39896	1.01164	MitoCarta3.0
ENSG00000150316	CWC15	0.947801	1.01102	Neither
ENSG00000137154	RPS6	1.07842	1.0098	Neither
ENSG00000253250	C8orf88	0.183814	1.00631	Neither
ENSG00000165996	HACD1	0.531327	1.00354	Secretome
ENSG00000169976	SF3B5	0.986826	1.00329	Neither
ENSG00000100600	LGMN	0.515516	1.00321	Secretome
ENSG00000177556	ATOX1	0.461864	1.00177	Neither
ENSG00000159348	CYB5R1	0.756221	1.00064	Secretome
ENSG00000168958	MFF	0.418876	0.999631	MitoCarta3.0
ENSG00000163479	SSR2	0.9585	0.999104	Secretome
ENSG00000143553	SNAPIN	1.29785	0.998672	Neither
ENSG00000081870	HSPB11	1.34576	0.997482	Neither
ENSG00000115128	SF3B6	1.23257	0.99744	Neither
ENSG00000177674	AGTRAP	0.789488	0.996394	Secretome
ENSG00000141349	G6PC3	0.233695	0.996285	Secretome
ENSG00000130731	METTL26	1.22026	0.995668	Neither
ENSG00000171311	EXOSC1	0.959851	0.99566	Neither
ENSG00000103066	PLA2G15	0.159291	0.995363	Secretome
ENSG00000119650	IFT43	0.98187	0.994496	Neither
ENSG00000130748	TMEM160	1.2799	0.994485	Secretome
ENSG00000129562	DAD1	1.32576	0.993893	Secretome
ENSG00000164896	FASTK	-0.345716	0.991657	MitoCarta3.0
ENSG00000119688	ABCD4	-0.356841	0.988154	Secretome
ENSG00000101247	NDUFAF5	0.715186	0.987204	MitoCarta3.0
ENSG00000175868	CALCB	1.27505	0.986338	Secretome
ENSG00000105185	PDCD5	1.76321	0.984112	Neither
ENSG00000141759	TXNL4A	1.27	0.98223	Neither
ENSG00000106028	SSBP1	1.43855	0.981756	MitoCarta3.0
ENSG00000147526	TACC1	0.0384243	0.981551	Neither
ENSG00000141741	MIEN1	0.681738	0.980316	Neither
ENSG00000162836	ACP6	0.652311	0.979555	MitoCarta3.0
ENSG00000112667	DNPH1	1.56246	0.979405	Neither
ENSG00000105699	LSR	1.09894	0.97889	Secretome
ENSG00000185187	SIGIRR	1.05304	0.978495	Secretome
ENSG00000147604	RPL7	1.17274	0.97704	Neither
ENSG00000136490	LIMD2	-0.0447052	0.975522	Neither
ENSG00000213722	DDAH2	0.659231	0.975127	Neither
ENSG00000139131	YARS2	2.0054	0.974918	MitoCarta3.0
ENSG00000160310	PRMT2	0.407531	0.973588	Neither
ENSG00000100417	PMM1	0.792189	0.973347	Neither
ENSG00000197958	RPL12	0.605787	0.971851	Neither
ENSG00000106603	COA1	0.432088	0.970535	MitoCarta3.0
ENSG00000187051	RPS19BP1	1.28812	0.968487	Neither
ENSG00000178057	NDUFAF3	1.14084	0.968203	MitoCarta3.0
ENSG00000148834	GSTO1	1.25537	0.967082	Neither
ENSG00000186395	KRT10	1.13227	0.966249	Neither
ENSG00000163584	RPL22L1	1.83259	0.965292	Neither
ENSG00000100209	HSCB	1.16931	0.962336	MitoCarta3.0
ENSG00000130768	SMPDL3B	0.115669	0.961267	Secretome
ENSG00000063854	HAGH	1.05115	0.959554	MitoCarta3.0
ENSG00000168653	NDUFS5	1.66383	0.953325	MitoCarta3.0
ENSG00000090971	NAT14	0.624759	0.95261	Secretome
ENSG00000128524	ATP6V1F	0.981514	0.951519	Neither
ENSG00000172339	ALG14	0.707281	0.946608	Secretome
ENSG00000100526	CDKN3	0.938854	0.9462	Neither
ENSG00000274523	RCC1L	1.32492	0.945693	MitoCarta3.0
ENSG00000110955	ATP5F1B	1.44696	0.944664	MitoCarta3.0
ENSG00000254858	MPV17L2	0.994556	0.944145	MitoCarta3.0
ENSG00000146282	RARS2	0.548079	0.943354	MitoCarta3.0
ENSG00000172336	POP7	0.651191	0.942523	Neither
ENSG00000166452	AKIP1	0.667584	0.940185	Neither
ENSG00000185808	PIGP	0.37907	0.93869	Secretome
ENSG00000132819	RBM38	0.11885	0.938138	Neither
ENSG00000142937	RPS8	0.998604	0.937248	Neither
ENSG00000124733	MEA1	0.873867	0.936792	Neither
ENSG00000188290	HES4	1.14834	0.936389	Neither
ENSG00000103260	METRN	0.132439	0.935675	Secretome
ENSG00000232112	TMA7	1.06618	0.935609	Neither
ENSG00000127838	PNKD	0.889589	0.933778	MitoCarta3.0
ENSG00000266472	MRPS21	0.706032	0.932955	MitoCarta3.0
ENSG00000116857	TMEM9	0.507144	0.932634	Secretome
ENSG00000137100	DCTN3	1.46215	0.932041	Neither
ENSG00000171530	TBCA	1.26895	0.931052	Neither
ENSG00000135912	TTLL4	0.481869	0.930141	Neither
ENSG00000105255	FSD1	1.1874	0.929942	Neither
ENSG00000162851	TFB2M	1.52594	0.928441	MitoCarta3.0
ENSG00000016391	CHDH	0.731494	0.927299	MitoCarta3.0
ENSG00000004779	NDUFAB1	1.66442	0.925225	MitoCarta3.0
ENSG00000128699	ORMDL1	0.801838	0.923754	Secretome
ENSG00000154723	ATP5PF	1.26358	0.923368	MitoCarta3.0
ENSG00000105953	OGDH	0.882424	0.920022	MitoCarta3.0
ENSG00000182180	MRPS16	0.338488	0.918943	MitoCarta3.0
ENSG00000152147	GEMIN6	0.576591	0.918481	Neither
ENSG00000173812	EIF1	0.55024	0.918412	Neither
ENSG00000204392	LSM2	1.02801	0.917965	Neither
ENSG00000120509	PDZD11	0.705438	0.917333	Neither
ENSG00000143947	RPS27A	1.20797	0.917003	Neither
ENSG00000149932	TMEM219	0.586063	0.915428	Secretome
ENSG00000133678	TMEM254	0.468177	0.915027	Secretome
ENSG00000102393	GLA	0.564162	0.913905	Secretome
ENSG00000166681	BEX3	0.736501	0.913689	Neither
ENSG00000215712	TMEM242	0.76023	0.911214	Secretome
ENSG00000181788	SIAH2	0.438149	0.909192	Neither
ENSG00000136877	FPGS	1.02674	0.908136	MitoCarta3.0
ENSG00000171863	RPS7	1.13271	0.908025	Neither
ENSG00000148908	RGS10	1.16111	0.905184	Neither
ENSG00000214113	LYRM4	0.922478	0.903966	MitoCarta3.0
ENSG00000064601	CTSA	0.535607	0.903693	Secretome
ENSG00000129625	REEP5	0.619261	0.902928	Secretome
ENSG00000103507	BCKDK	1.66417	0.901686	MitoCarta3.0
ENSG00000172172	MRPL13	1.17434	0.900839	MitoCarta3.0
ENSG00000151287	TEX30	0.563627	0.89896	Neither
ENSG00000108561	C1QBP	1.73389	0.897359	MitoCarta3.0
ENSG00000125870	SNRPB2	1.35787	0.89735	Neither
ENSG00000165775	FUNDC2	0.823775	0.897119	MitoCarta3.0
ENSG00000181924	COA4	0.600245	0.897016	MitoCarta3.0
ENSG00000102003	SYP	0.216364	0.895504	Secretome
ENSG00000108384	RAD51C	0.662982	0.893912	Neither
ENSG00000125995	ROMO1	1.48877	0.893572	MitoCarta3.0
ENSG00000265241	RBM8A	0.755999	0.891996	Neither
ENSG00000104886	PLEKHJ1	0.860982	0.891457	Neither
ENSG00000160606	TLCD1	0.367086	0.890765	Secretome
ENSG00000067992	PDK3	0.037593	0.889153	MitoCarta3.0
ENSG00000103174	NAGPA	0.49281	0.88864	Secretome
ENSG00000134248	LAMTOR5	0.582907	0.888225	Neither
ENSG00000196072	BLOC1S2	0.647749	0.888098	Neither
ENSG00000102763	VWA8	-0.33802	0.887794	MitoCarta3.0
ENSG00000204642	HLA-F	0.719844	0.88349	Secretome
ENSG00000113269	RNF130	0.557103	0.882386	Secretome
ENSG00000136908	DPM2	0.460016	0.881898	Secretome
ENSG00000134153	EMC7	1.39597	0.881803	Secretome
ENSG00000117791	MTARC2	0.347639	0.880078	MitoCarta3.0
ENSG00000173409	ARV1	0.814229	0.878712	Secretome
ENSG00000167272	POP5	0.896024	0.87778	Neither
ENSG00000085871	MGST2	0.788961	0.877327	Secretome
ENSG00000088298	EDEM2	0.573887	0.877039	Secretome
ENSG00000109270	LAMTOR3	-0.0791432	0.877031	Neither
ENSG00000250317	SMIM20	0.638124	0.877003	MitoCarta3.0
ENSG00000010219	DYRK4	0.737982	0.876935	Neither
ENSG00000144401	METTL21A	0.467969	0.876142	Secretome
ENSG00000120533	ENY2	0.533413	0.876076	Neither
ENSG00000167088	SNRPD1	0.805834	0.875379	Neither
ENSG00000163882	POLR2H	0.923887	0.874047	Neither
ENSG00000256537	SMIM10L1	0.287357	0.873662	Neither
ENSG00000062716	VMP1	0.0763063	0.873648	Secretome
ENSG00000133027	PEMT	0.919894	0.87004	Secretome
ENSG00000166123	GPT2	0.672371	0.868874	MitoCarta3.0
ENSG00000100116	GCAT	0.906522	0.868736	MitoCarta3.0
ENSG00000138463	SLC49A4	-0.0938062	0.867308	Secretome
ENSG00000072682	P4HA2	0.584844	0.865453	Secretome
ENSG00000156928	MALSU1	1.23939	0.865217	MitoCarta3.0
ENSG00000099282	TSPAN15	0.511545	0.863287	Secretome
ENSG00000167645	YIF1B	0.863437	0.860578	Secretome
ENSG00000103496	STX4	0.488602	0.858244	Secretome
ENSG00000203760	CENPW	0.781553	0.857812	Secretome
ENSG00000131475	VPS25	0.909996	0.856674	Neither
ENSG00000108107	RPL28	0.974995	0.856091	Neither
ENSG00000198755	RPL10A	1.35678	0.855219	Neither
ENSG00000179403	VWA1	0.548272	0.855118	Secretome
ENSG00000145050	MANF	1.33661	0.85501	Secretome
ENSG00000033011	ALG1	0.27877	0.851734	Neither
ENSG00000023572	GLRX2	0.915743	0.850912	MitoCarta3.0
ENSG00000066855	MTFR1	0.523092	0.847403	MitoCarta3.0
ENSG00000088986	DYNLL1	0.527358	0.846777	Neither
ENSG00000008394	MGST1	0.813763	0.845468	MitoCarta3.0
ENSG00000189046	ALKBH2	0.776032	0.844441	Neither
ENSG00000171858	RPS21	1.55728	0.841249	Neither
ENSG00000131238	PPT1	0.605128	0.840847	Secretome
ENSG00000102109	PCSK1N	1.52225	0.84084	Secretome
ENSG00000139531	SUOX	0.301339	0.840153	MitoCarta3.0
ENSG00000096092	TMEM14A	0.965315	0.839983	Secretome
ENSG00000100612	DHRS7	1.12189	0.839069	Secretome
ENSG00000149483	TMEM138	-0.0568506	0.833438	Secretome
ENSG00000183513	COA5	0.340312	0.833189	MitoCarta3.0
ENSG00000163319	MRPS18C	1.42579	0.832664	MitoCarta3.0
ENSG00000206503	HLA-A	0.554137	0.830522	Secretome
ENSG00000107902	LHPP	0.320767	0.828947	Neither
ENSG00000072849	DERL2	0.451573	0.828716	Secretome
ENSG00000148450	MSRB2	1.38663	0.825957	MitoCarta3.0
ENSG00000144034	TPRKB	1.35989	0.825914	Neither
ENSG00000117122	MFAP2	1.23195	0.825882	Secretome
ENSG00000179632	MAF1	0.616272	0.822709	Neither
ENSG00000117318	ID3	0.809558	0.819531	Neither
ENSG00000183617	MRPL54	1.29453	0.819495	MitoCarta3.0
ENSG00000064545	TMEM161A	0.084423	0.819439	Secretome
ENSG00000214160	ALG3	0.242945	0.818066	Secretome
ENSG00000166794	PPIB	0.949094	0.818	Secretome
ENSG00000006007	GDE1	0.523234	0.816511	Secretome
ENSG00000125691	RPL23	1.24305	0.81639	Neither
ENSG00000143390	RFX5	0.171297	0.815687	Neither
ENSG00000164081	TEX264	0.799279	0.812871	Secretome
ENSG00000148291	SURF2	0.903129	0.81267	Neither
ENSG00000136010	ALDH1L2	0.775923	0.812642	MitoCarta3.0
ENSG00000180488	MIGA1	0.237535	0.812549	MitoCarta3.0
ENSG00000100196	KDELR3	0.407562	0.809355	Secretome
ENSG00000167526	RPL13	0.895008	0.808666	Neither
ENSG00000149089	APIP	0.788051	0.808575	Neither
ENSG00000114942	EEF1B2	0.551627	0.807823	Neither
ENSG00000112304	ACOT13	0.724425	0.807491	MitoCarta3.0
ENSG00000123080	CDKN2C	0.271229	0.807004	Neither
ENSG00000116649	SRM	0.998896	0.806778	Neither
ENSG00000111666	CHPT1	0.812519	0.805851	MitoCarta3.0
ENSG00000225697	SLC26A6	-0.128746	0.805491	Secretome
ENSG00000140319	SRP14	0.853975	0.805162	Neither
ENSG00000174851	YIF1A	0.974993	0.804611	Secretome
ENSG00000155189	AGPAT5	-0.0827737	0.803139	MitoCarta3.0
ENSG00000016864	GLT8D1	0.265128	0.802888	Secretome
ENSG00000002586	CD99	1.14785	0.802708	Secretome
ENSG00000163001	CFAP36	1.13488	0.800631	Neither
ENSG00000103707	MTFMT	0.795269	0.799809	MitoCarta3.0
ENSG00000115944	COX7A2L	0.733919	0.799641	MitoCarta3.0
ENSG00000071082	RPL31	1.3401	0.798368	Neither
ENSG00000172890	NADSYN1	-0.186222	0.797145	Secretome
ENSG00000103152	MPG	1.58034	0.796736	Secretome
ENSG00000137824	RMDN3	1.36892	0.796178	MitoCarta3.0
ENSG00000168884	TNIP2	0.476989	0.793464	Neither
ENSG00000116898	MRPS15	1.07513	0.792542	MitoCarta3.0
ENSG00000181991	MRPS11	0.799881	0.791757	MitoCarta3.0
ENSG00000143742	SRP9	0.348088	0.790789	Neither
ENSG00000165349	SLC7A3	0.359994	0.789949	Secretome
ENSG00000128951	DUT	0.892499	0.788875	MitoCarta3.0
ENSG00000158042	MRPL17	0.915037	0.78702	MitoCarta3.0
ENSG00000189077	TMEM120A	0.979851	0.786689	Secretome
ENSG00000170855	TRIAP1	0.673626	0.784932	MitoCarta3.0
ENSG00000131871	SELENOS	0.911163	0.781307	Secretome
ENSG00000115756	HPCAL1	0.329409	0.781249	Neither
ENSG00000152455	SUV39H2	-0.289337	0.779385	Neither
ENSG00000128463	EMC4	1.13737	0.777287	Secretome
ENSG00000237190	CDKN2AIPNL	0.86165	0.775403	Neither
ENSG00000218739	CEBPZOS	0.0184523	0.773179	Secretome
ENSG00000103855	CD276	-0.0379652	0.771189	Secretome
ENSG00000109084	TMEM97	0.260756	0.770392	Secretome
ENSG00000169750	RAC3	0.850706	0.769662	Neither
ENSG00000169372	CRADD	1.22181	0.768431	Neither
ENSG00000165389	SPTSSA	0.417694	0.768414	Secretome
ENSG00000142684	ZNF593	1.10429	0.767529	Neither
ENSG00000108298	RPL19	1.13226	0.766655	Neither
ENSG00000147403	RPL10	1.3198	0.764853	Neither
ENSG00000124785	NRN1	0.175942	0.764686	Secretome
ENSG00000008382	MPND	0.450878	0.764537	Neither
ENSG00000081791	DELE1	0.853149	0.764216	MitoCarta3.0
ENSG00000130520	LSM4	1.42968	0.763084	Neither
ENSG00000110871	COQ5	0.719971	0.762062	MitoCarta3.0
ENSG00000125991	ERGIC3	0.688458	0.761709	Secretome
ENSG00000136810	TXN	1.48894	0.761703	Neither
ENSG00000170043	TRAPPC1	0.888023	0.760143	Neither
ENSG00000167799	NUDT8	0.982143	0.758494	MitoCarta3.0
ENSG00000165698	SPACA9	0.587575	0.758257	Neither
ENSG00000131469	RPL27	1.34461	0.758001	Neither
ENSG00000170270	GON7	0.43513	0.757374	Neither
ENSG00000161677	JOSD2	1.30178	0.756489	Secretome
ENSG00000115275	MOGS	0.250588	0.756171	Secretome
ENSG00000103145	HCFC1R1	0.66252	0.756072	Neither
ENSG00000138175	ARL3	1.12589	0.755749	Neither
ENSG00000147123	NDUFB11	1.25414	0.754697	MitoCarta3.0
ENSG00000139343	SNRPF	1.29311	0.753722	Neither
ENSG00000163155	LYSMD1	-0.0532792	0.752557	Neither
ENSG00000142168	SOD1	1.14284	0.752034	MitoCarta3.0
ENSG00000148218	ALAD	-0.234108	0.750421	Neither
ENSG00000153391	INO80C	0.566176	0.749959	Neither
ENSG00000101220	C20orf27	0.688518	0.749771	Neither
ENSG00000101000	PROCR	0.776677	0.748203	Secretome
ENSG00000169692	AGPAT2	0.985351	0.748064	Secretome
ENSG00000119711	ALDH6A1	0.619699	0.747969	MitoCarta3.0
ENSG00000170469	SPATA24	1.26285	0.746599	Neither
ENSG00000170291	ELP5	0.700123	0.741983	Neither
ENSG00000007255	TRAPPC6A	1.36387	0.741859	Neither
ENSG00000173465	ZNRD2	0.47701	0.741796	Neither
ENSG00000109255	NMU	1.20567	0.741777	Secretome
ENSG00000114956	DGUOK	0.84804	0.741682	MitoCarta3.0
ENSG00000179344	HLA-DQB1	0.658416	0.741597	Secretome
ENSG00000136950	ARPC5L	0.772574	0.741027	Neither
ENSG00000109854	HTATIP2	0.905007	0.74096	MitoCarta3.0
ENSG00000145425	RPS3A	0.710666	0.740677	Neither
ENSG00000128228	SDF2L1	1.3757	0.740573	Secretome
ENSG00000138035	PNPT1	0.973594	0.740295	MitoCarta3.0
ENSG00000185825	BCAP31	0.865992	0.739732	Secretome
ENSG00000147533	GOLGA7	0.676208	0.739206	Neither
ENSG00000011132	APBA3	0.0926867	0.738786	Neither
ENSG00000146416	AIG1	0.51121	0.737833	Secretome
ENSG00000102898	NUTF2	0.946643	0.737401	Neither
ENSG00000125166	GOT2	0.863006	0.736683	MitoCarta3.0
ENSG00000056736	IL17RB	0.162204	0.736615	Secretome
ENSG00000134575	ACP2	0.117402	0.73613	Secretome
ENSG00000107223	EDF1	0.905175	0.734187	Neither
ENSG00000074071	MRPS34	1.25602	0.7328	MitoCarta3.0
ENSG00000108788	MLX	0.283341	0.732443	Neither
ENSG00000234745	HLA-B	0.690144	0.731763	Secretome
ENSG00000184207	PGP	1.00329	0.730266	Neither
ENSG00000130770	ATP5IF1	1.40626	0.729701	MitoCarta3.0
ENSG00000106591	MRPL32	1.07856	0.729047	MitoCarta3.0
ENSG00000163866	SMIM12	0.441659	0.727514	Secretome
ENSG00000124562	SNRPC	1.2932	0.727177	Neither
ENSG00000130725	UBE2M	0.907342	0.726406	Neither
ENSG00000135245	HILPDA	-0.102245	0.724783	Secretome
ENSG00000100442	FKBP3	0.913515	0.724485	Neither
ENSG00000055950	MRPL43	1.31708	0.724436	MitoCarta3.0
ENSG00000163041	H3-3A	0.360236	0.723876	Neither
ENSG00000177954	RPS27	1.02196	0.721533	Neither
ENSG00000120306	CYSTM1	0.454699	0.719775	Neither
ENSG00000170791	CHCHD7	0.414586	0.719382	MitoCarta3.0
ENSG00000103942	HOMER2	-0.0695506	0.718922	Neither
ENSG00000198668	CALM1	0.133048	0.71827	Neither
ENSG00000171861	MRM3	1.57422	0.717969	MitoCarta3.0
ENSG00000064961	HMG20B	0.487489	0.717111	Neither
ENSG00000157916	RER1	0.661279	0.715692	Secretome
ENSG00000180354	MTURN	-0.09095	0.715338	Neither
ENSG00000184840	TMED9	0.881401	0.714282	Secretome
ENSG00000145919	BOD1	0.314943	0.712698	Neither
ENSG00000163344	PMVK	1.12818	0.711222	Neither
ENSG00000104980	TIMM44	1.81213	0.710977	MitoCarta3.0
ENSG00000108474	PIGL	0.387722	0.710846	Secretome
ENSG00000166710	B2M	1.11651	0.710828	Secretome
ENSG00000136942	RPL35	1.17934	0.708972	Neither
ENSG00000185122	HSF1	0.28681	0.707658	Neither
ENSG00000110811	P3H3	0.339587	0.703353	Secretome
ENSG00000214063	TSPAN4	0.36975	0.702297	Secretome
ENSG00000170889	RPS9	1.28232	0.700404	Neither
ENSG00000068615	REEP1	0.273597	0.699658	Secretome
ENSG00000185608	MRPL40	1.20934	0.698193	MitoCarta3.0
ENSG00000133935	ERG28	0.550441	0.698151	Secretome
ENSG00000109576	AADAT	-0.0341102	0.697266	MitoCarta3.0
ENSG00000122873	CISD1	0.783381	0.696456	MitoCarta3.0
ENSG00000148303	RPL7A	0.969886	0.696415	Neither
ENSG00000112031	MTRF1L	-0.199166	0.69634	MitoCarta3.0
ENSG00000102967	DHODH	0.367516	0.695973	MitoCarta3.0
ENSG00000168303	MPLKIP	0.508159	0.695973	Neither
ENSG00000197448	GSTK1	0.417738	0.693862	MitoCarta3.0
ENSG00000184508	HDDC3	0.787298	0.693672	Neither
ENSG00000101294	HM13	0.13021	0.692868	Secretome
ENSG00000180340	FZD2	0.0409845	0.692512	Secretome
ENSG00000116885	OSCP1	0.781085	0.692075	Neither
ENSG00000007520	TSR3	0.782965	0.69116	Secretome
ENSG00000197858	GPAA1	0.521575	0.689553	Secretome
ENSG00000186468	RPS23	1.10806	0.689535	Neither
ENSG00000177042	TMEM80	0.0287143	0.688839	Secretome
ENSG00000163156	SCNM1	0.532056	0.688578	Neither
ENSG00000159479	MED8	0.608056	0.68758	Neither
ENSG00000100418	DESI1	-0.0165537	0.686344	Neither
ENSG00000204356	NELFE	0.655346	0.685693	Neither
ENSG00000120805	ARL1	0.0813465	0.685524	Neither
ENSG00000100211	CBY1	0.483786	0.685224	Neither
ENSG00000134490	TMEM241	-0.159816	0.684832	Secretome
ENSG00000115317	HTRA2	0.653505	0.6839	MitoCarta3.0
ENSG00000130203	APOE	1.09567	0.682676	Secretome
ENSG00000105698	USF2	0.462076	0.682443	Neither
ENSG00000142892	PIGK	0.152359	0.681949	Secretome
ENSG00000148362	PAXX	0.598717	0.681867	Neither
ENSG00000109099	PMP22	0.217061	0.681473	Secretome
ENSG00000138760	SCARB2	-0.0597804	0.681473	Secretome
ENSG00000185262	UBALD2	0.379422	0.681227	Neither
ENSG00000143314	MRPL24	1.23502	0.681111	MitoCarta3.0
ENSG00000105983	LMBR1	-0.305986	0.681023	Secretome
ENSG00000090266	NDUFB2	1.61725	0.679396	MitoCarta3.0
ENSG00000241878	PISD	1.04156	0.679342	MitoCarta3.0
ENSG00000224531	SMIM13	-0.259615	0.677985	Secretome
ENSG00000169446	MMGT1	-0.0475047	0.677211	Secretome
ENSG00000075239	ACAT1	2.38526	0.677031	MitoCarta3.0
ENSG00000119403	PHF19	0.405331	0.673633	Neither
ENSG00000185651	UBE2L3	0.640387	0.672426	Neither
ENSG00000159884	CCDC107	0.86589	0.670863	Secretome
ENSG00000168118	RAB4A	0.676235	0.670181	Neither
ENSG00000164978	NUDT2	0.776458	0.666226	MitoCarta3.0
ENSG00000164885	CDK5	1.02991	0.665703	Neither
ENSG00000114391	RPL24	1.03746	0.661668	Neither
ENSG00000270170	NCBP2AS2	0.923168	0.66154	Secretome
ENSG00000184752	NDUFA12	1.51864	0.660884	MitoCarta3.0
ENSG00000125611	CHCHD5	1.13375	0.660524	MitoCarta3.0
ENSG00000130312	MRPL34	0.704761	0.660211	MitoCarta3.0
ENSG00000204272	NBDY	0.566573	0.659961	Neither
ENSG00000128283	CDC42EP1	0.255455	0.659642	Neither
ENSG00000169972	PUSL1	0.742369	0.659081	MitoCarta3.0
ENSG00000131508	UBE2D2	0.527167	0.656912	Neither
ENSG00000162222	TTC9C	0.0744208	0.65651	Neither
ENSG00000120727	PAIP2	0.57408	0.653694	Neither
ENSG00000159322	ADPGK	-0.196462	0.651969	Secretome
ENSG00000198856	OSTC	1.18684	0.651252	Secretome
ENSG00000178531	CTXN1	0.500937	0.648935	Secretome
ENSG00000132507	EIF5A	0.67396	0.648911	Neither
ENSG00000105135	ILVBL	0.711646	0.64647	Secretome
ENSG00000107833	NPM3	1.0109	0.646161	Secretome
ENSG00000149761	NUDT22	0.723826	0.645577	Neither
ENSG00000084090	STARD7	0.509938	0.644728	MitoCarta3.0
ENSG00000150459	SAP18	0.830162	0.644717	Neither
ENSG00000073060	SCARB1	-0.0646135	0.64284	Secretome
ENSG00000013288	MAN2B2	-0.228154	0.642475	Secretome
ENSG00000172732	MUS81	0.387648	0.642106	Neither
ENSG00000100360	IFT27	0.324305	0.641813	Neither
ENSG00000115307	AUP1	0.453802	0.640264	Secretome
ENSG00000163738	MTHFD2L	0.487978	0.639861	MitoCarta3.0
ENSG00000145741	BTF3	0.929624	0.639666	Neither
ENSG00000170584	NUDCD2	0.676937	0.639127	Neither
ENSG00000133193	FAM104A	-0.200158	0.638676	Neither
ENSG00000113719	ERGIC1	0.298964	0.636703	Secretome
ENSG00000160284	SPATC1L	0.72689	0.636258	Neither
ENSG00000147224	PRPS1	0.0089282	0.635327	Neither
ENSG00000122034	GTF3A	1.0109	0.634633	Neither
ENSG00000102181	CD99L2	0.124154	0.634617	Secretome
ENSG00000166896	ATP23	0.834684	0.634418	MitoCarta3.0
ENSG00000174165	ZDHHC24	0.0716509	0.634168	Secretome
ENSG00000156709	AIFM1	2.44478	0.632914	MitoCarta3.0
ENSG00000103502	CDIPT	0.428928	0.632722	Secretome
ENSG00000126432	PRDX5	0.969603	0.630476	MitoCarta3.0
ENSG00000106636	YKT6	0.236011	0.63045	Neither
ENSG00000244038	DDOST	0.902352	0.630148	Secretome
ENSG00000160404	TOR2A	0.569353	0.628859	Secretome
ENSG00000101888	NXT2	0.0321128	0.628859	Neither
ENSG00000089248	ERP29	1.00851	0.627719	Secretome
ENSG00000163382	NAXE	0.801837	0.627595	MitoCarta3.0
ENSG00000160209	PDXK	0.0471234	0.625515	Secretome
ENSG00000165501	LRR1	0.701866	0.625498	Neither
ENSG00000121766	ZCCHC17	0.473479	0.625023	Neither
ENSG00000102871	TRADD	-0.0811398	0.623461	Neither
ENSG00000144848	ATG3	0.559883	0.622203	Neither
ENSG00000165480	SKA3	-0.382497	0.621276	Neither
ENSG00000155115	GTF3C6	1.29445	0.620636	Neither
ENSG00000049245	VAMP3	0.137998	0.620331	Secretome
ENSG00000105700	KXD1	0.252402	0.619381	Neither
ENSG00000164258	NDUFS4	1.76944	0.618913	MitoCarta3.0
ENSG00000178585	CTNNBIP1	0.214316	0.61797	Neither
ENSG00000198715	GLMP	0.701566	0.616901	Secretome
ENSG00000120333	MRPS14	0.681684	0.615691	MitoCarta3.0
ENSG00000131019	ULBP3	0.206219	0.614521	Neither
ENSG00000136933	RABEPK	0.876469	0.614378	Neither
ENSG00000178982	EIF3K	0.90294	0.612249	Neither
ENSG00000163710	PCOLCE2	0.790245	0.611383	Secretome
ENSG00000106635	BCL7B	0.366319	0.611299	Neither
ENSG00000138382	METTL5	1.1637	0.607557	MitoCarta3.0
ENSG00000004142	POLDIP2	0.95842	0.607035	MitoCarta3.0
ENSG00000173163	COMMD1	0.891495	0.606999	Neither
ENSG00000167004	PDIA3	0.612288	0.605746	Secretome
ENSG00000196850	PPTC7	-0.33424	0.60537	MitoCarta3.0
ENSG00000132563	REEP2	0.536244	0.605012	Secretome
ENSG00000109016	DHRS7B	0.731131	0.603833	MitoCarta3.0
ENSG00000184900	SUMO3	0.245509	0.603293	Neither
ENSG00000075292	ZNF638	0.281985	0.60322	Neither
ENSG00000174775	HRAS	0.956053	0.602571	Neither
ENSG00000124532	MRS2	0.35596	0.601181	MitoCarta3.0
ENSG00000120265	PCMT1	0.591854	0.600999	Neither
ENSG00000162585	FAAP20	0.518344	0.600521	Neither
ENSG00000110063	DCPS	0.560955	0.599813	Neither
ENSG00000135750	KCNK1	0.0631984	0.598126	Secretome
ENSG00000167863	ATP5PD	1.50342	0.597855	MitoCarta3.0
ENSG00000106268	NUDT1	1.05057	0.597172	Neither
ENSG00000131368	MRPS25	-0.0517624	0.596721	MitoCarta3.0
ENSG00000159063	ALG8	0.0995856	0.594539	Secretome
ENSG00000123552	USP45	-0.485655	0.594093	Neither
ENSG00000148985	PGAP2	-0.0171242	0.594025	Secretome
ENSG00000162129	CLPB	0.961593	0.593852	MitoCarta3.0
ENSG00000119632	IFI27L2	0.492097	0.593101	Secretome
ENSG00000180992	MRPL14	1.12895	0.592496	MitoCarta3.0
ENSG00000204220	PFDN6	0.658821	0.592315	Neither
ENSG00000182899	RPL35A	1.74326	0.591948	Neither
ENSG00000139579	NABP2	0.628338	0.591195	Neither
ENSG00000165678	GHITM	1.24246	0.589568	MitoCarta3.0
ENSG00000109861	CTSC	0.227022	0.586674	Secretome
ENSG00000132676	DAP3	0.676934	0.586287	MitoCarta3.0
ENSG00000159685	CHCHD6	1.1005	0.586281	MitoCarta3.0
ENSG00000090054	SPTLC1	-0.20269	0.585607	Secretome
ENSG00000089157	RPLP0	0.807408	0.585521	Neither
ENSG00000151694	ADAM17	-0.232257	0.583138	Secretome
ENSG00000103018	CYB5B	0.343647	0.582306	MitoCarta3.0
ENSG00000177697	CD151	0.617818	0.582208	Secretome
ENSG00000156990	RPUSD3	0.585769	0.581806	MitoCarta3.0
ENSG00000130560	UBAC1	0.776805	0.58169	Neither
ENSG00000171307	ZDHHC16	0.267879	0.580496	Secretome
ENSG00000156345	CDK20	-0.478141	0.580496	Neither
ENSG00000038002	AGA	0.601339	0.579074	Secretome
ENSG00000100379	KCTD17	0.154105	0.578632	Neither
ENSG00000135617	PRADC1	0.841234	0.577485	Secretome
ENSG00000184785	SMIM10	0.616103	0.577319	Secretome
ENSG00000006042	TMEM98	0.700541	0.576043	Secretome
ENSG00000120697	ALG5	0.896498	0.574792	Secretome
ENSG00000066379	POLR1H	0.761566	0.57325	Neither
ENSG00000100413	POLR3H	0.207678	0.572377	Neither
ENSG00000066322	ELOVL1	0.614894	0.571856	Secretome
ENSG00000104872	PIH1D1	1.06357	0.571715	Neither
ENSG00000102265	TIMP1	0.885945	0.570795	Secretome
ENSG00000143797	MBOAT2	-0.445542	0.570781	Secretome
ENSG00000102977	ACD	0.43811	0.569609	Neither
ENSG00000021300	PLEKHB1	-0.05008	0.56724	Neither
ENSG00000171867	PRNP	0.10302	0.567131	Secretome
ENSG00000162174	ASRGL1	0.579012	0.566618	Neither
ENSG00000156831	NSMCE2	0.393304	0.565576	Neither
ENSG00000163682	RPL9	1.13082	0.563518	Neither
ENSG00000075914	EXOSC7	0.855461	0.561962	Neither
ENSG00000102409	BEX4	0.466427	0.561601	Neither
ENSG00000187024	PTRH1	0.197038	0.561043	MitoCarta3.0
ENSG00000173418	NAA20	0.805246	0.56088	Neither
ENSG00000213523	SRA1	0.548092	0.559441	Neither
ENSG00000135930	EIF4E2	0.533364	0.558881	Neither
ENSG00000182362	YBEY	0.782475	0.558273	MitoCarta3.0
ENSG00000160213	CSTB	0.829411	0.556396	Neither
ENSG00000103266	STUB1	0.93583	0.556056	Neither
ENSG00000101391	CDK5RAP1	0.595034	0.555023	MitoCarta3.0
ENSG00000168938	PPIC	0.683732	0.55286	Secretome
ENSG00000172366	MCRIP2	0.711943	0.552233	MitoCarta3.0
ENSG00000014824	SLC30A9	0.871164	0.551583	MitoCarta3.0
ENSG00000099817	POLR2E	0.760888	0.551144	Neither
ENSG00000099203	TMED1	0.888284	0.550166	Secretome
ENSG00000146109	ABT1	0.603342	0.550039	Neither
ENSG00000135698	MPHOSPH6	0.635924	0.548399	Neither
ENSG00000138621	PPCDC	0.231503	0.547998	Neither
ENSG00000198612	COPS8	0.381198	0.547916	Neither
ENSG00000143374	TARS2	1.45279	0.547915	MitoCarta3.0
ENSG00000158604	TMED4	0.256449	0.547719	Secretome
ENSG00000111196	MAGOHB	0.279054	0.547182	Neither
ENSG00000106537	TSPAN13	0.579249	0.547077	Secretome
ENSG00000179262	RAD23A	0.58386	0.545651	Neither
ENSG00000144867	SRPRB	0.691664	0.545311	Secretome
ENSG00000185624	P4HB	0.379121	0.544725	Secretome
ENSG00000128683	GAD1	-0.457703	0.544626	Neither
ENSG00000185432	METTL7A	-0.16503	0.544577	Secretome
ENSG00000089009	RPL6	0.906393	0.544219	Neither
ENSG00000115486	GGCX	-0.281949	0.544015	Secretome
ENSG00000125968	ID1	0.350818	0.543581	Secretome
ENSG00000106066	CPVL	0.862969	0.542852	Secretome
ENSG00000167700	MFSD3	0.520206	0.542221	Secretome
ENSG00000079462	PAFAH1B3	0.570056	0.541017	Neither
ENSG00000146540	C7orf50	0.802926	0.541002	Neither
ENSG00000123131	PRDX4	1.04064	0.537911	MitoCarta3.0
ENSG00000110344	UBE4A	0.0146239	0.537233	Neither
ENSG00000173171	MTX1	0.321231	0.536898	MitoCarta3.0
ENSG00000084073	ZMPSTE24	-0.114911	0.536617	Secretome
ENSG00000182810	DDX28	0.938124	0.536453	MitoCarta3.0
ENSG00000125445	MRPS7	0.71535	0.534911	MitoCarta3.0
ENSG00000137404	NRM	0.519682	0.534579	Secretome
ENSG00000156171	DRAM2	-0.0131379	0.534222	Secretome
ENSG00000225921	NOL7	1.13708	0.533466	Neither
ENSG00000167113	COQ4	0.195785	0.533336	MitoCarta3.0
ENSG00000180098	TRNAU1AP	0.727205	0.533323	Neither
ENSG00000125827	TMX4	-0.267168	0.532484	Secretome
ENSG00000104613	INTS10	-0.0822409	0.532348	Neither
ENSG00000177239	MAN1B1	0.107951	0.530031	Secretome
ENSG00000054116	TRAPPC3	0.443674	0.529933	Neither
ENSG00000124588	NQO2	0.81896	0.529457	Neither
ENSG00000124762	CDKN1A	0.0394672	0.52929	Neither
ENSG00000124702	KLHDC3	0.610915	0.528935	Neither
ENSG00000198356	GET3	0.716465	0.528693	Neither
ENSG00000093010	COMT	0.470953	0.528686	MitoCarta3.0
ENSG00000100075	SLC25A1	0.912254	0.528479	MitoCarta3.0
ENSG00000183828	NUDT14	0.556236	0.527958	Neither
ENSG00000166260	COX11	0.550639	0.527689	MitoCarta3.0
ENSG00000082515	MRPL22	0.723982	0.526907	MitoCarta3.0
ENSG00000077348	EXOSC5	1.13652	0.526736	Neither
ENSG00000100372	SLC25A17	0.216609	0.526556	Secretome
ENSG00000140740	UQCRC2	1.07877	0.525049	MitoCarta3.0
ENSG00000125520	SLC2A4RG	0.333453	0.523935	Neither
ENSG00000130724	CHMP2A	0.958117	0.523223	Neither
ENSG00000116133	DHCR24	-0.137509	0.518912	Secretome
ENSG00000075336	TIMM21	0.208153	0.51776	MitoCarta3.0
ENSG00000143537	ADAM15	0.472765	0.517542	Secretome
ENSG00000171222	SCAND1	1.25428	0.51743	Neither
ENSG00000030582	GRN	0.505238	0.517291	Secretome
ENSG00000107175	CREB3	0.455223	0.516883	Secretome
ENSG00000099624	ATP5F1D	0.965846	0.516131	MitoCarta3.0
ENSG00000093009	CDC45	0.400005	0.513964	Neither
ENSG00000188612	SUMO2	0.351745	0.513902	Neither
ENSG00000136710	CCDC115	0.702342	0.512195	Neither
ENSG00000167969	ECI1	0.612237	0.51203	MitoCarta3.0
ENSG00000204568	MRPS18B	0.831639	0.510937	MitoCarta3.0
ENSG00000125877	ITPA	0.975436	0.51017	Neither
ENSG00000134202	GSTM3	0.90503	0.509999	Neither
ENSG00000167543	TP53I13	1.16622	0.508849	Secretome
ENSG00000096080	MRPS18A	1.0364	0.508269	MitoCarta3.0
ENSG00000138085	ATRAID	0.976225	0.50759	Secretome
ENSG00000110442	COMMD9	0.552157	0.507014	Neither
ENSG00000064490	RFXANK	0.729226	0.50674	Neither
ENSG00000187446	CHP1	-0.151977	0.505688	Neither
ENSG00000180228	PRKRA	-0.129194	0.505389	Neither
ENSG00000137714	FDX1	0.668195	0.504804	MitoCarta3.0
ENSG00000179091	CYC1	1.05622	0.504522	MitoCarta3.0
ENSG00000136770	DNAJC1	1.06424	0.50422	Secretome
ENSG00000214530	STARD10	0.534105	0.503764	Neither
ENSG00000118495	PLAGL1	-0.56464	0.503328	Neither
ENSG00000110717	NDUFS8	1.10608	0.502454	MitoCarta3.0
ENSG00000050393	MCUR1	0.126799	0.501659	MitoCarta3.0
ENSG00000105640	RPL18A	0.690859	0.501084	Neither
ENSG00000165283	STOML2	1.08937	0.499833	MitoCarta3.0
ENSG00000112110	MRPL18	0.742526	0.499092	MitoCarta3.0
ENSG00000117450	PRDX1	0.849529	0.499051	Neither
ENSG00000197622	CDC42SE1	-0.23814	0.498527	Neither
ENSG00000101474	APMAP	0.548687	0.498301	Secretome
ENSG00000215717	TMEM167B	0.00382793	0.496664	Secretome
ENSG00000179364	PACS2	-0.149399	0.496559	Neither
ENSG00000114982	KANSL3	-1.02056	0.495952	Neither
ENSG00000072506	HSD17B10	1.0913	0.495477	MitoCarta3.0
ENSG00000184216	IRAK1	0.314127	0.493829	Neither
ENSG00000101189	MRGBP	0.0489412	0.493665	Neither
ENSG00000099958	DERL3	0.300246	0.493665	Secretome
ENSG00000084207	GSTP1	1.46966	0.493393	Neither
ENSG00000109919	MTCH2	0.7532	0.493013	MitoCarta3.0
ENSG00000204348	DXO	0.275988	0.492946	Neither
ENSG00000197451	HNRNPAB	0.65928	0.492944	Neither
ENSG00000186866	POFUT2	-0.0440202	0.492018	Secretome
ENSG00000235162	C12orf75	0.0923518	0.491941	Neither
ENSG00000101928	MOSPD1	0.0143596	0.490163	Secretome
ENSG00000100321	SYNGR1	0.352868	0.489198	Secretome
ENSG00000101255	TRIB3	0.422353	0.487865	Neither
ENSG00000160226	CFAP410	0.417303	0.487639	Neither
ENSG00000167792	NDUFV1	1.28192	0.487098	MitoCarta3.0
ENSG00000079150	FKBP7	0.243142	0.485219	Secretome
ENSG00000163378	EOGT	-0.488934	0.484469	Secretome
ENSG00000161920	MED11	0.57277	0.48301	Neither
ENSG00000173950	XXYLT1	0.288069	0.482364	Secretome
ENSG00000126709	IFI6	0.892388	0.482293	Secretome
ENSG00000167862	MRPL58	1.16408	0.48125	MitoCarta3.0
ENSG00000116237	ICMT	0.198073	0.481075	Secretome
ENSG00000181704	YIPF6	-0.47802	0.481049	Secretome
ENSG00000120686	UFM1	-0.208587	0.480672	Neither
ENSG00000113048	MRPS27	0.447399	0.480571	MitoCarta3.0
ENSG00000116209	TMEM59	0.504416	0.480325	Secretome
ENSG00000136827	TOR1A	0.418152	0.478865	Secretome
ENSG00000187840	EIF4EBP1	0.780236	0.478634	Neither
ENSG00000131669	NINJ1	0.283029	0.478382	Secretome
ENSG00000084754	HADHA	1.56771	0.476741	MitoCarta3.0
ENSG00000204308	RNF5	0.430588	0.476597	Secretome
ENSG00000080200	CRYBG3	-0.430473	0.476192	Neither
ENSG00000119878	CRIPT	0.284448	0.474019	Neither
ENSG00000171960	PPIH	0.670014	0.473499	Neither
ENSG00000064199	SPA17	0.366319	0.472884	Neither
ENSG00000108830	RND2	0.250716	0.471575	Neither
ENSG00000018610	STEEP1	-0.143833	0.471501	Neither
ENSG00000153006	SREK1IP1	-0.798731	0.471334	Neither
ENSG00000149100	EIF3M	0.445607	0.470774	Neither
ENSG00000116151	MORN1	-0.129735	0.469969	Neither
ENSG00000126581	BECN1	0.208584	0.469464	Neither
ENSG00000123545	NDUFAF4	0.669541	0.468368	MitoCarta3.0
ENSG00000114446	IFT57	0.80343	0.467798	Neither
ENSG00000213079	SCAF8	0.14779	0.467076	Neither
ENSG00000170965	PLAC1	0.686385	0.4638	Secretome
ENSG00000082781	ITGB5	0.141617	0.462774	Secretome
ENSG00000134851	TMEM165	0.0702857	0.462357	Secretome
ENSG00000179988	PSTK	-0.030571	0.462254	Neither
ENSG00000104472	CHRAC1	0.261473	0.461845	Neither
ENSG00000159069	FBXW5	0.193779	0.460981	Neither
ENSG00000089685	BIRC5	0.544684	0.460627	Neither
ENSG00000181610	MRPS23	0.66933	0.46043	MitoCarta3.0
ENSG00000149357	LAMTOR1	0.703687	0.459367	Neither
ENSG00000124074	ENKD1	0.996924	0.458694	Neither
ENSG00000131732	ZCCHC9	0.406012	0.458532	Neither
ENSG00000145022	TCTA	0.522485	0.457433	Secretome
ENSG00000005882	PDK2	0.512518	0.456053	MitoCarta3.0
ENSG00000085117	CD82	0.851746	0.455614	Secretome
ENSG00000198478	SH3BGRL2	-0.369631	0.45528	Neither
ENSG00000148248	SURF4	0.270289	0.45404	Secretome
ENSG00000175756	AURKAIP1	1.10625	0.453992	MitoCarta3.0
ENSG00000084092	NOA1	0.773439	0.453869	MitoCarta3.0
ENSG00000127022	CANX	-0.0521491	0.453774	Secretome
ENSG00000175602	CCDC85B	1.10554	0.450184	Neither
ENSG00000158201	ABHD3	-0.0179425	0.449889	Secretome
ENSG00000025770	NCAPH2	0.418503	0.449653	Neither
ENSG00000149196	HIKESHI	0.809488	0.449294	Neither
ENSG00000013583	HEBP1	0.665273	0.448712	MitoCarta3.0
ENSG00000111665	CDCA3	0.45243	0.448682	Neither
ENSG00000087191	PSMC5	0.382455	0.448383	Neither
ENSG00000141378	PTRH2	0.194082	0.448287	MitoCarta3.0
ENSG00000130733	YIPF2	0.370284	0.448084	Secretome
ENSG00000229117	RPL41	0.480425	0.44785	Neither
ENSG00000122406	RPL5	0.620507	0.447572	Neither
ENSG00000181481	RNF135	0.51734	0.447294	Neither
ENSG00000090013	BLVRB	1.11419	0.447047	Secretome
ENSG00000161179	YDJC	0.562325	0.446602	Neither
ENSG00000167130	DOLPP1	0.520656	0.446522	Secretome
ENSG00000171159	C9orf16	0.566867	0.445354	Neither
ENSG00000183255	PTTG1IP	0.492749	0.44525	Secretome
ENSG00000144455	SUMF1	0.69874	0.444434	Secretome
ENSG00000158156	XKR8	0.196493	0.443816	Secretome
ENSG00000152700	SAR1B	-0.258976	0.443267	Neither
ENSG00000093183	SEC22C	-0.38535	0.443221	Secretome
ENSG00000105401	CDC37	0.446815	0.443153	Neither
ENSG00000160392	C19orf47	-0.178679	0.442865	Secretome
ENSG00000011028	MRC2	0.0676912	0.442497	Secretome
ENSG00000145781	COMMD10	0.294338	0.442298	Neither
ENSG00000179526	SHARPIN	0.263898	0.44199	Neither
ENSG00000115163	CENPA	0.157352	0.441384	Neither
ENSG00000042445	RETSAT	0.339953	0.440876	Secretome
ENSG00000157593	SLC35B2	0.566556	0.44059	Secretome
ENSG00000179218	CALR	0.480377	0.439933	Secretome
ENSG00000182199	SHMT2	1.20903	0.439447	MitoCarta3.0
ENSG00000099797	TECR	0.411261	0.439082	Secretome
ENSG00000164904	ALDH7A1	0.881728	0.438979	MitoCarta3.0
ENSG00000101546	RBFA	0.170174	0.437284	MitoCarta3.0
ENSG00000063241	ISOC2	0.908823	0.436687	MitoCarta3.0
ENSG00000124275	MTRR	-0.220276	0.436586	Neither
ENSG00000182195	LDOC1	0.407646	0.436106	Secretome
ENSG00000135506	OS9	0.0606391	0.435975	Secretome
ENSG00000065600	PACC1	0.0339972	0.434632	Secretome
ENSG00000125458	NT5C	0.987707	0.434455	Neither
ENSG00000143222	UFC1	0.821847	0.43403	Neither
ENSG00000112146	FBXO9	0.374556	0.433356	Neither
ENSG00000119013	NDUFB3	1.35151	0.432365	MitoCarta3.0
ENSG00000145354	CISD2	0.608911	0.431803	Secretome
ENSG00000168061	SAC3D1	0.818761	0.430642	Neither
ENSG00000151327	FAM177A1	0.440608	0.430175	Neither
ENSG00000134375	TIMM17A	0.815916	0.430121	MitoCarta3.0
ENSG00000123178	SPRYD7	0.259449	0.429693	Neither
ENSG00000104299	INTS9	-0.531618	0.429458	Neither
ENSG00000136758	YME1L1	0.649064	0.428588	MitoCarta3.0
ENSG00000161091	MFSD12	0.210082	0.42817	Secretome
ENSG00000130193	THEM6	0.627593	0.427938	Secretome
ENSG00000114631	PODXL2	0.588428	0.427825	Secretome
ENSG00000141504	SAT2	0.611491	0.426969	Neither
ENSG00000103187	COTL1	0.245343	0.424391	Neither
ENSG00000225663	MCRIP1	0.304366	0.423543	Neither
ENSG00000131242	RAB11FIP4	-0.0431928	0.422955	Neither
ENSG00000179965	ZNF771	-0.0298181	0.422926	Neither
ENSG00000110492	MDK	0.683239	0.421187	Secretome
ENSG00000084234	APLP2	0.0101875	0.42101	Secretome
ENSG00000100632	ERH	0.792282	0.420946	Neither
ENSG00000115204	MPV17	0.245852	0.420856	MitoCarta3.0
ENSG00000197894	ADH5	-0.0446844	0.420696	Neither
ENSG00000128534	LSM8	0.0727938	0.420472	Neither
ENSG00000179271	GADD45GIP1	0.703029	0.420127	MitoCarta3.0
ENSG00000177646	ACAD9	0.493962	0.420103	MitoCarta3.0
ENSG00000123472	ATPAF1	0.407821	0.418969	MitoCarta3.0
ENSG00000169223	LMAN2	0.793805	0.417838	Secretome
ENSG00000131373	HACL1	-0.143646	0.417817	Secretome
ENSG00000160191	PDE9A	0.423901	0.416673	Neither
ENSG00000165716	DIPK1B	0.400212	0.416627	Secretome
ENSG00000164494	PDSS2	0.463033	0.416507	MitoCarta3.0
ENSG00000108219	TSPAN14	-0.325298	0.413573	Secretome
ENSG00000135241	PNPLA8	0.737396	0.413541	MitoCarta3.0
ENSG00000160932	LY6E	0.831779	0.413392	Neither
ENSG00000100865	CINP	0.741276	0.413039	Neither
ENSG00000136319	TTC5	-0.355908	0.412774	Neither
ENSG00000106554	CHCHD3	0.793005	0.412428	MitoCarta3.0
ENSG00000128915	ICE2	-0.566597	0.411315	Neither
ENSG00000134996	OSTF1	0.618315	0.409681	Neither
ENSG00000143819	EPHX1	0.557095	0.409543	Neither
ENSG00000204592	HLA-E	0.365066	0.409537	Secretome
ENSG00000105011	ASF1B	0.275875	0.408409	Neither
ENSG00000178922	HYI	0.714134	0.408067	Neither
ENSG00000152944	MED21	-0.172322	0.407968	Neither
ENSG00000277791	PSMB3	0.848629	0.40751	Neither
ENSG00000165644	COMTD1	0.487791	0.407251	MitoCarta3.0
ENSG00000243317	STMP1	0.584341	0.406958	Secretome
ENSG00000179163	FUCA1	0.69331	0.406887	Secretome
ENSG00000110218	PANX1	0.00253736	0.406466	Secretome
ENSG00000013523	ANGEL1	-0.0134295	0.406102	Secretome
ENSG00000111237	VPS29	0.684455	0.405104	Neither
ENSG00000100142	POLR2F	0.781961	0.404742	Neither
ENSG00000130313	PGLS	0.796379	0.404669	Neither
ENSG00000065665	SEC61A2	-0.25404	0.404279	Secretome
ENSG00000137814	HAUS2	-0.17033	0.403191	Neither
ENSG00000178980	SELENOW	-0.805555	0.402224	Neither
ENSG00000101057	MYBL2	0.471243	0.400753	Neither
ENSG00000008282	SYPL1	0.390659	0.400565	Secretome
ENSG00000142188	TMEM50B	-0.188917	0.400276	Secretome
ENSG00000123989	CHPF	0.123804	0.399961	Secretome
ENSG00000107874	CUEDC2	0.890506	0.39958	Secretome
ENSG00000166173	LARP6	0.404539	0.397935	Neither
ENSG00000164951	PDP1	-0.287055	0.396855	MitoCarta3.0
ENSG00000128791	TWSG1	-0.0395651	0.396346	Secretome
ENSG00000167703	SLC43A2	-0.0613183	0.396034	Secretome
ENSG00000197977	ELOVL2	-0.316112	0.395977	Secretome
ENSG00000006015	REX1BD	0.98804	0.394592	Neither
ENSG00000087302	RTRAF	0.890278	0.39447	Neither
ENSG00000163832	ELP6	0.175412	0.392567	Neither
ENSG00000111790	FGFR1OP2	-0.107612	0.392556	Neither
ENSG00000101144	BMP7	0.243833	0.392335	Secretome
ENSG00000196182	STK40	-0.253316	0.391967	Secretome
ENSG00000122033	MTIF3	0.447502	0.390628	MitoCarta3.0
ENSG00000108953	YWHAE	0.22508	0.389218	Neither
ENSG00000119242	CCDC92	0.0470716	0.387851	Neither
ENSG00000175183	CSRP2	1.11173	0.387387	Neither
ENSG00000118181	RPS25	1.20166	0.386983	Neither
ENSG00000159055	MIS18A	0.541721	0.386952	Neither
ENSG00000116815	CD58	0.171333	0.386546	Secretome
ENSG00000147955	SIGMAR1	0.726899	0.385677	Secretome
ENSG00000136560	TANK	0.101538	0.385633	Neither
ENSG00000156471	PTDSS1	0.24492	0.385138	Secretome
ENSG00000204310	AGPAT1	-0.254579	0.385126	Secretome
ENSG00000196449	YRDC	0.555126	0.383739	MitoCarta3.0
ENSG00000105968	H2AZ2	-0.426052	0.382441	Neither
ENSG00000105617	LENG1	0.436709	0.382433	Neither
ENSG00000163466	ARPC2	0.703244	0.382413	Neither
ENSG00000160050	CCDC28B	1.13691	0.380931	Neither
ENSG00000102781	KATNAL1	-0.814348	0.380331	Neither
ENSG00000154813	DPH3	-0.0444182	0.379334	Neither
ENSG00000143870	PDIA6	0.815773	0.379156	Secretome
ENSG00000179958	DCTPP1	0.430547	0.37914	Neither
ENSG00000198931	APRT	1.10517	0.378421	Neither
ENSG00000168256	NKIRAS2	-0.000163464	0.37803	Neither
ENSG00000256269	HMBS	0.697243	0.377476	Neither
ENSG00000166326	TRIM44	-0.0780505	0.376962	Neither
ENSG00000147400	CETN2	0.818435	0.376849	Neither
ENSG00000132313	MRPL35	0.293515	0.376706	MitoCarta3.0
ENSG00000004961	HCCS	0.441497	0.376185	MitoCarta3.0
ENSG00000119537	KDSR	0.209691	0.375633	Secretome
ENSG00000087088	BAX	0.390247	0.375574	MitoCarta3.0
ENSG00000162244	RPL29	0.322939	0.374829	Neither
ENSG00000011105	TSPAN9	0.187257	0.37432	Secretome
ENSG00000156599	ZDHHC5	-0.174657	0.374222	Secretome
ENSG00000137364	TPMT	0.0926039	0.373631	Neither
ENSG00000004059	ARF5	0.783868	0.372956	MitoCarta3.0
ENSG00000127554	GFER	0.443017	0.372359	MitoCarta3.0
ENSG00000112294	ALDH5A1	1.86445	0.368623	MitoCarta3.0
ENSG00000105825	TFPI2	0.951282	0.368398	Secretome
ENSG00000075142	SRI	1.342	0.368312	Neither
ENSG00000110315	RNF141	-0.118042	0.367786	Neither
ENSG00000198736	MSRB1	0.477113	0.367662	Neither
ENSG00000125375	DMAC2L	0.0517538	0.367469	MitoCarta3.0
ENSG00000104976	SNAPC2	0.808497	0.367291	Neither
ENSG00000213699	SLC35F6	0.00797755	0.365528	Secretome
ENSG00000101412	E2F1	0.0294049	0.365423	Neither
ENSG00000165915	SLC39A13	-0.00737751	0.365328	Secretome
ENSG00000158615	PPP1R15B	-0.0741609	0.364459	Neither
ENSG00000184787	UBE2G2	-0.106014	0.364444	Neither
ENSG00000182054	IDH2	1.48764	0.364242	MitoCarta3.0
ENSG00000010270	STARD3NL	0.260621	0.363856	Secretome
ENSG00000100319	ZMAT5	0.790817	0.363849	Neither
ENSG00000170142	UBE2E1	0.496917	0.363545	Neither
ENSG00000023902	PLEKHO1	0.183712	0.36299	Neither
ENSG00000162385	MAGOH	0.804603	0.362503	Neither
ENSG00000136143	SUCLA2	0.677585	0.36169	MitoCarta3.0
ENSG00000143353	LYPLAL1	0.309313	0.361327	MitoCarta3.0
ENSG00000170266	GLB1	0.2835	0.360571	Secretome
ENSG00000139921	TMX1	0.302829	0.360263	Secretome
ENSG00000140391	TSPAN3	0.375345	0.360109	Secretome
ENSG00000213563	C8orf82	0.498109	0.35969	MitoCarta3.0
ENSG00000197265	GTF2E2	0.349736	0.359545	Neither
ENSG00000104969	SGTA	-0.00782356	0.357973	Neither
ENSG00000117593	DARS2	1.35389	0.357804	MitoCarta3.0
ENSG00000104723	TUSC3	0.553077	0.357201	Secretome
ENSG00000111229	ARPC3	1.09788	0.355878	Neither
ENSG00000175390	EIF3F	0.279451	0.355611	Neither
ENSG00000183688	RFLNB	0.114639	0.355471	Neither
ENSG00000133641	C12orf29	-0.0855417	0.354635	Neither
ENSG00000008018	PSMB1	1.00717	0.354172	Neither
ENSG00000126067	PSMB2	0.573256	0.354069	Neither
ENSG00000148300	REXO4	0.572508	0.353304	Neither
ENSG00000100908	EMC9	0.566136	0.352262	Neither
ENSG00000185896	LAMP1	0.363391	0.352063	Secretome
ENSG00000136819	C9orf78	0.468457	0.35179	Neither
ENSG00000160752	FDPS	0.528699	0.350295	MitoCarta3.0
ENSG00000034713	GABARAPL2	0.75244	0.35003	Neither
ENSG00000102103	PQBP1	0.666478	0.349036	Neither
ENSG00000178605	GTPBP6	0.542169	0.348827	MitoCarta3.0
ENSG00000120519	SLC10A7	-0.472653	0.34805	Secretome
ENSG00000099804	CDC34	0.743079	0.347107	Neither
ENSG00000125656	CLPP	0.738323	0.346891	MitoCarta3.0
ENSG00000067113	PLPP1	0.420767	0.346685	Secretome
ENSG00000172757	CFL1	0.67129	0.346267	Neither
ENSG00000139644	TMBIM6	0.249945	0.345943	Secretome
ENSG00000055211	GINM1	0.456103	0.344129	Secretome
ENSG00000117543	DPH5	0.237094	0.343801	Neither
ENSG00000166582	CENPV	0.701123	0.343693	Secretome
ENSG00000183072	NKX2-5	0.194189	0.343074	Neither
ENSG00000211455	STK38L	-0.319161	0.342336	Neither
ENSG00000171453	POLR1C	0.6348	0.341687	Neither
ENSG00000154059	IMPACT	-0.267303	0.341243	Neither
ENSG00000156973	PDE6D	0.637085	0.341056	Neither
ENSG00000175110	MRPS22	1.11215	0.340969	MitoCarta3.0
ENSG00000204859	ZBTB48	-0.23535	0.340729	Neither
ENSG00000009830	POMT2	-0.120103	0.33816	Secretome
ENSG00000171757	LRRC34	-0.244486	0.337925	Neither
ENSG00000111786	SRSF9	1.0634	0.337089	Neither
ENSG00000115457	IGFBP2	0.865074	0.336625	Secretome
ENSG00000008324	SS18L2	0.205108	0.336485	Neither
ENSG00000197019	SERTAD1	0.0717117	0.336077	Neither
ENSG00000164291	ARSK	0.00869054	0.335987	Secretome
ENSG00000068697	LAPTM4A	0.624057	0.334443	Secretome
ENSG00000163191	S100A11	0.554923	0.334141	Neither
ENSG00000183077	AFMID	0.903154	0.333939	Neither
ENSG00000079332	SAR1A	0.0589063	0.333831	Neither
ENSG00000128626	MRPS12	0.597192	0.332925	MitoCarta3.0
ENSG00000163900	TMEM41A	0.210044	0.332635	Secretome
ENSG00000228716	DHFR	0.00222088	0.332602	Neither
ENSG00000144029	MRPS5	1.58787	0.332073	MitoCarta3.0
ENSG00000278845	MRPL45	0.56135	0.331977	MitoCarta3.0
ENSG00000126088	UROD	0.333554	0.331955	Neither
ENSG00000105254	TBCB	0.727618	0.331008	Neither
ENSG00000154146	NRGN	-0.0817439	0.329007	Neither
ENSG00000083444	PLOD1	0.406804	0.328941	Secretome
ENSG00000144659	SLC25A38	0.393111	0.328875	MitoCarta3.0
ENSG00000108523	RNF167	0.391341	0.326896	Secretome
ENSG00000095739	BAMBI	0.168367	0.326739	Secretome
ENSG00000165476	REEP3	-0.0633088	0.326614	Secretome
ENSG00000181019	NQO1	0.369594	0.325135	Neither
ENSG00000131773	KHDRBS3	0.331394	0.324879	Neither
ENSG00000180964	TCEAL8	0.246738	0.324799	Neither
ENSG00000110768	GTF2H1	0.164256	0.324501	Neither
ENSG00000164897	TMUB1	0.269659	0.32403	Secretome
ENSG00000174684	B4GAT1	0.340768	0.322514	Secretome
ENSG00000154277	UCHL1	0.579586	0.321963	Neither
ENSG00000103978	TMEM87A	0.0600693	0.32171	Secretome
ENSG00000215021	PHB2	0.674214	0.321203	MitoCarta3.0
ENSG00000120699	EXOSC8	0.354619	0.318857	Neither
ENSG00000106771	TMEM245	-0.585267	0.317893	Secretome
ENSG00000114026	OGG1	0.196197	0.317461	MitoCarta3.0
ENSG00000140848	CPNE2	0.405428	0.317398	Neither
ENSG00000241127	YAE1	0.301608	0.316736	Neither
ENSG00000068120	COASY	0.410691	0.316735	MitoCarta3.0
ENSG00000144746	ARL6IP5	0.681581	0.31633	Secretome
ENSG00000153982	GDPD1	-0.311268	0.316164	Secretome
ENSG00000116161	CACYBP	0.818841	0.315743	Neither
ENSG00000070756	PABPC1	-0.120538	0.315455	Neither
ENSG00000119333	DYNC2I2	0.582501	0.31528	Neither
ENSG00000184232	OAF	0.486878	0.315279	Secretome
ENSG00000180398	MCFD2	0.164118	0.315023	Secretome
ENSG00000161671	EMC10	0.735002	0.314507	Secretome
ENSG00000204386	NEU1	0.467318	0.31249	Secretome
ENSG00000160256	FAM207A	0.812724	0.311254	Neither
ENSG00000160075	SSU72	0.370658	0.310606	Neither
ENSG00000099256	PRTFDC1	0.555697	0.310178	Neither
ENSG00000162885	B3GALNT2	-0.292192	0.309554	Secretome
ENSG00000170439	METTL7B	0.19632	0.308342	Secretome
ENSG00000168763	CNNM3	0.115152	0.308146	Secretome
ENSG00000134291	TMEM106C	0.680651	0.30812	Secretome
ENSG00000142507	PSMB6	1.24737	0.307692	Neither
ENSG00000134072	CAMK1	0.666601	0.306165	Neither
ENSG00000167740	CYB5D2	0.220425	0.305725	Secretome
ENSG00000160410	SHKBP1	-0.20297	0.305586	Neither
ENSG00000127080	IPPK	-0.376383	0.304073	Neither
ENSG00000152683	SLC30A6	-0.29573	0.304072	Secretome
ENSG00000174796	THAP6	-0.367401	0.303862	Neither
ENSG00000174109	C16orf91	0.356335	0.303194	MitoCarta3.0
ENSG00000137509	PRCP	0.510097	0.302951	Secretome
ENSG00000130165	ELOF1	0.0983717	0.302596	Neither
ENSG00000111725	PRKAB1	-0.00905408	0.302315	Neither
ENSG00000006576	PHTF2	-0.247454	0.302309	Secretome
ENSG00000116096	SPR	0.460515	0.301918	MitoCarta3.0
ENSG00000196743	GM2A	0.222052	0.301638	Secretome
ENSG00000187244	BCAM	0.166133	0.301113	Secretome
ENSG00000117899	MESD	0.479368	0.301022	Secretome
ENSG00000142156	COL6A1	0.266268	0.301018	Secretome
ENSG00000198353	HOXC4	-0.108046	0.300699	Neither
ENSG00000100532	CGRRF1	0.396351	0.299844	Secretome
ENSG00000089327	FXYD5	0.744581	0.297582	Secretome
ENSG00000178229	ZNF543	-0.976324	0.297415	Neither
ENSG00000135093	USP30	0.0758693	0.296703	MitoCarta3.0
ENSG00000115685	PPP1R7	0.698303	0.296625	Neither
ENSG00000161016	RPL8	0.889748	0.296189	Neither
ENSG00000101246	ARFRP1	-0.161193	0.294662	Neither
ENSG00000137413	TAF8	-0.512816	0.294458	Neither
ENSG00000065882	TBC1D1	0.0357843	0.293875	Neither
ENSG00000129521	EGLN3	-0.0708225	0.292289	Neither
ENSG00000135916	ITM2C	0.398929	0.291946	Secretome
ENSG00000118680	MYL12B	0.851327	0.291541	Neither
ENSG00000099364	FBXL19	0.666266	0.291363	Neither
ENSG00000103275	UBE2I	0.830333	0.290979	Neither
ENSG00000183291	SELENOF	0.616336	0.290644	Secretome
ENSG00000136238	RAC1	0.14905	0.290284	Neither
ENSG00000184164	CRELD2	0.869523	0.290052	Secretome
ENSG00000204673	AKT1S1	0.346757	0.29004	Neither
ENSG00000198816	ZNF358	0.223361	0.289099	Secretome
ENSG00000182118	FAM89A	0.58232	0.288603	Neither
ENSG00000141756	FKBP10	0.327315	0.287899	MitoCarta3.0
ENSG00000170348	TMED10	0.0638621	0.287689	Secretome
ENSG00000131828	PDHA1	1.15969	0.287671	MitoCarta3.0
ENSG00000134046	MBD2	0.204746	0.287599	Neither
ENSG00000161682	FAM171A2	0.0133291	0.286959	Secretome
ENSG00000164105	SAP30	0.735042	0.286788	Secretome
ENSG00000071994	PDCD2	0.843655	0.285615	Neither
ENSG00000141452	RMC1	-0.0431293	0.285423	Neither
ENSG00000188917	TRMT2B	0.164535	0.284378	MitoCarta3.0
ENSG00000100601	ALKBH1	-0.273399	0.284262	MitoCarta3.0
ENSG00000198018	ENTPD7	-0.610138	0.283847	Secretome
ENSG00000141698	NT5C3B	0.368227	0.283451	Neither
ENSG00000125246	CLYBL	0.322231	0.282606	MitoCarta3.0
ENSG00000181163	NPM1	0.230838	0.282539	Neither
ENSG00000134905	CARS2	0.644143	0.282433	MitoCarta3.0
ENSG00000114738	MAPKAPK3	0.371523	0.282289	Neither
ENSG00000126749	EMG1	0.484731	0.281976	Neither
ENSG00000103485	QPRT	0.371952	0.281924	Secretome
ENSG00000105518	TMEM205	0.752985	0.281695	MitoCarta3.0
ENSG00000050555	LAMC3	-0.249631	0.280936	Secretome
ENSG00000101986	ABCD1	1.07284	0.280936	MitoCarta3.0
ENSG00000105767	CADM4	0.860581	0.280936	Secretome
ENSG00000171806	METTL18	0.201044	0.280936	Neither
ENSG00000129472	RAB2B	-0.745852	0.280936	Neither
ENSG00000169242	EFNA1	0.305814	0.280936	Secretome
ENSG00000158457	TSPAN33	0.203944	0.280936	Secretome
ENSG00000138459	SLC35A5	-0.350012	0.280936	Secretome
ENSG00000197747	S100A10	0.673015	0.279991	Secretome
ENSG00000159377	PSMB4	0.83715	0.278522	Neither
ENSG00000102317	RBM3	0.299892	0.27819	Neither
ENSG00000169189	NSMCE1	0.889066	0.278083	Neither
ENSG00000179588	ZFPM1	0.589528	0.27769	Neither
ENSG00000173660	UQCRH	0.76903	0.277418	MitoCarta3.0
ENSG00000177663	IL17RA	-0.261186	0.27657	Secretome
ENSG00000143149	ALDH9A1	0.816936	0.276087	MitoCarta3.0
ENSG00000110090	CPT1A	0.178862	0.27607	MitoCarta3.0
ENSG00000185049	NELFA	-0.115698	0.275737	Neither
ENSG00000111879	FAM184A	-0.550157	0.275481	Neither
ENSG00000007080	CCDC124	0.452476	0.275086	Neither
ENSG00000173085	COQ2	0.645144	0.274704	MitoCarta3.0
ENSG00000112655	PTK7	0.156888	0.273363	Secretome
ENSG00000110057	UNC93B1	0.536244	0.273026	Secretome
ENSG00000140395	WDR61	0.38279	0.272474	Neither
ENSG00000102931	ARL2BP	0.249531	0.272388	Neither
ENSG00000123595	RAB9A	0.438992	0.272264	Neither
ENSG00000117118	SDHB	1.00432	0.272231	MitoCarta3.0
ENSG00000137522	RNF121	0.107083	0.271947	Secretome
ENSG00000179152	TCAIM	-0.333013	0.270667	MitoCarta3.0
ENSG00000130005	GAMT	0.576442	0.270667	Neither
ENSG00000162384	CZIB	0.326693	0.270142	Neither
ENSG00000158158	CNNM4	-0.182592	0.26826	Secretome
ENSG00000277258	PCGF2	0.0181009	0.268131	Neither
ENSG00000014641	MDH1	0.313925	0.267191	Neither
ENSG00000116521	SCAMP3	0.518373	0.266959	Secretome
ENSG00000151500	THYN1	0.866753	0.265905	Neither
ENSG00000154553	PDLIM3	0.615743	0.26546	Neither
ENSG00000140854	KATNB1	0.141226	0.264994	Neither
ENSG00000188529	SRSF10	-0.432142	0.264817	Neither
ENSG00000184613	NELL2	0.0345866	0.264634	Secretome
ENSG00000164048	ZNF589	-0.175166	0.264267	Neither
ENSG00000162191	UBXN1	0.367889	0.263571	Neither
ENSG00000172380	GNG12	-0.54494	0.263169	Neither
ENSG00000184162	NR2C2AP	0.206831	0.262618	Neither
ENSG00000137106	GRHPR	0.535057	0.262117	MitoCarta3.0
ENSG00000179010	MRFAP1	0.619634	0.261654	Neither
ENSG00000197329	PELI1	-0.211824	0.261036	Neither
ENSG00000168528	SERINC2	0.474742	0.260471	Secretome
ENSG00000149179	C11orf49	0.0977824	0.260338	Neither
ENSG00000131446	MGAT1	0.0777258	0.259333	Secretome
ENSG00000106080	FKBP14	-0.150717	0.25924	Secretome
ENSG00000131153	GINS2	0.786679	0.258767	Neither
ENSG00000141428	C18orf21	0.513911	0.258453	Neither
ENSG00000160799	CCDC12	-0.073115	0.257932	Neither
ENSG00000138678	GPAT3	-0.193342	0.257746	Secretome
ENSG00000125534	PPDPF	-0.517845	0.25772	Neither
ENSG00000175063	UBE2C	0.370963	0.257431	Neither
ENSG00000136295	TTYH3	-0.20137	0.2571	Secretome
ENSG00000084693	AGBL5	0.172984	0.257054	Neither
ENSG00000198585	NUDT16	0.00917872	0.256056	Neither
ENSG00000149428	HYOU1	0.0474311	0.255461	Secretome
ENSG00000118579	MED28	-0.26044	0.255166	Neither
ENSG00000112167	SAYSD1	-0.026692	0.254948	Secretome
ENSG00000115255	REEP6	0.548523	0.254783	Secretome
ENSG00000101843	PSMD10	0.375852	0.254728	Neither
ENSG00000100522	GNPNAT1	-0.215279	0.25314	Neither
ENSG00000169718	DUS1L	0.59691	0.253079	Neither
ENSG00000138650	PCDH10	-0.11126	0.251754	Secretome
ENSG00000155304	HSPA13	-0.159699	0.25062	Secretome
ENSG00000214706	IFRD2	0.452668	0.250611	Neither
ENSG00000089220	PEBP1	0.470236	0.25015	Neither
ENSG00000066697	MSANTD3	0.347138	0.249292	Neither
ENSG00000165724	ZMYND19	0.229266	0.24792	Neither
ENSG00000169609	C15orf40	0.375052	0.247062	Neither
ENSG00000183798	EMILIN3	0.0863634	0.246412	Secretome
ENSG00000172500	FIBP	0.983143	0.243641	Neither
ENSG00000136718	IMP4	0.202179	0.243454	Neither
ENSG00000189159	JPT1	1.05332	0.243136	Neither
ENSG00000181264	TLCD5	-0.0471381	0.2428	Secretome
ENSG00000171067	C11orf24	0.348347	0.242771	Secretome
ENSG00000164077	MON1A	-0.128866	0.242382	Neither
ENSG00000167081	PBX3	-0.144007	0.24156	Neither
ENSG00000170035	UBE2E3	0.338433	0.241531	Neither
ENSG00000166479	TMX3	-0.237546	0.241497	Secretome
ENSG00000161999	JMJD8	0.251265	0.241173	Secretome
ENSG00000119446	RBM18	-0.0192408	0.24084	Neither
ENSG00000204536	CCHCR1	0.192836	0.240751	Neither
ENSG00000144120	TMEM177	0.079956	0.239894	MitoCarta3.0
ENSG00000077942	FBLN1	0.396874	0.239787	Secretome
ENSG00000115840	SLC25A12	-0.581393	0.238625	MitoCarta3.0
ENSG00000109929	SC5D	-0.0552993	0.238579	Secretome
ENSG00000204237	OXLD1	0.328746	0.237462	MitoCarta3.0
ENSG00000005448	WDR54	0.71764	0.236541	Neither
ENSG00000138686	BBS7	-0.314094	0.23536	Neither
ENSG00000166557	TMED3	0.338029	0.235112	Secretome
ENSG00000080815	PSEN1	-0.184511	0.234942	Secretome
ENSG00000149929	HIRIP3	0.585123	0.234874	Neither
ENSG00000148090	AUH	0.434816	0.234242	MitoCarta3.0
ENSG00000147669	POLR2K	0.0714502	0.232889	Neither
ENSG00000113621	TXNDC15	0.213503	0.232004	Secretome
ENSG00000197912	SPG7	0.339217	0.231985	MitoCarta3.0
ENSG00000086598	TMED2	0.405896	0.231624	Secretome
ENSG00000164687	FABP5	1.09113	0.230785	Neither
ENSG00000148358	GPR107	-0.246295	0.230491	Secretome
ENSG00000166197	NOLC1	-0.13806	0.230407	Neither
ENSG00000100626	GALNT16	-0.280068	0.230309	Secretome
ENSG00000171103	TRMT61B	0.11922	0.229589	MitoCarta3.0
ENSG00000169814	BTD	-0.030222	0.229382	Secretome
ENSG00000153551	CMTM7	0.249898	0.229026	Secretome
ENSG00000149262	INTS4	-0.758683	0.228633	Neither
ENSG00000156469	MTERF3	0.759857	0.227954	MitoCarta3.0
ENSG00000156858	PRR14	0.0165857	0.22676	Neither
ENSG00000156671	SAMD8	-0.479238	0.226488	Secretome
ENSG00000166033	HTRA1	0.933997	0.226032	Secretome
ENSG00000163626	COX18	-0.282266	0.224694	MitoCarta3.0
ENSG00000156239	N6AMT1	-0.0519008	0.223536	Neither
ENSG00000166965	RCCD1	-0.292944	0.223485	Neither
ENSG00000162493	PDPN	0.429734	0.222799	Secretome
ENSG00000169592	INO80E	0.644626	0.222787	Neither
ENSG00000180304	OAZ2	0.0473947	0.222408	Neither
ENSG00000148690	FRA10AC1	0.122071	0.222042	Neither
ENSG00000115234	SNX17	0.69091	0.221973	Neither
ENSG00000171425	ZNF581	0.0835816	0.221921	Neither
ENSG00000124226	RNF114	0.492545	0.221837	Neither
ENSG00000176407	KCMF1	0.00655561	0.221293	Neither
ENSG00000100916	BRMS1L	-0.159398	0.22128	Neither
ENSG00000171700	RGS19	-0.151266	0.220504	Neither
ENSG00000197780	TAF13	-0.00402038	0.220379	Neither
ENSG00000213719	CLIC1	0.641323	0.220318	Neither
ENSG00000140632	GLYR1	-0.328979	0.218444	Neither
ENSG00000138073	PREB	0.380221	0.218419	Secretome
ENSG00000144021	CIAO1	0.161719	0.218222	Neither
ENSG00000158828	PINK1	0.719125	0.218204	MitoCarta3.0
ENSG00000196715	VKORC1L1	-0.0431664	0.217889	Secretome
ENSG00000169951	ZNF764	-0.340211	0.217848	Neither
ENSG00000131148	EMC8	0.623808	0.217797	Neither
ENSG00000111203	ITFG2	-0.728221	0.217315	Neither
ENSG00000277161	PIGW	-0.0676658	0.216805	Secretome
ENSG00000125454	SLC25A19	0.507653	0.216693	MitoCarta3.0
ENSG00000144736	SHQ1	-0.180958	0.216189	Neither
ENSG00000159346	ADIPOR1	0.104374	0.215914	Secretome
ENSG00000157514	TSC22D3	0.393037	0.215853	Neither
ENSG00000196262	PPIA	0.667081	0.215298	Neither
ENSG00000107566	ERLIN1	-0.139269	0.21444	Secretome
ENSG00000151465	CDC123	0.828591	0.21386	Neither
ENSG00000145569	OTULINL	-0.114892	0.213821	Secretome
ENSG00000132661	NXT1	0.54225	0.213807	Neither
ENSG00000115289	PCGF1	-0.0974402	0.213477	Neither
ENSG00000167118	URM1	0.625998	0.213343	Neither
ENSG00000078808	SDF4	0.524387	0.212993	Secretome
ENSG00000100243	CYB5R3	0.309243	0.212972	MitoCarta3.0
ENSG00000105671	DDX49	0.505755	0.211966	Neither
ENSG00000160563	MED27	0.210567	0.211877	Neither
ENSG00000164087	POC1A	0.0779437	0.211773	Neither
ENSG00000122557	HERPUD2	0.0170274	0.210546	Secretome
ENSG00000134901	POGLUT2	0.592577	0.209541	Secretome
ENSG00000137409	MTCH1	0.345801	0.208836	MitoCarta3.0
ENSG00000186687	LYRM7	-0.472309	0.207906	MitoCarta3.0
ENSG00000196655	TRAPPC4	0.538791	0.206878	Neither
ENSG00000147889	CDKN2A	0.248285	0.206813	Neither
ENSG00000166821	PEX11A	-0.0107888	0.206735	Secretome
ENSG00000133773	CCDC59	0.611042	0.206033	Neither
ENSG00000011009	LYPLA2	0.347704	0.205653	Neither
ENSG00000172057	ORMDL3	0.245177	0.205647	Secretome
ENSG00000176410	DNAJC30	0.211714	0.205647	MitoCarta3.0
ENSG00000090674	MCOLN1	0.0901367	0.205168	Secretome
ENSG00000132406	TMEM128	0.22268	0.20512	Secretome
ENSG00000143554	SLC27A3	0.185934	0.204621	Secretome
ENSG00000168028	RPSA	-0.476137	0.204327	Neither
ENSG00000137312	FLOT1	0.206283	0.203715	Neither
ENSG00000154548	SRSF12	-0.102611	0.202933	Neither
ENSG00000147642	SYBU	0.0109164	0.201765	Secretome
ENSG00000102743	SLC25A15	-0.0477156	0.201404	MitoCarta3.0
ENSG00000109220	CHIC2	0.37735	0.201208	Secretome
ENSG00000137876	RSL24D1	0.424154	0.200488	Neither
ENSG00000119820	YIPF4	-0.243248	0.200446	Secretome
ENSG00000139428	MMAB	0.664028	0.20029	MitoCarta3.0
ENSG00000169683	LRRC45	0.553223	0.199923	Neither
ENSG00000171155	C1GALT1C1	0.228808	0.199094	Secretome
ENSG00000134453	RBM17	0.206277	0.198994	Neither
ENSG00000101856	PGRMC1	0.409481	0.198148	Secretome
ENSG00000115073	ACTR1B	0.12909	0.197693	Neither
ENSG00000142856	ITGB3BP	0.563556	0.196742	Neither
ENSG00000170899	GSTA4	0.232737	0.196031	Neither
ENSG00000182934	SRPRA	0.294655	0.195675	Neither
ENSG00000106105	GARS1	-0.112034	0.195351	MitoCarta3.0
ENSG00000078061	ARAF	0.0432648	0.195206	Neither
ENSG00000151233	GXYLT1	-0.102967	0.19506	Secretome
ENSG00000176171	BNIP3	0.194598	0.194684	MitoCarta3.0
ENSG00000196411	EPHB4	-0.270075	0.194397	Secretome
ENSG00000108840	HDAC5	0.264603	0.193708	Neither
ENSG00000145284	SCD5	-0.0251828	0.193473	Secretome
ENSG00000138660	AP1AR	-0.412412	0.193473	Neither
ENSG00000105290	APLP1	0.286869	0.193473	Secretome
ENSG00000166192	SENP8	-0.407927	0.193473	Neither
ENSG00000176715	ACSF3	0.375761	0.192844	MitoCarta3.0
ENSG00000114388	NPRL2	0.0497803	0.191776	Neither
ENSG00000136856	SLC2A8	0.130456	0.191373	Secretome
ENSG00000177427	MIEF2	0.881541	0.191201	MitoCarta3.0
ENSG00000160216	AGPAT3	-0.197418	0.190586	Secretome
ENSG00000108639	SYNGR2	0.734951	0.190425	Secretome
ENSG00000118096	IFT46	0.15825	0.190133	Neither
ENSG00000134461	ANKRD16	0.0554389	0.189788	Neither
ENSG00000104213	PDGFRL	0.809474	0.189013	Secretome
ENSG00000102897	LYRM1	0.287878	0.188489	MitoCarta3.0
ENSG00000155959	VBP1	0.646316	0.18805	Neither
ENSG00000198435	NRARP	0.128625	0.187826	Neither
ENSG00000157978	LDLRAP1	-0.173954	0.187826	Neither
ENSG00000082212	ME2	1.1538	0.187142	MitoCarta3.0
ENSG00000171720	HDAC3	0.386419	0.185485	Neither
ENSG00000129636	ITFG1	0.262207	0.185399	Secretome
ENSG00000139835	GRTP1	0.233175	0.184362	Neither
ENSG00000117395	EBNA1BP2	1.0102	0.183862	Neither
ENSG00000164294	GPX8	0.0750892	0.183707	Secretome
ENSG00000153786	ZDHHC7	-0.0530524	0.183298	Secretome
ENSG00000102078	SLC25A14	0.68361	0.183233	MitoCarta3.0
ENSG00000166579	NDEL1	-0.306401	0.182973	Neither
ENSG00000159692	CTBP1	0.259592	0.182586	Neither
ENSG00000122378	PRXL2A	0.319827	0.180551	MitoCarta3.0
ENSG00000104341	LAPTM4B	0.15426	0.180222	Secretome
ENSG00000101439	CST3	0.532286	0.179518	Secretome
ENSG00000131187	F12	1.05644	0.179397	Secretome
ENSG00000120725	SIL1	0.441414	0.179032	Secretome
ENSG00000176623	RMDN1	0.170747	0.178467	MitoCarta3.0
ENSG00000141562	NARF	0.435569	0.177943	Neither
ENSG00000100528	CNIH1	0.479201	0.177908	Secretome
ENSG00000048392	RRM2B	-0.857957	0.177398	Secretome
ENSG00000106628	POLD2	0.419782	0.176742	Neither
ENSG00000158850	B4GALT3	0.0291623	0.176599	Secretome
ENSG00000166471	TMEM41B	-0.206068	0.176408	Secretome
ENSG00000197976	AKAP17A	0.483019	0.17599	Neither
ENSG00000175414	ARL10	-0.543548	0.175819	Secretome
ENSG00000175224	ATG13	-0.262242	0.175325	Neither
ENSG00000072310	SREBF1	-0.507348	0.175236	Secretome
ENSG00000131652	THOC6	0.565717	0.174951	Neither
ENSG00000104695	PPP2CB	0.292729	0.174411	Neither
ENSG00000163728	TTC14	-0.803569	0.173806	Neither
ENSG00000164172	MOCS2	0.555454	0.172519	Neither
ENSG00000198331	HYLS1	-0.164617	0.172411	Neither
ENSG00000120594	PLXDC2	-0.247995	0.172411	Secretome
ENSG00000197746	PSAP	0.479247	0.172334	Secretome
ENSG00000165898	ISCA2	0.566833	0.171452	MitoCarta3.0
ENSG00000123374	CDK2	-0.0484047	0.17125	Neither
ENSG00000143499	SMYD2	0.518937	0.170963	Neither
ENSG00000065054	SLC9A3R2	0.478187	0.170771	Neither
ENSG00000134371	CDC73	-0.528106	0.170683	Neither
ENSG00000113811	SELENOK	0.879929	0.170442	Secretome
ENSG00000172115	CYCS	0.707534	0.169972	MitoCarta3.0
ENSG00000172171	TEFM	0.151694	0.169626	MitoCarta3.0
ENSG00000164465	DCBLD1	-0.304353	0.169427	Secretome
ENSG00000152253	SPC25	0.49777	0.16844	Neither
ENSG00000074201	CLNS1A	0.484998	0.168409	Neither
ENSG00000092010	PSME1	0.859501	0.168313	Neither
ENSG00000203950	RTL8A	0.518236	0.168312	Neither
ENSG00000131171	SH3BGRL	0.200756	0.167299	Neither
ENSG00000086065	CHMP5	0.541555	0.167207	Neither
ENSG00000230124	ACBD6	0.454862	0.166631	Neither
ENSG00000110651	CD81	0.689767	0.166289	Secretome
ENSG00000013392	RWDD2A	-0.136974	0.165458	Neither
ENSG00000122565	CBX3	0.306478	0.165457	Neither
ENSG00000150787	PTS	0.815767	0.165352	Neither
ENSG00000116260	QSOX1	0.333566	0.16481	Secretome
ENSG00000110108	TMEM109	0.363933	0.164106	Secretome
ENSG00000148459	PDSS1	0.475703	0.161508	MitoCarta3.0
ENSG00000156639	ZFAND3	0.0731786	0.161384	Neither
ENSG00000142751	GPN2	-0.395021	0.161286	Neither
ENSG00000145439	CBR4	-0.345489	0.161214	MitoCarta3.0
ENSG00000121289	CEP89	-0.142582	0.160936	MitoCarta3.0
ENSG00000124541	RRP36	0.595515	0.160447	Neither
ENSG00000106785	TRIM14	-0.189014	0.159629	Neither
ENSG00000150768	DLAT	0.0457412	0.159504	MitoCarta3.0
ENSG00000165526	RPUSD4	-0.0719558	0.158756	MitoCarta3.0
ENSG00000133597	ADCK2	0.579156	0.157553	MitoCarta3.0
ENSG00000100804	PSMB5	0.790245	0.157512	Neither
ENSG00000119977	TCTN3	0.220779	0.157159	Secretome
ENSG00000101346	POFUT1	-0.178664	0.15556	Secretome
ENSG00000077152	UBE2T	0.553186	0.155345	Neither
ENSG00000143727	ACP1	0.609438	0.154792	Neither
ENSG00000136478	TEX2	-0.334556	0.154709	Secretome
ENSG00000185973	TMLHE	0.787015	0.154339	MitoCarta3.0
ENSG00000160691	SHC1	-0.115369	0.153918	Neither
ENSG00000120942	UBIAD1	-0.16831	0.153774	Secretome
ENSG00000155755	TMEM237	0.191861	0.153669	Secretome
ENSG00000197147	LRRC8B	-0.590541	0.153323	Secretome
ENSG00000140988	RPS2	0.0542019	0.152857	Neither
ENSG00000049239	H6PD	-0.303802	0.151652	Secretome
ENSG00000105613	MAST1	0.226215	0.151652	Neither
ENSG00000125037	EMC3	0.480133	0.151531	Secretome
ENSG00000029993	HMGB3	0.335139	0.15103	Neither
ENSG00000169740	ZNF32	0.466624	0.150104	Neither
ENSG00000138074	SLC5A6	-0.0849911	0.149888	Secretome
ENSG00000166086	JAM3	0.136864	0.149333	Secretome
ENSG00000178035	IMPDH2	0.0952367	0.14929	Neither
ENSG00000198721	ECI2	1.21259	0.148937	MitoCarta3.0
ENSG00000172531	PPP1CA	0.62654	0.148623	Neither
ENSG00000142634	EFHD2	0.411956	0.148244	Neither
ENSG00000138757	G3BP2	-0.335026	0.147995	Neither
ENSG00000110711	AIP	0.530403	0.147738	Neither
ENSG00000121680	PEX16	0.40335	0.147732	Secretome
ENSG00000107130	NCS1	-0.0395018	0.146715	Neither
ENSG00000157191	NECAP2	0.251771	0.14619	Neither
ENSG00000186193	SAPCD2	0.346228	0.145761	Neither
ENSG00000147679	UTP23	-0.121079	0.145357	Neither
ENSG00000115828	QPCT	0.715621	0.145217	Secretome
ENSG00000113140	SPARC	0.536626	0.145114	Secretome
ENSG00000121210	TMEM131L	-0.390191	0.145064	Secretome
ENSG00000177105	RHOG	0.247924	0.144312	Neither
ENSG00000163291	PAQR3	-0.502997	0.142773	Secretome
ENSG00000070081	NUCB2	0.358829	0.142229	Secretome
ENSG00000204628	RACK1	0.157637	0.140684	Neither
ENSG00000117500	TMED5	-0.0312225	0.140569	Secretome
ENSG00000160917	CPSF4	0.141698	0.139858	Neither
ENSG00000143418	CERS2	0.228154	0.139784	Secretome
ENSG00000198951	NAGA	-0.0318445	0.139339	Secretome
ENSG00000100979	PLTP	0.142088	0.139107	Secretome
ENSG00000176473	WDR25	-0.195246	0.139067	Neither
ENSG00000105722	ERF	-0.480555	0.138917	Neither
ENSG00000124333	VAMP7	0.296438	0.138135	Secretome
ENSG00000182307	C8orf33	0.198142	0.137908	Secretome
ENSG00000105612	DNASE2	0.537259	0.137595	Secretome
ENSG00000130164	LDLR	-0.430396	0.137351	Secretome
ENSG00000138744	NAAA	0.223644	0.137345	Secretome
ENSG00000197061	H4C3	-0.0265228	0.136721	Neither
ENSG00000151065	DCP1B	-0.176392	0.136697	Neither
ENSG00000134686	PHC2	-0.079349	0.136659	Neither
ENSG00000125648	SLC25A23	-0.323836	0.136548	MitoCarta3.0
ENSG00000167565	SERTAD3	-0.322012	0.136546	Neither
ENSG00000100445	SDR39U1	0.299892	0.136546	MitoCarta3.0
ENSG00000175606	TMEM70	0.630253	0.136191	MitoCarta3.0
ENSG00000205808	PLPP6	0.103175	0.135888	Secretome
ENSG00000178202	POGLUT3	0.0474737	0.135636	Secretome
ENSG00000024862	CCDC28A	0.752695	0.135505	Neither
ENSG00000198252	STYX	-0.510726	0.134956	Neither
ENSG00000022840	RNF10	0.0745016	0.134449	Neither
ENSG00000116704	SLC35D1	-0.469904	0.134094	Secretome
ENSG00000103415	HMOX2	0.432728	0.132774	Secretome
ENSG00000163902	RPN1	0.627865	0.132463	Secretome
ENSG00000139546	TARBP2	0.235203	0.131934	Neither
ENSG00000157600	TMEM164	-0.186013	0.13188	Secretome
ENSG00000184436	THAP7	0.191929	0.131565	Neither
ENSG00000130175	PRKCSH	-0.000300169	0.131377	Secretome
ENSG00000167977	KCTD5	-0.0433759	0.131221	Neither
ENSG00000185115	NSMCE3	0.135763	0.130792	Neither
ENSG00000128309	MPST	0.330238	0.129816	MitoCarta3.0
ENSG00000108518	PFN1	0.501257	0.129572	Neither
ENSG00000183605	SFXN4	0.74695	0.129403	MitoCarta3.0
ENSG00000142208	AKT1	0.0155124	0.129126	Neither
ENSG00000132823	OSER1	0.0830716	0.128629	Neither
ENSG00000130640	TUBGCP2	-0.202441	0.128538	Neither
ENSG00000163528	CHCHD4	0.563668	0.128537	MitoCarta3.0
ENSG00000177542	SLC25A22	-0.0293286	0.12816	MitoCarta3.0
ENSG00000198034	RPS4X	0.59719	0.127729	Neither
ENSG00000141696	P3H4	0.304305	0.127707	Secretome
ENSG00000134508	CABLES1	0.0395417	0.127581	Neither
ENSG00000130717	UCK1	0.403606	0.127461	Neither
ENSG00000277075	H2AC8	0.255687	0.127239	Neither
ENSG00000162512	SDC3	-0.374984	0.126669	Secretome
ENSG00000196776	CD47	-0.089743	0.126559	Secretome
ENSG00000211445	GPX3	0.548342	0.126426	Secretome
ENSG00000110619	CARS1	-0.351908	0.126426	Neither
ENSG00000126970	ZC4H2	0.108645	0.126358	Neither
ENSG00000148737	TCF7L2	-0.432385	0.126358	Neither
ENSG00000143162	CREG1	0.488952	0.125306	Secretome
ENSG00000131116	ZNF428	0.64595	0.125224	Neither
ENSG00000156603	MED19	0.552155	0.125017	Neither
ENSG00000100711	ZFYVE21	0.184906	0.125017	Neither
ENSG00000141447	OSBPL1A	-0.180245	0.124551	MitoCarta3.0
ENSG00000165629	ATP5F1C	0.683875	0.12439	MitoCarta3.0
ENSG00000112378	PERP	0.538614	0.124242	Secretome
ENSG00000124145	SDC4	0.152366	0.12326	Secretome
ENSG00000205581	HMGN1	0.259729	0.122645	Neither
ENSG00000136868	SLC31A1	0.0550806	0.121838	Secretome
ENSG00000278053	DDX52	-0.38221	0.121737	Neither
ENSG00000117419	ERI3	0.487841	0.121638	Neither
ENSG00000178896	EXOSC4	0.525165	0.12117	Neither
ENSG00000091640	SPAG7	1.12515	0.120269	Neither
ENSG00000100376	FAM118A	-0.152073	0.119472	Secretome
ENSG00000135446	CDK4	0.566735	0.119078	Neither
ENSG00000112335	SNX3	0.576796	0.118937	Neither
ENSG00000107020	PLGRKT	0.819115	0.118664	MitoCarta3.0
ENSG00000179241	LDLRAD3	-0.222731	0.118664	Secretome
ENSG00000111652	COPS7A	0.229358	0.117705	Neither
ENSG00000144320	LNPK	-0.532846	0.117641	Secretome
ENSG00000157800	SLC37A3	-0.168917	0.115418	Secretome
ENSG00000167461	RAB8A	0.355893	0.115241	Neither
ENSG00000163162	RNF149	-0.289107	0.115221	Secretome
ENSG00000076706	MCAM	0.133875	0.115127	Secretome
ENSG00000168395	ING5	-0.110622	0.115027	Neither
ENSG00000162300	ZFPL1	0.264226	0.114679	Secretome
ENSG00000082258	CCNT2	-1.17925	0.114577	Neither
ENSG00000198918	RPL39	0.932804	0.113768	Neither
ENSG00000164040	PGRMC2	0.192915	0.113506	Secretome
ENSG00000148229	POLE3	0.110124	0.113339	Neither
ENSG00000001036	FUCA2	0.575903	0.11316	Secretome
ENSG00000101166	PRELID3B	0.149297	0.112782	MitoCarta3.0
ENSG00000141429	GALNT1	-0.0909501	0.112699	Secretome
ENSG00000130202	NECTIN2	0.149916	0.112222	Secretome
ENSG00000148688	RPP30	0.528768	0.112021	Neither
ENSG00000147804	SLC39A4	0.559565	0.111599	Secretome
ENSG00000076604	TRAF4	0.0581504	0.111114	Neither
ENSG00000135919	SERPINE2	0.108126	0.110745	Secretome
ENSG00000105137	SYDE1	-0.096339	0.109523	Neither
ENSG00000130508	PXDN	-0.301713	0.109263	Secretome
ENSG00000007341	ST7L	-0.248604	0.109138	Secretome
ENSG00000189007	ADAT2	-1.22335	0.108999	Neither
ENSG00000109881	CCDC34	0.318543	0.108983	Neither
ENSG00000135052	GOLM1	0.0674331	0.108795	Secretome
ENSG00000117448	AKR1A1	0.253818	0.108628	Neither
ENSG00000176182	MYPOP	0.220075	0.107808	Neither
ENSG00000161888	SPC24	0.493002	0.107645	Neither
ENSG00000145860	RNF145	-0.380959	0.107184	Secretome
ENSG00000147475	ERLIN2	-0.36366	0.107062	Secretome
ENSG00000160161	CILP2	0.441231	0.106161	Secretome
ENSG00000170293	CMTM8	0.214316	0.105849	Secretome
ENSG00000125977	EIF2S2	0.536853	0.105412	Neither
ENSG00000196923	PDLIM7	0.0579146	0.105241	Neither
ENSG00000169727	GPS1	-0.0647532	0.104717	Neither
ENSG00000154639	CXADR	-0.286474	0.104711	Secretome
ENSG00000134333	LDHA	-0.172021	0.104347	Neither
ENSG00000113845	TIMMDC1	0.556855	0.104255	MitoCarta3.0
ENSG00000113161	HMGCR	-0.430625	0.103854	Secretome
ENSG00000099341	PSMD8	0.763855	0.103008	Neither
ENSG00000138796	HADH	-0.275944	0.102828	MitoCarta3.0
ENSG00000117385	P3H1	0.254323	0.102643	Secretome
ENSG00000158411	MITD1	0.418647	0.102598	Neither
ENSG00000160193	WDR4	-0.0054518	0.102231	Secretome
ENSG00000106868	SUSD1	-0.212582	0.101612	Secretome
ENSG00000149792	MRPL49	0.238265	0.101367	MitoCarta3.0
ENSG00000099204	ABLIM1	-0.274863	0.100074	Neither
ENSG00000164615	CAMLG	0.373445	0.0998051	Secretome
ENSG00000108587	GOSR1	-0.329133	0.0983487	Secretome
ENSG00000166734	GOLM2	-0.0978872	0.0980143	Secretome
ENSG00000156515	HK1	1.00874	0.0973616	Neither
ENSG00000175324	LSM1	0.474522	0.0973528	Neither
ENSG00000106211	HSPB1	0.0864662	0.0972038	Neither
ENSG00000160049	DFFA	-0.294557	0.0971586	Neither
ENSG00000075785	RAB7A	0.0506871	0.0962269	Secretome
ENSG00000092094	OSGEP	0.518144	0.0959883	Neither
ENSG00000164251	F2RL1	0.155946	0.0955805	Secretome
ENSG00000149485	FADS1	-0.256501	0.0951466	Secretome
ENSG00000166529	ZSCAN21	-0.210932	0.095069	Neither
ENSG00000162972	MAIP1	0.511375	0.0950236	MitoCarta3.0
ENSG00000160131	VMA21	-0.485802	0.0946999	Secretome
ENSG00000105552	BCAT2	0.427585	0.0943789	MitoCarta3.0
ENSG00000104907	TRMT1	-0.254351	0.0943761	MitoCarta3.0
ENSG00000170315	UBB	0.680515	0.0943637	Neither
ENSG00000002330	BAD	0.549165	0.0941659	MitoCarta3.0
ENSG00000113456	RAD1	-0.155929	0.0939304	Neither
ENSG00000171246	NPTX1	-0.127629	0.0931039	Secretome
ENSG00000196839	ADA	0.336847	0.0919017	Neither
ENSG00000109519	GRPEL1	0.612832	0.0918228	MitoCarta3.0
ENSG00000058063	ATP11B	-0.611472	0.091111	Secretome
ENSG00000081087	OSTM1	0.136443	0.090869	Secretome
ENSG00000148334	PTGES2	1.09553	0.0901254	MitoCarta3.0
ENSG00000133142	TCEAL4	0.239699	0.0899142	Neither
ENSG00000166881	NEMP1	-0.484742	0.0897368	Secretome
ENSG00000170892	TSEN34	0.730048	0.089617	Neither
ENSG00000232119	MCTS1	0.538867	0.0886582	Neither
ENSG00000168301	KCTD6	-0.105504	0.0882904	Neither
ENSG00000122642	FKBP9	0.152234	0.0880687	Secretome
ENSG00000163512	AZI2	0.112229	0.0878766	Neither
ENSG00000057757	PITHD1	0.578203	0.0874475	Neither
ENSG00000183684	ALYREF	0.65722	0.0873913	Neither
ENSG00000035141	FAM136A	0.666631	0.0868649	MitoCarta3.0
ENSG00000122707	RECK	-0.0211421	0.0859195	Secretome
ENSG00000169439	SDC2	0.16317	0.0854716	Secretome
ENSG00000112769	LAMA4	-0.455156	0.0853847	Secretome
ENSG00000178149	DALRD3	0.2709	0.0844523	Neither
ENSG00000140284	SLC27A2	0.277019	0.0837339	Secretome
ENSG00000169213	RAB3B	-0.829273	0.0830258	Neither
ENSG00000134030	CTIF	-0.352971	0.0829961	Neither
ENSG00000077232	DNAJC10	-0.189618	0.0827522	Secretome
ENSG00000120656	TAF12	0.471192	0.0826659	Neither
ENSG00000099622	CIRBP	0.529494	0.0824313	Neither
ENSG00000125503	PPP1R12C	-0.166346	0.0821556	Neither
ENSG00000183726	TMEM50A	0.49103	0.0815699	Secretome
ENSG00000169919	GUSB	0.282796	0.080647	Secretome
ENSG00000100239	PPP6R2	-0.0488706	0.0804988	Neither
ENSG00000104805	NUCB1	0.350893	0.0804972	Secretome
ENSG00000075643	MOCOS	-0.486687	0.0804025	Neither
ENSG00000169598	DFFB	-0.237269	0.0793172	Neither
ENSG00000127720	METTL25	-0.444516	0.0793016	Neither
ENSG00000165669	FAM204A	-0.165217	0.0789983	Neither
ENSG00000168090	COPS6	0.590924	0.0788442	Secretome
ENSG00000143436	MRPL9	0.710892	0.0783507	MitoCarta3.0
ENSG00000117906	RCN2	0.402993	0.0782226	Secretome
ENSG00000121775	TMEM39B	0.19303	0.0781783	Secretome
ENSG00000114686	MRPL3	0.523447	0.0776782	MitoCarta3.0
ENSG00000133112	TPT1	0.0199705	0.0776441	Neither
ENSG00000179598	PLD6	-0.0335319	0.0774157	MitoCarta3.0
ENSG00000119522	DENND1A	-0.0566565	0.0774021	Neither
ENSG00000114125	RNF7	0.662961	0.0773776	Neither
ENSG00000157954	WIPI2	-0.0354508	0.0771136	Neither
ENSG00000112576	CCND3	0.365316	0.0762182	Neither
ENSG00000146701	MDH2	0.723128	0.0760674	MitoCarta3.0
ENSG00000158717	RNF166	0.437762	0.0756335	Neither
ENSG00000086475	SEPHS1	0.0883573	0.0755533	Neither
ENSG00000143315	PIGM	-0.367272	0.0750312	Secretome
ENSG00000182871	COL18A1	0.536953	0.0747471	Secretome
ENSG00000089351	GRAMD1A	-0.293907	0.073785	Secretome
ENSG00000205629	LCMT1	0.735341	0.073317	Neither
ENSG00000122884	P4HA1	0.276459	0.0731707	Secretome
ENSG00000183665	TRMT12	-0.381361	0.0728273	Neither
ENSG00000113583	C5orf15	0.169677	0.0720958	Secretome
ENSG00000086062	B4GALT1	-0.149714	0.0716199	Secretome
ENSG00000116353	MECR	0.286837	0.0715123	MitoCarta3.0
ENSG00000129128	SPCS3	-0.00935394	0.0714589	Secretome
ENSG00000253352	TUG1	-0.266224	0.0712705	Secretome
ENSG00000168101	NUDT16L1	0.684537	0.0705077	Neither
ENSG00000113068	PFDN1	0.359703	0.0700233	Neither
ENSG00000103671	TRIP4	0.314328	0.0699425	Neither
ENSG00000130713	EXOSC2	-0.159854	0.0696129	Neither
ENSG00000114999	TTL	-0.27961	0.0688266	Neither
ENSG00000176915	ANKLE2	0.113073	0.0684277	Secretome
ENSG00000148297	MED22	-0.249029	0.0680166	Neither
ENSG00000107669	ATE1	-0.42437	0.0679418	Neither
ENSG00000100441	KHNYN	-0.110533	0.0677573	Neither
ENSG00000184992	BRI3BP	-0.315553	0.067631	Secretome
ENSG00000136156	ITM2B	0.488331	0.0668352	Secretome
ENSG00000175536	LIPT2	0.516562	0.0668107	MitoCarta3.0
ENSG00000101138	CSTF1	-0.389809	0.0664918	Neither
ENSG00000135801	TAF5L	-0.378793	0.0664296	Neither
ENSG00000171517	LPAR3	-0.18746	0.0659226	Secretome
ENSG00000113761	ZNF346	-0.401931	0.0659226	Neither
ENSG00000178498	DTX3	-0.158943	0.0659226	Neither
ENSG00000129514	FOXA1	-0.143404	0.0650892	Neither
ENSG00000173588	CEP83	-0.683623	0.0646176	Neither
ENSG00000170832	USP32	-0.748284	0.064366	Neither
ENSG00000075131	TIPIN	-0.0287589	0.0642578	Neither
ENSG00000186132	C2orf76	0.765388	0.0636284	Neither
ENSG00000082497	SERTAD4	-0.252597	0.0633925	Neither
ENSG00000166450	PRTG	-0.613829	0.0633748	Secretome
ENSG00000102879	CORO1A	0.0988389	0.0630305	Neither
ENSG00000110696	C11orf58	0.119775	0.0626929	Neither
ENSG00000213190	MLLT11	0.224708	0.061767	Neither
ENSG00000164032	H2AZ1	0.766006	0.0617484	Neither
ENSG00000164466	SFXN1	-0.216322	0.0612664	MitoCarta3.0
ENSG00000143761	ARF1	0.319898	0.0611342	Neither
ENSG00000065154	OAT	0.924828	0.0610047	MitoCarta3.0
ENSG00000116473	RAP1A	0.0885515	0.0607504	Neither
ENSG00000144895	EIF2A	-0.382453	0.0601541	Neither
ENSG00000100554	ATP6V1D	0.607497	0.059636	Neither
ENSG00000132254	ARFIP2	0.363686	0.0595091	Neither
ENSG00000015133	CCDC88C	-0.28499	0.0585431	Neither
ENSG00000145016	RUBCN	-0.5712	0.0585431	Neither
ENSG00000149923	PPP4C	0.576564	0.0572054	Neither
ENSG00000105223	PLD3	0.371337	0.0566901	Secretome
ENSG00000175556	LONRF3	-0.624126	0.0565627	Neither
ENSG00000100104	SRRD	0.0961736	0.0562292	Secretome
ENSG00000196352	CD55	0.336258	0.0559846	Secretome
ENSG00000118418	HMGN3	0.426562	0.0558895	Neither
ENSG00000006118	TMEM132A	0.537656	0.0552227	Secretome
ENSG00000136159	NUDT15	0.373951	0.0552039	Neither
ENSG00000007402	CACNA2D2	-0.49411	0.0548674	Secretome
ENSG00000151348	EXT2	-0.184656	0.0547515	Secretome
ENSG00000198885	ITPRIPL1	-0.0387913	0.054427	Secretome
ENSG00000100216	TOMM22	0.613676	0.0543802	MitoCarta3.0
ENSG00000102158	MAGT1	0.0835149	0.0543644	Secretome
ENSG00000109065	NAT9	0.38153	0.0536695	Neither
ENSG00000146063	TRIM41	0.37377	0.0532368	Neither
ENSG00000103381	CPPED1	-0.198727	0.0531296	Neither
ENSG00000148331	ASB6	-0.28117	0.0531296	Neither
ENSG00000100221	JOSD1	-0.188676	0.0530922	Neither
ENSG00000048162	NOP16	0.465721	0.0529259	Neither
ENSG00000131931	THAP1	0.0310762	0.0521168	Neither
ENSG00000168291	PDHB	0.700515	0.0509284	MitoCarta3.0
ENSG00000117592	PRDX6	0.556479	0.0508334	MitoCarta3.0
ENSG00000128595	CALU	0.0579931	0.0508326	Secretome
ENSG00000187514	PTMA	0.0648936	0.0507799	Neither
ENSG00000125505	MBOAT7	-0.0675549	0.0504833	Secretome
ENSG00000136816	TOR1B	0.403666	0.0502301	Secretome
ENSG00000124422	USP22	-0.251776	0.0491726	Neither
ENSG00000136273	HUS1	-0.31592	0.04907	Neither
ENSG00000167186	COQ7	-0.070565	0.0489652	MitoCarta3.0
ENSG00000134882	UBAC2	0.352552	0.048957	Secretome
ENSG00000198919	DZIP3	-0.912351	0.0487621	Neither
ENSG00000122694	GLIPR2	0.216909	0.0482747	Neither
ENSG00000151012	SLC7A11	-0.808555	0.0482747	Secretome
ENSG00000117632	STMN1	0.385429	0.0482237	Neither
ENSG00000029725	RABEP1	-0.316566	0.0480631	Neither
ENSG00000108239	TBC1D12	-0.394784	0.0477363	Neither
ENSG00000161203	AP2M1	0.22413	0.0475007	Neither
ENSG00000119523	ALG2	0.0324502	0.0472674	Neither
ENSG00000171298	GAA	-0.0413609	0.0470157	Secretome
ENSG00000180628	PCGF5	-0.503139	0.0464703	Neither
ENSG00000099940	SNAP29	0.115479	0.0461172	MitoCarta3.0
ENSG00000135547	HEY2	-0.0314014	0.0453351	Neither
ENSG00000025772	TOMM34	0.515722	0.0451576	MitoCarta3.0
ENSG00000153879	CEBPG	-0.125922	0.0450964	Neither
ENSG00000104679	R3HCC1	0.422808	0.0450472	Neither
ENSG00000169490	TM2D2	0.387038	0.0446375	Secretome
ENSG00000153956	CACNA2D1	-0.793693	0.0440832	Secretome
ENSG00000144136	SLC20A1	-0.0974232	0.0428297	Secretome
ENSG00000162772	ATF3	0.16799	0.0425682	Neither
ENSG00000169714	CNBP	0.383683	0.042367	Neither
ENSG00000048028	USP28	-0.536914	0.0420802	Neither
ENSG00000197045	GMFB	-0.274844	0.0416172	Neither
ENSG00000151552	QDPR	0.694847	0.0415695	MitoCarta3.0
ENSG00000142252	GEMIN7	0.402857	0.0405297	Neither
ENSG00000142871	CCN1	-0.00885091	0.0404133	Secretome
ENSG00000169100	SLC25A6	0.109463	0.0392038	MitoCarta3.0
ENSG00000186566	GPATCH8	-0.413364	0.038903	Neither
ENSG00000172465	TCEAL1	0.0529417	0.0388607	Neither
ENSG00000049860	HEXB	0.563004	0.0387304	Secretome
ENSG00000108528	SLC25A11	0.531279	0.0379077	MitoCarta3.0
ENSG00000104368	PLAT	-0.055969	0.0378628	Secretome
ENSG00000133393	CEP20	0.197174	0.0372763	Neither
ENSG00000165782	PIP4P1	0.314098	0.0371389	Secretome
ENSG00000013306	SLC25A39	0.17721	0.0369079	MitoCarta3.0
ENSG00000126215	XRCC3	-0.035059	0.0366283	Neither
ENSG00000109089	CDR2L	0.286107	0.0364862	Neither
ENSG00000159352	PSMD4	0.253622	0.0360509	Neither
ENSG00000102225	CDK16	-0.126402	0.0359135	Neither
ENSG00000132824	SERINC3	-0.0489897	0.0358943	Secretome
ENSG00000142669	SH3BGRL3	0.0559595	0.0356467	Neither
ENSG00000171004	HS6ST2	-0.173835	0.0354435	Secretome
ENSG00000142173	COL6A2	0.477938	0.0353964	Secretome
ENSG00000160695	VPS11	-0.373905	0.0351018	Neither
ENSG00000132670	PTPRA	-0.333526	0.0348779	Secretome
ENSG00000117748	RPA2	0.329714	0.0344896	Neither
ENSG00000113643	RARS1	-0.313079	0.0340414	Neither
ENSG00000116962	NID1	0.0338923	0.0337899	Secretome
ENSG00000182378	PLCXD1	-0.0601911	0.0335877	Neither
ENSG00000163312	HELQ	-0.6565	0.033008	Neither
ENSG00000116459	ATP5PB	0.383742	0.0329199	MitoCarta3.0
ENSG00000133315	MACROD1	0.560283	0.032859	MitoCarta3.0
ENSG00000108010	GLRX3	0.604621	0.0317239	Neither
ENSG00000101457	DNTTIP1	0.390852	0.0310348	Neither
ENSG00000146007	ZMAT2	0.57451	0.0300323	Neither
ENSG00000158552	ZFAND2B	0.716269	0.0297104	Neither
ENSG00000122035	RASL11A	0.7458	0.0292164	Secretome
ENSG00000168394	TAP1	0.646267	0.0292164	Secretome
ENSG00000143753	DEGS1	0.376274	0.0291593	Secretome
ENSG00000172331	BPGM	0.219684	0.0285483	Neither
ENSG00000176105	YES1	-0.155409	0.0283179	Neither
ENSG00000136026	CKAP4	0.503156	0.0280487	Secretome
ENSG00000126777	KTN1	-0.154028	0.0279986	Secretome
ENSG00000181274	FRAT2	0.260244	0.0272654	Neither
ENSG00000111361	EIF2B1	0.375591	0.0272627	Neither
ENSG00000171735	CAMTA1	0.309777	0.0270842	Neither
ENSG00000135297	MTO1	-0.130267	0.0268899	MitoCarta3.0
ENSG00000186812	ZNF397	-0.501031	0.0268609	Neither
ENSG00000116741	RGS2	0.364759	0.0255028	Neither
ENSG00000174669	SLC29A2	-0.19084	0.0254348	Secretome
ENSG00000264364	DYNLL2	-0.255935	0.0241321	Neither
ENSG00000188338	SLC38A3	0.0225867	0.0241024	Secretome
ENSG00000086666	ZFAND6	0.160154	0.0237271	Neither
ENSG00000144579	CTDSP1	-0.107612	0.0235477	Neither
ENSG00000153310	CYRIB	0.0773943	0.0235249	Neither
ENSG00000135469	COQ10A	0.200218	0.0231377	MitoCarta3.0
[truncated: 4,978 more rows]

## Sheet: Mito-LOCL-TL(mito genes only)
ENSG	ENST	Name	Mito_LOCL-TL_log_log2enrichment_replicate1	Mito_LOCL-TL_log_log2enrichment_replicate2	MitoCarta3.0_SubMitoLocalization	ProteinLength (aa)	MitoCarta3.0_MitoPathways
ENSG00000059573	ENST00000371224	ALDH18A1	4.16776	4.1647	Matrix	795	Metabolism > Amino acid metabolism > Proline metabolism
ENSG00000100889	ENST00000216780	PCK2	3.58192	NA	Matrix	640	Metabolism > Carbohydrate metabolism > Gluconeogenesis | Metabolism > Carbohydrate metabolism > TCA-associated
ENSG00000067704	ENST00000366922	IARS2	3.56673	3.46502	Matrix	1012	Mitochondrial central dogma > Translation > mt-tRNA synthetases
ENSG00000164347	ENST00000296805	GFM2	3.54757	3.73551	Matrix	779	Mitochondrial central dogma > Translation > Translation factors
ENSG00000165688	ENST00000371717	PMPCA	3.29847	3.16489	Matrix	525	Protein import, sorting and homeostasis > Protein import and sorting > Preprotein cleavage | Protein import, sorting and homeostasis > Protein homeostasis > Proteases
ENSG00000160703	ENST00000409265	NLRX1	3.13757	NA	Matrix	975	Signaling > Immune response
ENSG00000119927	ENST00000348367	GPAM	3.06015	3.17703	Membrane	828	Metabolism > Lipid metabolism > Cardiolipin synthesis | Metabolism > Lipid metabolism > Phospholipid metabolism
ENSG00000151806	ENST00000281543	GUF1	3.03297	3.78241	Matrix	669	Mitochondrial central dogma > Translation
ENSG00000083720	ENST00000196371	OXCT1	2.93042	3.06501	Matrix	520	Metabolism > Carbohydrate metabolism > Ketone metabolism
ENSG00000081177	ENST00000409018	EXD2	2.90907	2.95196	Matrix	621	Mitochondrial central dogma > Translation
ENSG00000168924	ENST00000302787	LETM1	2.84748	2.75999	MIM	739	Signaling > Calcium homeostasis > Calcium cycle
ENSG00000132300	ENST00000254630	PTCD3	2.79004	2.61156	Matrix	689	Mitochondrial central dogma > Translation > Mitochondrial ribosome | Mitochondrial central dogma > Translation > Mitochondrial ribosome assembly
ENSG00000008311	ENST00000417368	AASS	2.78344	2.46206	Matrix	926	Metabolism > Amino acid metabolism > Lysine metabolism
ENSG00000027001	ENST00000382172	MIPEP	2.71148	2.44844	Matrix	713	Protein import, sorting and homeostasis > Protein import and sorting > Preprotein cleavage | Protein import, sorting and homeostasis > Protein homeostasis > Proteases
ENSG00000165792	ENST00000339374	METTL17	2.67769	2.93885	Matrix	456	Mitochondrial central dogma > mtRNA metabolism > mt-rRNA modifications | Mitochondrial central dogma > Translation > Mitochondrial ribosome assembly
ENSG00000138029	ENST00000317799	HADHB	2.65235	2.70153	MIM	474	Metabolism > Carbohydrate metabolism > Ketone metabolism | Metabolism > Lipid metabolism > Fatty acid oxidation | Metabolism > Amino acid metabolism > Lysine metabolism
ENSG00000164898	ENST00000297534	FMC1	2.56676	2.45516	Matrix	113	OXPHOS > Complex V > CV assembly factors | OXPHOS > OXPHOS assembly factors
ENSG00000164919	ENST00000520468	COX6C	2.53673	2.54151	MIM	75	OXPHOS > Complex IV > CIV subunits | OXPHOS > OXPHOS subunits
ENSG00000115159	ENST00000310454	GPD2	2.47387	2.95309	MIM	727	Metabolism > Carbohydrate metabolism > Glycerol phosphate shuttle | Metabolism > Electron carriers > Q-linked reactions, other
ENSG00000111639	ENST00000229238	MRPL51	2.46991	2.00049	Matrix	128	Mitochondrial central dogma > Translation > Mitochondrial ribosome
ENSG00000146085	ENST00000274813	MMUT	2.43591	2.51698	Matrix	750	Metabolism > Carbohydrate metabolism > Propanoate metabolism | Metabolism > Lipid metabolism > Fatty acid oxidation | Metabolism > Vitamin metabolism > Vitamin B12 metabolism
ENSG00000159423	ENST00000290597	ALDH4A1	2.41369	1.61396	Matrix	563	Metabolism > Amino acid metabolism > Proline metabolism | Metabolism > Amino acid metabolism > Glyoxylate metabolism
ENSG00000006744	ENST00000338034	ELAC2	2.40561	2.39786	Matrix	826	Mitochondrial central dogma > mtRNA metabolism > Polycistronic mtRNA processing
ENSG00000145982	ENST00000324331	FARS2	2.3937	2.17147	Matrix	451	Mitochondrial central dogma > Translation > mt-tRNA synthetases
ENSG00000114054	ENST00000466072	PCCB	2.38864	2.37205	Matrix	559	Metabolism > Carbohydrate metabolism > Propanoate metabolism | Metabolism > Lipid metabolism > Fatty acid oxidation
ENSG00000154930	ENST00000323482	ACSS1	2.37557	2.1177	MIM	689	Metabolism > Lipid metabolism > Fatty acid oxidation
ENSG00000143198	ENST00000367889	MGST3	2.35009	2.16307	MOM	152	Metabolism > Lipid metabolism > Eicosanoid metabolism
ENSG00000099821	ENST00000588649	POLRMT	2.30346	2.01643	Matrix	1230	Mitochondrial central dogma > mtDNA maintainance > mtDNA replication | Mitochondrial central dogma > mtDNA maintainance > mtDNA nucleoid | Mitochondrial central dogma > mtRNA metabolism > Transcription
ENSG00000118246	ENST00000236980	FASTKD2	2.30217	2.32886	Matrix	710	Mitochondrial central dogma > mtRNA metabolism > mtRNA granules | Mitochondrial central dogma > mtRNA metabolism > Polycistronic mtRNA processing | Mitochondrial central dogma > mtRNA metabolism > mtRNA stability and decay | Mitochondrial central dogma > Translation > Mitochondrial ribosome assembly
ENSG00000124608	ENST00000244571	AARS2	2.29615	2.58061	Matrix	985	Mitochondrial central dogma > Translation > mt-tRNA synthetases
ENSG00000172340	ENST00000307227	SUCLG2	2.29291	2.26726	Matrix	432	Metabolism > Carbohydrate metabolism > TCA cycle | Metabolism > Carbohydrate metabolism > Itaconate metabolism | Metabolism > Nucleotide metabolism > Nucleotide synthesis and processing
ENSG00000155463	ENST00000612549	OXA1L	2.21905	2.50398	MIM	435	Protein import, sorting and homeostasis > Protein import and sorting > OXA | Mitochondrial central dogma > Translation
ENSG00000121057	ENST00000337714	AKAP1	2.21692	2.35821	MOM	903	Signaling > cAMP-PKA signaling
ENSG00000073169	ENST00000380903	SELENOO	2.19347	2.10732	Matrix	669	Metabolism > Detoxification > Selenoproteins
ENSG00000183648	ENST00000553514	NDUFB1	2.10383	2.33875	MIM	58	OXPHOS > Complex I > CI subunits | OXPHOS > OXPHOS subunits
ENSG00000138399	ENST00000453153	FASTKD1	2.10341	1.73701	Matrix	847	Mitochondrial central dogma > mtRNA metabolism > mtRNA granules | Mitochondrial central dogma > mtRNA metabolism > Polycistronic mtRNA processing | Mitochondrial central dogma > mtRNA metabolism > mtRNA stability and decay
ENSG00000189043	ENST00000339600	NDUFA4	2.08485	2.31176	MIM	81	OXPHOS > Complex IV > CIV subunits | OXPHOS > OXPHOS subunits
ENSG00000196683	ENST00000358435	TOMM7	2.06893	2.13708	MOM	55	Protein import, sorting and homeostasis > Protein import and sorting > TOM | Mitochondrial dynamics and surveillance > Mitophagy | Mitochondrial dynamics and surveillance > Autophagy
ENSG00000123213	ENST00000380985	NLN	2.05368	1.95661	Matrix	704	Protein import, sorting and homeostasis > Protein homeostasis > Proteases
ENSG00000181192	ENST00000263035	DHTKD1	2.03775	1.94575	Matrix	919	Metabolism > Amino acid metabolism > Lysine metabolism
ENSG00000085760	ENST00000263629	MTIF2	2.03039	2.5908	Matrix	727	Mitochondrial central dogma > Translation > Translation factors
ENSG00000137124	ENST00000377698	ALDH1B1	2.01305	2.07225	Matrix	517	Metabolism > Detoxification > Xenobiotic metabolism
ENSG00000135940	ENST00000258424	COX5B	1.99964	2.06412	MIM	129	OXPHOS > Complex IV > CIV subunits | OXPHOS > OXPHOS subunits
ENSG00000143774	ENST00000366730	GUK1	1.99701	1.94206	Matrix	197	Metabolism > Nucleotide metabolism > Nucleotide synthesis and processing
ENSG00000164405	ENST00000378670	UQCRQ	1.99695	2.50378	MIM	82	OXPHOS > Complex III > CIII subunits | OXPHOS > OXPHOS subunits
ENSG00000247626	ENST00000282276	MARS2	1.99133	2.11743	Matrix	593	Mitochondrial central dogma > Translation > mt-tRNA synthetases
ENSG00000184470	ENST00000400521	TXNRD2	1.97285	2.13314	Matrix	524	Metabolism > Detoxification > ROS and glutathione metabolism | Metabolism > Detoxification > Selenoproteins
ENSG00000184983	ENST00000498737	NDUFA6	1.9726	1.9236	MIM	128	OXPHOS > Complex I > CI subunits | OXPHOS > OXPHOS subunits
ENSG00000141385	ENST00000269143	AFG3L2	1.96908	1.73257	MIM	797	Protein import, sorting and homeostasis > Protein homeostasis > Proteases
ENSG00000162910	ENST00000336300	MRPL55	1.93569	1.86248	Matrix	128	Mitochondrial central dogma > Translation > Mitochondrial ribosome
ENSG00000155368	ENST00000355857	DBI	1.92923	1.7539	unknown	87	Metabolism > Lipid metabolism
ENSG00000069998	ENST00000336737	HDHD5	1.91645	2.04989	Matrix	423	0
ENSG00000112695	ENST00000684430	COX7A2	1.87929	1.73253	MIM	83	OXPHOS > Complex IV > CIV subunits | OXPHOS > OXPHOS subunits
ENSG00000147684	ENST00000276689	NDUFB9	1.87628	2.24912	MIM	179	OXPHOS > Complex I > CI subunits | OXPHOS > OXPHOS subunits
ENSG00000168827	ENST00000486715	GFM1	1.8494	1.91312	Matrix	751	Mitochondrial central dogma > Translation > Translation factors
ENSG00000151093	ENST00000280701	OXSM	1.84871	1.94533	Matrix	459	Metabolism > Lipid metabolism > Type II fatty acid synthesis
ENSG00000152256	ENST00000282077	PDK1	1.83016	2.14917	Matrix	436	Metabolism > Carbohydrate metabolism > Pyruvate metabolism
ENSG00000156411	ENST00000286953	ATP5MJ	1.82929	1.55774	MIM	58	OXPHOS > Complex V > CV subunits | OXPHOS > OXPHOS subunits
ENSG00000126267	ENST00000649813	COX6B1	1.80073	1.61177	MIM	86	OXPHOS > Complex IV > CIV subunits | OXPHOS > OXPHOS subunits
ENSG00000125356	ENST00000371437	NDUFA1	1.79744	1.79993	MIM	70	OXPHOS > Complex I > CI subunits | OXPHOS > OXPHOS subunits
ENSG00000131495	ENST00000252102	NDUFA2	1.77903	1.69564	MIM	99	OXPHOS > Complex I > CI subunits | OXPHOS > OXPHOS subunits
ENSG00000169020	ENST00000304312	ATP5ME	1.73781	1.74172	MIM	69	OXPHOS > Complex V > CV subunits | OXPHOS > OXPHOS subunits | Mitochondrial dynamics and surveillance > Cristae formation
ENSG00000135776	ENST00000344517	ABCB10	1.73591	2.25936	MIM	738	Metabolism > Metals and cofactors > Heme synthesis and processing | Small molecule transport > ABC transporters
ENSG00000159199	ENST00000355938	ATP5MC1	1.72681	1.83201	MIM	136	OXPHOS > Complex V > CV subunits | OXPHOS > OXPHOS subunits
ENSG00000184076	ENST00000330029	UQCR10	1.72367	1.76083	MIM	63	OXPHOS > Complex III > CIII subunits | OXPHOS > OXPHOS subunits
ENSG00000010256	ENST00000203407	UQCRC1	1.71134	1.89751	MIM	480	Protein import, sorting and homeostasis > Protein import and sorting > Preprotein cleavage | OXPHOS > Complex III > CIII subunits | OXPHOS > OXPHOS subunits
ENSG00000173141	ENST00000309594	MRPL57	1.66698	1.78754	Matrix	102	Mitochondrial central dogma > Translation > Mitochondrial ribosome
ENSG00000140990	ENST00000268668	NDUFB10	1.66177	1.98889	MIM	172	OXPHOS > Complex I > CI subunits | OXPHOS > OXPHOS subunits
ENSG00000178449	ENST00000550487	COX14	1.65408	1.62947	MIM	57	Mitochondrial central dogma > Translation > Translation factors | OXPHOS > Complex IV > CIV assembly factors | OXPHOS > OXPHOS assembly factors
ENSG00000102401	ENST00000341189	ARMCX3	1.65181	1.62537	MOM	379	Mitochondrial dynamics and surveillance > Trafficking
ENSG00000174840	ENST00000311180	PDE12	1.64896	1.75918	Matrix	609	Mitochondrial central dogma > mtRNA metabolism > mt-mRNA modifications | Mitochondrial central dogma > mtRNA metabolism > mtRNA stability and decay
ENSG00000132305	ENST00000410111	IMMT	1.64073	1.30448	MIM	758	Mitochondrial dynamics and surveillance > Cristae formation > MICOS complex
ENSG00000106153	ENST00000395422	CHCHD2	1.63826	1.83119	IMS	151	Mitochondrial dynamics and surveillance > Apoptosis
ENSG00000126602	ENST00000246957	TRAP1	1.63001	1.8757	Matrix	704	Protein import, sorting and homeostasis > Protein homeostasis > Chaperones
ENSG00000087299	ENST00000267436	L2HGDH	1.62817	1.65828	MIM	463	Metabolism > Carbohydrate metabolism > TCA-associated
ENSG00000178952	ENST00000313511	TUFM	1.58032	1.64907	Matrix	455	Mitochondrial central dogma > Translation > Translation factors
ENSG00000127184	ENST00000247655	COX7C	1.57328	1.41215	MIM	63	OXPHOS > Complex IV > CIV subunits | OXPHOS > OXPHOS subunits
ENSG00000172590	ENST00000355151	MRPL52	1.55599	1.33437	Matrix	123	Mitochondrial central dogma > Translation > Mitochondrial ribosome
ENSG00000091140	ENST00000205402	DLD	1.53056	1.44166	Matrix	509	Metabolism > Carbohydrate metabolism > Pyruvate metabolism | Metabolism > Carbohydrate metabolism > TCA cycle | Metabolism > Amino acid metabolism > Branched-chain amino acid metabolism | Metabolism > Amino acid metabolism > Branched-chain amino acid dehydrogenase complex | Metabolism > Amino acid metabolism > Lysine metabolism | Metabolism > Amino acid metabolism > Glycine metabolism | Metabolis…
ENSG00000250479	ENST00000484558	CHCHD10	1.5303	1.78254	IMS	142	0
ENSG00000178741	ENST00000322347	COX5A	1.5222	1.53443	MIM	150	OXPHOS > Complex IV > CIV subunits | OXPHOS > OXPHOS subunits
ENSG00000167468	ENST00000354171	GPX4	1.52065	1.66026	MIM	197	Metabolism > Detoxification > ROS and glutathione metabolism | Metabolism > Detoxification > Selenoproteins
ENSG00000131174	ENST00000650309	COX7B	1.51622	1.08606	MIM	80	OXPHOS > Complex IV > CIV subunits | OXPHOS > OXPHOS subunits
ENSG00000131269	ENST00000373394	ABCB7	1.47837	1.98286	MIM	752	Metabolism > Metals and cofactors > Heme synthesis and processing | Metabolism > Metals and cofactors > Fe-S cluster biosynthesis | Metabolism > Metals and cofactors > Molybdenum cofactor synthesis and proteins | Small molecule transport > ABC transporters
ENSG00000224877	ENST00000431388	NDUFAF8	1.4661	1.8639	IMS	74	OXPHOS > Complex I > CI assembly factors | OXPHOS > OXPHOS assembly factors
ENSG00000130348	ENST00000369046	QRSL1	1.45543	1.27809	Matrix	528	Mitochondrial central dogma > Translation > mt-tRNA synthetases
ENSG00000277972	ENST00000613478	CISD3	1.45026	1.92296	Matrix	127	Metabolism > Metals and cofactors > Fe-S cluster biosynthesis | Metabolism > Metals and cofactors > Fe-S-containing proteins
ENSG00000124172	ENST00000243997	ATP5F1E	1.43971	1.62993	MIM	51	OXPHOS > Complex V > CV subunits | OXPHOS > OXPHOS subunits
ENSG00000182154	ENST00000371443	MRPL41	1.43789	1.73157	Matrix	137	Mitochondrial central dogma > Translation > Mitochondrial ribosome
ENSG00000099795	ENST00000215565	NDUFB7	1.42906	1.47869	MIM	137	OXPHOS > Complex I > CI subunits | OXPHOS > OXPHOS subunits
ENSG00000164182	ENST00000296597	NDUFAF2	1.41744	1.1531	MIM	169	OXPHOS > Complex I > CI assembly factors | OXPHOS > OXPHOS assembly factors
ENSG00000183172	ENST00000331479	SMDT1	1.41092	1.79984	MIM	107	Signaling > Calcium homeostasis > Calcium cycle | Small molecule transport > Calcium uniporter
ENSG00000173915	ENST00000369825	ATP5MK	1.40781	2.00792	MIM	58	OXPHOS > Complex V > CV subunits | OXPHOS > OXPHOS subunits | Mitochondrial dynamics and surveillance > Cristae formation
ENSG00000146066	ENST00000274787	HIGD2A	1.38134	1.51323	MIM	106	OXPHOS > OXPHOS assembly factors | OXPHOS > Respirasome assembly
ENSG00000100300	ENST00000337554	TSPO	1.35981	1.45123	MOM	169	Metabolism > Lipid metabolism > Cholesterol, bile acid, steroid synthesis
ENSG00000172586	ENST00000372833	CHCHD1	1.35715	1.31383	MIM	118	Mitochondrial central dogma > Translation > Mitochondrial ribosome
ENSG00000063761	ENST00000238561	ADCK1	1.34603	1.36248	unknown	523	0
ENSG00000189227	ENST00000342683	C15orf61	1.34365	1.23145	Matrix	157	0
ENSG00000134809	ENST00000257245	TIMM10	1.34347	1.78739	MIM	90	Protein import, sorting and homeostasis > Protein homeostasis > Chaperones | Protein import, sorting and homeostasis > Protein import and sorting
ENSG00000174917	ENST00000309324	MICOS13	1.33365	1.276	MIM	118	Mitochondrial dynamics and surveillance > Cristae formation > MICOS complex
ENSG00000115419	ENST00000320717	GLS	1.32599	1.39164	MIM	669	Metabolism > Amino acid metabolism > Glutamate metabolism
ENSG00000115419	ENST00000320717	GLS	1.32599	1.39164	MIM	669	Metabolism > Amino acid metabolism > Glutamate metabolism
ENSG00000114023	ENST00000477892	FAM162A	1.32569	1.40396	MIM	154	0
ENSG00000154518	ENST00000284727	ATP5MC3	1.32386	1.26558	MIM	142	OXPHOS > Complex V > CV subunits | OXPHOS > OXPHOS subunits
ENSG00000126768	ENST00000376582	TIMM17B	1.32168	0.935671	MIM	172	Protein import, sorting and homeostasis > Protein import and sorting > TIM23 presequence pathway
ENSG00000103254	ENST00000569529	ANTKMT	1.32	1.16434	MIM	235	Metabolism > Nucleotide metabolism
ENSG00000163170	ENST00000327428	BOLA3	1.31976	1.65836	Matrix	107	Metabolism > Metals and cofactors > Fe-S cluster biosynthesis | Metabolism > Metals and cofactors > Fe-S-containing proteins
ENSG00000135390	ENST00000394349	ATP5MC2	1.31662	1.78241	MIM	141	OXPHOS > Complex V > CV subunits | OXPHOS > OXPHOS subunits
ENSG00000116221	ENST00000360840	MRPL37	1.29693	1.44719	Matrix	423	Mitochondrial central dogma > Translation > Mitochondrial ribosome
ENSG00000132591	ENST00000254928	ERAL1	1.29344	1.5819	Matrix	437	Mitochondrial central dogma > mtRNA metabolism > mtRNA granules | Mitochondrial central dogma > Translation > Mitochondrial ribosome assembly
ENSG00000204922	ENST00000531323	UQCC3	1.28054	1.46503	MIM	93	OXPHOS > Complex III > CIII assembly factors | OXPHOS > OXPHOS assembly factors
ENSG00000169567	ENST00000304043	HINT1	1.277	1.37074	unknown	126	Metabolism > Nucleotide metabolism > Nucleotide synthesis and processing
ENSG00000090263	ENST00000324787	MRPS33	1.2709	1.36614	Matrix	106	Mitochondrial central dogma > Translation > Mitochondrial ribosome
ENSG00000105819	ENST00000249269	PMPCB	1.26301	1.03085	Matrix	489	Protein import, sorting and homeostasis > Protein import and sorting > Preprotein cleavage | Protein import, sorting and homeostasis > Protein homeostasis > Proteases
ENSG00000137288	ENST00000607484	UQCC2	1.26189	1.37605	MIM	126	OXPHOS > Complex III > CIII assembly factors | OXPHOS > OXPHOS assembly factors
ENSG00000174547	ENST00000310999	MRPL11	1.25442	1.40659	Matrix	192	Mitochondrial central dogma > Translation > Mitochondrial ribosome
ENSG00000171421	ENST00000505059	MRPL36	1.24168	0.460676	Matrix	103	Mitochondrial central dogma > Translation > Mitochondrial ribosome
ENSG00000214253	ENST00000223136	FIS1	1.23852	1.16925	MOM	152	Mitochondrial dynamics and surveillance > Fission
ENSG00000111843	ENST00000541412	TMEM14C	1.23629	0.922157	MIM	112	0
ENSG00000143158	ENST00000367846	MPC2	1.23088	1.26538	MIM	127	Metabolism > Carbohydrate metabolism > Gluconeogenesis | Metabolism > Carbohydrate metabolism > Pyruvate metabolism | Metabolism > Carbohydrate metabolism > TCA-associated | Small molecule transport
ENSG00000137992	ENST00000370132	DBT	1.21168	0.314103	Matrix	482	Metabolism > Amino acid metabolism > Branched-chain amino acid metabolism | Metabolism > Amino acid metabolism > Branched-chain amino acid dehydrogenase complex
ENSG00000132423	ENST00000254759	COQ3	1.1976	0.93689	MIM	369	Metabolism > Metals and cofactors > Coenzyme Q metabolism
ENSG00000160124	ENST00000291458	MIX23	1.19655	0.852356	IMS	144	0
ENSG00000119421	ENST00000373768	NDUFA8	1.18046	1.20611	MIM	172	OXPHOS > Complex I > CI subunits | OXPHOS > OXPHOS subunits
ENSG00000183978	ENST00000328434	COA3	1.17927	1.30092	MIM	106	Mitochondrial central dogma > Translation > Translation factors | OXPHOS > Complex IV > CIV assembly factors | OXPHOS > OXPHOS assembly factors
ENSG00000168275	ENST00000366612	COA6	1.17642	1.04069	IMS	125	OXPHOS > Complex IV > CIV assembly factors | OXPHOS > OXPHOS assembly factors
ENSG00000065518	ENST00000184266	NDUFB4	1.17289	1.0988	MIM	129	OXPHOS > Complex I > CI subunits | OXPHOS > OXPHOS subunits
ENSG00000165264	ENST00000379847	NDUFB6	1.16144	1.31858	MIM	128	OXPHOS > Complex I > CI subunits | OXPHOS > OXPHOS subunits
ENSG00000074582	ENST00000359273	BCS1L	1.16045	1.38023	MIM	419	OXPHOS > Complex III > CIII assembly factors | OXPHOS > OXPHOS assembly factors
ENSG00000125652	ENST00000245812	ALKBH7	1.15492	1.02338	Matrix	221	0
ENSG00000160194	ENST00000340344	NDUFV3	1.15138	1.38032	MIM	108	OXPHOS > Complex I > CI subunits | OXPHOS > OXPHOS subunits
ENSG00000158864	ENST00000676600	NDUFS2	1.14629	0.495303	MIM	463	OXPHOS > Complex I > CI subunits | Metabolism > Metals and cofactors > Fe-S-containing proteins | OXPHOS > OXPHOS subunits
ENSG00000242485	ENST00000344843	MRPL20	1.14059	1.40723	Matrix	149	Mitochondrial central dogma > Translation > Mitochondrial ribosome
ENSG00000110435	ENST00000227868	PDHX	1.13546	1.20774	Matrix	501	Metabolism > Carbohydrate metabolism > Pyruvate metabolism
ENSG00000136522	ENST00000476781	MRPL47	1.12244	1.0835	Matrix	250	Mitochondrial central dogma > mtRNA metabolism > mtRNA granules | Mitochondrial central dogma > Translation > Mitochondrial ribosome
ENSG00000099800	ENST00000215570	TIMM13	1.12236	1.26597	MIM	95	Protein import, sorting and homeostasis > Protein homeostasis > Chaperones | Protein import, sorting and homeostasis > Protein import and sorting
ENSG00000154079	ENST00000370474	SDHAF4	1.11335	1.0564	Matrix	108	OXPHOS > Complex II > CII assembly factors | OXPHOS > OXPHOS assembly factors
ENSG00000145494	ENST00000274137	NDUFS6	1.09741	1.28241	MIM	124	OXPHOS > Complex I > CI subunits | OXPHOS > OXPHOS subunits
ENSG00000168393	ENST00000305784	DTYMK	1.09579	1.11908	Matrix	212	Metabolism > Nucleotide metabolism > Nucleotide synthesis and processing
ENSG00000112234	ENST00000369244	FBXL4	1.08538	0.732664	IMS	621	0
ENSG00000103356	ENST00000449606	EARS2	1.08408	1.32582	Matrix	523	Mitochondrial central dogma > Translation > mt-tRNA synthetases
ENSG00000059691	ENST00000263985	GATB	1.078	1.31562	Matrix	557	Mitochondrial central dogma > Translation > mt-tRNA synthetases
ENSG00000119705	ENST00000557342	SLIRP	1.07253	1.04859	Matrix	109	Mitochondrial central dogma > mtRNA metabolism > mtRNA stability and decay | Mitochondrial central dogma > Translation
ENSG00000112996	ENST00000507110	MRPS30	1.07063	1.32212	Matrix	439	Mitochondrial central dogma > Translation > Mitochondrial ribosome
ENSG00000060762	ENST00000360961	MPC1	1.06923	1.04896	MIM	109	Metabolism > Carbohydrate metabolism > Gluconeogenesis | Metabolism > Carbohydrate metabolism > Pyruvate metabolism | Metabolism > Carbohydrate metabolism > TCA-associated | Small molecule transport
ENSG00000182512	ENST00000331334	GLRX5	1.05293	0.79915	Matrix	157	Metabolism > Metals and cofactors > Fe-S cluster biosynthesis | Metabolism > Metals and cofactors > Fe-S-containing proteins
ENSG00000116288	ENST00000338639	PARK7	1.04317	1.00847	MOM	189	Protein import, sorting and homeostasis > Protein homeostasis | Mitochondrial dynamics and surveillance > Mitophagy | Mitochondrial dynamics and surveillance > Autophagy
ENSG00000005059	ENST00000394650	MCUB	1.03474	1.1129	MIM	336	Signaling > Calcium homeostasis > Calcium cycle | Small molecule transport > Calcium uniporter
ENSG00000161558	ENST00000293261	TMEM143	1.03207	NA	MIM	459	0
ENSG00000137038	ENST00000358227	DMAC1	1.03007	0.849986	MIM	112	OXPHOS > Complex I > CI assembly factors | OXPHOS > OXPHOS assembly factors
ENSG00000117528	ENST00000370214	ABCD3	1.01892	1.16521	Membrane	659	Small molecule transport > ABC transporters
ENSG00000196636	ENST00000432641	SDHAF3	1.01745	0.984837	Matrix	125	OXPHOS > Complex II > CII assembly factors | OXPHOS > OXPHOS assembly factors
ENSG00000178096	ENST00000369153	BOLA1	1.01576	0.247367	Matrix	137	Metabolism > Metals and cofactors > Fe-S cluster biosynthesis | Metabolism > Metals and cofactors > Fe-S-containing proteins
ENSG00000197150	ENST00000358849	ABCB8	1.01164	NA	MIM	735	Small molecule transport > ABC transporters
ENSG00000168958	ENST00000304593	MFF	0.999631	0.831838	MOM	342	Mitochondrial dynamics and surveillance > Fission
ENSG00000164896	ENST00000297532	FASTK	0.991657	0.0373707	MIM	549	Mitochondrial central dogma > mtRNA metabolism > mtRNA granules | Mitochondrial central dogma > mtRNA metabolism > Polycistronic mtRNA processing | Mitochondrial central dogma > mtRNA metabolism > mtRNA stability and decay
ENSG00000101247	ENST00000378106	NDUFAF5	0.987204	0.890663	MIM	345	OXPHOS > Complex I > CI assembly factors | OXPHOS > OXPHOS assembly factors
ENSG00000106028	ENST00000265304	SSBP1	0.981756	1.15327	Matrix	148	Mitochondrial central dogma > mtDNA maintainance > mtDNA replication | Mitochondrial central dogma > mtDNA maintainance > mtDNA nucleoid
ENSG00000162836	ENST00000583509	ACP6	0.979555	NA	IMS	428	Metabolism > Lipid metabolism > Phospholipid metabolism
ENSG00000139131	ENST00000324868	YARS2	0.974918	1.0898	Matrix	477	Mitochondrial central dogma > Translation > mt-tRNA synthetases
ENSG00000106603	ENST00000395879	COA1	0.970535	1.29239	MIM	146	OXPHOS > Complex I > CI assembly factors | OXPHOS > Complex IV > CIV assembly factors | OXPHOS > OXPHOS assembly factors
ENSG00000178057	ENST00000326925	NDUFAF3	0.968203	0.984129	MIM	184	OXPHOS > Complex I > CI assembly factors | OXPHOS > OXPHOS assembly factors
ENSG00000100209	ENST00000216027	HSCB	0.962336	0.958757	Matrix	235	Metabolism > Metals and cofactors > Fe-S cluster biosynthesis
ENSG00000063854	ENST00000397353	HAGH	0.959554	1.16774	Matrix	308	Metabolism > Detoxification > ROS and glutathione metabolism
ENSG00000168653	ENST00000372967	NDUFS5	0.953325	1.21145	MIM	106	OXPHOS > Complex I > CI subunits | OXPHOS > OXPHOS subunits
ENSG00000274523	ENST00000610322	RCC1L	0.945693	1.10429	Matrix	464	Mitochondrial central dogma > mtRNA metabolism > mt-rRNA modifications
ENSG00000110955	ENST00000262030	ATP5F1B	0.944664	0.980774	MIM	529	OXPHOS > Complex V > CV subunits | OXPHOS > OXPHOS subunits
ENSG00000110955	ENST00000262030	ATP5F1B	0.944664	0.980774	MIM	529	OXPHOS > Complex V > CV subunits | OXPHOS > OXPHOS subunits
ENSG00000254858	ENST00000599612	MPV17L2	0.944145	0.826174	MIM	206	Mitochondrial central dogma > Translation > Mitochondrial ribosome assembly
ENSG00000146282	ENST00000369536	RARS2	0.943354	0.547458	Matrix	578	Mitochondrial central dogma > Translation > mt-tRNA synthetases
ENSG00000127838	ENST00000273077	PNKD	0.933778	1.25105	MIM	385	OXPHOS > Complex IV > CIV assembly factors | OXPHOS > OXPHOS assembly factors
ENSG00000266472	ENST00000614145	MRPS21	0.932955	1.00502	Matrix	87	Mitochondrial central dogma > Translation > Mitochondrial ribosome
ENSG00000162851	ENST00000366514	TFB2M	0.928441	1.0666	Matrix	396	Mitochondrial central dogma > mtDNA maintainance > mtDNA replication | Mitochondrial central dogma > mtRNA metabolism > Transcription
ENSG00000016391	ENST00000315251	CHDH	0.927299	NA	MIM	594	Metabolism > Amino acid metabolism > Glycine metabolism | Metabolism > Vitamin metabolism > Choline and betaine metabolism | Metabolism > Vitamin metabolism > Folate and 1-C metabolism | Metabolism > Electron carriers > Q-linked reactions, other
ENSG00000004779	ENST00000007516	NDUFAB1	0.925225	0.797808	MIM	156	OXPHOS > Complex I > CI subunits | Metabolism > Lipid metabolism > Type II fatty acid synthesis | Metabolism > Metals and cofactors > Fe-S cluster biosynthesis | OXPHOS > OXPHOS subunits
ENSG00000154723	ENST00000400094	ATP5PF	0.923368	1.02517	MIM	116	OXPHOS > Complex V > CV subunits | OXPHOS > OXPHOS subunits
ENSG00000105953	ENST00000222673	OGDH	0.920022	0.894039	Matrix	1023	Metabolism > Carbohydrate metabolism > TCA cycle
ENSG00000182180	ENST00000372945	MRPS16	0.918943	0.870328	Matrix	137	Mitochondrial central dogma > Translation > Mitochondrial ribosome
ENSG00000136877	ENST00000373247	FPGS	0.908136	0.654855	Matrix	587	Metabolism > Vitamin metabolism > Folate and 1-C metabolism
ENSG00000214113	ENST00000330636	LYRM4	0.903966	0.632127	Matrix	91	Metabolism > Metals and cofactors > Fe-S cluster biosynthesis
ENSG00000103507	ENST00000394951	BCKDK	0.901686	0.829289	Matrix	412	Metabolism > Amino acid metabolism > Branched-chain amino acid metabolism | Metabolism > Amino acid metabolism > Branched-chain amino acid dehydrogenase complex
ENSG00000172172	ENST00000306185	MRPL13	0.900839	0.837741	Matrix	178	Mitochondrial central dogma > Translation > Mitochondrial ribosome
ENSG00000108561	ENST00000225698	C1QBP	0.897359	1.24179	Matrix	282	Signaling > Immune response
ENSG00000165775	ENST00000369498	FUNDC2	0.897119	0.804051	MOM	189	Mitochondrial dynamics and surveillance > Organelle contact sites | Signaling
ENSG00000181924	ENST00000355693	COA4	0.897016	0.971681	IMS	87	OXPHOS > Complex IV > CIV assembly factors | OXPHOS > OXPHOS assembly factors
ENSG00000125995	ENST00000374078	ROMO1	0.893572	1.2273	MIM	79	Protein import, sorting and homeostasis > Protein import and sorting > TIM23 presequence pathway | Small molecule transport
ENSG00000067992	ENST00000379162	PDK3	0.889153	0.451769	Matrix	406	Metabolism > Carbohydrate metabolism > Pyruvate metabolism
ENSG00000102763	ENST00000379310	VWA8	0.887794	0.588529	Matrix	1905	0
ENSG00000117791	ENST00000366913	MTARC2	0.880078	NA	MOM	335	Metabolism > Metals and cofactors > Molybdenum cofactor synthesis and proteins | Metabolism > Detoxification > Xenobiotic metabolism | Metabolism > Detoxification > Amidoxime reducing complex
ENSG00000250317	ENST00000506197	SMIM20	0.877003	1.20591	MIM	67	OXPHOS > Complex IV > CIV assembly factors | OXPHOS > OXPHOS assembly factors
ENSG00000166123	ENST00000340124	GPT2	0.868874	0.918091	Matrix	523	Metabolism > Amino acid metabolism > Glutamate metabolism
ENSG00000100116	ENST00000248924	GCAT	0.868736	1.06589	unknown	419	Metabolism > Amino acid metabolism > Glycine metabolism
ENSG00000156928	ENST00000466681	MALSU1	0.865217	0.66623	Matrix	234	Mitochondrial central dogma > Translation > Mitochondrial ribosome assembly
ENSG00000023572	ENST00000367439	GLRX2	0.850912	0.996454	Matrix	165	Metabolism > Metals and cofactors > Fe-S-containing proteins | Metabolism > Vitamin metabolism > Vitamin C metabolism | Metabolism > Detoxification > ROS and glutathione metabolism
ENSG00000066855	ENST00000262146	MTFR1	0.847403	0.50597	Membrane	333	Mitochondrial dynamics and surveillance > Fission
ENSG00000008394	ENST00000396210	MGST1	0.845468	0.625517	Membrane	155	Metabolism > Detoxification > Xenobiotic metabolism | Metabolism > Detoxification > ROS and glutathione metabolism
ENSG00000139531	ENST00000356124	SUOX	0.840153	1.17892	IMS	545	Metabolism > Metals and cofactors > Molybdenum cofactor synthesis and proteins | Metabolism > Sulfur metabolism
ENSG00000183513	ENST00000328709	COA5	0.833189	1.12358	IMS	74	OXPHOS > Complex IV > CIV assembly factors | OXPHOS > OXPHOS assembly factors
ENSG00000163319	ENST00000295491	MRPS18C	0.832664	0.851659	Matrix	142	Mitochondrial central dogma > Translation > Mitochondrial ribosome
ENSG00000148450	ENST00000376510	MSRB2	0.825957	0.893133	Matrix	182	Metabolism > Detoxification > ROS and glutathione metabolism | Metabolism > Sulfur metabolism
ENSG00000183617	ENST00000330133	MRPL54	0.819495	0.826337	Matrix	138	Mitochondrial central dogma > Translation > Mitochondrial ribosome
ENSG00000136010	ENST00000258494	ALDH1L2	0.812642	1.12695	Matrix	923	Metabolism > Vitamin metabolism > Folate and 1-C metabolism
ENSG00000180488	ENST00000646892	MIGA1	0.812549	1.38016	MOM	632	Mitochondrial dynamics and surveillance > Fusion
ENSG00000112304	ENST00000230048	ACOT13	0.807491	0.606467	Matrix	140	Metabolism > Lipid metabolism
ENSG00000111666	ENST00000229266	CHPT1	0.805851	0.79632	MIM	406	Metabolism > Lipid metabolism > Phospholipid metabolism
ENSG00000155189	ENST00000285518	AGPAT5	0.803139	0.574316	MOM	364	Metabolism > Lipid metabolism > Cardiolipin synthesis | Metabolism > Lipid metabolism > Phospholipid metabolism
ENSG00000103707	ENST00000220058	MTFMT	0.799809	0.830803	Matrix	389	Mitochondrial central dogma > Translation > fMet processing | Metabolism > Vitamin metabolism > Folate and 1-C metabolism
ENSG00000115944	ENST00000378669	COX7A2L	0.799641	0.758391	MIM	114	OXPHOS > Complex IV > CIV subunits | OXPHOS > OXPHOS subunits | OXPHOS > OXPHOS assembly factors | OXPHOS > Respirasome assembly
ENSG00000137824	ENST00000260385	RMDN3	0.796178	0.580349	MOM	470	Mitochondrial dynamics and surveillance > Organelle contact sites
ENSG00000116898	ENST00000373116	MRPS15	0.792542	0.900214	Matrix	257	Mitochondrial central dogma > Translation > Mitochondrial ribosome
ENSG00000181991	ENST00000325844	MRPS11	0.791757	0.799582	Matrix	194	Mitochondrial central dogma > Translation > Mitochondrial ribosome
ENSG00000128951	ENST00000455976	DUT	0.788875	0.657317	Matrix	252	Metabolism > Nucleotide metabolism > Nucleotide synthesis and processing
ENSG00000158042	ENST00000288937	MRPL17	0.78702	0.899054	Matrix	175	Mitochondrial central dogma > Translation > Mitochondrial ribosome
ENSG00000170855	ENST00000546954	TRIAP1	0.784932	0.439088	IMS	76	Metabolism > Lipid metabolism > Cardiolipin synthesis | Metabolism > Lipid metabolism > Phospholipid metabolism
ENSG00000081791	ENST00000432126	DELE1	0.764216	1.28963	MIM	515	Signaling
ENSG00000110871	ENST00000288532	COQ5	0.762062	0.539498	MIM	327	Metabolism > Metals and cofactors > Coenzyme Q metabolism
ENSG00000167799	ENST00000376693	NUDT8	0.758494	0.992496	Matrix	236	Metabolism > Metals and cofactors > Coenzyme A metabolism
ENSG00000147123	ENST00000377811	NDUFB11	0.754697	1.12217	MIM	153	OXPHOS > Complex I > CI subunits | OXPHOS > OXPHOS subunits
ENSG00000142168	ENST00000270142	SOD1	0.752034	0.818981	IMS	154	Metabolism > Detoxification > ROS and glutathione metabolism
ENSG00000119711	ENST00000553458	ALDH6A1	0.747969	1.0129	MIM	535	Metabolism > Amino acid metabolism > Branched-chain amino acid metabolism
ENSG00000114956	ENST00000264093	DGUOK	0.741682	1.00359	Matrix	277	Metabolism > Nucleotide metabolism > Nucleotide synthesis and processing
ENSG00000109854	ENST00000421577	HTATIP2	0.74096	0.552516	Membrane	242	0
ENSG00000138035	ENST00000447944	PNPT1	0.740295	1.07524	Matrix|IMS	783	Mitochondrial central dogma > mtRNA metabolism > mtRNA stability and decay
ENSG00000125166	ENST00000245206	GOT2	0.736683	0.776105	MIM	430	Metabolism > Carbohydrate metabolism > Malate-aspartate shuttle | Metabolism > Amino acid metabolism > Glutamate metabolism | Metabolism > Amino acid metabolism > Glyoxylate metabolism | Metabolism > Amino acid metabolism > Kynurenine metabolism | Metabolism > Sulfur metabolism
ENSG00000074071	ENST00000397375	MRPS34	0.7328	1.02584	Matrix	218	Mitochondrial central dogma > Translation > Mitochondrial ribosome
ENSG00000130770	ENST00000335514	ATP5IF1	0.729701	0.823708	Matrix	106	OXPHOS > Complex V > CV subunits | OXPHOS > OXPHOS subunits
ENSG00000106591	ENST00000223324	MRPL32	0.729047	0.828173	Matrix	188	Mitochondrial central dogma > Translation > Mitochondrial ribosome
ENSG00000055950	ENST00000370236	MRPL43	0.724436	0.799663	Matrix	215	Mitochondrial central dogma > Translation > Mitochondrial ribosome
ENSG00000170791	ENST00000355315	CHCHD7	0.719382	1.16699	IMS	85	Metabolism > Metals and cofactors > Copper metabolism
ENSG00000171861	ENST00000304478	MRM3	0.717969	0.815904	Matrix	420	Mitochondrial central dogma > mtRNA metabolism > mt-rRNA modifications | Mitochondrial central dogma > Translation > Mitochondrial ribosome assembly
ENSG00000104980	ENST00000270538	TIMM44	0.710977	0.423303	MIM	452	Protein import, sorting and homeostasis > Protein import and sorting > Import motor
ENSG00000185608	ENST00000333130	MRPL40	0.698193	0.95648	Matrix	206	Mitochondrial central dogma > Translation > Mitochondrial ribosome
ENSG00000109576	ENST00000515480	AADAT	0.697266	-0.0370694	Matrix	425	Metabolism > Amino acid metabolism > Lysine metabolism
ENSG00000122873	ENST00000333926	CISD1	0.696456	0.45699	MOM	108	Metabolism > Metals and cofactors > Fe-S cluster biosynthesis | Metabolism > Metals and cofactors > Fe-S-containing proteins
ENSG00000112031	ENST00000367233	MTRF1L	0.69634	NA	Matrix	380	Mitochondrial central dogma > Translation > Translation factors
ENSG00000102967	ENST00000219240	DHODH	0.695973	0.567087	MIM	395	Metabolism > Nucleotide metabolism > Nucleotide synthesis and processing | Metabolism > Electron carriers > Q-linked reactions, other
ENSG00000197448	ENST00000358406	GSTK1	0.693862	0.553097	Matrix	226	Metabolism > Detoxification > Xenobiotic metabolism
ENSG00000115317	ENST00000258080	HTRA2	0.6839	0.446694	MIM	458	Protein import, sorting and homeostasis > Protein homeostasis > Proteases | Mitochondrial dynamics and surveillance > Apoptosis
ENSG00000143314	ENST00000361531	MRPL24	0.681111	0.769806	Matrix	216	Mitochondrial central dogma > Translation > Mitochondrial ribosome
ENSG00000090266	ENST00000476279	NDUFB2	0.679396	0.769379	MIM	105	OXPHOS > Complex I > CI subunits | OXPHOS > OXPHOS subunits
ENSG00000241878	ENST00000382151	PISD	0.679342	NA	MIM	375	Metabolism > Lipid metabolism > Phospholipid metabolism
ENSG00000075239	ENST00000265838	ACAT1	0.677031	0.953167	Matrix	427	Metabolism > Carbohydrate metabolism > Ketone metabolism | Metabolism > Lipid metabolism > Fatty acid oxidation | Metabolism > Amino acid metabolism > Branched-chain amino acid metabolism | Metabolism > Amino acid metabolism > Lysine metabolism
ENSG00000075239	ENST00000265838	ACAT1	0.677031	0.953167	Matrix	427	Metabolism > Carbohydrate metabolism > Ketone metabolism | Metabolism > Lipid metabolism > Fatty acid oxidation | Metabolism > Amino acid metabolism > Branched-chain amino acid metabolism | Metabolism > Amino acid metabolism > Lysine metabolism
ENSG00000164978	ENST00000346365	NUDT2	0.666226	0.951304	Matrix	147	Metabolism > Nucleotide metabolism > Nucleotide synthesis and processing
ENSG00000184752	ENST00000327772	NDUFA12	0.660884	1.1515	MIM	145	OXPHOS > Complex I > CI subunits | OXPHOS > OXPHOS subunits
ENSG00000125611	ENST00000324913	CHCHD5	0.660524	0.720738	IMS	110	0
ENSG00000130312	ENST00000600434	MRPL34	0.660211	0.909265	Matrix	92	Mitochondrial central dogma > Translation > Mitochondrial ribosome
ENSG00000169972	ENST00000379031	PUSL1	0.659081	0.608313	Matrix	303	Mitochondrial central dogma > Translation
ENSG00000084090	ENST00000337288	STARD7	0.644728	0.725786	IMS	370	Metabolism > Lipid metabolism > Phospholipid metabolism | Small molecule transport
ENSG00000163738	ENST00000395759	MTHFD2L	0.639861	1.02712	Matrix	347	Metabolism > Vitamin metabolism > Folate and 1-C metabolism
ENSG00000166896	ENST00000300145	ATP23	0.634418	0.0806339	IMS	246	Protein import, sorting and homeostasis > Protein homeostasis > Proteases
ENSG00000156709	ENST00000676229	AIFM1	0.632914	0.890382	MIM	613	Protein import, sorting and homeostasis > Protein import and sorting > MIA40 | OXPHOS > Complex I > CI assembly factors | OXPHOS > OXPHOS assembly factors | Mitochondrial dynamics and surveillance > Apoptosis
ENSG00000126432	ENST00000265462	PRDX5	0.630476	0.739617	Matrix	214	Metabolism > Detoxification > ROS and glutathione metabolism
ENSG00000163382	ENST00000680269	NAXE	0.627595	0.474241	Matrix	288	Metabolism > Metals and cofactors > NAD biosynthesis and metabolism
ENSG00000164258	ENST00000296684	NDUFS4	0.618913	0.879337	MIM	175	OXPHOS > Complex I > CI subunits | OXPHOS > OXPHOS subunits
ENSG00000120333	ENST00000476371	MRPS14	0.615691	0.592803	Matrix	128	Mitochondrial central dogma > Translation > Mitochondrial ribosome
ENSG00000138382	ENST00000260953	METTL5	0.607557	0.690466	Matrix	209	Mitochondrial central dogma > mtRNA metabolism > mt-rRNA modifications
ENSG00000004142	ENST00000540200	POLDIP2	0.607035	0.623718	Matrix	368	Mitochondrial central dogma > mtDNA maintainance > mtDNA nucleoid
ENSG00000196850	ENST00000354300	PPTC7	0.60537	-0.172996	Matrix	304	Signaling
ENSG00000109016	ENST00000395511	DHRS7B	0.603833	0.773327	Membrane	325	0
ENSG00000124532	ENST00000378386	MRS2	0.601181	0.550825	MIM	443	Small molecule transport | Signaling
ENSG00000167863	ENST00000301587	ATP5PD	0.597855	0.979968	MIM	161	OXPHOS > Complex V > CV subunits | OXPHOS > OXPHOS subunits
ENSG00000131368	ENST00000253686	MRPS25	0.596721	0.539274	Matrix	173	Mitochondrial central dogma > Translation > Mitochondrial ribosome
ENSG00000162129	ENST00000294053	CLPB	0.593852	0.379918	IMS	707	Protein import, sorting and homeostasis > Protein homeostasis > Proteases
ENSG00000180992	ENST00000372014	MRPL14	0.592496	0.636392	Matrix	145	Mitochondrial central dogma > Translation > Mitochondrial ribosome
ENSG00000165678	ENST00000372134	GHITM	0.589568	0.526605	MIM	345	Mitochondrial dynamics and surveillance > Apoptosis
ENSG00000132676	ENST00000343043	DAP3	0.586287	0.455533	Matrix	398	Mitochondrial central dogma > Translation > Mitochondrial ribosome
ENSG00000159685	ENST00000290913	CHCHD6	0.586281	0.621994	MIM	235	Mitochondrial dynamics and surveillance > Cristae formation > MICOS complex
ENSG00000103018	ENST00000307892	CYB5B	0.582306	0.444176	MOM	150	Metabolism > Metals and cofactors > Heme-containing proteins | Metabolism > Detoxification > Xenobiotic metabolism | Metabolism > Detoxification > Amidoxime reducing complex | Metabolism > Electron carriers > Cytochromes
ENSG00000156990	ENST00000383820	RPUSD3	0.581806	0.564305	Matrix	351	Mitochondrial central dogma > mtRNA metabolism > mtRNA granules | Mitochondrial central dogma > mtRNA metabolism > mt-rRNA modifications
ENSG00000187024	ENST00000419060	PTRH1	0.561043	0.565568	Matrix	214	0
ENSG00000182362	ENST00000397701	YBEY	0.558273	0.502147	Matrix	167	Mitochondrial central dogma > mtRNA metabolism > Polycistronic mtRNA processing | Mitochondrial central dogma > Translation > Mitochondrial ribosome assembly
ENSG00000101391	ENST00000346416	CDK5RAP1	0.555023	0.628843	Matrix	601	Mitochondrial central dogma > mtRNA metabolism > mt-tRNA modifications
ENSG00000172366	ENST00000307650	MCRIP2	0.552233	0.737856	unknown	160	Signaling
ENSG00000014824	ENST00000264451	SLC30A9	0.551583	0.382242	MIM	568	Small molecule transport
ENSG00000143374	ENST00000369064	TARS2	0.547915	0.562916	Matrix	718	Mitochondrial central dogma > Translation > mt-tRNA synthetases
ENSG00000123131	ENST00000379341	PRDX4	0.537911	0.496636	IMS	271	Metabolism > Detoxification > ROS and glutathione metabolism
ENSG00000173171	ENST00000368376	MTX1	0.536898	0.402688	MOM	466	Protein import, sorting and homeostasis > Protein import and sorting > SAM | Mitochondrial dynamics and surveillance > Intramitochondrial membrane interactions
ENSG00000182810	ENST00000332395	DDX28	0.536453	0.594707	Matrix	540	Mitochondrial central dogma > mtRNA metabolism > mtRNA granules | Mitochondrial central dogma > Translation > Mitochondrial ribosome assembly
ENSG00000125445	ENST00000245539	MRPS7	0.534911	0.153995	Matrix	242	Mitochondrial central dogma > mtRNA metabolism > mtRNA granules | Mitochondrial central dogma > Translation > Mitochondrial ribosome
ENSG00000167113	ENST00000300452	COQ4	0.533336	0.139051	MIM	265	Metabolism > Metals and cofactors > Coenzyme Q metabolism
ENSG00000093010	ENST00000361682	COMT	0.528686	0.757813	Membrane	271	Metabolism > Amino acid metabolism > Catechol metabolism
ENSG00000100075	ENST00000215882	SLC25A1	0.528479	0.653394	MIM	311	Metabolism > Carbohydrate metabolism > Gluconeogenesis | Metabolism > Carbohydrate metabolism > TCA-associated | Metabolism > Lipid metabolism | Small molecule transport > SLC25A family
ENSG00000166260	ENST00000299335	COX11	0.527689	0.560354	MIM	276	OXPHOS > Complex IV > CIV assembly factors | Metabolism > Metals and cofactors > Copper metabolism | OXPHOS > OXPHOS assembly factors
ENSG00000082515	ENST00000522038	MRPL22	0.526907	-0.0272524	Matrix	206	Mitochondrial central dogma > Translation > Mitochondrial ribosome
ENSG00000140740	ENST00000268379	UQCRC2	0.525049	0.353125	MIM	453	Protein import, sorting and homeostasis > Protein import and sorting > Preprotein cleavage | OXPHOS > Complex III > CIII subunits | OXPHOS > OXPHOS subunits
ENSG00000075336	ENST00000169551	TIMM21	0.51776	0.620995	MIM	248	Mitochondrial central dogma > Translation > Translation factors | Protein import, sorting and homeostasis > Protein import and sorting > TIM23 presequence pathway | OXPHOS > Complex IV > CIV assembly factors | OXPHOS > OXPHOS assembly factors
ENSG00000099624	ENST00000395633	ATP5F1D	0.516131	0.498616	MIM	168	OXPHOS > Complex V > CV subunits | OXPHOS > OXPHOS subunits
ENSG00000167969	ENST00000301729	ECI1	0.51203	0.472801	Matrix	302	Metabolism > Lipid metabolism > Fatty acid oxidation
ENSG00000204568	ENST00000259873	MRPS18B	0.510937	0.334081	Matrix	258	Mitochondrial central dogma > Translation > Mitochondrial ribosome
ENSG00000096080	ENST00000372133	MRPS18A	0.508269	0.834586	Matrix	196	Mitochondrial central dogma > Translation > Mitochondrial ribosome
ENSG00000137714	ENST00000260270	FDX1	0.504804	0.418819	Matrix	184	Metabolism > Lipid metabolism > Cholesterol, bile acid, steroid synthesis | Metabolism > Metals and cofactors > Heme synthesis and processing | Metabolism > Metals and cofactors > Fe-S cluster biosynthesis | Metabolism > Metals and cofactors > Fe-S-containing proteins | Metabolism > Vitamin metabolism > Vitamin D metabolism
ENSG00000179091	ENST00000318911	CYC1	0.504522	0.525949	MIM	325	OXPHOS > Complex III > CIII subunits | Metabolism > Metals and cofactors > Heme-containing proteins | Metabolism > Electron carriers > Cytochromes | OXPHOS > OXPHOS subunits
ENSG00000110717	ENST00000313468	NDUFS8	0.502454	1.01537	MIM	210	OXPHOS > Complex I > CI subunits | Metabolism > Metals and cofactors > Fe-S-containing proteins | OXPHOS > OXPHOS subunits
ENSG00000050393	ENST00000379170	MCUR1	0.501659	0.462744	MIM	359	0
ENSG00000165283	ENST00000356493	STOML2	0.499833	0.40899	MIM	356	Protein import, sorting and homeostasis > Protein homeostasis
ENSG00000112110	ENST00000367034	MRPL18	0.499092	0.494274	Matrix	180	Mitochondrial central dogma > Translation > Mitochondrial ribosome
ENSG00000072506	ENST00000168216	HSD17B10	0.495477	0.509988	Matrix	261	Mitochondrial central dogma > mtRNA metabolism > mtRNA granules | Mitochondrial central dogma > mtRNA metabolism > Polycistronic mtRNA processing | Mitochondrial central dogma > mtRNA metabolism > mt-tRNA modifications | Metabolism > Lipid metabolism > Fatty acid oxidation | Metabolism > Lipid metabolism > Cholesterol, bile acid, steroid synthesis | Metabolism > Amino acid metabolism > Branched-c…
ENSG00000109919	ENST00000302503	MTCH2	0.493013	0.361319	MOM	303	Small molecule transport > SLC25A family | Mitochondrial dynamics and surveillance > Fusion
ENSG00000167792	ENST00000647561	NDUFV1	0.487098	0.654472	MIM	464	OXPHOS > Complex I > CI subunits | Metabolism > Metals and cofactors > Fe-S-containing proteins | OXPHOS > OXPHOS subunits
ENSG00000167862	ENST00000301585	MRPL58	0.48125	0.783834	Matrix	206	Mitochondrial central dogma > Translation > Mitochondrial ribosome | Mitochondrial central dogma > Translation > Translation factors
ENSG00000113048	ENST00000261413	MRPS27	0.480571	0.285267	Matrix	414	Mitochondrial central dogma > Translation > Mitochondrial ribosome
ENSG00000084754	ENST00000380649	HADHA	0.476741	0.778891	MIM	763	Metabolism > Lipid metabolism > Fatty acid oxidation | Metabolism > Lipid metabolism > Cardiolipin synthesis | Metabolism > Amino acid metabolism > Branched-chain amino acid metabolism
ENSG00000123545	ENST00000316149	NDUFAF4	0.468368	0.860301	MIM	175	OXPHOS > Complex I > CI assembly factors | OXPHOS > OXPHOS assembly factors
ENSG00000181610	ENST00000313608	MRPS23	0.46043	0.511704	Matrix	190	Mitochondrial central dogma > Translation > Mitochondrial ribosome
ENSG00000005882	ENST00000503176	PDK2	0.456053	0.485411	Matrix	407	Metabolism > Carbohydrate metabolism > Pyruvate metabolism
ENSG00000175756	ENST00000338370	AURKAIP1	0.453992	0.99359	Matrix	199	Mitochondrial central dogma > Translation > Mitochondrial ribosome
ENSG00000084092	ENST00000264230	NOA1	0.453869	1.23973	MIM	698	Mitochondrial central dogma > mtRNA metabolism > mtRNA granules | Mitochondrial central dogma > Translation > Mitochondrial ribosome assembly
ENSG00000013583	ENST00000014930	HEBP1	0.448712	0.560321	IMS	189	0
ENSG00000141378	ENST00000393038	PTRH2	0.448287	0.399779	MOM	179	0
ENSG00000182199	ENST00000328923	SHMT2	0.439447	0.359417	Matrix	504	Metabolism > Amino acid metabolism > Serine metabolism | Metabolism > Amino acid metabolism > Glycine metabolism | Metabolism > Vitamin metabolism > Folate and 1-C metabolism
ENSG00000164904	ENST00000409134	ALDH7A1	0.438979	0.206012	Matrix	539	Metabolism > Amino acid metabolism > Lysine metabolism | Metabolism > Amino acid metabolism > Glycine metabolism | Metabolism > Vitamin metabolism > Choline and betaine metabolism | Metabolism > Vitamin metabolism > Folate and 1-C metabolism | Metabolism > Detoxification > ROS and glutathione metabolism
ENSG00000101546	ENST00000306735	RBFA	0.437284	0.509123	Matrix	343	Mitochondrial central dogma > Translation > Mitochondrial ribosome assembly
ENSG00000063241	ENST00000425675	ISOC2	0.436687	0.542592	Matrix	205	0
ENSG00000119013	ENST00000450023	NDUFB3	0.432365	0.709219	MIM	98	OXPHOS > Complex I > CI subunits | OXPHOS > OXPHOS subunits
ENSG00000134375	ENST00000367287	TIMM17A	0.430121	0.519485	MIM	171	Protein import, sorting and homeostasis > Protein import and sorting > TIM23 presequence pathway
ENSG00000136758	ENST00000376016	YME1L1	0.428588	0.567591	MIM	773	Protein import, sorting and homeostasis > Protein homeostasis > Proteases
ENSG00000115204	ENST00000233545	MPV17	0.420856	1.08072	MIM	176	Small molecule transport
ENSG00000179271	ENST00000316939	GADD45GIP1	0.420127	0.632521	Matrix	222	Mitochondrial central dogma > Translation > Mitochondrial ribosome
ENSG00000177646	ENST00000308982	ACAD9	0.420103	0.0403049	MIM	621	OXPHOS > Complex I > CI assembly factors | OXPHOS > OXPHOS assembly factors
ENSG00000123472	ENST00000576409	ATPAF1	0.418969	-0.0873988	Matrix	351	OXPHOS > Complex V > CV assembly factors | OXPHOS > OXPHOS assembly factors
ENSG00000164494	ENST00000369037	PDSS2	0.416507	0.489839	MIM	399	Metabolism > Metals and cofactors > Coenzyme Q metabolism
ENSG00000135241	ENST00000257694	PNPLA8	0.413541	0.810321	MIM	782	Metabolism > Lipid metabolism > Cardiolipin synthesis | Metabolism > Lipid metabolism > Phospholipid metabolism
ENSG00000106554	ENST00000448878	CHCHD3	0.412428	0.655759	MIM	227	Mitochondrial dynamics and surveillance > Cristae formation > MICOS complex | Mitochondrial dynamics and surveillance > Intramitochondrial membrane interactions
ENSG00000165644	ENST00000372538	COMTD1	0.407251	0.625942	Membrane	262	0
ENSG00000164951	ENST00000396200	PDP1	0.396855	-0.0568696	MIM	562	Metabolism > Carbohydrate metabolism > Pyruvate metabolism
ENSG00000122033	ENST00000381116	MTIF3	0.390628	0.460639	Matrix	278	Mitochondrial central dogma > Translation > Translation factors
ENSG00000196449	ENST00000373044	YRDC	0.383739	0.31812	Matrix	279	Mitochondrial central dogma > mtRNA metabolism > mt-tRNA modifications
ENSG00000132313	ENST00000337109	MRPL35	0.376706	0.25805	Matrix	188	Mitochondrial central dogma > Translation > Mitochondrial ribosome
ENSG00000004961	ENST00000321143	HCCS	0.376185	0.411019	IMS	268	Metabolism > Metals and cofactors > Heme synthesis and processing | OXPHOS > OXPHOS subunits | OXPHOS > Cytochrome C
ENSG00000087088	ENST00000345358	BAX	0.375574	0.799822	MOM	192	Mitochondrial dynamics and surveillance > Apoptosis
ENSG00000004059	ENST00000000233	ARF5	0.372956	0.447609	unknown	180	0
ENSG00000127554	ENST00000248114	GFER	0.372359	0.0542587	IMS	205	Protein import, sorting and homeostasis > Protein import and sorting > MIA40
ENSG00000112294	ENST00000357578	ALDH5A1	0.368623	0.3539	Matrix	535	Metabolism > Amino acid metabolism > GABA metabolism
ENSG00000125375	ENST00000311459	DMAC2L	0.367469	0.434715	MIM	200	OXPHOS > Complex V > CV subunits | OXPHOS > OXPHOS subunits
ENSG00000182054	ENST00000330062	IDH2	0.364242	0.359943	Matrix	452	Metabolism > Carbohydrate metabolism > TCA cycle
ENSG00000136143	ENST00000646932	SUCLA2	0.36169	0.0488299	Matrix	463	Metabolism > Carbohydrate metabolism > TCA cycle | Metabolism > Carbohydrate metabolism > Itaconate metabolism | Metabolism > Nucleotide metabolism > Nucleotide synthesis and processing
ENSG00000143353	ENST00000366928	LYPLAL1	0.361327	-0.0533836	unknown	237	Metabolism > Lipid metabolism
ENSG00000213563	ENST00000524821	C8orf82	0.35969	0.00946451	Matrix	216	0
ENSG00000117593	ENST00000649689	DARS2	0.357804	0.225741	Matrix	645	Mitochondrial central dogma > Translation > mt-tRNA synthetases
ENSG00000160752	ENST00000447866	FDPS	0.350295	0.149541	MIM	419	Metabolism > Lipid metabolism > Cholesterol-associated
ENSG00000178605	ENST00000326153	GTPBP6	0.348827	0.156821	Matrix	516	0
ENSG00000125656	ENST00000245816	CLPP	0.346891	0.533674	Matrix	277	Protein import, sorting and homeostasis > Protein homeostasis > Proteases
ENSG00000175110	ENST00000495075	MRPS22	0.340969	0.399324	Matrix	360	Mitochondrial central dogma > Translation > Mitochondrial ribosome
ENSG00000128626	ENST00000308018	MRPS12	0.332925	0.60947	Matrix	138	Mitochondrial central dogma > Translation > Mitochondrial ribosome
ENSG00000144029	ENST00000272418	MRPS5	0.332073	0.703685	Matrix	430	Mitochondrial central dogma > Translation > Mitochondrial ribosome
ENSG00000278845	ENST00000613675	MRPL45	0.331977	0.18897	Matrix	306	Mitochondrial central dogma > Translation > Mitochondrial ribosome
ENSG00000144659	ENST00000650617	SLC25A38	0.328875	0.198694	MIM	304	Metabolism > Amino acid metabolism > Glycine metabolism | Metabolism > Metals and cofactors > Heme synthesis and processing | Metabolism > Vitamin metabolism > Folate and 1-C metabolism | Small molecule transport > SLC25A family
ENSG00000215021	ENST00000535923	PHB2	0.321203	0.151692	MIM	299	Protein import, sorting and homeostasis > Protein homeostasis > Chaperones
ENSG00000114026	ENST00000344629	OGG1	0.317461	-0.0745716	Matrix	345	Mitochondrial central dogma > mtDNA maintainance > mtDNA repair
ENSG00000068120	ENST00000393818	COASY	0.316735	0.174722	Matrix	564	Metabolism > Metals and cofactors > Coenzyme A metabolism
ENSG00000174109	ENST00000442039	C16orf91	0.303194	-0.165152	IMS	132	0
ENSG00000116096	ENST00000234454	SPR	0.301918	0.127697	unknown	261	Metabolism > Metals and cofactors > Tetrahydobiopterin synthesis
ENSG00000135093	ENST00000257548	USP30	0.296703	-0.296507	MOM	517	Protein import, sorting and homeostasis > Protein homeostasis > Proteases | Mitochondrial dynamics and surveillance > Mitophagy | Mitochondrial dynamics and surveillance > Autophagy
ENSG00000141756	ENST00000321562	FKBP10	0.287899	0.369486	IMS	582	Protein import, sorting and homeostasis > Protein homeostasis > Chaperones
ENSG00000131828	ENST00000422285	PDHA1	0.287671	0.509136	Matrix	390	Metabolism > Carbohydrate metabolism > Pyruvate metabolism
ENSG00000188917	ENST00000545398	TRMT2B	0.284378	0.512016	Matrix	504	Mitochondrial central dogma > mtRNA metabolism > mt-tRNA modifications | Mitochondrial central dogma > mtRNA metabolism > mt-rRNA modifications
ENSG00000100601	ENST00000216489	ALKBH1	0.284262	-0.0426938	Matrix	389	Mitochondrial central dogma > mtRNA metabolism > mtRNA granules | Mitochondrial central dogma > mtRNA metabolism > mt-tRNA modifications
ENSG00000125246	ENST00000376355	CLYBL	0.282606	0.0338536	Matrix	340	Metabolism > Carbohydrate metabolism > Itaconate metabolism
ENSG00000134905	ENST00000257347	CARS2	0.282433	0.556362	Matrix	564	Mitochondrial central dogma > Translation > mt-tRNA synthetases
ENSG00000105518	ENST00000593256	TMEM205	0.281695	0.619103	Membrane	189	0
ENSG00000101986	ENST00000218104	ABCD1	0.280936	NA	Membrane	745	Small molecule transport > ABC transporters
ENSG00000173660	ENST00000311672	UQCRH	0.277418	0.048996	MIM	91	OXPHOS > Complex III > CIII subunits | OXPHOS > OXPHOS subunits
ENSG00000143149	ENST00000354775	ALDH9A1	0.276087	0.719521	Matrix	518	Metabolism > Amino acid metabolism > GABA metabolism | Metabolism > Detoxification > ROS and glutathione metabolism
ENSG00000110090	ENST00000265641	CPT1A	0.27607	0.750824	MOM	773	Metabolism > Lipid metabolism > Fatty acid oxidation | Metabolism > Metals and cofactors > Carnitine synthesis and transport | Metabolism > Metals and cofactors > Carnitine shuttle
ENSG00000173085	ENST00000647002	COQ2	0.274704	0.31627	MIM	371	Metabolism > Metals and cofactors > Coenzyme Q metabolism
ENSG00000117118	ENST00000375499	SDHB	0.272231	0.401876	MIM	280	OXPHOS > Complex II > CII subunits | Metabolism > Carbohydrate metabolism > TCA cycle | Metabolism > Metals and cofactors > Fe-S-containing proteins | OXPHOS > OXPHOS subunits
ENSG00000179152	ENST00000417237	TCAIM	0.270667	0.169324	Matrix	496	0
ENSG00000137106	ENST00000318158	GRHPR	0.262117	0.170271	Matrix	328	Metabolism > Amino acid metabolism > Glyoxylate metabolism
ENSG00000144120	ENST00000424086	TMEM177	0.239894	-0.0322676	MIM	311	OXPHOS > Complex IV > CIV assembly factors | OXPHOS > OXPHOS assembly factors
ENSG00000115840	ENST00000422440	SLC25A12	0.238625	0.135775	MIM	678	Metabolism > Carbohydrate metabolism > Malate-aspartate shuttle | Metabolism > Amino acid metabolism > Glutamate metabolism | Signaling > Calcium homeostasis > EF hand proteins | Small molecule transport > SLC25A family
ENSG00000204237	ENST00000374741	OXLD1	0.237462	0.219971	unknown	147	0
ENSG00000148090	ENST00000375731	AUH	0.234242	0.113055	Matrix	339	Metabolism > Carbohydrate metabolism > Itaconate metabolism | Metabolism > Amino acid metabolism > Branched-chain amino acid metabolism
ENSG00000197912	ENST00000645818	SPG7	0.231985	0.76811	MIM	795	Protein import, sorting and homeostasis > Protein homeostasis > Proteases
ENSG00000171103	ENST00000306108	TRMT61B	0.229589	-0.224209	Matrix	477	Mitochondrial central dogma > mtRNA metabolism > mt-tRNA modifications | Mitochondrial central dogma > mtRNA metabolism > mt-rRNA modifications | Mitochondrial central dogma > Translation > Mitochondrial ribosome assembly
ENSG00000156469	ENST00000287025	MTERF3	0.227954	0.157952	Matrix	417	Mitochondrial central dogma > Translation > Mitochondrial ribosome assembly
ENSG00000163626	ENST00000295890	COX18	0.224694	-0.0705563	MIM	333	OXPHOS > Complex IV > CIV assembly factors | OXPHOS > OXPHOS assembly factors
ENSG00000158828	ENST00000321556	PINK1	0.218204	0.498524	MOM	581	Mitochondrial dynamics and surveillance > Mitophagy | Mitochondrial dynamics and surveillance > Autophagy | Signaling
ENSG00000125454	ENST00000416858	SLC25A19	0.216693	0.339418	MIM	320	Metabolism > Vitamin metabolism > Vitamin B1 metabolism | Small molecule transport > SLC25A family
ENSG00000100243	ENST00000352397	CYB5R3	0.212972	0.459696	MOM	301	Metabolism > Detoxification > Xenobiotic metabolism | Metabolism > Detoxification > Amidoxime reducing complex | Metabolism > Lipid metabolism
ENSG00000137409	ENST00000373627	MTCH1	0.208836	0.0577974	MOM	389	Small molecule transport > SLC25A family
ENSG00000186687	ENST00000379380	LYRM7	0.207906	0.189775	Matrix	104	OXPHOS > Complex III > CIII assembly factors | OXPHOS > OXPHOS assembly factors
ENSG00000176410	ENST00000395176	DNAJC30	0.205647	0.199095	MIM	226	0
ENSG00000102743	ENST00000338625	SLC25A15	0.201404	-0.0491069	MIM	301	Metabolism > Amino acid metabolism > Urea cycle | Small molecule transport > SLC25A family
ENSG00000139428	ENST00000545712	MMAB	0.20029	0.409528	Matrix	250	Metabolism > Vitamin metabolism > Vitamin B12 metabolism
ENSG00000106105	ENST00000389266	GARS1	0.195351	0.10355	Matrix	739	Mitochondrial central dogma > Translation > mt-tRNA synthetases
ENSG00000176171	ENST00000368636	BNIP3	0.194684	-0.0361934	MOM	194	Mitochondrial dynamics and surveillance > Apoptosis
ENSG00000176715	ENST00000317447	ACSF3	0.192844	1.23026	Matrix	576	Metabolism > Lipid metabolism > Type II fatty acid synthesis
ENSG00000177427	ENST00000323019	MIEF2	0.191201	NA	MOM	454	Mitochondrial dynamics and surveillance > Fission
ENSG00000102897	ENST00000568663	LYRM1	0.188489	0.411137	unknown	122	0
ENSG00000082212	ENST00000321341	ME2	0.187142	-0.16522	Matrix	584	Metabolism > Carbohydrate metabolism > TCA-associated
ENSG00000102078	ENST00000543953	SLC25A14	0.183233	0.490952	MIM	325	Metabolism > Sulfur metabolism | Small molecule transport > SLC25A family
ENSG00000122378	ENST00000372188	PRXL2A	0.180551	0.0812965	Membrane	229	Metabolism > Detoxification > ROS and glutathione metabolism
ENSG00000176623	ENST00000406452	RMDN1	0.178467	0.11803	MOM	314	0
ENSG00000165898	ENST00000556816	ISCA2	0.171452	0.370081	Matrix	154	Metabolism > Metals and cofactors > Fe-S cluster biosynthesis | Metabolism > Metals and cofactors > Fe-S-containing proteins
ENSG00000172115	ENST00000305786	CYCS	0.169972	0.494686	IMS	105	Metabolism > Metals and cofactors > Heme-containing proteins | Metabolism > Electron carriers > Cytochromes | OXPHOS > OXPHOS subunits | OXPHOS > Cytochrome C | Mitochondrial dynamics and surveillance > Apoptosis
ENSG00000172171	ENST00000581216	TEFM	0.169626	-0.475278	Matrix	360	Mitochondrial central dogma > mtRNA metabolism > Transcription
ENSG00000148459	ENST00000376215	PDSS1	0.161508	-0.0864294	MIM	415	Metabolism > Metals and cofactors > Coenzyme Q metabolism
ENSG00000145439	ENST00000306193	CBR4	0.161214	0.0854344	Matrix	237	Metabolism > Lipid metabolism > Type II fatty acid synthesis
ENSG00000121289	ENST00000305768	CEP89	0.160936	-0.329875	IMS	783	OXPHOS > Complex IV > CIV assembly factors | OXPHOS > OXPHOS assembly factors
ENSG00000150768	ENST00000280346	DLAT	0.159504	0.0535041	Matrix	647	Metabolism > Carbohydrate metabolism > Pyruvate metabolism
ENSG00000165526	ENST00000298317	RPUSD4	0.158756	-0.314582	Matrix	377	Mitochondrial central dogma > mtRNA metabolism > mtRNA granules | Mitochondrial central dogma > mtRNA metabolism > mt-tRNA modifications | Mitochondrial central dogma > mtRNA metabolism > mt-rRNA modifications
ENSG00000133597	ENST00000072869	ADCK2	0.157553	0.257445	MIM	626	0
ENSG00000185973	ENST00000334398	TMLHE	0.154339	-0.456219	Matrix	421	Metabolism > Metals and cofactors > Carnitine synthesis and transport
ENSG00000198721	ENST00000380118	ECI2	0.148937	-0.0327731	Matrix	394	Metabolism > Lipid metabolism > Fatty acid oxidation
ENSG00000125648	ENST00000301454	SLC25A23	0.136548	0.536175	MIM	468	Metabolism > Nucleotide metabolism > Nucleotide import | Signaling > Calcium homeostasis > EF hand proteins | Small molecule transport > SLC25A family
ENSG00000100445	ENST00000399395	SDR39U1	0.136546	-0.172347	unknown	293	0
ENSG00000175606	ENST00000312184	TMEM70	0.136191	0.0210734	MIM	260	OXPHOS > Complex I > CI assembly factors | OXPHOS > Complex V > CV assembly factors | OXPHOS > OXPHOS assembly factors
ENSG00000128309	ENST00000401419	MPST	0.129816	-0.0234466	MIM	297	Metabolism > Detoxification > Xenobiotic metabolism | Metabolism > Sulfur metabolism
ENSG00000183605	ENST00000355697	SFXN4	0.129403	-0.0858643	MIM	337	Small molecule transport > Sideroflexins
ENSG00000163528	ENST00000396914	CHCHD4	0.128537	0.186861	IMS	142	Protein import, sorting and homeostasis > Protein import and sorting > MIA40
ENSG00000177542	ENST00000320230	SLC25A22	0.12816	-0.300253	MIM	323	Small molecule transport > SLC25A family
ENSG00000141447	ENST00000319481	OSBPL1A	0.124551	-0.123012	unknown	950	Metabolism > Lipid metabolism > Cholesterol, bile acid, steroid synthesis | Metabolism > Lipid metabolism > Phospholipid metabolism
ENSG00000165629	ENST00000356708	ATP5F1C	0.12439	0.243477	MIM	298	OXPHOS > Complex V > CV subunits | OXPHOS > OXPHOS subunits
ENSG00000107020	ENST00000223864	PLGRKT	0.118664	0.0641458	Membrane	147	0
ENSG00000101166	ENST00000355937	PRELID3B	0.112782	0.069017	IMS	194	Metabolism > Lipid metabolism > Phospholipid metabolism
ENSG00000113845	ENST00000494664	TIMMDC1	0.104255	0.543556	MIM	285	OXPHOS > Complex I > CI assembly factors | OXPHOS > OXPHOS assembly factors
ENSG00000138796	ENST00000309522	HADH	0.102828	-0.109569	Matrix	314	Metabolism > Lipid metabolism > Fatty acid oxidation | Metabolism > Amino acid metabolism > Lysine metabolism
ENSG00000149792	ENST00000279242	MRPL49	0.101367	0.153909	Matrix	166	Mitochondrial central dogma > Translation > Mitochondrial ribosome
ENSG00000162972	ENST00000295079	MAIP1	0.0950236	0.305284	Matrix	291	Protein import, sorting and homeostasis > Protein homeostasis > Chaperones
ENSG00000105552	ENST00000316273	BCAT2	0.0943789	-0.259106	Matrix	392	Metabolism > Amino acid metabolism > Branched-chain amino acid metabolism
ENSG00000104907	ENST00000437766	TRMT1	0.0943761	0.339133	Matrix	659	Mitochondrial central dogma > mtRNA metabolism > mt-tRNA modifications
ENSG00000002330	ENST00000394532	BAD	0.0941659	0.416818	MOM	168	Mitochondrial dynamics and surveillance > Apoptosis
ENSG00000109519	ENST00000264954	GRPEL1	0.0918228	0.0900815	Matrix	217	Protein import, sorting and homeostasis > Protein import and sorting > Import motor | Metabolism > Metals and cofactors > Fe-S cluster biosynthesis
ENSG00000148334	ENST00000338961	PTGES2	0.0901254	0.551368	MIM	377	Metabolism > Lipid metabolism > Eicosanoid metabolism
ENSG00000035141	ENST00000037869	FAM136A	0.0868649	0.429452	IMS	138	0
ENSG00000143436	ENST00000368830	MRPL9	0.0783507	0.398383	Matrix	267	Mitochondrial central dogma > Translation > Mitochondrial ribosome
ENSG00000114686	ENST00000264995	MRPL3	0.0776782	0.0988223	Matrix	348	Mitochondrial central dogma > Translation > Mitochondrial ribosome
ENSG00000179598	ENST00000321560	PLD6	0.0774157	0.51948	MOM	252	Metabolism > Lipid metabolism > Cardiolipin synthesis | Mitochondrial dynamics and surveillance > Fusion
ENSG00000146701	ENST00000315758	MDH2	0.0760674	0.230518	Matrix	338	Metabolism > Carbohydrate metabolism > Gluconeogenesis | Metabolism > Carbohydrate metabolism > Malate-aspartate shuttle | Metabolism > Carbohydrate metabolism > TCA cycle
ENSG00000116353	ENST00000263702	MECR	0.0715123	-0.113944	Matrix	373	Metabolism > Lipid metabolism > Type II fatty acid synthesis
ENSG00000175536	ENST00000310109	LIPT2	0.0668107	0.0237881	Matrix	231	Metabolism > Lipid metabolism > Lipoate insertion
ENSG00000164466	ENST00000321442	SFXN1	0.0612664	-0.141459	MIM	322	Metabolism > Amino acid metabolism > Serine metabolism | Metabolism > Vitamin metabolism > Folate and 1-C metabolism | Small molecule transport > Sideroflexins
ENSG00000065154	ENST00000368845	OAT	0.0610047	0.233548	Matrix	439	Metabolism > Amino acid metabolism > Proline metabolism
ENSG00000100216	ENST00000216034	TOMM22	0.0543802	0.423265	MOM	142	Protein import, sorting and homeostasis > Protein import and sorting > TOM
ENSG00000168291	ENST00000302746	PDHB	0.0509284	-0.100311	Matrix	359	Metabolism > Carbohydrate metabolism > Pyruvate metabolism
ENSG00000117592	ENST00000340385	PRDX6	0.0508334	0.111582	unknown	224	Metabolism > Lipid metabolism > Phospholipid metabolism | Metabolism > Detoxification > ROS and glutathione metabolism
ENSG00000167186	ENST00000321998	COQ7	0.0489652	-0.387445	MIM	217	Metabolism > Metals and cofactors > Coenzyme Q metabolism
ENSG00000099940	ENST00000215730	SNAP29	0.0461172	0.287753	IMS	258	Mitochondrial dynamics and surveillance > Autophagy
ENSG00000025772	ENST00000372813	TOMM34	0.0451576	0.374285	MOM	309	Protein import, sorting and homeostasis > Protein import and sorting > TOM
ENSG00000151552	ENST00000281243	QDPR	0.0415695	0.993886	Matrix	244	Metabolism > Metals and cofactors > Tetrahydobiopterin synthesis | Metabolism > Vitamin metabolism > Folate and 1-C metabolism
ENSG00000169100	ENST00000381401	SLC25A6	0.0392038	0.200201	MIM	298	Metabolism > Nucleotide metabolism > Nucleotide import | Signaling > Calcium homeostasis > Mitochondrial permeability transition pore | Small molecule transport > SLC25A family
ENSG00000108528	ENST00000225665	SLC25A11	0.0379077	0.21406	MIM	314	Metabolism > Carbohydrate metabolism > Gluconeogenesis | Metabolism > Carbohydrate metabolism > Malate-aspartate shuttle | Metabolism > Carbohydrate metabolism > TCA-associated | Small molecule transport > SLC25A family
ENSG00000013306	ENST00000225308	SLC25A39	0.0369079	0.257096	MIM	359	Small molecule transport > SLC25A family
ENSG00000116459	ENST00000369722	ATP5PB	0.0329199	-0.150706	MIM	256	OXPHOS > Complex V > CV subunits | OXPHOS > OXPHOS subunits
ENSG00000133315	ENST00000255681	MACROD1	0.032859	0.367175	Matrix	325	Signaling
ENSG00000135297	ENST00000498286	MTO1	0.0268899	NA	Matrix	717	Mitochondrial central dogma > mtRNA metabolism > mt-tRNA modifications | Metabolism > Vitamin metabolism > Folate and 1-C metabolism
ENSG00000135469	ENST00000308197	COQ10A	0.0231377	-0.249515	MIM	247	Metabolism > Metals and cofactors > Coenzyme Q metabolism
ENSG00000196177	ENST00000358776	ACADSB	0.0223941	0.405963	Matrix	432	Metabolism > Lipid metabolism > Fatty acid oxidation | Metabolism > Amino acid metabolism > Branched-chain amino acid metabolism
ENSG00000125901	ENST00000380325	MRPS26	0.0206278	0.420226	Matrix	205	Mitochondrial central dogma > Translation > Mitochondrial ribosome
ENSG00000137547	ENST00000260102	MRPL15	0.0193266	0.0363226	Matrix	296	Mitochondrial central dogma > Translation > Mitochondrial ribosome
ENSG00000178307	ENST00000317635	TMEM11	0.016012	0.157673	MIM	192	Mitochondrial dynamics and surveillance
ENSG00000164284	ENST00000329271	GRPEL2	0.0159093	-0.312485	Matrix	225	Protein import, sorting and homeostasis > Protein import and sorting > Import motor | Metabolism > Metals and cofactors > Fe-S cluster biosynthesis
ENSG00000108826	ENST00000225969	MRPL27	0.015395	0.201244	Matrix	148	Mitochondrial central dogma > Translation > Mitochondrial ribosome
ENSG00000130414	ENST00000678455	NDUFA10	0.0119134	0.429539	MIM	355	OXPHOS > Complex I > CI subunits | OXPHOS > OXPHOS subunits
ENSG00000075415	ENST00000401722	SLC25A3	0.00996131	-0.0629231	MIM	362	Metabolism > Metals and cofactors > Copper metabolism | Signaling > Calcium homeostasis > Calcium cycle | Small molecule transport > SLC25A family
ENSG00000198130	ENST00000359678	HIBCH	0.00704442	-0.38399	Matrix	386	Metabolism > Amino acid metabolism > Branched-chain amino acid metabolism
ENSG00000147853	ENST00000381809	AK3	0.00361481	-0.186163	Matrix	227	Metabolism > Nucleotide metabolism > Nucleotide synthesis and processing
ENSG00000140983	ENST00000315082	RHOT2	0.00275334	-0.167492	MOM	618	Signaling > Calcium homeostasis > EF hand proteins | Mitochondrial dynamics and surveillance > Trafficking
ENSG00000174173	ENST00000309922	TRMT10C	0.00254944	-0.0134688	Matrix	403	Mitochondrial central dogma > mtRNA metabolism > mtRNA granules | Mitochondrial central dogma > mtRNA metabolism > Polycistronic mtRNA processing | Mitochondrial central dogma > mtRNA metabolism > mt-tRNA modifications
ENSG00000172840	ENST00000311765	PDP2	0.00221948	-0.0874776	Matrix	529	Metabolism > Carbohydrate metabolism > Pyruvate metabolism
ENSG00000105364	ENST00000307422	MRPL4	-0.000281399	0.208432	Matrix	311	Mitochondrial central dogma > Translation > Mitochondrial ribosome
ENSG00000130349	ENST00000405204	MTRES1	-0.00792346	0.0404315	Matrix	240	Mitochondrial central dogma > mtRNA metabolism > Transcription | Mitochondrial central dogma > Translation
ENSG00000173726	ENST00000366607	TOMM20	-0.00812667	0.290091	MOM	145	Protein import, sorting and homeostasis > Protein import and sorting > TOM | Mitochondrial dynamics and surveillance
ENSG00000164051	ENST00000395694	CCDC51	-0.0119773	0.0542419	MIM	411	Small molecule transport
ENSG00000132463	ENST00000254799	GRSF1	-0.0145303	-0.442575	Matrix	480	Mitochondrial central dogma > mtRNA metabolism > mtRNA granules | Mitochondrial central dogma > mtRNA metabolism > Polycistronic mtRNA processing | Mitochondrial central dogma > mtRNA metabolism > mtRNA stability and decay | Mitochondrial central dogma > Translation > Mitochondrial ribosome assembly
ENSG00000105197	ENST00000607714	TIMM50	-0.0163095	0.271367	MIM	353	Protein import, sorting and homeostasis > Protein import and sorting > TIM23 presequence pathway
ENSG00000147471	ENST00000328195	PLPBP	-0.0163623	-0.0410665	Matrix	275	Metabolism > Vitamin metabolism > Vitamin B6 metabolism
ENSG00000130204	ENST00000405636	TOMM40	-0.0197735	-0.0362062	MOM	361	Protein import, sorting and homeostasis > Protein import and sorting > TOM
ENSG00000144381	ENST00000388968	HSPD1	-0.0262686	-0.147763	Matrix	573	Protein import, sorting and homeostasis > Protein homeostasis > Chaperones
ENSG00000104687	ENST00000221130	GSR	-0.0267319	0.0120521	Matrix	522	Metabolism > Detoxification > ROS and glutathione metabolism
ENSG00000124098	ENST00000371384	FAM210B	-0.0285902	0.524123	MIM	192	Metabolism > Metals and cofactors > Iron homeostasis
ENSG00000196365	ENST00000360614	LONP1	-0.028715	0.261718	Matrix	959	Protein import, sorting and homeostasis > Protein homeostasis > Proteases
ENSG00000197157	ENST00000354725	SND1	-0.0294253	-0.0953696	unknown	910	0
ENSG00000153574	ENST00000283646	RPIA	-0.0329243	0.148411	Matrix	311	Metabolism > Carbohydrate metabolism
ENSG00000151729	ENST00000281456	SLC25A4	-0.0341802	0.137899	MIM	298	Metabolism > Nucleotide metabolism > Nucleotide import | Signaling > Calcium homeostasis > Mitochondrial permeability transition pore | Small molecule transport > SLC25A family
ENSG00000078668	ENST00000022615	VDAC3	-0.0369843	0.00660851	MOM	283	Signaling > Calcium homeostasis > Mitochondrial permeability transition pore | Small molecule transport
ENSG00000166855	ENST00000300107	CLPX	-0.0380945	-0.533308	Matrix	633	Protein import, sorting and homeostasis > Protein homeostasis > Proteases
ENSG00000143252	ENST00000367975	SDHC	-0.0487448	-0.0265745	MIM	169	OXPHOS > Complex II > CII subunits | Metabolism > Carbohydrate metabolism > TCA cycle | Metabolism > Metals and cofactors > Heme-containing proteins | OXPHOS > OXPHOS subunits
ENSG00000167085	ENST00000511832	PHB	-0.0504276	-0.170596	MIM	272	Protein import, sorting and homeostasis > Protein homeostasis > Chaperones
ENSG00000107815	ENST00000311916	TWNK	-0.0512891	0.0115174	Matrix	684	Mitochondrial central dogma > mtDNA maintainance > mtDNA replication | Mitochondrial central dogma > mtDNA maintainance > mtDNA nucleoid
ENSG00000108064	ENST00000487519	TFAM	-0.0527096	-0.288252	Matrix	246	Mitochondrial central dogma > mtDNA maintainance > mtDNA replication | Mitochondrial central dogma > mtDNA maintainance > mtDNA nucleoid | Mitochondrial central dogma > mtRNA metabolism > Transcription
ENSG00000165609	ENST00000491614	NUDT5	-0.0557584	0.00881064	unknown	219	Metabolism > Nucleotide metabolism > Nucleotide synthesis and processing
ENSG00000100294	ENST00000290429	MCAT	-0.056046	0.123215	Matrix	390	Metabolism > Lipid metabolism > Type II fatty acid synthesis
ENSG00000127884	ENST00000368547	ECHS1	-0.0605237	0.0665581	Matrix	290	Metabolism > Lipid metabolism > Fatty acid oxidation | Metabolism > Amino acid metabolism > Branched-chain amino acid metabolism | Metabolism > Amino acid metabolism > Lysine metabolism
ENSG00000170502	ENST00000473942	NUDT9	-0.0629241	0.0653634	Matrix	350	Metabolism > Nucleotide metabolism > Nucleotide synthesis and processing
ENSG00000105341	ENST00000221943	DMAC2	-0.0641885	0.25976	MIM	263	OXPHOS > Complex I > CI assembly factors | OXPHOS > OXPHOS assembly factors
ENSG00000181873	ENST00000366711	IBA57	-0.0648393	-0.724094	Matrix	356	Metabolism > Metals and cofactors > Fe-S cluster biosynthesis
ENSG00000053371	ENST00000235835	AKR7A2	-0.0667264	-0.57831	Matrix	359	Metabolism > Amino acid metabolism > GABA metabolism | Metabolism > Detoxification > Xenobiotic metabolism
ENSG00000177192	ENST00000443358	PUS1	-0.0707515	-0.0240897	Matrix	427	Mitochondrial central dogma > mtRNA metabolism > mtRNA granules | Mitochondrial central dogma > mtRNA metabolism > mt-tRNA modifications
ENSG00000165672	ENST00000298510	PRDX3	-0.0718813	-0.175392	Matrix	256	Metabolism > Detoxification > ROS and glutathione metabolism
ENSG00000154719	ENST00000352957	MRPL39	-0.0727283	0.0745873	Matrix	338	Mitochondrial central dogma > Translation > Mitochondrial ribosome
ENSG00000005156	ENST00000378526	LIG3	-0.0737385	0.0553919	Matrix	1009	Mitochondrial central dogma > mtDNA maintainance > mtDNA replication | Mitochondrial central dogma > mtDNA maintainance > mtDNA repair
ENSG00000168268	ENST00000422318	NT5DC2	-0.0808336	0.492895	Matrix	557	Metabolism > Nucleotide metabolism > Nucleotide synthesis and processing
ENSG00000125871	ENST00000377710	MGME1	-0.0824692	0.0782254	Matrix	344	Mitochondrial central dogma > mtDNA maintainance > mtDNA replication | Mitochondrial central dogma > mtDNA maintainance > mtDNA stability and decay
ENSG00000151498	ENST00000281182	ACAD8	-0.086283	0.29498	Matrix	415	Metabolism > Amino acid metabolism > Branched-chain amino acid metabolism
ENSG00000177150	ENST00000651643	FAM210A	-0.0864356	-0.879855	MIM	272	0
ENSG00000167699	ENST00000301329	GLOD4	-0.0876831	0.376164	Matrix	298	0
ENSG00000178694	ENST00000314622	NSUN3	-0.0891674	-1.19837	Matrix	340	Mitochondrial central dogma > mtRNA metabolism > mt-tRNA modifications
ENSG00000168288	ENST00000303319	MMADHC	-0.0902931	-0.423819	Matrix	296	Metabolism > Vitamin metabolism > Vitamin B12 metabolism
ENSG00000167815	ENST00000301522	PRDX2	-0.09146	-0.0272481	unknown	198	Metabolism > Detoxification > ROS and glutathione metabolism
ENSG00000005022	ENST00000317881	SLC25A5	-0.093062	-0.104985	MIM	298	Metabolism > Nucleotide metabolism > Nucleotide import | Signaling > Calcium homeostasis > Mitochondrial permeability transition pore | Small molecule transport > SLC25A family
ENSG00000091483	ENST00000366560	FH	-0.0953733	0.453103	Matrix	510	Metabolism > Carbohydrate metabolism > TCA cycle
ENSG00000111911	ENST00000229633	HINT3	-0.0962221	0.0474671	unknown	182	0
ENSG00000100416	ENST00000645190	TRMU	-0.0962319	0.334849	Matrix	421	Mitochondrial central dogma > mtRNA metabolism > mt-tRNA modifications
ENSG00000147592	ENST00000522447	LACTB2	-0.0968458	-0.122048	Matrix	288	Mitochondrial central dogma > mtRNA metabolism > mtRNA stability and decay
ENSG00000136463	ENST00000258975	TACO1	-0.101548	-0.0717412	Matrix	297	Mitochondrial central dogma > Translation > Translation factors | OXPHOS > Complex IV > CIV assembly factors | OXPHOS > OXPHOS assembly factors
ENSG00000113790	ENST00000231887	EHHADH	-0.103728	NA	unknown	723	Metabolism > Lipid metabolism
ENSG00000173599	ENST00000529047	PC	-0.105123	0.0650227	Matrix	1178	Metabolism > Carbohydrate metabolism > Gluconeogenesis | Metabolism > Carbohydrate metabolism > TCA-associated | Metabolism > Vitamin metabolism > Biotin utilizing proteins
ENSG00000048544	ENST00000053468	MRPS10	-0.110456	0.292757	Matrix	201	Mitochondrial central dogma > Translation > Mitochondrial ribosome
ENSG00000086504	ENST00000199706	MRPL28	-0.113027	0.135307	Matrix	256	Mitochondrial central dogma > Translation > Mitochondrial ribosome
ENSG00000131844	ENST00000340941	MCCC2	-0.113536	0.438438	Matrix	563	Metabolism > Amino acid metabolism > Branched-chain amino acid metabolism
ENSG00000157326	ENST00000313250	DHRS4	-0.113592	-0.207312	Matrix	278	Metabolism > Vitamin metabolism > Vitamin A metabolism
ENSG00000171953	ENST00000474627	ATPAF2	-0.120296	NA	Matrix	289	OXPHOS > Complex V > CV assembly factors | OXPHOS > OXPHOS assembly factors
ENSG00000127952	ENST00000359697	STYXL1	-0.12072	0.164281	Matrix	313	Mitochondrial dynamics and surveillance > Apoptosis
ENSG00000105793	ENST00000222511	GTPBP10	-0.121754	0.120237	Matrix	387	Mitochondrial central dogma > Translation > Mitochondrial ribosome assembly
ENSG00000156398	ENST00000369893	SFXN2	-0.122064	-0.241033	MIM	322	Small molecule transport > Sideroflexins
ENSG00000148339	ENST00000373064	SLC25A25	-0.124063	-1.12612	MIM	469	Metabolism > Nucleotide metabolism > Nucleotide import | Signaling > Calcium homeostasis > EF hand proteins | Small molecule transport > SLC25A family
ENSG00000172113	ENST00000442597	NME6	-0.130785	0.0172337	Matrix	194	Metabolism > Nucleotide metabolism > Nucleotide synthesis and processing
ENSG00000169738	ENST00000306869	DCXR	-0.13102	-0.11744	Matrix	244	Metabolism > Carbohydrate metabolism
ENSG00000184857	ENST00000333050	TMEM186	-0.131448	-0.74382	MIM	213	OXPHOS > Complex I > CI assembly factors | OXPHOS > OXPHOS assembly factors
ENSG00000162396	ENST00000371279	PARS2	-0.136473	-0.362678	Matrix	475	Mitochondrial central dogma > Translation > mt-tRNA synthetases
ENSG00000198015	ENST00000552217	MRPL42	-0.137854	0.0711621	Matrix	142	Mitochondrial central dogma > Translation > Mitochondrial ribosome
ENSG00000141682	ENST00000316660	PMAIP1	-0.142401	-0.0314685	MOM	54	Mitochondrial dynamics and surveillance > Apoptosis
ENSG00000103423	ENST00000262375	DNAJA3	-0.144761	-0.473909	Matrix	480	Protein import, sorting and homeostasis > Protein homeostasis > Chaperones
ENSG00000120992	ENST00000316963	LYPLA1	-0.146797	-0.497676	unknown	230	Metabolism > Lipid metabolism | Signaling
ENSG00000110074	ENST00000263578	FOXRED1	-0.152258	-0.150561	MIM	486	OXPHOS > Complex I > CI assembly factors | OXPHOS > OXPHOS assembly factors
ENSG00000002549	ENST00000226299	LAP3	-0.153091	-0.0174821	Matrix	519	Protein import, sorting and homeostasis > Protein homeostasis > Proteases
ENSG00000131779	ENST00000369306	PEX11B	-0.156695	-0.344335	Membrane	259	0
ENSG00000247077	ENST00000498926	PGAM5	-0.157478	-0.113302	MOM	289	Mitochondrial dynamics and surveillance > Mitophagy | Mitochondrial dynamics and surveillance > Autophagy
ENSG00000107745	ENST00000361114	MICU1	-0.160202	0.10439	MIM	476	Signaling > Calcium homeostasis > Calcium cycle | Signaling > Calcium homeostasis > EF hand proteins | Small molecule transport > Calcium uniporter
ENSG00000136270	ENST00000494076	TBRG4	-0.1621	-0.0825834	Matrix	631	Mitochondrial central dogma > mtRNA metabolism > Polycistronic mtRNA processing | Mitochondrial central dogma > mtRNA metabolism > mtRNA stability and decay
ENSG00000121691	ENST00000241052	CAT	-0.168195	-0.196966	IMS	527	Metabolism > Detoxification > ROS and glutathione metabolism
ENSG00000128311	ENST00000403892	TST	-0.169226	0.123104	Matrix	297	Metabolism > Detoxification > Xenobiotic metabolism | Metabolism > Sulfur metabolism
ENSG00000128928	ENST00000651168	IVD	-0.170901	-0.331745	Matrix	426	Metabolism > Amino acid metabolism > Branched-chain amino acid metabolism
ENSG00000113272	ENST00000231198	THG1L	-0.17502	-0.0574801	Matrix	298	Mitochondrial central dogma > mtRNA metabolism > mt-tRNA modifications
ENSG00000133028	ENST00000255390	SCO1	-0.178699	0.462427	MIM	301	OXPHOS > Complex IV > CIV assembly factors | Metabolism > Metals and cofactors > Copper metabolism | OXPHOS > OXPHOS assembly factors
ENSG00000178074	ENST00000319974	C2orf69	-0.182575	-0.262025	Matrix	385	0
ENSG00000258429	ENST00000288022	PDF	-0.183733	0.161845	Matrix	243	Mitochondrial central dogma > Translation > fMet processing | Protein import, sorting and homeostasis > Protein homeostasis
ENSG00000163541	ENST00000393868	SUCLG1	-0.18638	-0.0720178	Matrix	346	Metabolism > Carbohydrate metabolism > TCA cycle | Metabolism > Carbohydrate metabolism > Itaconate metabolism | Metabolism > Nucleotide metabolism > Nucleotide synthesis and processing
ENSG00000081181	ENST00000261783	ARG2	-0.189869	-0.189509	Matrix	354	Metabolism > Amino acid metabolism
ENSG00000126814	ENST00000261249	TRMT5	-0.195026	-0.206936	Matrix	509	Mitochondrial central dogma > mtRNA metabolism > mt-tRNA modifications
ENSG00000240857	ENST00000381249	RDH14	-0.206052	0.351921	Membrane	336	Metabolism > Vitamin metabolism > Vitamin A metabolism
ENSG00000165637	ENST00000332211	VDAC2	-0.206293	-0.245222	MOM	294	Small molecule transport
ENSG00000152620	ENST00000381937	NADK2	-0.206994	-0.611751	Matrix	442	Metabolism > Metals and cofactors > NAD biosynthesis and metabolism
ENSG00000103642	ENST00000261893	LACTB	-0.208449	0.0639874	IMS	547	Protein import, sorting and homeostasis > Protein homeostasis > Proteases | Metabolism > Lipid metabolism > Phospholipid metabolism
ENSG00000177370	ENST00000327158	TIMM22	-0.209751	0.348035	MIM	194	Protein import, sorting and homeostasis > Protein import and sorting > TIM22 carrier pathway
ENSG00000150779	ENST00000504148	TIMM8B	-0.212504	-0.270266	MIM	83	Protein import, sorting and homeostasis > Protein homeostasis > Chaperones | Protein import, sorting and homeostasis > Protein import and sorting
ENSG00000105607	ENST00000591470	GCDH	-0.214538	-0.304973	Matrix	438	Metabolism > Amino acid metabolism > Lysine metabolism
ENSG00000213585	ENST00000395044	VDAC1	-0.216165	-0.253719	MOM	283	Signaling > Calcium homeostasis > Mitochondrial permeability transition pore | Mitochondrial dynamics and surveillance > Organelle contact sites | Small molecule transport
ENSG00000172992	ENST00000452796	DCAKD	-0.217183	-0.255693	Membrane	231	0
ENSG00000162433	ENST00000327299	AK4	-0.226199	-0.233601	Matrix	223	Metabolism > Nucleotide metabolism > Nucleotide synthesis and processing
ENSG00000183010	ENST00000619204	PYCR1	-0.226288	0.0181315	Matrix	319	Metabolism > Amino acid metabolism > Proline metabolism
ENSG00000093144	ENST00000454859	ECHDC1	-0.229189	-0.151234	unknown	307	Metabolism > Lipid metabolism
ENSG00000144827	ENST00000273359	ABHD10	-0.2436	-0.204404	Matrix	306	Metabolism > Detoxification > Xenobiotic metabolism
ENSG00000138138	ENST00000308448	ATAD1	-0.24462	-0.206966	MOM	361	Protein import, sorting and homeostasis > Protein homeostasis > Proteases
ENSG00000135900	ENST00000258383	MRPL44	-0.244725	-0.293686	Matrix	332	Mitochondrial central dogma > Translation > Mitochondrial ribosome
ENSG00000125779	ENST00000316562	PANK2	-0.245385	0.0350529	IMS	570	Metabolism > Metals and cofactors > Coenzyme A metabolism
ENSG00000166902	ENST00000300151	MRPL16	-0.245477	-0.174156	Matrix	251	Mitochondrial central dogma > Translation > Mitochondrial ribosome
ENSG00000107537	ENST00000263038	PHYH	-0.24561	-0.703854	Matrix	338	Metabolism > Lipid metabolism
ENSG00000101365	ENST00000380851	IDH3B	-0.248937	-0.15671	Matrix	385	Metabolism > Carbohydrate metabolism > TCA cycle
ENSG00000083099	ENST00000523377	LYRM2	-0.250075	0.687803	Matrix	88	OXPHOS > Complex I > CI assembly factors | OXPHOS > OXPHOS assembly factors
ENSG00000106049	ENST00000265395	HIBADH	-0.256242	-0.207522	Matrix	336	Metabolism > Amino acid metabolism > Branched-chain amino acid metabolism
ENSG00000100596	ENST00000216484	SPTLC2	-0.257939	-0.511788	Membrane	562	Metabolism > Lipid metabolism > Phospholipid metabolism
ENSG00000083123	ENST00000356489	BCKDHB	-0.258223	-0.193238	MIM	392	Metabolism > Amino acid metabolism > Branched-chain amino acid metabolism | Metabolism > Amino acid metabolism > Branched-chain amino acid dehydrogenase complex
ENSG00000138777	ENST00000341695	PPA2	-0.258984	0.108963	Matrix	334	Mitochondrial central dogma > mtDNA maintainance | Mitochondrial central dogma > mtRNA metabolism | Mitochondrial central dogma > Translation | Metabolism > Nucleotide metabolism
ENSG00000108179	ENST00000225174	PPIF	-0.259437	0.00642986	Matrix	207	Signaling > Calcium homeostasis > Mitochondrial permeability transition pore
ENSG00000196236	ENST00000357137	XPNPEP3	-0.2617	0.326684	Matrix	507	Protein import, sorting and homeostasis > Protein import and sorting > Preprotein cleavage | Protein import, sorting and homeostasis > Protein homeostasis > Proteases
ENSG00000132541	ENST00000254878	RIDA	-0.262002	-0.218671	Matrix	137	0
ENSG00000115364	ENST00000393909	MRPL19	-0.263429	-0.185317	Matrix	292	Mitochondrial central dogma > Translation > Mitochondrial ribosome
ENSG00000085491	ENST00000565488	SLC25A24	-0.263843	-0.438685	MIM	477	Metabolism > Nucleotide metabolism > Nucleotide import | Signaling > Calcium homeostasis > EF hand proteins | Small molecule transport > SLC25A family
ENSG00000102738	ENST00000323563	MRPS31	-0.264971	-0.0415571	Matrix	395	Mitochondrial central dogma > Translation > Mitochondrial ribosome
ENSG00000140521	ENST00000268124	POLG	-0.271472	-0.0180361	Matrix	1239	Mitochondrial central dogma > mtDNA maintainance > mtDNA replication | Mitochondrial central dogma > mtDNA maintainance > mtDNA nucleoid | Mitochondrial central dogma > mtDNA maintainance > mtDNA repair
ENSG00000140521	ENST00000268124	POLG	-0.271472	-0.0180361	Matrix	1239	Mitochondrial central dogma > mtDNA maintainance > mtDNA replication | Mitochondrial central dogma > mtDNA maintainance > mtDNA nucleoid | Mitochondrial central dogma > mtDNA maintainance > mtDNA repair
ENSG00000087157	ENST00000262764	PGS1	-0.274363	-0.439217	MIM	556	Metabolism > Lipid metabolism > Cardiolipin synthesis | Metabolism > Lipid metabolism > Phospholipid metabolism
ENSG00000156502	ENST00000359655	SUPV3L1	-0.274802	-0.180195	Matrix	786	Mitochondrial central dogma > mtRNA metabolism > mtRNA granules | Mitochondrial central dogma > mtRNA metabolism > mtRNA stability and decay
ENSG00000123600	ENST00000375258	METTL8	-0.27657	-0.316941	Matrix	407	Mitochondrial central dogma > mtRNA metabolism
ENSG00000196290	ENST00000651500	NIF3L1	-0.27842	-0.555146	Matrix	377	0
ENSG00000180011	ENST00000322342	ZADH2	-0.279442	-0.267274	unknown	377	Metabolism > Lipid metabolism > Eicosanoid metabolism
ENSG00000023228	ENST00000233190	NDUFS1	-0.282973	-0.490344	MIM	727	OXPHOS > Complex I > CI subunits | Metabolism > Metals and cofactors > Fe-S-containing proteins | OXPHOS > OXPHOS subunits
ENSG00000146729	ENST00000322090	NIPSNAP2	-0.28384	-0.0731317	Matrix	286	Mitochondrial dynamics and surveillance > Mitophagy | Mitochondrial dynamics and surveillance > Autophagy
ENSG00000051341	ENST00000264233	POLQ	-0.284662	-1.19779	Matrix	2590	Mitochondrial central dogma > mtDNA maintainance
ENSG00000204564	ENST00000376473	C6orf136	-0.288531	-0.636966	Matrix	315	0
ENSG00000132153	ENST00000445061	DHX30	-0.289154	0.140854	Matrix	1194	Mitochondrial central dogma > mtRNA metabolism > mtRNA granules | Mitochondrial central dogma > Translation > Mitochondrial ribosome assembly
ENSG00000151413	ENST00000281081	NUBPL	-0.291088	0.429689	Matrix	319	OXPHOS > Complex I > CI assembly factors | Metabolism > Metals and cofactors > Fe-S cluster biosynthesis | Metabolism > Metals and cofactors > Fe-S-containing proteins | OXPHOS > OXPHOS assembly factors
ENSG00000007923	ENST00000377577	DNAJC11	-0.292184	-0.430953	MOM	559	Protein import, sorting and homeostasis > Protein import and sorting | Mitochondrial dynamics and surveillance > Intramitochondrial membrane interactions
ENSG00000184117	ENST00000216121	NIPSNAP1	-0.292552	-0.528039	Matrix	284	Mitochondrial dynamics and surveillance > Mitophagy | Mitochondrial dynamics and surveillance > Autophagy
ENSG00000278540	ENST00000614428	ACACA	-0.292955	-0.47854	matrix	2346	Metabolism > Lipid metabolism > Type II fatty acid synthesis | Metabolism > Vitamin metabolism > Biotin utilizing proteins
ENSG00000100335	ENST00000325301	MIEF1	-0.293172	-0.2397	MOM|Matrix	463	Mitochondrial central dogma > Translation > Mitochondrial ribosome assembly | Mitochondrial dynamics and surveillance > Fission
ENSG00000100335	ENST00000325301	MIEF1	-0.293172	-0.2397	MOM|Matrix	463	Mitochondrial central dogma > Translation > Mitochondrial ribosome assembly | Mitochondrial dynamics and surveillance > Fission
ENSG00000163644	ENST00000608933	PPM1K	-0.293535	-0.162124	Matrix	372	Metabolism > Amino acid metabolism > Branched-chain amino acid metabolism | Metabolism > Amino acid metabolism > Branched-chain amino acid dehydrogenase complex
ENSG00000135002	ENST00000376736	RFK	-0.295565	-0.629784	Matrix	155	Metabolism > Vitamin metabolism > Vitamin B2 metabolism
ENSG00000148187	ENST00000344641	MRRF	-0.299659	-0.241986	Matrix	262	Mitochondrial central dogma > Translation > Translation factors
ENSG00000011295	ENST00000261647	TTC19	-0.300794	0.300246	MIM	380	OXPHOS > Complex III > CIII assembly factors | OXPHOS > OXPHOS assembly factors
ENSG00000148672	ENST00000277865	GLUD1	-0.301517	0.0681316	Matrix	558	Metabolism > Amino acid metabolism > Glutamate metabolism | Metabolism > Amino acid metabolism > GABA metabolism
ENSG00000003509	ENST00000002125	NDUFAF7	-0.302844	0.237486	MIM	441	OXPHOS > Complex I > CI assembly factors | OXPHOS > OXPHOS assembly factors
ENSG00000180185	ENST00000427358	FAHD1	-0.310317	-0.0195512	Matrix	221	Metabolism > Carbohydrate metabolism > TCA-associated
ENSG00000116874	ENST00000235521	WARS2	-0.313016	-0.343009	Matrix	360	Mitochondrial central dogma > Translation > mt-tRNA synthetases
ENSG00000109180	ENST00000264312	OCIAD1	-0.313908	-0.176303	MOM	245	0
ENSG00000109180	ENST00000264312	OCIAD1	-0.313908	-0.176303	MOM	245	0
ENSG00000106077	ENST00000222800	ABHD11	-0.316	-0.0937756	Matrix	306	Metabolism > Carbohydrate metabolism > TCA-associated
ENSG00000090432	ENST00000264198	MUL1	-0.326326	0.0992733	MOM	352	Protein import, sorting and homeostasis > Protein homeostasis | Mitochondrial dynamics and surveillance > Fission | Signaling
ENSG00000130921	ENST00000253233	C12orf65	-0.327874	-0.19656	Matrix	166	Mitochondrial central dogma > Translation > Translation factors
ENSG00000138095	ENST00000260665	LRPPRC	-0.341071	-0.51834	Matrix	1394	Mitochondrial central dogma > mtRNA metabolism > mtRNA stability and decay | Mitochondrial central dogma > Translation
ENSG00000197444	ENST00000374103	OGDHL	-0.344104	NA	Matrix	1010	Metabolism > Carbohydrate metabolism > TCA cycle
ENSG00000130299	ENST00000324894	GTPBP3	-0.3501	-0.00890715	Matrix	492	Mitochondrial central dogma > mtRNA metabolism > mt-tRNA modifications | Metabolism > Vitamin metabolism > Folate and 1-C metabolism
ENSG00000138078	ENST00000409411	PREPL	-0.355252	-0.525055	Matrix	727	0
ENSG00000023330	ENST00000469224	ALAS1	-0.356494	-0.400446	Matrix	640	Metabolism > Metals and cofactors > Heme synthesis and processing
ENSG00000029639	ENST00000367166	TFB1M	-0.357976	-0.196157	Matrix	346	Mitochondrial central dogma > mtRNA metabolism > mtRNA granules | Mitochondrial central dogma > mtRNA metabolism > mt-rRNA modifications | Mitochondrial central dogma > Translation > Mitochondrial ribosome assembly
ENSG00000037474	ENST00000264670	NSUN2	-0.360757	-0.358882	Matrix	767	Mitochondrial central dogma > mtRNA metabolism > mt-tRNA modifications
ENSG00000169288	ENST00000315567	MRPL1	-0.361691	-0.256135	Matrix	325	Mitochondrial central dogma > Translation > Mitochondrial ribosome
ENSG00000144559	ENST00000455809	TAMM41	-0.364523	NA	MIM	337	Metabolism > Lipid metabolism > Cardiolipin synthesis | Metabolism > Lipid metabolism > Phospholipid metabolism
ENSG00000158793	ENST00000368009	NIT1	-0.370321	-0.581825	Matrix	327	Metabolism > Detoxification > ROS and glutathione metabolism
ENSG00000198060	ENST00000358935	MARCHF5	-0.389475	-0.607968	MOM	278	Mitochondrial dynamics and surveillance > Mitophagy | Mitochondrial dynamics and surveillance > Autophagy
ENSG00000111696	ENST00000392876	NT5DC3	-0.391639	-0.524632	Matrix	548	0
ENSG00000142444	ENST00000270502	TIMM29	-0.400003	0.0995562	MIM	260	Protein import, sorting and homeostasis > Protein import and sorting > TIM22 carrier pathway
ENSG00000205138	ENST00000378887	SDHAF1	-0.400408	-0.0404191	Matrix	115	OXPHOS > Complex II > CII assembly factors | OXPHOS > OXPHOS assembly factors
ENSG00000160785	ENST00000359511	SLC25A44	-0.410942	NA	MIM	322	Metabolism > Amino acid metabolism > Branched-chain amino acid metabolism | Small molecule transport > SLC25A family
ENSG00000160785	ENST00000359511	SLC25A44	-0.410942	NA	MIM	314	Metabolism > Amino acid metabolism > Branched-chain amino acid metabolism | Small molecule transport > SLC25A family
ENSG00000164366	ENST00000296824	CCDC127	-0.411607	0.035232	Membrane	260	0
ENSG00000122085	ENST00000391980	MTERF4	-0.412634	-0.35973	Matrix	381	Mitochondrial central dogma > Translation > Mitochondrial ribosome assembly
ENSG00000136783	ENST00000374767	NIPSNAP3A	-0.415587	0.058009	Matrix	247	0
ENSG00000135972	ENST00000258455	MRPS9	-0.416919	-0.0761191	Matrix	396	Mitochondrial central dogma > mtRNA metabolism > mtRNA granules | Mitochondrial central dogma > Translation > Mitochondrial ribosome
ENSG00000113384	ENST00000265070	GOLPH3	-0.417653	-0.886945	IMS	298	0
ENSG00000167112	ENST00000372890	TRUB2	-0.419612	-0.358582	Matrix	331	Mitochondrial central dogma > mtRNA metabolism > mtRNA granules | Mitochondrial central dogma > mtRNA metabolism > mt-rRNA modifications
ENSG00000155906	ENST00000622845	RMND1	-0.427136	-0.0897083	MIM	449	Mitochondrial central dogma > mtRNA metabolism > mtRNA granules | Mitochondrial central dogma > Translation
ENSG00000213339	ENST00000250237	QTRT1	-0.433673	-0.0582349	Matrix	403	Mitochondrial central dogma > mtRNA metabolism > mt-tRNA modifications
ENSG00000156467	ENST00000287022	UQCRB	-0.437492	-0.341602	MIM	111	OXPHOS > Complex III > CIII subunits | OXPHOS > OXPHOS subunits
ENSG00000112096	ENST00000538183	SOD2	-0.441379	-0.543185	Matrix	222	Metabolism > Detoxification > ROS and glutathione metabolism
ENSG00000167136	ENST00000372642	ENDOG	-0.441602	0.180595	IMS	297	Mitochondrial central dogma > mtDNA maintainance > mtDNA stability and decay | Mitochondrial central dogma > mtRNA metabolism > mtRNA stability and decay | Mitochondrial dynamics and surveillance > Apoptosis
ENSG00000119471	ENST00000398805	HSDL2	-0.444299	-0.514564	Matrix	418	0
ENSG00000101181	ENST00000370823	MTG2	-0.452026	-0.368765	Matrix	406	Mitochondrial central dogma > Translation > Mitochondrial ribosome assembly
ENSG00000122140	ENST00000371785	MRPS2	-0.456809	-0.257507	Matrix	296	Mitochondrial central dogma > Translation > Mitochondrial ribosome
ENSG00000103160	ENST00000219439	HSDL1	-0.458604	-0.300693	unknown	330	0
ENSG00000076248	ENST00000242576	UNG	-0.462481	-0.616038	Matrix	313	Mitochondrial central dogma > mtDNA maintainance > mtDNA repair
ENSG00000069509	ENST00000378045	FUNDC1	-0.469214	0.345638	MOM	155	Mitochondrial dynamics and surveillance > Mitophagy | Mitochondrial dynamics and surveillance > Autophagy
ENSG00000174606	ENST00000366962	ANGEL2	-0.469286	-0.787911	Matrix	544	Mitochondrial central dogma > mtRNA metabolism > mt-mRNA modifications
ENSG00000164209	ENST00000355943	SLC25A46	-0.475039	-0.389602	MOM	418	Small molecule transport > SLC25A family | Mitochondrial dynamics and surveillance > Fission | Mitochondrial dynamics and surveillance > Intramitochondrial membrane interactions
ENSG00000117305	ENST00000374490	HMGCL	-0.479285	-0.4568	Matrix	325	Metabolism > Carbohydrate metabolism > Ketone metabolism | Metabolism > Amino acid metabolism > Branched-chain amino acid metabolism
ENSG00000115520	ENST00000263960	COQ10B	-0.481113	-1.00495	MIM	238	Metabolism > Metals and cofactors > Coenzyme Q metabolism
ENSG00000067064	ENST00000429642	IDI1	-0.486693	-0.275078	Matrix	227	Metabolism > Lipid metabolism > Cholesterol-associated
ENSG00000176422	ENST00000338146	SPRYD4	-0.487249	0.0889271	Matrix	207	0
ENSG00000164983	ENST00000297632	TMEM65	-0.487805	-0.261833	MIM	240	0
ENSG00000136897	ENST00000374865	MRPL50	-0.488599	0.010963	Matrix	158	Mitochondrial central dogma > Translation > Mitochondrial ribosome
ENSG00000100577	ENST00000553586	GSTZ1	-0.490642	0.144411	Matrix	216	Metabolism > Detoxification > Xenobiotic metabolism
ENSG00000284194	ENST00000395693	SCO2	-0.505661	-0.0442566	MIM	266	OXPHOS > Complex IV > CIV assembly factors | Metabolism > Metals and cofactors > Copper metabolism | OXPHOS > OXPHOS assembly factors
ENSG00000178537	ENST00000319017	SLC25A20	-0.510604	NA	MIM	301	Metabolism > Lipid metabolism > Fatty acid oxidation | Metabolism > Metals and cofactors > Carnitine synthesis and transport | Metabolism > Metals and cofactors > Carnitine shuttle | Small molecule transport > SLC25A family
ENSG00000165487	ENST00000382374	MICU2	-0.514987	-0.541402	MIM	434	Signaling > Calcium homeostasis > Calcium cycle | Signaling > Calcium homeostasis > EF hand proteins | Small molecule transport > Calcium uniporter
ENSG00000162377	ENST00000371538	COA7	-0.518659	-0.709473	IMS	231	OXPHOS > Complex IV > CIV assembly factors | OXPHOS > OXPHOS assembly factors
ENSG00000172878	ENST00000315796	METAP1D	-0.526419	0.230412	Matrix	335	Mitochondrial central dogma > Translation > fMet processing | Protein import, sorting and homeostasis > Protein homeostasis > Proteases
ENSG00000100823	ENST00000555414	APEX1	-0.532318	-0.258617	Matrix	318	Mitochondrial central dogma > mtDNA maintainance > mtDNA repair
ENSG00000065057	ENST00000219066	NTHL1	-0.53592	0.0901944	unknown	312	Metabolism > Metals and cofactors > Fe-S-containing proteins
ENSG00000177034	ENST00000512528	MTX3	-0.542753	-0.389445	MOM	312	Mitochondrial dynamics and surveillance > Intramitochondrial membrane interactions
ENSG00000119431	ENST00000238379	HDHD3	-0.546884	NA	Matrix	251	0
ENSG00000122335	ENST00000647468	SERAC1	-0.55294	-0.267766	MOM	654	Metabolism > Lipid metabolism > Phospholipid metabolism
ENSG00000155008	ENST00000373173	APOOL	-0.5721	-0.405097	MIM	268	Mitochondrial dynamics and surveillance > Cristae formation > MICOS complex
ENSG00000154174	ENST00000284320	TOMM70	-0.579506	-0.607218	MOM	608	Protein import, sorting and homeostasis > Protein import and sorting > TOM
ENSG00000169021	ENST00000304863	UQCRFS1	-0.579672	-0.0702714	MIM	274	OXPHOS > Complex III > CIII subunits | Metabolism > Metals and cofactors > Fe-S-containing proteins | OXPHOS > OXPHOS subunits
ENSG00000119689	ENST00000334220	DLST	-0.598657	-0.246544	Matrix	453	Metabolism > Carbohydrate metabolism > TCA cycle | Metabolism > Amino acid metabolism > Lysine metabolism
ENSG00000122971	ENST00000242592	ACADS	-0.609835	-0.181688	Matrix	412	Metabolism > Lipid metabolism > Fatty acid oxidation
ENSG00000116171	ENST00000371514	SCP2	-0.615579	-1.02958	MIM	547	Metabolism > Lipid metabolism > Cholesterol, bile acid, steroid synthesis
ENSG00000124279	ENST00000264669	FASTKD3	-0.645064	-0.648785	Matrix	662	Mitochondrial central dogma > mtRNA metabolism > Polycistronic mtRNA processing | Mitochondrial central dogma > mtRNA metabolism > mtRNA stability and decay
ENSG00000157379	ENST00000288111	DHRS1	-0.645064	0.151023	MIM	313	Metabolism > Lipid metabolism > Cholesterol, bile acid, steroid synthesis
ENSG00000180902	ENST00000321264	D2HGDH	-0.645813	-0.0566878	Matrix	521	Metabolism > Carbohydrate metabolism > TCA-associated
ENSG00000119912	ENST00000265986	IDE	-0.647902	-0.615694	Matrix	1019	Protein import, sorting and homeostasis > Protein homeostasis > Proteases
ENSG00000128694	ENST00000264151	OSGEPL1	-0.652119	-0.476708	Matrix	414	Mitochondrial central dogma > mtRNA metabolism > mt-tRNA modifications
ENSG00000120254	ENST00000611279	MTHFD1L	-0.681077	-0.498948	Matrix	979	Metabolism > Vitamin metabolism > Folate and 1-C metabolism
ENSG00000100151	ENST00000404072	PICK1	-0.68787	-0.460918	unknown	415	0
ENSG00000155287	ENST00000370495	SLC25A28	-0.694261	-0.444001	MIM	364	Metabolism > Metals and cofactors > Iron homeostasis | Small molecule transport > SLC25A family
ENSG00000185818	ENST00000423729	NAT8L	-0.694582	-0.515474	Membrane	302	Metabolism > Amino acid metabolism > Glutamate metabolism
ENSG00000198431	ENST00000525566	TXNRD1	-0.701461	-0.788185	unknown	649	Metabolism > Detoxification > ROS and glutathione metabolism | Metabolism > Detoxification > Selenoproteins
ENSG00000119723	ENST00000334571	COQ6	-0.706385	-0.532823	MIM	468	Metabolism > Metals and cofactors > Coenzyme Q metabolism
ENSG00000143384	ENST00000678770	MCL1	-0.710504	-0.509263	MOM	350	Mitochondrial dynamics and surveillance > Apoptosis
ENSG00000175567	ENST00000663595	UCP2	-0.719064	-0.116426	MIM	309	Small molecule transport > SLC25A family
ENSG00000005469	ENST00000331536	CROT	-0.727627	-1.21687	unknown	612	Metabolism > Lipid metabolism > Fatty acid oxidation
ENSG00000100348	ENST00000216185	TXN2	-0.73616	-0.308826	Matrix	166	Metabolism > Vitamin metabolism > Vitamin C metabolism | Metabolism > Detoxification > ROS and glutathione metabolism
ENSG00000256525	ENST00000539111	POLG2	-0.736986	-0.299385	Matrix	485	Mitochondrial central dogma > mtDNA maintainance > mtDNA replication | Mitochondrial central dogma > mtDNA maintainance > mtDNA nucleoid
ENSG00000097021	ENST00000377855	ACOT7	-0.738912	-0.501386	Matrix	380	Metabolism > Lipid metabolism
ENSG00000151014	ENST00000280614	NOCT	-0.746847	-0.902623	Matrix	431	Metabolism > Metals and cofactors > NAD biosynthesis and metabolism
ENSG00000116791	ENST00000340866	CRYZ	-0.753402	-0.887553	Matrix	329	0
ENSG00000067829	ENST00000217901	IDH3G	-0.759061	-0.681341	Matrix	393	Metabolism > Carbohydrate metabolism > TCA cycle
ENSG00000060971	ENST00000333167	ACAA1	-0.768331	-0.307952	unknown	424	Metabolism > Lipid metabolism
ENSG00000061794	ENST00000081029	MRPS35	-0.77284	0.0935699	Matrix	323	Mitochondrial central dogma > Translation > Mitochondrial ribosome
ENSG00000127989	ENST00000331299	MTERF1	-0.775879	-0.946145	Matrix	399	Mitochondrial central dogma > mtDNA maintainance > mtDNA nucleoid | Mitochondrial central dogma > mtRNA metabolism > Transcription
ENSG00000064012	ENST00000696067	CASP8	-0.785154	-1.5423	MOM	479	Protein import, sorting and homeostasis > Protein homeostasis | Mitochondrial dynamics and surveillance > Apoptosis
ENSG00000105701	ENST00000597960	FKBP8	-0.78857	-0.3774	MOM	413	Mitochondrial dynamics and surveillance > Organelle contact sites | Mitochondrial dynamics and surveillance > Mitophagy | Mitochondrial dynamics and surveillance > Autophagy
ENSG00000105701	ENST00000597960	FKBP8	-0.78857	-0.3774	MOM	413	Mitochondrial dynamics and surveillance > Organelle contact sites | Mitochondrial dynamics and surveillance > Mitophagy | Mitochondrial dynamics and surveillance > Autophagy
ENSG00000164305	ENST00000308394	CASP3	-0.788731	-0.561629	IMS	277	Protein import, sorting and homeostasis > Protein homeostasis > Proteases | Mitochondrial dynamics and surveillance > Apoptosis
ENSG00000128050	ENST00000512576	PAICS	-0.795051	-0.779018	Matrix	425	Metabolism > Nucleotide metabolism > Nucleotide synthesis and processing
ENSG00000213965	ENST00000397061	NUDT19	-0.818391	-0.39347	Matrix	375	Metabolism > Metals and cofactors > Coenzyme A metabolism
ENSG00000120915	ENST00000521400	EPHX2	-0.821446	-0.574269	unknown	555	Metabolism > Detoxification > Xenobiotic metabolism | Metabolism > Lipid metabolism
ENSG00000131473	ENST00000590151	ACLY	-0.853604	-0.801777	Matrix	1101	Metabolism > Carbohydrate metabolism > TCA-associated
ENSG00000131473	ENST00000590151	ACLY	-0.853604	-0.801777	Matrix	1101	Metabolism > Carbohydrate metabolism > TCA-associated
ENSG00000104765	ENST00000380629	BNIP3L	-0.867456	-0.315854	MOM	219	Mitochondrial dynamics and surveillance > Apoptosis
ENSG00000004864	ENST00000265631	SLC25A13	-0.891379	-0.687829	MIM	675	Metabolism > Carbohydrate metabolism > Malate-aspartate shuttle | Metabolism > Amino acid metabolism > Urea cycle | Signaling > Calcium homeostasis > EF hand proteins | Small molecule transport > SLC25A family
ENSG00000137806	ENST00000560978	NDUFAF1	-0.926939	0.236413	MIM	327	OXPHOS > Complex I > CI assembly factors | OXPHOS > OXPHOS assembly factors
ENSG00000078618	ENST00000354831	NRDC	-0.931078	-0.828238	Matrix	1219	Protein import, sorting and homeostasis > Protein homeostasis > Chaperones | Protein import, sorting and homeostasis > Protein import and sorting
ENSG00000171109	ENST00000471841	MFN1	-0.943558	-0.128383	MOM	741	Mitochondrial dynamics and surveillance > Fusion | Mitochondrial dynamics and surveillance > Organelle contact sites
ENSG00000265354	ENST00000580018	TIMM23	-0.94849	-0.059015	MIM	209	Protein import, sorting and homeostasis > Protein import and sorting > TIM23 presequence pathway
ENSG00000115468	ENST00000264059	EFHD1	-1.02649	NA	MIM	239	Signaling > Calcium homeostasis > EF hand proteins
ENSG00000088888	ENST00000428216	MAVS	-1.02784	-0.437142	MOM	540	Signaling > Immune response
ENSG00000168710	ENST00000359172	AHCYL1	-1.034	-0.971675	MOM	530	Mitochondrial dynamics and surveillance > Organelle contact sites
ENSG00000136444	ENST00000258955	RSAD1	-1.05093	-0.37297	MIM	442	Metabolism > Metals and cofactors > Fe-S-containing proteins
ENSG00000088682	ENST00000262507	COQ9	-1.05371	0.32718	MIM	318	Metabolism > Metals and cofactors > Coenzyme Q metabolism
ENSG00000114120	ENST00000324194	SLC25A36	-1.05967	-0.314027	MIM	311	Metabolism > Nucleotide metabolism > Nucleotide import | Small molecule transport > SLC25A family
ENSG00000188554	ENST00000341165	NBR1	-1.08283	-0.813554	IMS	966	Mitochondrial dynamics and surveillance > Autophagy
ENSG00000169710	ENST00000306749	FASN	-1.08774	-1.08642	IMS	2511	Metabolism > Lipid metabolism
ENSG00000134278	ENST00000410092	SPIRE1	-1.0883	-0.745589	MOM	756	Mitochondrial dynamics and surveillance > Fission | Mitochondrial dynamics and surveillance > Organelle contact sites
ENSG00000160957	ENST00000617875	RECQL4	-1.09075	-1.00242	Matrix	1208	Mitochondrial central dogma > mtDNA maintainance > mtDNA repair
ENSG00000048707	ENST00000620676	VPS13D	-1.10077	-0.845259	MOM	4388	Mitochondrial dynamics and surveillance > Mitophagy | Mitochondrial dynamics and surveillance > Autophagy
ENSG00000072062	ENST00000308677	PRKACA	-1.14779	-0.351237	MIM	351	Signaling > cAMP-PKA signaling
ENSG00000148175	ENST00000286713	STOM	-1.15202	-0.294421	Membrane	288	0
ENSG00000008405	ENST00000008527	CRY1	-1.22962	-0.793835	unknown	586	0
ENSG00000132906	ENST00000333868	CASP9	-1.25156	-0.091876	IMS	416	Protein import, sorting and homeostasis > Protein homeostasis > Proteases | Mitochondrial dynamics and surveillance > Apoptosis
ENSG00000213995	ENST00000680254	NAXD	-1.25959	NA	MIM	347	Metabolism > Metals and cofactors > NAD biosynthesis and metabolism
ENSG00000138346	ENST00000358410	DNA2	-1.3067	-0.694162	Matrix	1060	Mitochondrial central dogma > mtDNA maintainance > mtDNA replication | Metabolism > Metals and cofactors > Fe-S-containing proteins
ENSG00000115286	ENST00000233627	NDUFS7	-1.39167	-1.09258	MIM	213	OXPHOS > Complex I > CI subunits | Metabolism > Metals and cofactors > Fe-S-containing proteins | OXPHOS > OXPHOS subunits
ENSG00000116771	ENST00000375826	AGMAT	-1.39714	NA	Matrix	352	Metabolism > Amino acid metabolism
ENSG00000197345	ENST00000362034	MRPL21	-1.65432	-1.59467	Matrix	205	Mitochondrial central dogma > Translation > Mitochondrial ribosome
ENSG00000183032	ENST00000331299	SLC25A21	-1.82759	-0.680494	MIM	299	Metabolism > Amino acid metabolism | Small molecule transport > SLC25A family
ENSG00000198938	ENST00000362079	MT-CO3	-2.91615	-3.39515	MIM	261	OXPHOS > Complex IV > CIV subunits | OXPHOS > OXPHOS subunits
ENSG00000198727	ENST00000361789	MT-CYB	-2.97527	-3.92203	MIM	380	OXPHOS > Complex III > CIII subunits | Metabolism > Metals and cofactors > Heme-containing proteins | Metabolism > Electron carriers > Cytochromes | OXPHOS > OXPHOS subunits
ENSG00000198804	ENST00000361624	MT-CO1	-3.66929	-3.40645	MIM	513	OXPHOS > Complex IV > CIV subunits | Metabolism > Metals and cofactors > Heme-containing proteins | OXPHOS > OXPHOS subunits
ENSG00000198786	ENST00000361567	MT-ND5	-4.88003	-4.25991	MIM	603	OXPHOS > Complex I > CI subunits | OXPHOS > OXPHOS subunits

## Sheet: AKAP1 null, LARP4 null, WT data
ENSG	name	WT_neg_replicate1(log2enrichment)	WT_neg_replicate2 (log2enrichment)	AKAP1_null_replicate1 (log2enrichment)	AKAP1_null_replicate2 (log2enrichment)	LARP4_null_replicate1 (log2enrichment)	LARP4_null_replicate2 (log2enrichment)	ProteinLength
ENSG00000111775	COX6A1	3.79997	3.80053	0.532525	0.451683	3.15329	2.86705	109
ENSG00000147684	NDUFB9	3.63741	3.74827	0.363939	0.554326	3.34488	3.04019	179
ENSG00000010256	UQCRC1	3.09934	3.34378	4.00828	4.59465	2.88099	2.92188	480
ENSG00000165688	PMPCA	2.81826	3.01526	3.84377	4.32109	2.63329	2.6585	525
ENSG00000112695	COX7A2	2.73517	2.85467	0.734067	0.323201	1.98881	1.80497	83
ENSG00000165792	METTL17	2.72275	2.92263	3.5618	4.07294	2.3856	2.49346	456
ENSG00000164405	UQCRQ	2.70553	2.82385	0.525819	0.434996	1.92751	1.68847	82
ENSG00000135940	COX5B	2.637	2.75648	0.816719	0.49542	1.91495	1.54715	129
ENSG00000159199	ATP5MC1	2.53001	2.6023	0.579668	0.441633	1.66236	1.33805	136
ENSG00000164919	COX6C	2.41317	2.62419	0.278294	0.164965	1.75179	1.3899	75
ENSG00000140990	NDUFB10	2.40844	2.53984	0.785598	0.57837	1.84698	1.54947	172
ENSG00000127540	UQCR11	2.37394	2.36724	0.459666	0.18506	1.52317	1.47357	56
ENSG00000189043	NDUFA4	2.37106	2.47394	0.739544	0.320625	1.60342	1.40142	81
ENSG00000229833	PET100	2.32907	2.45533	0.298644	0.664941	1.87842	1.18723	73
ENSG00000132591	ERAL1	2.28288	2.3686	3.38264	3.67093	2.01453	2.01743	437
ENSG00000099795	NDUFB7	2.28287	2.47673	0.689572	0.737552	1.76974	1.62481	137
ENSG00000139637	MYG1	2.2828	0.760169	0.739811	-0.144588	1.36104	-0.112456	376
ENSG00000143198	MGST3	2.27789	2.53399	0.361862	0.384489	1.94366	1.5806	152
ENSG00000065518	NDUFB4	2.27197	2.33725	0.711062	0.317404	1.7335	1.2948	129
ENSG00000176340	COX8A	2.25728	2.29235	0.535164	0.363152	1.6483	1.36345	69
ENSG00000182154	MRPL41	2.25537	2.26233	0.812952	0.755086	1.78237	1.4171	137
ENSG00000114054	PCCB	2.22573	2.4119	3.44586	3.80898	1.96221	1.92691	559
ENSG00000151093	OXSM	2.22525	2.21451	3.00803	3.46766	2.04928	2.20423	459
ENSG00000125995	ROMO1	2.19946	2.22804	0.112003	0.411511	1.59411	1.12389	79
ENSG00000186010	NDUFA13	2.19059	2.37542	1.19169	0.695759	1.64454	1.49194	144
ENSG00000125356	NDUFA1	2.17867	2.22816	0.532805	0.471761	1.55883	1.22403	70
ENSG00000083720	OXCT1	2.17374	2.357	3.44201	3.8254	1.9528	2.02193	520
ENSG00000131495	NDUFA2	2.17328	2.19743	0.289164	0.34684	1.46827	1.10048	99
ENSG00000091140	DLD	2.15187	2.50083	3.69474	4.027	2.16146	2.26835	509
ENSG00000178741	COX5A	2.14173	2.25952	0.542596	0.544068	1.67598	1.21123	150
ENSG00000100300	TSPO	2.13695	2.21023	0.432176	0.543735	1.46713	1.14066	169
ENSG00000169020	ATP5ME	2.12493	2.19529	0.272139	0.16547	1.49326	1.12128	69
ENSG00000119705	SLIRP	2.11728	2.26719	0.404469	0.406129	1.55403	1.27823	109
ENSG00000100889	PCK2	2.1155	2.59473	2.9711	3.48784	1.89543	2.11106	640
ENSG00000184983	NDUFA6	2.11507	2.23572	0.724734	0.515963	1.60769	1.30901	128
ENSG00000183648	NDUFB1	2.09584	2.18771	0.06659	0.289176	1.47636	1.12204	58
ENSG00000168653	NDUFS5	2.06324	2.18152	0.505776	0.638317	1.49386	1.04558	106
ENSG00000145982	FARS2	2.06233	2.50091	3.13491	3.53161	1.73739	1.85397	451
ENSG00000105755	ETHE1	2.05828	2.15778	0.711392	0.0622847	1.78806	1.16531	254
ENSG00000196683	TOMM7	2.03659	2.12717	0.253493	0.188634	1.48745	1.26048	55
ENSG00000148290	SURF1	2.01258	2.07682	0.692283	0.377428	1.64385	1.42363	300
ENSG00000075239	ACAT1	2.00771	2.32341	3.51138	3.77142	1.75794	1.99973	427
ENSG00000075239	ACAT1	2.00771	2.32341	3.51138	3.77142	1.75794	1.99973	427
ENSG00000111275	ALDH2	2.00702	2.37357	3.54138	3.82101	1.95924	2.00372	517
ENSG00000090266	NDUFB2	2.005	2.09441	0.4892	0.510103	1.44524	1.0219	105
ENSG00000111639	MRPL51	1.99523	2.16525	0.0712372	0.273002	1.59443	1.19305	128
ENSG00000072778	ACADVL	1.98194	2.14108	2.96792	3.37724	1.74481	1.66746	678
ENSG00000174917	MICOS13	1.96636	1.98054	0.849846	0.820988	1.21109	0.907047	118
ENSG00000176894	PXMP2	1.9662	1.97817	0.590457	0.228292	1.43133	1.07276	195
ENSG00000170906	NDUFA3	1.96012	2.04396	0.765674	0.480662	1.50309	1.08606	84
ENSG00000243147	MRPL33	1.95767	1.96452	0.324213	-0.0411941	1.48859	1.20391	65
ENSG00000172340	SUCLG2	1.95168	2.26243	3.31703	3.71741	1.739	1.83633	432
ENSG00000059691	GATB	1.95008	2.22227	3.01539	3.43013	1.74335	1.78781	557
ENSG00000127184	COX7C	1.94771	2.07102	0.502791	0.257476	1.37688	1.13032	63
ENSG00000164898	FMC1	1.9414	2.28147	0.835736	0.466228	1.32327	1.28927	113
ENSG00000135441	BLOC1S1	1.94031	2.0539	0.814172	0.354902	1.37558	1.17887	153
ENSG00000138029	HADHB	1.93752	2.29019	3.11678	3.72653	1.75342	1.82896	474
ENSG00000172586	CHCHD1	1.92621	2.04552	0.551908	0.322363	1.5365	1.04274	118
ENSG00000131174	COX7B	1.92419	2.01839	0.488692	0.304308	1.23606	0.919832	80
ENSG00000169567	HINT1	1.92198	2.09317	0.232421	0.22429	1.37876	1.10019	126
ENSG00000248098	BCKDHA	1.92163	2.30377	3.13286	3.23474	1.02617	1.70737	445
ENSG00000143774	GUK1	1.91608	1.9546	0.483541	0.398713	1.48684	1.1915	197
ENSG00000178952	TUFM	1.9072	2.13714	2.95732	3.3529	1.84256	1.64169	455
ENSG00000163170	BOLA3	1.90078	1.96898	0.395971	0.262712	1.55168	1.34634	107
ENSG00000131143	COX4I1	1.89977	2.04523	0.541425	0.752896	1.38895	1.04912	169
ENSG00000173436	MICOS10	1.89749	2.08885	0.597848	0.249569	1.39196	1.14134	140
ENSG00000183172	SMDT1	1.89599	2.01359	0.347691	0.340751	1.33902	1.04483	107
ENSG00000134809	TIMM10	1.89546	1.81193	0.291402	0.246973	1.2398	1.01981	90
ENSG00000156411	ATP5MJ	1.89017	1.92869	0.464422	0.35886	1.29945	1.03502	58
ENSG00000103254	ANTKMT	1.88606	2.02699	-0.0459564	0.743302	1.62575	1.23161	235
ENSG00000156709	AIFM1	1.85423	2.1851	3.25327	3.5396	1.79035	1.67718	613
ENSG00000241837	ATP5PO	1.84991	2.00872	0.525111	0.473092	1.34161	1.03886	213
ENSG00000059573	ALDH18A1	1.84608	2.00206	3.00094	3.32461	1.73119	1.54303	795
ENSG00000164182	NDUFAF2	1.8449	1.73876	0.488632	0.476667	1.28383	0.977398	169
ENSG00000119013	NDUFB3	1.84384	1.91057	-0.0518605	-0.0236617	1.26969	1.12178	98
ENSG00000106153	CHCHD2	1.83616	1.95498	-0.0446401	0.166045	1.37738	0.897134	151
ENSG00000105819	PMPCB	1.83292	2.19212	3.12009	3.57824	1.63229	1.81763	489
ENSG00000174547	MRPL11	1.82261	1.96072	0.435504	0.414747	1.42191	1.14885	192
ENSG00000134056	MRPS36	1.80138	1.86877	0.866449	0.24517	1.37902	1.111	103
ENSG00000067704	IARS2	1.79762	2.11919	2.93718	3.6089	1.71023	1.31658	1012
ENSG00000150779	TIMM8B	1.79032	1.80759	0.183479	-0.169285	1.17805	0.932601	83
ENSG00000126768	TIMM17B	1.78254	1.80563	0.581114	0.52676	1.3016	1.01079	172
ENSG00000124172	ATP5F1E	1.76202	1.81812	0.142406	0.0845716	1.17317	0.905061	51
ENSG00000165264	NDUFB6	1.74905	1.81862	0.413215	0.61661	1.28135	0.877427	128
ENSG00000114023	FAM162A	1.74689	1.81266	0.409666	0.382454	1.40139	1.04719	154
ENSG00000123815	COQ8B	1.74551	1.77361	2.44813	3.05383	1.56541	1.6624	544
ENSG00000155368	DBI	1.74394	1.80816	-0.0452629	-0.0691169	1.31153	0.966476	87
ENSG00000178449	COX14	1.73607	1.75077	-0.148182	-0.026484	1.17246	0.943292	57
ENSG00000125611	CHCHD5	1.72453	1.7297	0.0754952	-0.165131	1.00141	0.938304	110
ENSG00000174886	NDUFA11	1.70768	1.99438	0.468913	0.539201	1.1465	0.956937	228
ENSG00000119421	NDUFA8	1.70405	1.81903	0.687738	0.544637	1.36521	0.933168	172
ENSG00000187118	CMC1	1.69969	1.74633	-0.0703574	-0.400956	1.07451	0.821067	106
ENSG00000162910	MRPL55	1.6927	1.66234	0.279795	0.274138	1.13087	0.838199	128
ENSG00000167799	NUDT8	1.68937	1.73566	0.626515	0.53034	1.3481	0.653078	236
ENSG00000167283	ATP5MG	1.68729	1.94456	0.473607	0.416775	1.28422	0.968298	103
ENSG00000184076	UQCR10	1.68706	1.81099	0.718038	0.160731	1.17678	1.0351	63
ENSG00000130770	ATP5IF1	1.67461	1.72951	0.392485	0.30098	1.09093	0.817698	106
ENSG00000184470	TXNRD2	1.67358	2.11441	2.73965	3.19898	1.58792	1.46446	524
ENSG00000224877	NDUFAF8	1.6722	1.73518	-0.346997	0.123383	1.33609	0.918748	74
ENSG00000145494	NDUFS6	1.67039	1.89676	0.554257	0.65238	1.41391	0.939112	124
ENSG00000104980	TIMM44	1.66983	1.81311	2.4728	3.10982	1.4278	1.40322	452
ENSG00000214026	MRPL23	1.66097	1.78828	0.886141	0.592125	1.34174	1.0488	153
ENSG00000250479	CHCHD10	1.65951	1.89625	0.0212639	0.0627176	1.14058	0.712599	142
ENSG00000126267	COX6B1	1.65719	1.80784	0.0967345	-0.00943827	1.27351	0.913232	86
ENSG00000126267	COX6B1	1.65719	1.80784	0.0967345	-0.00943827	1.27351	0.913232	86
ENSG00000214253	FIS1	1.64596	1.8535	0.376949	0.372854	1.30316	1.03084	152
ENSG00000137038	DMAC1	1.64285	1.72412	0.380384	0.36304	1.05689	0.750677	112
ENSG00000099800	TIMM13	1.64065	1.69719	0.456786	0.632861	1.27095	0.94937	95
ENSG00000154518	ATP5MC3	1.63596	1.64993	0.498817	0.435084	1.15488	0.783818	142
ENSG00000173141	MRPL57	1.63447	1.70756	0.45945	0.55551	1.2347	1.16263	102
ENSG00000156467	UQCRB	1.63348	1.68688	0.220608	0.276669	1.13949	0.75344	111
ENSG00000103507	BCKDK	1.6327	1.71286	2.57619	2.62988	1.57207	1.43596	412
ENSG00000167863	ATP5PD	1.63047	1.7275	0.308357	0.557657	1.22416	0.77957	161
ENSG00000137124	ALDH1B1	1.62871	1.88259	2.82624	3.29906	1.4786	1.60521	517
ENSG00000069998	HDHD5	1.61929	1.84752	2.11594	2.82755	1.52423	1.48649	423
ENSG00000081177	EXD2	1.61768	1.88894	2.69649	3.46034	1.47163	1.61363	621
ENSG00000116288	PARK7	1.61536	1.70594	0.501334	0.542915	1.22141	0.815634	189
ENSG00000164258	NDUFS4	1.60738	1.79373	0.11088	0.401897	1.14459	0.796515	175
ENSG00000108561	C1QBP	1.60628	1.77224	2.38314	2.6803	1.25299	1.06876	282
ENSG00000277972	CISD3	1.60545	1.68842	0.732205	0.389797	1.18377	1.07244	127
ENSG00000197345	MRPL21	1.60219	1.74165	0.34931	0.335844	1.14287	0.817367	205
ENSG00000168393	DTYMK	1.5963	1.83188	0.196763	0.418957	1.21232	0.983507	212
ENSG00000171503	ETFDH	1.59434	1.93722	2.70157	3.23547	1.52188	1.42955	617
ENSG00000184752	NDUFA12	1.59353	1.75619	0.736445	0.518268	1.26465	0.883719	145
ENSG00000204922	UQCC3	1.58459	1.64751	0.161426	0.706217	1.2441	0.879027	93
ENSG00000055950	MRPL43	1.57754	1.57011	0.437412	0.493984	0.967197	0.820762	215
ENSG00000159423	ALDH4A1	1.56879	1.92113	2.70315	3.13	1.41254	1.53206	563
ENSG00000172590	MRPL52	1.56089	1.46438	0.507234	0.320501	1.0791	0.829672	123
ENSG00000147123	NDUFB11	1.55809	1.65496	0.306517	0.658619	1.19809	0.754773	153
ENSG00000152234	ATP5F1A	1.55608	1.667	2.74465	3.14418	1.22421	1.20661	553
ENSG00000004779	NDUFAB1	1.55439	1.70066	0.736106	0.542382	1.22743	0.836756	156
ENSG00000080819	CPOX	1.55426	1.63174	2.86489	3.58875	1.54451	1.36474	454
ENSG00000125652	ALKBH7	1.54456	1.37315	0.108863	0.497994	1.19553	0.749729	221
ENSG00000242485	MRPL20	1.53339	1.72601	0.219765	0.380251	1.23076	1.05301	149
ENSG00000166136	NDUFB8	1.52239	1.69698	0.34499	0.553003	1.08918	0.73952	186
ENSG00000167468	GPX4	1.52228	1.6293	0.0589508	0.189747	1.03986	0.634147	197
ENSG00000164347	GFM2	1.52153	1.95694	2.90882	3.16079	1.48601	1.52236	779
ENSG00000106028	SSBP1	1.51051	1.56216	0.741316	0.452811	0.918593	0.617568	148
ENSG00000144029	MRPS5	1.50951	1.8388	2.0356	2.71021	1.33289	1.22159	430
ENSG00000241468	ATP5MF	1.50793	1.66827	0.852915	0.027358	1.16873	1.0044	94
ENSG00000115541	HSPE1	1.50546	1.73279	0.315192	0.410876	1.15429	0.778539	102
ENSG00000074071	MRPS34	1.48319	1.67161	0.690457	0.789908	1.23911	0.93214	218
ENSG00000135390	ATP5MC2	1.47701	1.68205	0.48692	0.420847	1.06491	0.737753	141
ENSG00000169230	PRELID1	1.47269	1.5823	0.0789431	0.0913057	1.31695	1.01181	219
ENSG00000151806	GUF1	1.47106	1.90094	2.71854	3.41448	1.60869	1.59118	669
ENSG00000183617	MRPL54	1.47032	1.49384	0.537928	0.566689	1.19043	0.779363	138
ENSG00000100412	ACO2	1.46896	1.60911	2.5892	2.76623	1.36995	1.33713	780
ENSG00000110717	NDUFS8	1.45964	1.64616	0.563692	0.449384	1.04441	0.713755	210
ENSG00000137288	UQCC2	1.45219	1.60957	0.736478	0.438548	0.966387	0.775658	126
ENSG00000090263	MRPS33	1.44923	1.5026	0.160689	0.0761935	1.10558	0.793727	106
ENSG00000116221	MRPL37	1.44516	1.66478	1.44198	1.83553	1.2393	1.02314	423
ENSG00000233276	GPX1	1.44154	1.49736	0.107321	0.141867	1.08501	0.780492	203
ENSG00000154723	ATP5PF	1.43139	1.47511	1.0469	0.449148	1.11452	0.851175	116
ENSG00000178057	NDUFAF3	1.4272	1.60074	0.538905	0.576049	1.06669	0.755539	184
ENSG00000148450	MSRB2	1.42705	1.48415	0.898679	0.493928	1.08132	0.838634	182
ENSG00000127838	PNKD	1.40083	1.60027	0.527915	0.397824	0.868025	0.630671	385
ENSG00000163319	MRPS18C	1.40047	1.63876	0.676838	0.374512	1.13864	0.795739	142
ENSG00000158864	NDUFS2	1.40019	1.65744	2.30286	2.99303	1.17389	1.08645	463
ENSG00000166920	C15orf48	1.39806	1.99756	0.91735	0.936332	0.115925	0.309124	83
ENSG00000171202	TMEM126A	1.38692	1.48914	0.529511	0.260339	1.11983	0.80865	195
ENSG00000015475	BID	1.38376	1.42767	0.284991	0.492329	1.0228	0.856792	195
ENSG00000146066	HIGD2A	1.3699	1.44748	-0.0421227	-0.06114	1.18136	0.812984	106
ENSG00000063854	HAGH	1.3689	1.55772	0.353676	0.325058	0.968379	0.631897	308
ENSG00000103202	NME4	1.36684	1.34523	0.737605	0.332439	1.11536	0.932373	187
ENSG00000167107	ACSF2	1.36528	1.57629	2.66699	2.72937	1.10055	1.45422	640
ENSG00000139131	YARS2	1.36339	1.66548	2.76415	3.10975	1.15582	1.2656	477
ENSG00000198721	ECI2	1.36105	1.43465	0.457267	0.43457	1.14147	0.809848	394
ENSG00000189227	C15orf61	1.36094	1.44148	0.44813	0.215107	1.18115	0.906395	157
ENSG00000185608	MRPL40	1.35472	1.51838	0.859924	0.460391	0.884781	0.67067	206
ENSG00000171421	MRPL36	1.3545	1.2921	0.77981	0.40769	1.21402	0.951558	103
ENSG00000138382	METTL5	1.35057	1.29356	0.504986	0.308127	0.980905	0.684129	209
ENSG00000175756	AURKAIP1	1.3398	1.43954	0.646705	0.72886	1.03295	0.731091	199
ENSG00000109390	NDUFC1	1.33151	1.42752	0.163447	0.0531734	1.19803	0.890582	76
ENSG00000171861	MRM3	1.31272	1.55274	2.4634	2.98802	1.18235	1.23765	420
ENSG00000126432	PRDX5	1.3112	1.43532	0.649017	0.635814	1.10178	0.599809	214
ENSG00000184428	TOP1MT	1.30959	1.43878	2.00644	2.2778	1.18504	1.28851	601
ENSG00000136522	MRPL47	1.29744	1.53337	0.937723	1.28446	0.941878	0.658252	250
ENSG00000180992	MRPL14	1.29339	1.44601	0.6979	0.551175	1.07506	0.700691	145
ENSG00000133943	DGLUCY	1.28437	1.50926	2.02389	2.65932	1.10535	1.3789	621
ENSG00000027001	MIPEP	1.2779	1.46308	2.59352	3.33089	1.07783	1.16744	713
ENSG00000159685	CHCHD6	1.27341	1.24071	0.900404	0.481804	0.743455	0.732539	235
ENSG00000172366	MCRIP2	1.25632	1.38116	-0.107731	-0.0877469	0.99539	0.849014	160
ENSG00000173660	UQCRH	1.25082	1.27571	-0.292057	-0.331476	0.87028	0.552663	91
ENSG00000169169	CPT1C	1.24383	1.52001	0.645112	-0.0173123	0.916626	0.774532	803
ENSG00000103024	NME3	1.24345	1.36409	0.390633	0.810934	1.22611	0.923428	169
ENSG00000183978	COA3	1.23866	1.51213	0.100056	-0.168021	1.01184	0.818864	106
ENSG00000096080	MRPS18A	1.23392	1.40093	0.712009	0.555242	0.875449	0.676367	196
ENSG00000156928	MALSU1	1.23106	1.50703	0.502575	0.531	1.156	0.686869	234
ENSG00000182054	IDH2	1.22745	1.59253	1.79932	2.19269	1.05631	1.06929	452
ENSG00000157184	CPT2	1.22545	1.60161	2.71519	3.11791	1.0552	1.18219	658
ENSG00000105518	TMEM205	1.22272	0.989187	0.556127	0.797096	1.25748	0.636264	189
ENSG00000142168	SOD1	1.22097	1.34033	0.665196	0.495429	1.04953	0.702165	154
ENSG00000110955	ATP5F1B	1.22076	1.47663	2.1981	2.78702	0.754209	1.1367	529
ENSG00000110955	ATP5F1B	1.22076	1.47663	2.1981	2.78702	0.754209	1.1367	529
ENSG00000197150	ABCB8	1.21259	1.31121	2.09679	2.72643	1.1823	1.25998	735
ENSG00000063761	ADCK1	1.2065	1.07666	1.79843	2.57716	0.705345	0.664728	523
ENSG00000214113	LYRM4	1.19912	1.17773	0.376392	0.340729	0.905335	0.660317	91
ENSG00000266472	MRPS21	1.19746	1.2573	0.408089	0.247919	0.964959	0.713217	87
ENSG00000123131	PRDX4	1.19741	1.08497	0.990518	1.00653	1.19495	0.662006	271
ENSG00000143314	MRPL24	1.1969	1.35485	0.275746	0.264496	0.809627	0.616395	216
ENSG00000256053	COA8	1.19677	1.3817	0.813462	0.447258	1.07231	0.981908	206
ENSG00000130347	RTN4IP1	1.18275	1.37121	1.74508	2.2952	0.880576	0.772511	396
ENSG00000196636	SDHAF3	1.18239	1.29649	0.696185	0.278367	0.96326	0.664478	125
ENSG00000132423	COQ3	1.18181	1.56057	2.24965	2.49346	1.07095	1.11022	369
ENSG00000095321	CRAT	1.17653	1.35785	2.38401	2.55378	1.0202	1.2334	626
ENSG00000242114	MTFP1	1.17524	0.973224	1.30838	0.503785	0.921271	0.590164	166
ENSG00000160124	MIX23	1.17499	1.33693	0.229252	0.187433	0.945427	0.589575	144
ENSG00000125656	CLPP	1.17162	1.2445	0.571474	0.472599	0.872329	0.54886	277
ENSG00000099624	ATP5F1D	1.17015	1.29504	0.139742	0.577195	1.07349	0.481776	168
ENSG00000158042	MRPL17	1.16684	1.13514	0.455947	0.372666	0.81593	0.620242	175
ENSG00000262814	MRPL12	1.16393	1.34528	0.767233	0.690615	1.0234	0.645769	198
ENSG00000179091	CYC1	1.15463	1.20916	0.758062	0.684857	0.927473	0.621249	325
ENSG00000116898	MRPS15	1.15025	1.33749	0.777265	0.8508	0.896451	0.739442	257
ENSG00000078070	MCCC1	1.14468	1.27598	2.21243	2.59521	0.925479	1.13763	725
ENSG00000072506	HSD17B10	1.1446	1.23549	0.479833	0.353689	0.765045	0.429653	261
ENSG00000128626	MRPS12	1.14364	1.17237	0.419703	0.265403	0.91097	0.712354	138
ENSG00000130312	MRPL34	1.13922	1.17917	0.581705	0.359864	1.02655	1.09682	92
ENSG00000179271	GADD45GIP1	1.1389	1.22791	0.690663	0.631602	1.12132	0.745391	222
ENSG00000160194	NDUFV3	1.13658	1.11724	0.0522566	0.112542	0.640237	0.584662	108
ENSG00000182512	GLRX5	1.13606	1.26963	0.778841	0.602797	1.00806	0.690128	157
ENSG00000101084	RAB5IF	1.13356	1.33069	0.31262	0.338027	1.12337	0.759994	143
ENSG00000005187	ACSM3	1.13221	1.24301	2.79051	2.58639	1.2686	1.31348	586
ENSG00000005059	MCUB	1.12857	1.33021	0.631455	0.441502	1.08387	0.821926	336
ENSG00000254858	MPV17L2	1.1222	1.13315	0.819641	0.715362	1.06005	0.704254	206
ENSG00000168827	GFM1	1.11291	1.3745	2.5084	2.87114	1.0771	0.915153	751
ENSG00000163382	NAXE	1.11253	1.14585	0.780322	0.672197	1.05575	0.668825	288
ENSG00000167792	NDUFV1	1.11035	1.32455	1.79462	2.21196	0.991856	0.898498	464
ENSG00000148334	PTGES2	1.10934	1.20536	1.21255	1.45141	0.922858	0.940159	377
ENSG00000167862	MRPL58	1.10191	1.21076	0.898715	0.475778	0.780625	0.501925	206
ENSG00000162851	TFB2M	1.09293	1.42258	1.9231	2.67713	1.03326	0.886961	396
ENSG00000175768	TOMM5	1.09059	1.06962	-0.224917	-0.233125	0.85629	0.797728	92
ENSG00000154930	ACSS1	1.08603	1.27178	2.1541	2.61535	0.977505	0.865781	689
ENSG00000137133	HINT2	1.08576	1.32789	0.213463	0.253216	0.752462	0.866157	163
ENSG00000274523	RCC1L	1.08162	1.26031	1.72488	2.09934	1.05493	0.936771	464
ENSG00000100209	HSCB	1.07342	1.30027	0.529544	0.411963	1.00206	0.660877	235
ENSG00000165775	FUNDC2	1.06754	1.09856	0.518577	0.17177	0.911765	0.611366	189
ENSG00000063241	ISOC2	1.06685	1.23554	0.440571	0.441348	1.05401	0.52495	205
ENSG00000106246	PTCD1	1.06608	1.58195	2.17052	2.59925	1.18569	1.54982	700
ENSG00000178096	BOLA1	1.06593	1.0857	0.244292	0.458693	1.00571	0.958491	137
ENSG00000117118	SDHB	1.06181	1.10453	0.377308	0.383948	0.788755	0.454561	280
ENSG00000250317	SMIM20	1.0602	1.10124	0.191629	0.343799	1.03712	0.645883	67
ENSG00000175198	PCCA	1.05903	1.2524	2.15373	2.50342	1.05655	1.2205	728
ENSG00000143158	MPC2	1.05672	1.21947	0.210717	0.190499	0.915283	0.621198	127
ENSG00000011376	LARS2	1.05171	1.29917	2.67809	2.98173	1.07282	0.990838	903
ENSG00000181924	COA4	1.04034	1.14366	0.0755954	-0.216911	0.86448	0.751393	87
ENSG00000138495	COX17	1.03847	1.16039	-0.783823	-0.703913	0.443088	0.407792	63
ENSG00000111843	TMEM14C	1.03591	1.1537	0.494709	0.127264	0.848863	0.534631	112
ENSG00000168275	COA6	1.03589	1.08532	0.586894	0.256435	0.914446	0.53742	125
ENSG00000100216	TOMM22	1.03266	1.19151	-0.0157296	-0.0569381	0.933106	0.630793	142
ENSG00000114956	DGUOK	1.03002	1.2018	0.37221	0.294704	1.0209	0.596638	277
ENSG00000110536	PTPMT1	1.0236	1.0085	0.501561	0.309866	0.886487	0.5947
ENSG00000139180	NDUFA9	1.02238	1.20542	1.55914	2.0754	0.653889	0.72899	377
ENSG00000175110	MRPS22	1.02189	1.20653	1.51427	1.83815	0.667603	0.624373	360
ENSG00000172172	MRPL13	1.01655	1.24286	0.203138	0.314657	0.830498	0.522515	178
ENSG00000181991	MRPS11	1.01263	1.12045	0.512959	0.283217	0.651773	0.598234	194
ENSG00000165283	STOML2	1.01188	1.2254	0.777023	0.813657	0.769393	0.471994	356
ENSG00000002330	BAD	1.0107	1.50743	0.0653732	-0.0132714	0.951143	0.619488	168
ENSG00000137824	RMDN3	1.00875	1.17588	1.45093	2.04655	1.22641	0.914462	470
ENSG00000103121	CMC2	0.995313	1.14804	-0.24898	-0.186906	0.836372	0.536754	79
ENSG00000104325	DECR1	0.994759	1.39868	1.79147	1.82787	1.05504	0.605729	335
ENSG00000112651	MRPL2	0.988986	0.93347	0.781346	0.559558	0.621635	0.441496	305
ENSG00000119927	GPAM	0.987288	1.35647	2.57687	3.10462	1.01661	1.08815	828
ENSG00000100033	PRODH	0.97987	0.656373	1.43733	1.51671	0.698516	1.06812	600
ENSG00000155463	OXA1L	0.976983	1.1059	1.85548	2.23731	0.787005	0.721861	435
ENSG00000182199	SHMT2	0.975062	1.15853	1.95183	2.47101	0.682398	0.809409	504
ENSG00000060762	MPC1	0.974098	1.20502	0.738078	0.3082	0.812985	0.761232	109
ENSG00000106591	MRPL32	0.9739	0.990741	1.06712	0.695632	0.827673	0.628064	188
ENSG00000177427	MIEF2	0.969296	0.931507	1.19719	1.86963	0.794415	1.03897	454
ENSG00000074582	BCS1L	0.966737	1.23335	1.41162	1.81659	0.857463	0.838505	419
ENSG00000173915	ATP5MK	0.964333	1.01223	-0.500534	-0.621855	0.528074	0.285087	58
ENSG00000137513	NARS2	0.960335	1.20546	1.86943	2.35914	0.804571	0.949942	477
ENSG00000167969	ECI1	0.959707	1.13348	0.21697	0.300225	0.826958	0.560424	302
ENSG00000148343	MIGA2	0.959001	1.17549	1.24678	1.77014	1.06418	1.05113	593
ENSG00000205138	SDHAF1	0.957956	1.07027	0.461095	0.773499	1.12236	1.45957	115
ENSG00000164978	NUDT2	0.957647	1.05204	0.490047	0.0804254	0.931991	0.609628	147
ENSG00000182810	DDX28	0.957407	1.02778	1.61139	1.82032	0.821844	1.5995	540
ENSG00000169599	NFU1	0.955792	1.05692	0.37671	0.495001	0.806737	0.510353	254
ENSG00000109854	HTATIP2	0.944108	0.86317	0.680878	0.446297	0.952954	0.61447	242
ENSG00000091483	FH	0.942864	1.06773	2.03482	2.16481	0.820452	0.974434	510
ENSG00000100116	GCAT	0.942577	1.11206	1.23632	1.60664	0.843784	0.625205	419
ENSG00000004059	ARF5	0.935679	1.04361	0.825393	0.550844	0.87204	0.464865	180
ENSG00000146085	MMUT	0.93116	1.37196	2.49296	2.96447	0.76184	1.04334	750
ENSG00000198960	ARMCX6	0.930848	1.09386	1.41782	1.69994	0.784963	0.893653	300
ENSG00000162600	OMA1	0.924352	1.05281	2.02846	2.47353	0.786982	0.843728	524
ENSG00000213465	ARL2	0.918764	0.982598	0.743297	0.388054	0.631828	0.547769	184
ENSG00000109016	DHRS7B	0.918722	0.855425	0.516463	0.405493	0.748729	0.417005	325
ENSG00000144381	HSPD1	0.91857	1.00696	2.32753	2.50662	0.80679	0.607728	573
ENSG00000065057	NTHL1	0.91512	1.0341	0.492852	0.431761	0.601797	0.373812	312
ENSG00000204228	HSD17B8	0.912041	1.05415	0.53866	0.250713	0.644619	0.0337058	261
ENSG00000243927	MRPS6	0.910691	1.03084	0.298284	0.152625	0.723908	0.373631	125
ENSG00000108826	MRPL27	0.904624	1.05443	0.465156	0.562472	0.741069	0.432606	148
ENSG00000170855	TRIAP1	0.904034	1.03119	0.220842	0.146456	0.82594	0.642628	76
ENSG00000225973	PIGBOS1	0.896565	0.942401	0.159551	0.180853	1.00717	1.05983	54
ENSG00000128951	DUT	0.894579	1.15772	0.328862	0.27385	1.06439	0.729758	252
ENSG00000115286	NDUFS7	0.890107	0.96176	0.592647	0.418286	0.609312	0.52014	213
ENSG00000084754	HADHA	0.890021	1.23366	2.14357	2.32002	0.903958	0.913968	763
ENSG00000112110	MRPL18	0.889366	0.977816	0.54406	0.157169	0.840451	0.514537	180
ENSG00000173171	MTX1	0.884521	0.849241	0.299445	0.113671	0.422458	-0.0282353	466
ENSG00000115944	COX7A2L	0.884421	0.979663	0.0925236	0.168248	0.807477	0.530421	114
ENSG00000093010	COMT	0.884268	0.758365	0.400161	0.414238	0.806012	0.462297	271
ENSG00000076043	REXO2	0.882765	1.06001	0.452888	0.447023	0.737225	0.454325	237
ENSG00000100075	SLC25A1	0.877356	1.02373	0.449126	0.311558	0.78708	0.463281	311
ENSG00000165678	GHITM	0.873653	1.05053	1.94836	2.09549	0.814475	0.767297	345
ENSG00000204568	MRPS18B	0.871742	0.833099	0.525348	0.425681	0.811571	0.469974	258
ENSG00000174109	C16orf91	0.869834	0.862049	0.416336	0.417653	0.711627	0.887141	132
ENSG00000165644	COMTD1	0.867503	0.9398	0.244656	0.636404	0.566213	0.451782	262
ENSG00000122873	CISD1	0.86252	0.931099	0.428208	0.142504	0.735563	0.444307	108
ENSG00000178307	TMEM11	0.859549	0.966996	0.791745	0.343146	0.894569	0.727593	192
ENSG00000125445	MRPS7	0.842821	0.889742	0.442986	0.390931	0.628838	0.424502	242
ENSG00000023572	GLRX2	0.838984	0.926764	0.233553	0.10024	0.496354	0.369433	165
ENSG00000099821	POLRMT	0.83885	0.976932	1.64235	2.32526	0.889808	0.765429	1230
ENSG00000104835	SARS2	0.838328	0.0382726	1.62608	2.04612	0.52318	0.892506	520
ENSG00000130159	ECSIT	0.836974	0.885104	0.71824	0.947551	0.749935	0.564814	431
ENSG00000154079	SDHAF4	0.831809	0.814342	-0.81748	-0.208356	0.683676	0.117585	108
ENSG00000082515	MRPL22	0.828241	0.840448	0.572066	0.267862	0.508616	0.267146	206
ENSG00000183605	SFXN4	0.82693	0.816538	0.364311	0.368417	0.788807	0.398475	337
ENSG00000008394	MGST1	0.822696	0.803301	0.718059	0.510317	0.942428	0.476423	155
ENSG00000175193	PARL	0.818724	1.06764	0.469494	0.785772	0.711051	0.434338	379
ENSG00000144741	SLC25A26	0.815434	0.872384	-0.0631481	-0.0256743	0.608701	0.516542	274
ENSG00000125901	MRPS26	0.807013	0.873989	0.455692	0.525149	0.719235	0.500918	205
ENSG00000112294	ALDH5A1	0.801566	1.21325	2.5344	2.8269	0.782501	0.937767	535
ENSG00000145832	SLC25A48	0.801227	0.859087	0.265766	0.192277	0.540743	0.54606	157
ENSG00000102401	ARMCX3	0.799817	1.03576	2.09108	2.5348	0.818662	0.80589	379
ENSG00000213619	NDUFS3	0.799597	0.924152	0.317485	0.422066	0.654563	0.259716	264
ENSG00000073169	SELENOO	0.795369	0.750896	1.50238	2.10572	0.608531	1.27682	669
ENSG00000168268	NT5DC2	0.792439	0.950552	0.495587	0.587186	0.752192	0.651479	557
ENSG00000087088	BAX	0.788586	0.99975	0.631752	0.325634	0.834383	0.560435	192
ENSG00000112992	NNT	0.788237	1.00924	2.24805	2.57088	0.521592	0.602249	1086
ENSG00000213563	C8orf82	0.787781	0.592755	0.30822	0.238895	0.715544	0.445721	216
ENSG00000205981	DNAJC19	0.78228	0.884479	-0.171736	-0.223295	0.604239	0.457748	116
ENSG00000130414	NDUFA10	0.779673	0.921069	1.82441	2.13634	0.524425	0.634897	355
ENSG00000151366	NDUFC2	0.779449	1.08019	0.628922	0.502905	0.718472	0.693093	119
ENSG00000013306	SLC25A39	0.778053	0.790984	-0.173019	-0.100011	0.609346	0.384921	359
ENSG00000143374	TARS2	0.77458	1.13717	2.08262	2.45147	0.639236	0.780084	718
ENSG00000130348	QRSL1	0.774178	1.0801	2.09536	2.55766	0.73286	0.755754	528
ENSG00000004142	POLDIP2	0.773529	1.08216	1.4173	1.62063	0.836633	0.659898	368
ENSG00000139428	MMAB	0.772957	0.687231	0.421246	0.378398	0.481266	0.286149	250
ENSG00000073578	SDHA	0.771647	1.01426	2.33904	2.45846	0.793215	0.938048	664
ENSG00000132300	PTCD3	0.764812	0.975251	2.20621	2.6275	0.688209	0.764239	689
ENSG00000115317	HTRA2	0.76316	0.756171	0.508095	0.524674	0.56977	0.319329	458
ENSG00000134375	TIMM17A	0.759803	0.839861	0.789556	0.283022	0.777854	0.558993	171
ENSG00000106603	COA1	0.757204	0.709699	0.141941	-0.223507	0.515759	0.417118	146
ENSG00000178605	GTPBP6	0.755121	0.729126	0.851221	0.760058	0.641039	0.722456	516
ENSG00000021826	CPS1	0.754827	0.952217	2.13181	2.4572	0.535184	0.714954	1506
ENSG00000159111	MRPL10	0.754032	0.73682	0.792917	0.726184	0.692682	0.404529	271
ENSG00000131828	PDHA1	0.75214	0.876522	1.85204	2.32202	0.650708	0.570841	390
ENSG00000165898	ISCA2	0.743193	0.619637	0.421945	0.198923	0.647895	0.265642	154
ENSG00000110011	DNAJC4	0.737698	0.958371	0.611363	0.231732	0.832404	0.591603	241
ENSG00000106554	CHCHD3	0.737156	0.803662	0.615788	0.466367	0.699466	0.606869	227
ENSG00000136003	ISCU	0.73713	0.842327	0.298009	0.320035	0.571734	0.337185	167
ENSG00000173137	ADCK5	0.735866	0.667961	0.730937	1.73726	0.460573	0.524974	580
ENSG00000147586	MRPS28	0.733345	0.988436	0.577574	0.212252	0.832274	0.707073	187
ENSG00000204237	OXLD1	0.73294	0.633679	0.342983	0.609242	0.797846	1.51644	147
ENSG00000062582	MRPS24	0.73246	1.32824	-0.381495	-0.559625	1.13363	0.898191	167
ENSG00000006744	ELAC2	0.732423	0.938208	2.17266	2.55384	0.752996	0.782102	826
ENSG00000103356	EARS2	0.732204	0.863	1.93467	2.17047	0.65276	0.585929	523
ENSG00000182362	YBEY	0.728643	0.79344	0.375504	0.210126	0.576795	0.357343	167
ENSG00000133315	MACROD1	0.725392	0.760638	0.844882	0.902679	0.567248	0.462816	325
ENSG00000126602	TRAP1	0.72492	0.953158	1.49405	1.9143	0.559398	0.634017	704
ENSG00000126602	TRAP1	0.72492	0.953158	1.49405	1.9143	0.559398	0.634017	704
ENSG00000100348	TXN2	0.717888	0.730306	0.285771	0.297328	0.618555	0.326002	166
ENSG00000137106	GRHPR	0.71767	0.780288	0.323319	0.143247	0.484794	0.307032	328
ENSG00000156990	RPUSD3	0.716524	0.79358	0.47335	0.435434	0.464384	0.351959	351
ENSG00000112304	ACOT13	0.714792	0.838668	0.319181	0.171716	0.501496	0.0858254	140
ENSG00000167815	PRDX2	0.710895	0.689649	0.592477	0.466789	0.624919	0.231217	198
ENSG00000085760	MTIF2	0.708749	1.04553	1.6301	2.05634	0.721581	0.792088	727
ENSG00000113845	TIMMDC1	0.704245	0.841731	0.0162433	0.0112224	0.702196	0.340326	285
ENSG00000013583	HEBP1	0.702046	0.830468	0.490597	0.474253	0.704781	0.302785	189
ENSG00000124615	MOCS1	0.698873	0.74624	1.55368	1.7956	0.540537	0.654074	636
ENSG00000163528	CHCHD4	0.689678	0.773279	0.327037	0.283253	0.605568	0.449585	142
ENSG00000168924	LETM1	0.689191	0.86066	1.84596	2.36991	0.687442	0.903785	739
ENSG00000169738	DCXR	0.687069	0.703114	0.156605	0.318695	0.575959	0.204306	244
ENSG00000143436	MRPL9	0.685355	0.712549	0.4212	0.420662	0.64588	0.287524	267
ENSG00000204316	MRPL38	0.684132	0.891195	1.44372	1.65899	0.56475	0.692778	380
ENSG00000181610	MRPS23	0.682608	0.610947	0.412635	0.2609	0.599802	0.147947	190
ENSG00000127952	STYXL1	0.682011	0.690127	0.098202	0.117347	0.361763	0.0517081	313
ENSG00000110871	COQ5	0.681547	0.892745	0.914928	1.36201	0.529056	0.328865	327
ENSG00000239789	MRPS17	0.67519	0.857239	0.256875	0.27025	0.608671	0.368022	130
ENSG00000139410	SDSL	0.674842	0.368401	0.343275	0.428848	0.472799	0.337302	329
ENSG00000140740	UQCRC2	0.673507	0.824559	1.91918	2.08602	0.463854	0.585943	453
ENSG00000137547	MRPL15	0.673288	0.648221	0.266504	0.479474	0.642595	0.197686	296
ENSG00000146701	MDH2	0.670162	0.719072	0.300424	0.546019	0.56775	0.110278	338
ENSG00000125454	SLC25A19	0.670067	0.681294	0.359504	0.15165	0.449452	0.475682	320
ENSG00000120333	MRPS14	0.669335	0.804452	0.22666	0.0392656	0.452148	0.197878	128
ENSG00000101247	NDUFAF5	0.666048	0.852393	0.850235	1.18712	0.507976	0.623347	345
ENSG00000171204	TMEM126B	0.664167	0.968471	0.440186	0.149613	0.586379	0.379308	230
ENSG00000108528	SLC25A11	0.664082	0.655016	0.392245	0.270934	0.498861	0.291189	314
ENSG00000105364	MRPL4	0.662603	0.74871	0.547546	0.574581	0.725923	0.327832	311
ENSG00000152256	PDK1	0.661949	0.78516	2.15052	2.55908	0.3763	0.584268	436
ENSG00000170632	ARMC10	0.659046	0.838932	0.876508	1.19395	0.756362	0.449625	343
ENSG00000102078	SLC25A14	0.656975	0.794601	0.279502	0.333378	0.711814	0.33141	325
ENSG00000159231	CBR3	0.655991	0.792716	0.583679	0.388364	0.50757	0.217546	277
ENSG00000157326	DHRS4	0.650295	0.843552	0.357909	0.489417	0.513009	0.399898	278
ENSG00000128654	MTX2	0.647712	0.707086	0.518859	0.356721	0.790638	0.378055	263
ENSG00000169972	PUSL1	0.647418	0.759071	-0.12884	0.0708963	0.627223	0.991168	303
ENSG00000117593	DARS2	0.646004	0.757496	1.86558	2.19288	0.637354	0.538801	645
ENSG00000100294	MCAT	0.640512	0.507909	0.572267	0.429307	0.454501	0.443718	390
ENSG00000170791	CHCHD7	0.636734	0.865034	-0.417259	-0.278987	0.389307	0.115583	85
ENSG00000107020	PLGRKT	0.635103	0.541276	0.57123	0.511235	0.47458	0.234333	147
ENSG00000136877	FPGS	0.633531	0.74003	1.21663	1.72304	0.577786	0.495966	587
ENSG00000197448	GSTK1	0.631563	0.583688	0.218388	0.347012	0.530058	0.499198	226
ENSG00000258429	PDF	0.631327	1.16853	0.585641	1.22472	0.836307	1.1714	243
ENSG00000109519	GRPEL1	0.627892	0.584153	0.435352	0.379524	0.587623	0.225412	217
ENSG00000151552	QDPR	0.624738	0.710156	0.264957	0.269385	0.57936	0.174252	244
ENSG00000187024	PTRH1	0.620684	0.860607	0.0603843	0.137966	0.885879	0.701988	214
ENSG00000116096	SPR	0.619759	0.655697	0.423112	0.513059	0.587952	0.200715	261
ENSG00000035141	FAM136A	0.619191	0.728936	0.203915	0.226361	0.550374	0.229491	138
ENSG00000141385	AFG3L2	0.619144	0.809573	1.53848	2.29327	0.703296	0.498374	797
ENSG00000241878	PISD	0.619128	0.738196	1.54109	1.92858	0.482935	0.888126	375
ENSG00000122033	MTIF3	0.61591	0.873493	0.310791	0.191674	0.501409	0.53058	278
ENSG00000109919	MTCH2	0.615526	0.763475	0.198622	0.354734	0.447888	0.174644	303
ENSG00000160688	FLAD1	0.609165	0.75674	0.134575	0.0540151	0.590509	0.579085	587
ENSG00000160703	NLRX1	0.6065	0.915151	1.57934	2.14892	0.731728	1.25723	975
ENSG00000183569	SERHL2	0.599698	-0.860418	-0.467588	-0.739233	0.267928	0.0681159	314
ENSG00000081791	DELE1	0.598712	0.846252	1.94758	2.12219	0.556232	0.740721	515
ENSG00000136371	MTHFS	0.597495	0.792775	0.425651	0.409325	0.729428	0.481073	203
ENSG00000176410	DNAJC30	0.59676	0.314628	0.208369	0.51823	0.518417	0.805874	226
ENSG00000165629	ATP5F1C	0.596359	0.61248	0.513013	0.537372	0.406444	0.107057	298
ENSG00000105552	BCAT2	0.595568	0.80556	0.465765	0.682734	0.519603	0.49758	392
ENSG00000053371	AKR7A2	0.595186	0.716459	0.241058	0.280286	0.546035	0.103333	359
ENSG00000103707	MTFMT	0.59324	0.788302	0.465115	0.502857	0.685356	0.500717	389
ENSG00000175806	MSRA	0.592792	0.618236	0.157997	0.368928	0.527883	0.116096	235
ENSG00000105379	ETFB	0.592337	0.850968	0.351092	0.392363	0.657763	0.436454	346
ENSG00000148950	IMMP1L	0.592183	0.48156	-0.341468	-0.492511	0.398985	0.149295	166
ENSG00000143252	SDHC	0.589206	0.674527	0.128483	0.302736	0.601209	0.186102	169
ENSG00000062485	CS	0.587724	0.687264	1.66769	2.16988	0.277333	0.380993	466
ENSG00000158828	PINK1	0.585152	0.690898	1.02347	1.01208	0.64266	0.491635	581
ENSG00000178445	GLDC	0.584989	0.845805	1.97387	2.43971	0.562447	0.490768	1020
ENSG00000101986	ABCD1	0.584811	0.625162	1.86202	1.54421	0.814631	0.955308	745
ENSG00000005882	PDK2	0.584506	0.497918	1.06126	1.10619	0.416663	0.222818	407
ENSG00000100445	SDR39U1	0.578128	0.735566	0.130443	0.138424	0.589491	0.453692	293
ENSG00000177370	TIMM22	0.576509	0.715989	0.290744	0.39418	0.671206	0.546579	194
ENSG00000130921	C12orf65	0.575277	0.496844	0.632392	0.578136	0.683635	0.997779	166
ENSG00000169021	UQCRFS1	0.574939	0.681832	0.11157	0.357449	0.629886	0.239472	274
ENSG00000232838	PET117	0.573535	0.811528	0.450944	0.461529	0.441284	0.811479	81
ENSG00000167085	PHB	0.571383	0.541934	0.360944	0.397869	0.438509	0.191109	272
ENSG00000086504	MRPL28	0.569765	0.591337	0.658984	0.530988	0.595075	0.324733	256
ENSG00000160752	FDPS	0.56782	0.653861	0.298371	0.157314	0.412979	0.206859	419
ENSG00000171953	ATPAF2	0.566321	0.381373	0.157243	-0.0513296	0.271721	0.510884	289
ENSG00000163541	SUCLG1	0.565378	0.620993	0.419112	0.291014	0.300741	0.0545796	346
ENSG00000151729	SLC25A4	0.559085	0.794619	0.597482	0.574762	0.645953	0.380463	298
ENSG00000168958	MFF	0.558057	0.606255	-0.0339452	0.0260809	0.465248	0.136559	342
ENSG00000111666	CHPT1	0.555192	0.441815	0.630719	0.448064	0.571712	0.329387	406
ENSG00000137714	FDX1	0.55387	0.665744	0.10819	0.228458	0.518331	0.306323	184
ENSG00000184857	TMEM186	0.551069	0.803107	0.625693	0.768484	0.655955	0.899662	213
ENSG00000127884	ECHS1	0.549229	0.680223	0.29901	0.414797	0.432114	0.0203693	290
ENSG00000087299	L2HGDH	0.53921	0.541823	1.6159	1.88104	0.39519	0.412812	463
ENSG00000107959	PITRM1	0.53695	0.923558	2.1928	2.30411	0.535648	0.771478	1038
ENSG00000186642	PDE2A	0.535568	-1.01242	-0.359064	-0.163204	-0.0133585	-0.253812	941
ENSG00000196860	TOMM20L	0.535568		-0.012261			1.06812	152
ENSG00000161513	FDXR	0.53354	0.66732	0.826761	1.56325	0.456791	0.337885	491
ENSG00000167136	ENDOG	0.525009	0.723272	0.73322	0.775973	0.528265	0.229548	297
ENSG00000215021	PHB2	0.524784	0.607288	0.296792	0.149575	0.439753	0.287351	299
ENSG00000100577	GSTZ1	0.523289	0.577638	0.1099	-0.0412353	0.408672	0.283254	216
ENSG00000136521	NDUFB5	0.521113	0.568804	0.572582	0.492148	0.509141	0.226102	189
ENSG00000025772	TOMM34	0.520133	0.68177	0.468278	0.297734	0.510733	0.346335	309
ENSG00000232859	LYRM9	0.515103	0.527853	0.0780498	-0.119081	-0.049622	0.0681159	78
ENSG00000127554	GFER	0.514788	0.566062	0.630769	0.386452	0.566638	0.72032	205
ENSG00000118246	FASTKD2	0.513551	0.852541	1.78984	2.36581	0.606157	0.551925	710
ENSG00000137500	CCDC90B	0.511674	0.668071	0.0783036	-0.113976	0.500904	0.240486	254
ENSG00000134905	CARS2	0.510032	0.859068	1.11782	1.16161	0.404539	0.664193	564
ENSG00000183513	COA5	0.507294	0.617141	-0.0397963	-0.169607	0.161157	0.332669	74
ENSG00000006282	SPATA20	0.504785	0.679316	0.830638	1.21455	0.377929	0.550953	802
ENSG00000082212	ME2	0.501793	0.531725	1.78595	2.18456	0.364308	0.420607	584
ENSG00000141391	PRELID3A	0.501171	0.64632	-0.219661	-0.279145	0.426625	0.236715	172
ENSG00000138777	PPA2	0.500908	0.784049	0.299565	0.588908	0.414885	0.117392	334
ENSG00000166896	ATP23	0.493612	0.546822	0.75892	0.547529	0.426812	0.505139	246
ENSG00000105341	DMAC2	0.492687	0.70243	0.457076	0.360943	0.522982	0.310299	263
ENSG00000184831	APOO	0.489229	0.669879	0.720723	0.296989	0.583652	0.0776456	198
ENSG00000175536	LIPT2	0.487473	0.508	0.398707	0.0820284	0.480153	0.259623	231
ENSG00000142082	SIRT3	0.487059	0.612119	1.082	1.63556	0.479006	0.601533	399
ENSG00000161558	TMEM143	0.484312	0.73299	0.902191	1.3303	0.448051	0.520827	459
ENSG00000162836	ACP6	0.483459	0.618638	0.774745	1.17649	0.313794	0.292022	428
ENSG00000184903	IMMP2L	0.479424	0.814743	0.0846005	0.0469289	0.8003	-0.0406605	175
ENSG00000132541	RIDA	0.478984	0.535805	0.894001	0.378079	0.544924	0.268839	137
ENSG00000069509	FUNDC1	0.476175	0.578393	0.0547831	-0.0524322	0.591353	0.289119	155
ENSG00000278845	MRPL45	0.475838	0.484615	0.750119	1.14699	0.270254	0.193063	306
ENSG00000173085	COQ2	0.475296	0.521602	0.562653	0.811535	0.518952	0.140266	371
ENSG00000115204	MPV17	0.474742	0.439445	0.230674	0.210446	0.393304	0.150396	176
ENSG00000135423	GLS2	0.474167	0.346033	0.161298	0.296664	-0.422244	0.546163	602
ENSG00000137767	SQOR	0.468453	1.0685	0.923167	1.65393	0.57605	-0.0948227	450
ENSG00000164904	ALDH7A1	0.46568	0.668229	1.44434	1.8587	0.336815	0.36411	539
ENSG00000128309	MPST	0.463264	0.685491	-0.0726634	0.135776	0.479553	0.523288	297
ENSG00000136463	TACO1	0.462994	0.530889	0.798985	0.934687	0.413865	0.212021	297
ENSG00000204822	MRPL53	0.461567	0.91719	0.402776	-0.192951		1.52755	112
ENSG00000123545	NDUFAF4	0.457565	0.642783	0.504134	0.38608	0.463109	0.175818	175
ENSG00000196365	LONP1	0.455639	0.42121	0.968007	1.17172	0.480114	0.646978	959
ENSG00000161653	NAGS	0.455397	0.227045	1.04562	0.444479	0.946	0.336312	534
ENSG00000175581	MRPL48	0.454725	0.583682	0.24555	0.279969	0.398648	0.0629542	212
ENSG00000141756	FKBP10	0.451839	0.127004	0.903276	0.806594	0.494887	0.415519	582
ENSG00000154719	MRPL39	0.450705	0.590161	0.719557	0.799768	0.226236	0.0249038	338
ENSG00000223572	CKMT1A	0.45032	0.520404	1.23899	1.70324	0.290489	0.196849	417
ENSG00000172115	CYCS	0.449376	0.545484	0.388087	0.161288	0.517364	0.123748	105
ENSG00000117592	PRDX6	0.446333	0.597564	0.274033	0.258154	0.37017	0.00890709	224
ENSG00000205309	NT5M	0.445152	0.809712	0.0421313	-0.437591	0.599517	0.540378	228
ENSG00000240857	RDH14	0.442376	0.43624	0.790228	0.930379	0.780717	0.783706	336
ENSG00000090432	MUL1	0.440304	0.525706	1.07481	1.05882	0.715195	1.01293	352
ENSG00000284194	SCO2	0.440035	0.471779	0.641461	0.591739	0.639126	0.567218	266
ENSG00000132676	DAP3	0.435364	0.560529	0.811396	1.29691	0.398835	0.18883	398
ENSG00000130299	GTPBP3	0.431587	0.439505	0.268423	0.432478	0.443663	0.248256	492
ENSG00000196449	YRDC	0.431513	0.552101	0.244824	0.273938	0.497434	0.318513	279
ENSG00000137409	MTCH1	0.431368	0.495114	0.284054	0.25993	0.433718	0.197123	389
ENSG00000153574	RPIA	0.428652	0.577887	-0.00653849	0.112892	0.719009	0.383212	311
ENSG00000180902	D2HGDH	0.428652	0.269576	0.878049	1.39092	0.119536	0.403691	521
ENSG00000174928	C3orf33	0.424864	-0.171118	0.301848	0.128977	0.683806	0.309124	251
ENSG00000065154	OAT	0.423878	0.501835	1.4949	1.95959	0.374515	0.194605	439
ENSG00000265354	TIMM23	0.422982	0.351025	0.390285	0.264924	0.326704	0.055918	209
ENSG00000002549	LAP3	0.422774	0.394231	0.98352	1.09461	0.279605	0.193093	519
ENSG00000143224	PPOX	0.420797	0.617232	0.907126	1.23574	0.261532	0.0938581	477
ENSG00000124370	MCEE	0.420265	0.320648	-0.107029	-0.115609	0.210121	0.0613267	176
ENSG00000125166	GOT2	0.419916	0.521264	1.70427	2.07997	0.187408	0.23609	430
ENSG00000123213	NLN	0.419786	0.586478	1.89063	2.18033	0.480912	0.513267	704
ENSG00000075336	TIMM21	0.419135	0.455935	0.453076	0.281198	0.604343	0.446348	248
ENSG00000101546	RBFA	0.418493	0.232172	0.260332	0.186611	0.262537	0.494806	343
ENSG00000182180	MRPS16	0.413577	0.445409	-0.211182	0.0997919	0.295558	0.040347	137
ENSG00000135776	ABCB10	0.410955	0.595837	1.3377	2.23513	0.560965	0.496907	738
ENSG00000133597	ADCK2	0.410374	0.482567	0.530154	0.614033	0.573418	0.236128	626
ENSG00000247626	MARS2	0.407812	0.615749	1.48183	1.82386	0.405558	0.912544	593
ENSG00000148459	PDSS1	0.403392	0.439131	0.349051	0.491076	0.291213	0.0705001	415
ENSG00000144659	SLC25A38	0.403346	0.477609	-0.170501	0.112273	0.511441	0.262963	304
ENSG00000100575	TIMM9	0.402456	0.578144	-0.0913872	-0.351186	0.355634	0.0473336	89
ENSG00000081181	ARG2	0.393162	0.448326	1.17457	1.05937	0.402891	0.0913648	354
ENSG00000156469	MTERF3	0.392689	0.723712	1.48344	1.89947	0.258834	0.299362	417
ENSG00000116353	MECR	0.392323	0.330206	0.154917	-0.0555232	0.20335	0.33237	373
ENSG00000130204	TOMM40	0.391012	0.466399	0.697588	0.648744	0.472655	0.201796	361
ENSG00000183010	PYCR1	0.390333	0.556282	0.536344	0.165885	0.367371	0.273807	319
ENSG00000117640	MTFR1L	0.389008	0.48922	0.230762	0.230326	0.451792	0.356308	292
ENSG00000155542	SETD9	0.381454	0.92312	0.105795	-0.244645	0.539331	0.264089	299
ENSG00000113013	HSPA9	0.380519	0.377538	1.75686	1.79223	0.295439	0.400809	679
ENSG00000131269	ABCB7	0.379166	0.588507	1.93026	2.08859	0.462703	0.298643	752
ENSG00000174840	PDE12	0.378618	0.661856	1.88636	2.31742	0.525673	0.653218	609
ENSG00000006530	AGK	0.378356	0.431689	1.58534	1.84107	0.224145	0.25345	422
ENSG00000004961	HCCS	0.373899	0.35432	0.584802	0.388296	0.334061	0.00305799	268
ENSG00000102897	LYRM1	0.37287	0.577498	0.267354	-0.164884	0.453224	0.297267	122
ENSG00000068120	COASY	0.371402	0.401349	0.180469	0.232654	0.346066	0.238505	564
ENSG00000104687	GSR	0.369471	0.720305	1.13295	1.73195	0.617547	0.447079	522
ENSG00000169228	RAB24	0.367923	0.147318	-0.118807	0.17608	0.632937	0.334939	203
ENSG00000155906	RMND1	0.365643	0.505442	0.83442	1.1587	0.386734	0.201823	449
ENSG00000146250	PRSS35	0.361538	0.133658	0.586695	0.377601	0.025434	-0.128075	413
ENSG00000100243	CYB5R3	0.36055	0.374447	0.530067	0.510096	0.49557	0.134743	301
ENSG00000122687	MRM2	0.35869	-0.0738212	0.55478	-0.318482	0.16418	0.720193	246
ENSG00000117528	ABCD3	0.358464	0.555755	1.93576	1.88165	0.517164	0.677219	659
ENSG00000122378	PRXL2A	0.355345	0.362285	0.204377	0.438513	0.571236	0.248763	229
ENSG00000128311	TST	0.349377	0.540737	0.273808	0.333202	0.485485	0.29901	297
ENSG00000070501	POLB	0.34842	0.515245	-0.0256125	-0.132438	0.334506	-0.0271461	335
ENSG00000106077	ABHD11	0.347338	0.452223	0.549767	0.48559	0.217042	0.239228	306
ENSG00000175606	TMEM70	0.34633	0.415138	0.605761	0.5319	0.488225	0.233307	260
ENSG00000128609	NDUFA5	0.343935	0.41419	0.158908	0.139679	0.382622	-0.03513	116
ENSG00000123130	ACOT9	0.343421	0.591021	1.02439	1.55697	0.247547	0.185316	448
ENSG00000103018	CYB5B	0.341938	0.376486	0.118062	-0.118347	0.346403	0.112305	150
ENSG00000169100	SLC25A6	0.340341	0.292639	0.269711	0.205896	0.302241	0.0929118	298
ENSG00000104823	ECH1	0.339425	0.538687	0.167233	0.279335	0.345842	0.152465	328
ENSG00000164051	CCDC51	0.3386	0.329996	0.408315	0.312375	0.394289	0.264799	411
ENSG00000014824	SLC30A9	0.336625	0.371547	1.28153	1.4861	0.364505	0.254921	568
ENSG00000121057	AKAP1	0.335346	0.602284	-0.507072	-0.597279	0.589946	1.13176	903
ENSG00000164896	FASTK	0.333485	0.514096	-0.322544	-0.291915	0.306397	0.434443	549
ENSG00000084092	NOA1	0.326463	0.559573	0.95675	1.08857	0.440891	0.473552	698
ENSG00000162972	MAIP1	0.32427	0.418771	0.510607	0.719782	0.296186	0.202158	291
ENSG00000084090	STARD7	0.322808	0.427253	0.44474	0.505787	0.300775	0.413016	370
ENSG00000030110	BAK1	0.322771	0.401006	0.190928	-0.0528206	0.435907	0.300853	211
ENSG00000097021	ACOT7	0.322164	0.239172	0.336115	0.359273	0.344757	0.055748	380
ENSG00000185973	TMLHE	0.321492	0.700133	1.37406	1.12933	0.145416	0.446848	421
ENSG00000089163	SIRT4	0.320829	0.109209	0.437966	0.175119	0.69664	0.522682	314
ENSG00000115419	GLS	0.320175	0.305814	1.8434	2.30078	0.221377	0.37457	669
ENSG00000115419	GLS	0.320175	0.305814	1.8434	2.30078	0.221377	0.37457	669
ENSG00000048544	MRPS10	0.312108	0.46616	0.272469	0.101184	0.285696	0.0406683	201
ENSG00000112855	HARS2	0.310482	0.411731	1.01057	1.61871	0.217363	0.181287	506
ENSG00000177646	ACAD9	0.309681	0.404976	1.09989	1.51058	0.11964	0.41653	621
ENSG00000166123	GPT2	0.308717	0.48684	0.74193	1.25761	0.381421	0.437408	523
ENSG00000168291	PDHB	0.306134	0.485732	0.894604	1.2487	0.259105	0.1064	359
ENSG00000065427	KARS1	0.306005	0.275401	0.28257	0.245151	0.292386	0.169057	625
ENSG00000146282	RARS2	0.300986	0.600737	0.776394	1.00481	0.171269	0.345437	578
ENSG00000237289	CKMT1B	0.298622	0.390412	1.40622	1.57364	0.22487	0.356765	417
ENSG00000116459	ATP5PB	0.297267	0.280635	0.328479	0.310892	0.282672	-0.0557482	256
ENSG00000175567	UCP2	0.296334	0.33525	-0.142643	-0.0857833	0.253144	-0.134916	309
ENSG00000185345	PRKN	0.295897	-0.181741	-0.307717	-0.426819	-0.681649	-0.358585	465
ENSG00000114686	MRPL3	0.292742	0.442945	0.703134	0.890508	0.252056	0.0757654	348
ENSG00000267855	NDUFA7	0.290455	0.0430745	-0.755921	-0.733519	-0.100236	0.255201	113
ENSG00000136143	SUCLA2	0.290424	0.463435	1.20394	1.48926	0.235553	0.247926	463
ENSG00000142444	TIMM29	0.288894	0.386785	0.176481	0.423985	0.562875	0.673779	260
ENSG00000101365	IDH3B	0.28791	0.315184	0.637452	0.774838	0.274684	0.00386756	385
ENSG00000004455	AK2	0.287756	0.315065	0.0630635	-0.0543619	0.210286	0.00241434	239
ENSG00000117481	NSUN4	0.287561	0.286813	1.10307	1.61232	0.135632	0.188961	384
ENSG00000135070	ISCA1	0.287133	0.547855	-0.0341229	-0.277235	0.360398	0.180945	129
ENSG00000137274	BPHL	0.284234	0.545733	0.0883359	0.0867004	0.236868	0.0865015	291
ENSG00000105197	TIMM50	0.283745	0.345721	0.00862534	0.186057	0.319858	-0.0142037	353
ENSG00000171612	SLC25A33	0.282852	0.609648	-0.0372377	0.101771	0.507755	0.343064	321
ENSG00000108179	PPIF	0.277739	0.367618	0.311731	0.364302	0.283264	0.0512091	207
ENSG00000182890	GLUD2	0.276181	0.693294	0.70929	1.36776	0.14097	0.47422	558
ENSG00000105327	BBC3	0.27421	0.174229	0.529053	0.312375	0.306605	0.556931	261
ENSG00000114021	NIT2	0.272009	0.554672	0.129994	-0.0488537	0.143352	-0.154277	276
ENSG00000169288	MRPL1	0.268491	0.259056	0.196149	0.476551	0.164061	-0.0692605	325
ENSG00000124608	AARS2	0.266675	0.439018	1.30367	1.95499	0.315347	0.76235	985
ENSG00000259494	MRPL46	0.26553	0.412496	0.129474	-0.147147	-0.0454707	0.30415	279
ENSG00000119673	ACOT2	0.262191	0.684468	0.767914	1.28593	0.529296	0.308549	483
ENSG00000143353	LYPLAL1	0.261588	0.366117	0.385102	-0.0200509	0.0913832	-0.0578007	237
ENSG00000182712	CMC4	0.260945	0.657431	0.596299	-0.336127	-0.0482868	0.718966	68
ENSG00000167315	ACAA2	0.260939	0.363913	0.204905	0.361669	0.146494	0.111115	397
ENSG00000108387	SEPTIN4	0.260202	0.0326673	0.575996	-0.0908528	0.281297	0.539737	493
ENSG00000197785	ATAD3A	0.258646	0.159292	0.417243	0.745633	0.345581	0.264047	634
ENSG00000214756	CSKMT	0.257466	-0.12944	0.230508	0.271516	0.108897	1.02704	240
ENSG00000141378	PTRH2	0.247881	0.115716	0.521617	0.286863	0.143773	1.01661	179
ENSG00000182768	NGRN	0.24665	0.267009	0.125022	-0.0440605	0.100478	0.292562	291
ENSG00000066855	MTFR1	0.245457	0.323906	0.416612	0.55588	0.192647	0.258908	333
ENSG00000217930	PAM16	0.241622	0.301793	-0.609196	-0.737756	-0.276393	0.554236	125
ENSG00000146410	MTFR2	0.238321	0.376192	0.736929	1.27057	0.258554	0.117898	385
ENSG00000075415	SLC25A3	0.237713	0.248107	-0.0152061	0.122456	0.350009	0.00748085	362
ENSG00000100823	APEX1	0.237563	0.205273	0.227855	0.178656	0.290585	0.0520179	318
ENSG00000088766	CRLS1	0.236007	0.256709	-0.269384	-0.0160226	0.520955	0.0964049	301
ENSG00000140374	ETFA	0.23444	0.37571	0.510122	0.439505	0.196789	0.0634798	333
ENSG00000143149	ALDH9A1	0.234213	0.402948	1.36671	1.60651	0.349038	0.246607	518
ENSG00000005022	SLC25A5	0.233187	0.279021	0.300074	0.210692	0.28112	-0.0862108	298
ENSG00000197912	SPG7	0.230014	0.320466	0.619077	1.21263	0.17496	0.868707	795
ENSG00000183048	SLC25A10	0.229464	0.256733	0.143452	0.385047	0.60019	-0.0354322	406
ENSG00000171103	TRMT61B	0.229288	0.266708	0.384209	0.431501	0.215058	0.219576	477
ENSG00000162129	CLPB	0.228593	0.305598	1.4795	1.80683	0.197651	0.311991	707
ENSG00000278619	MRM1	0.227445	0.296683	0.292256	0.521295	0.241006	0.665515	353
ENSG00000088682	COQ9	0.227204	0.280905	0.486093	0.164466	0.247481	0.168162	318
ENSG00000172992	DCAKD	0.223001	0.252154	0.280799	0.121989	0.219192	-0.00952581	231
ENSG00000204370	SDHD	0.221128	0.395584	0.510722	0.31721	0.339188	0.0646908	159
ENSG00000180185	FAHD1	0.216537	0.126494	0.32475	0.408079	0.191176	0.423298	221
ENSG00000205707	ETFRF1	0.213363	0.153241	0.0186056	-0.366001	0.248777	0.0522157	90
ENSG00000203667	COX20	0.210915	0.427689	-0.352548	-0.596245	0.254064	0.0340871	118
ENSG00000102125	TAZ	0.209916	0.248484	0.0600308	0.0782998	0.174929	0.271237	292
ENSG00000167985	SDHAF2	0.202792	0.181481	0.407468	-0.010618	0.404451	0.100059	166
ENSG00000100416	TRMU	0.202573	0.276927	0.217745	0.28018	0.187967	0.338432	421
ENSG00000176715	ACSF3	0.201976	0.294937	0.780779	1.38606	0.175932	0.844601	576
ENSG00000114026	OGG1	0.201726	0.245091	0.0648437	-0.0835228	0.206149	0.0557926	345
ENSG00000198130	HIBCH	0.199371	0.392973	1.26192	1.34155	-0.0236991	0.183785	386
ENSG00000101417	PXMP4	0.199349	-0.236981	-0.0329076	-0.0725362	-0.011847	-0.493983	212
ENSG00000144120	TMEM177	0.199292	0.262503	0.376437	0.329685	0.522651	0.524864	311
ENSG00000166902	MRPL16	0.196871	0.324028	0.112506	0.293997	0.429864	0.0384967	251
ENSG00000149792	MRPL49	0.194695	0.250536	0.482738	0.267854	0.324157	0.0376337	166
ENSG00000170502	NUDT9	0.194646	0.128368	0.534594	0.558429	0.3375	-0.0727008	350
ENSG00000166816	LDHD	0.194531	0.926179	0.509692	1.19937	-0.132003	0.547284	507
ENSG00000181192	DHTKD1	0.192257	0.406814	1.3795	1.76016	0.187663	0.284902	919
ENSG00000122140	MRPS2	0.181078	0.109884	0.392717	0.2591	0.215729	0.137923	296
ENSG00000166260	COX11	0.177972	0.314924	0.425375	0.0374235	0.255319	0.220978	276
ENSG00000100867	DHRS2	0.177674	0.338362	0.0835475	-0.305979	0.213573	0.096685	300
ENSG00000168237	GLYCTK	0.177114	0.0536093	0.463258	0.682741	0.600988	0.365878	523
ENSG00000197157	SND1	0.176421	0.0507133	0.547611	0.68912	0.199131	-0.0166782	910
ENSG00000105953	OGDH	0.176418	0.321831	1.34007	1.55412	0.347127	0.408044	1023
ENSG00000135900	MRPL44	0.173918	0.368905	0.665918	1.02382	0.361271	0.0275113	332
ENSG00000156170	NDUFAF6	0.172627	0.58001	-0.204606	-0.307169	0.162423	0.0837975	333
ENSG00000181061	HIGD1A	0.171421	0.400107	-0.186334	-0.367789	0.181483	-0.0316784	107
ENSG00000125246	CLYBL	0.167295	0.266599	0.128277	0.179576	0.188644	-0.157651	340
ENSG00000165060	FXN	0.16722	0.200591	-0.227813	-0.0132598	0.19015	0.0234425	210
ENSG00000167113	COQ4	0.164634	0.468219	-0.362429	-0.242232	0.314993	0.178465	265
ENSG00000105701	FKBP8	0.162905	0.142193	0.268463	0.378676	0.408393	0.164624	413
ENSG00000105701	FKBP8	0.162905	0.142193	0.268463	0.378676	0.408393	0.164624	413
ENSG00000130349	MTRES1	0.16271	0.32512	0.0726638	0.330715	0.240108	0.121774	240
ENSG00000016391	CHDH	0.160209	0.348646	1.32375	1.52709	0.205035	0.638268	594
ENSG00000164366	CCDC127	0.159508	0.00415726	0.220312	0.296336	0.315398	0.354964	260
ENSG00000181035	SLC25A42	0.156509	-0.117089	-0.0238883	-0.195878	0.0106544	0.0746145	318
ENSG00000109180	OCIAD1	0.155576	0.0949859	0.493938	0.305632	0.183283	-0.0863994	245
ENSG00000140521	POLG	0.15186	0.274189	0.87964	1.31548	0.166532	0.59315	1239
ENSG00000132153	DHX30	0.151378	0.0255124	0.539236	0.390644	0.1917	0.189342	1194
ENSG00000136897	MRPL50	0.150013	0.165082	0.321421	0.114678	0.345121	-0.0127557	158
ENSG00000148672	GLUD1	0.144486	0.476735	1.14737	1.59641	0.0709376	0.274859	558
ENSG00000060971	ACAA1	0.144036	0.189077	0.33538	0.0845984	0.108595	0.0912648	424
ENSG00000132313	MRPL35	0.14279	0.223972	0.146193	-0.0292223	0.157327	-0.106721	188
ENSG00000150756	ATPSCKMT	0.141711	-0.00229948	-0.0070993	-0.119579	0.237774	0.117944	233
ENSG00000117791	MTARC2	0.140947	0.319628	0.513226	1.00763	0.211187	0.0975596	335
ENSG00000107537	PHYH	0.140548	0.092163	0.112981	0.0672529	0.0429097	-0.0912523	338
ENSG00000175600	SUGCT	0.138319	0.29698	0.767385	0.767913	0.116618	0.0328874	438
ENSG00000123472	ATPAF1	0.137322	0.407441	0.553679	0.727639	0.236963	0.0621434	351
ENSG00000178537	SLC25A20	0.137109	0.296599	0.115852	0.229237	0.427678	0.0228277	301
ENSG00000135241	PNPLA8	0.133293	0.286114	1.31172	1.5374	0.291095	0.335783	782
ENSG00000163738	MTHFD2L	0.13284	0.154298	-0.249964	-0.353681	0.0811591	-0.273372	347
ENSG00000165637	VDAC2	0.129597	0.187813	0.111013	0.0858424	0.202052	-0.0889902	294
ENSG00000115468	EFHD1	0.127077	0.118698	0.155684	0.156495	0.0760601	-0.193218	239
ENSG00000117054	ACADM	0.126739	0.322038	0.998028	1.42757	0.181514	0.171016	454
ENSG00000176171	BNIP3	0.126185	0.14195	0.259634	0.0989412	0.304341	0.167843	194
ENSG00000050393	MCUR1	0.125251	0.216742	-0.288352	-0.368933	0.131491	-0.0445729	359
ENSG00000101181	MTG2	0.123354	0.311518	0.776107	1.12461	0.324841	0.691486	406
ENSG00000162396	PARS2	0.121119	0.00776068	0.401809	0.537272	0.231776	0.376194	475
ENSG00000187838	PLSCR3	0.12053		-1.50411		0.30857	0.483153	295
ENSG00000124098	FAM210B	0.11464	0.328016	0.210376	0.145819	0.104883	-0.0649297	192
ENSG00000133983	COX16	0.112937	0.471137	-0.150736	0.0460317	0.143631	-0.0651507	106
ENSG00000136758	YME1L1	0.111438	0.277379	0.82074	1.3938	0.144391	0.0405603	773
ENSG00000213995	NAXD	0.110807	0.1597	0.15588	-0.0531123	0.293431	0.585679	347
ENSG00000120254	MTHFD1L	0.107966	-0.0296327	0.124969	0.217389	0.0495976	0.0521289	979
ENSG00000135469	COQ10A	0.106416	0.367806	0.0713673	0.0526738	0.140609	0.248299	247
ENSG00000184867	ARMCX2	0.105657	0.485758	1.57863	1.0782	0.379162	-0.100703	632
ENSG00000089060	SLC8B1	0.104616	-0.196435	-0.0267773	0.0411744	0.273971	0.117025	584
ENSG00000101391	CDK5RAP1	0.101947	0.41473	0.691284	1.0883	0.0991162	0.223387	601
ENSG00000160957	RECQL4	0.096713	0.053072	0.128732	0.0803424	0.158073	0.227026	1208
ENSG00000168288	MMADHC	0.0965906	0.141104	0.241829	0.392139	0.236677	-0.185191	296
ENSG00000148090	AUH	0.0920575	0.168453	0.487905	0.773662	0.1691	0.0016527	339
ENSG00000124532	MRS2	0.0918278	0.135175	0.298534	0.353712	0.177276	-0.0398326	443
ENSG00000165609	NUDT5	0.0902164	0.150157	0.0167206	-0.152915	0.0327219	-0.178766	219
ENSG00000177542	SLC25A22	0.0880441	0.266893	-0.0756833	0.122714	0.129359	-0.179566	323
ENSG00000107745	MICU1	0.0826298	0.305804	1.0791	1.3555	0.0297397	-0.0188017	476
ENSG00000147592	LACTB2	0.0815359	0.155835	0.431756	0.396709	0.417923	0.146543	288
ENSG00000120832	MTERF2	0.0801757	0.23201	0.1363	0.164976	0.199179	0.54002	385
ENSG00000102738	MRPS31	0.0796927	0.121185	0.399318	0.58937	-0.0359335	-0.228698	395
ENSG00000115361	ACADL	0.0791892	0.0736946	1.75769	2.11412	0.0208081	0.576727	430
ENSG00000102967	DHODH	0.077717	0.193058	0.405353	0.31468	0.209034	0.0842735	395
ENSG00000107815	TWNK	0.0768156	0.101269	0.331063	0.481716	0.177777	0.835031	684
ENSG00000113048	MRPS27	0.0757102	0.22859	1.0544	1.20053	0.0586644	0.061637	414
ENSG00000185875	THNSL1	0.0726259	0.0300869	0.85203	1.2909	0.039021	0.0758834	743
ENSG00000137806	NDUFAF1	0.0699973	0.0279371	0.205163	0.275371	0.113494	-0.0950648	327
ENSG00000061794	MRPS35	0.0683355	0.153085	0.266247	0.306735	0.23026	-0.00673591	323
ENSG00000066926	FECH	0.0620457	0.127913	0.870961	1.17988	0.209175	0.0901776	429
ENSG00000106049	HIBADH	0.0597685	-0.0346958	0.250933	0.275077	0.174657	-0.082785	336
ENSG00000184117	NIPSNAP1	0.0565036	0.0406982	0.332169	0.170016	0.108902	-0.141993	284
ENSG00000140905	GCSH	0.0476295	-0.200977	-0.31051	-0.328565	0.0455352	0.176892	173
ENSG00000157379	DHRS1	0.044907	-0.0582598	-0.330683	-0.163204	-0.350818	-0.121709	313
ENSG00000110435	PDHX	0.0378126	0.164607	1.14841	1.49902	0.0421862	-0.000320314	501
ENSG00000240230	COX19	0.0359178	0.0798027	-0.087745	-0.0864894	0.104351	0.735681	90
ENSG00000165672	PRDX3	0.0340363	0.0798487	0.689681	0.316607	0.181398	0.0527861	256
ENSG00000135972	MRPS9	0.0309098	0.0459593	0.39168	0.461186	-0.00575487	-0.224926	396
ENSG00000115042	FAHD2A	0.0297516	-0.0593943	0.198131	0.163873	0.0983731	0.326886	314
ENSG00000176720	BOK	0.0286076	-0.45988	0.463149	1.00143	0.468678	0.318094	212
ENSG00000163050	COQ8A	0.0209944	-0.108805	1.86411	1.74905	0.0415772	0.997727	647
ENSG00000176623	RMDN1	0.0179603	0.168645	0.150371	0.212188	0.0928612	-0.170505	314
ENSG00000158882	TOMM40L	0.0161058	0.181993	-0.0645011	0.087274	0.339692	0.447954	308
ENSG00000171552	BCL2L1	0.0139554	0.0514628	0.0297331	-0.128003	0.279173	0.0633571	233
ENSG00000110074	FOXRED1	0.0107806	0.105601	0.594606	0.830908	0.0509761	0.142194	486
ENSG00000115159	GPD2	0.00892659	0.472419	1.72203	2.23683	0.128565	0.401531	727
ENSG00000078668	VDAC3	0.00552881	0.0154486	0.0201251	-0.012656	0.0565085	-0.27286	283
ENSG00000113272	THG1L	0.00419158	-0.106724	0.0717983	-0.0639484	-0.00121307	-0.0360276	298
ENSG00000137463	MGARP	0.00409148	0.174201	0.65243	0.0998308	0.304345	0.183775	240
ENSG00000189283	FHIT	0.00355392	0.0787838	-0.558454	-0.827601	0.0582259	-0.259179	147
ENSG00000164494	PDSS2	0.00331443	0.25994	0.937428	1.24779	0.0182045	0.177874	399
ENSG00000011295	TTC19	0.00325779	0.100221	0.0471148	0.181082	0.0444817	-0.156469	380
ENSG00000136444	RSAD1	-0.00119385	0.0624654	0.25769	0.398178	0.179821	0.51386	442
ENSG00000132906	CASP9	-0.00243148	0.290985	-0.112849	0.106724	0.158607	-0.0636427	416
ENSG00000174173	TRMT10C	-0.00480434	0.00249945	0.896857	1.14912	0.00516117	0.0755951	403
ENSG00000100151	PICK1	-0.00534693	0.0924436	0.0137342	0.104188	0.123066	0.15537	415
ENSG00000158793	NIT1	-0.00729742	0.15136	0.115782	0.144766	-0.0143168	0.0415493	327
ENSG00000167112	TRUB2	-0.00732834	-0.196426	0.0284206	0.289704	-0.0575002	-0.1078	331
ENSG00000122085	MTERF4	-0.00855761	0.0360779	0.164103	0.0577343	0.160824	0.657223	381
ENSG00000179598	PLD6	-0.00994381	-0.13944	-0.0665582	0.204815	0.091633	0.138757	252
ENSG00000244005	NFS1	-0.0117149	0.198943	0.92739	1.01841	0.0826882	0.220833	457
ENSG00000185818	NAT8L	-0.0145592	-0.0789621	-0.248087	-0.00893963	0.136488	0.27817	302
ENSG00000117305	HMGCL	-0.0150146	0.28705	0.0768064	0.00958515	0.0200645	-0.264568	325
ENSG00000116171	SCP2	-0.0240614	-0.0100975	0.0185621	0.0363707	0.0389558	-0.231531	547
ENSG00000148339	SLC25A25	-0.0246004	-0.0190133	-0.0380116	0.0178685	0.189408	0.0551884	469
ENSG00000109576	AADAT	-0.0256989	-0.103739	-0.0667088	0.0397098	0.0672111	0.0362498	425
ENSG00000123297	TSFM	-0.0258594	-0.0199938	0.275431	0.637244	0.0288213	0.0646686	346
ENSG00000125871	MGME1	-0.0273432	0.111305	0.563477	0.69133	0.0231859	0.124768	344
ENSG00000099940	SNAP29	-0.0284717	-0.013604	0.120873	-0.100882	0.0252119	-0.0996682	258
ENSG00000112996	MRPS30	-0.0291459	0.0457728	1.01894	1.52181	-0.122216	0.118601	439
ENSG00000101019	UQCC1	-0.0381813	0.0740943	0.266175	0.447841	0.0176757	-0.0759557	299
ENSG00000122971	ACADS	-0.0384737	0.0855058	0.431876	0.770595	0.327012	0.161493	412
ENSG00000155287	SLC25A28	-0.0526563	0.0584457	0.359199	0.082939	0.201244	0.751494	364
ENSG00000160221	GATD3A	-0.0536444	-0.139036	0.00167818	0.0479141	-0.185245	-0.0165465	268
ENSG00000077713	SLC25A43	-0.0585618	0.0430045	-0.0129822	-0.0495468	0.0956874	-0.125994	341
ENSG00000188917	TRMT2B	-0.0620928	0.0871857	0.132168	0.691513	0.0357274	-0.188874	504
ENSG00000160072	ATAD3B	-0.0653202	-0.350463	-0.154564	0.0820852	-0.173355	0.075199	648
ENSG00000136270	TBRG4	-0.0655755	-0.114879	0.315954	0.358954	-0.0394606	-0.050555	631
[truncated: 322 more rows]
