# Supplementary material for: Proximity-specific ribosome profiling reveals the logic of localized mitochondrial translation
Source: Cell. Author manuscript; Available in PMC 2025 Nov 26. (PMC12650760; doi:10.1016/j.cell.2025.08.002)
Supplement: 11 — Supplemental Table 5: Plasmids Generated in This Study and Their Addgene IDs [file NIHMS2102290-supplement-11.xlsx]

## Sheet: Sheet1
Plasmid Name	Addgene ID	Note
pJL95	243683	stably expressing ER localized LOV-BirA
pJL96	243684	stably expressing cytosolic LOV-BirA
pJL101	243685	stably expressing LOV-BirA-GFP-OMP25TMD fusion proteins, localized to mitochondrial outer membrane
pJL163	243686	stably expressing ALDH18A1 CDS with its endogenous 5'UTR and 3'UTR
pJL178	243687	stably expressing SUPV3L1(1-114aa) and ALDH18A1(106-795aa)
pJL179	243688	stably expressing SUPV3L1 CDS, flanked with endogenous 5' and 3'UTRs of ALDH18A1
pJL181	243689	stably expressing ALDH18A1 CDS (106aa-795aa) with its endogenous 5'UTR and 3'UTR, lacking the MTS of ALDH18A1
pJL191	243690	stably expressing a chimeric protein - SUPV3L1(1-199aa)-ALDH18A1(106aa-385aa)-SUPV3L1(451-786aa)
pJL192	243691	stably expressing a chimeric protein - SUPV3L1(1-114aa)-ALDH18A1(106aa-385aa)-SUPV3L1(351-786aa)
pJL209	243692	stably expressing a mitochondrial matrix-targeted mNeonGreen2 (1-10) protein
pJL233	243693	stably expressing a chimeric protein - ALDH18A1(1-97aa)-SUPV3L1 (108aa-358aa)-ALDH18A1 (351-795aa)
pJL239	243694	A piggyBac vector containing the NDUFB9 genomic sequence, modified with silent mutations to allow for PCR-based analysis
pJL240	243695	A piggyBac vector containing the COX5B genomic sequence, modified with silent mutations to allow for PCR-based analysis
pJL257	243696	A piggyBac vector containing the NDUFB9 coding sequences, modified with silent mutations to allow for PCR-based analysis, along with endogenous promoter and UTRs.
pJL258	243697	A piggyBac vector containing the endogenous NDUFB9 genomic locus, with its native 5' UTR replaced by the ACTB 5' UTR, modified with silent mutations to allow for PCR-based analysis
pJL259	243698	A piggyBac vector containing the endogenous NDUFB9 genomic locus, with its native 3' UTR replaced by the ACTB 3' UTR, modified with silent mutations to allow for PCR-based analysis
pJL263	243699	A piggyBac vector containing the NDUFB9 genomic sequence fused with a mNeonGreen2(11) sequence, modified with silent mutations to allow for PCR-based analysis
pJL296	243700	A piggyBac vector containing a synthetic reporter with mNeonGreen2(11)
pJL300	243701	A piggyBac vector containing a synthetic reporter with mNeonGreen2(11) and an intron
pJL304	243702	A piggyBac vector containing the NDUFB9 coding sequences, without a mitochondrial targeting sequence
pJL306	243703	A piggyBac vector containing the NDUFB9 coding sequence (CDS) flanked by the 5' and 3' UTRs of the ACTB gene
pJL308	243704	A piggyBac vector containing the NDUFB9 coding sequence under the control of its endogenous promoter and 5' UTR, followed by the ACTB 3' UTR
pJL309	243705	A piggyBac vector encoding an NDUFB9-mNeonGreen2(11) fusion protein that lacks a mitochondrial targeting sequence.
pJL345	243706	A piggyBac vector containing the UQCRQ genomic sequence, modified with silent mutations to allow for PCR-based analysis
pJL347	243707	A piggyBac vector containing the COX5B coding sequences, modified with silent mutations to allow for PCR-based analysis, along with endogenous promoter and UTRs.
pJL349	243708	stably expressing a Myc-tagged wild-type AKAP1 containing gRNA-resistant silent mutations
pJL354	243709	A piggyBac vector containing the endogenous COX7A2 genomic locus, with its native 5' UTR replaced by the ACTB 5' UTR, modified with silent mutations to allow for PCR-based analysis
pJL355	243710	A piggyBac vector containing the endogenous COX7A2 genomic locus, with its native 3' UTR replaced by the ACTB 3' UTR, modified with silent mutations to allow for PCR-based analysis
pJL357	243711	A piggyBac vector containing the COX7A2 coding sequences, modified with silent mutations to allow for PCR-based analysis, along with endogenous promoter and UTRs.
pJL358	243712	A piggyBac vector containing the COX7A2 coding sequence (CDS) flanked by the 5' UTR of the COX7A2 gene and 3' UTR of the ACTB gene
pJL359	243713	A piggyBac vector containing the COX7A2 coding sequence (CDS) flanked by the 5' and 3' UTRs of the ACTB gene
pJL361	243714	A piggyBac vector containing a synthetic reporter containing the 5' and 3' UTRs of COX7A2 flanking a partial mCherry sequence with an intron
pJL373	243715	A piggyBac vector containing the COX7A2 genomic sequence, modified with silent mutations to allow for PCR-based analysis
pJL378	243716	A piggyBac vector containing the UQCRQ coding sequences, modified with silent mutations to allow for PCR-based analysis, along with endogenous promoter and UTRs.
pJL388	243717	stably expressing a Myc-tagged AKAP1 with a GDDG mutation and gRNA-resistant silent mutations
pJL394	243718	stably expressing a Myc-tagged AKAP1 with tudor_domain_deleted and gRNA-resistant silent mutations
pJL396	243719	stably expressing a Myc-tagged AKAP1 with PKA_helix_deleted and gRNA-resistant silent mutations
pJL397	243720	stably expressing a Myc-tagged mcherry
pJL403	243721	stably expressing a chimeric reporter with a mCherry (1-105aa)-XTEN250 linker-TBRG4(351aa-631aa), flanked by 5' and 3'UTRs of ALDH18A1 and no mitochondrial targeting sequence
pJH061	243722	Expresses a chimeric form of ALDH18A1, where the region between residue 97 and 351 is replaced by a 250-residue XTEN linker
pJH063	243723	Expresses a chimeric form of SUPV3L1, where the region between residue 114 and 351 is replaced by a 250-residue XTEN linker
pJH101	243724	Expresses TBRG4
pJH102	243725	Expresses a chimeric form of TBRG4, where the region between residue 110 and 351 is replaced by a 250-residue XTEN linker
pJH105	243726	Expresses PMPCA
pJH106	243727	Expresses a chimeric form of PMPCA, where the region between residue 100 and 351 is replaced by a 250-residue XTEN linker
pJH122	243728	Expresses a fusion between residue 1-97 of ALDH18A1 and a 700-residue XTEN linker
